# Supplementary material for: Sex-specific adverse event profiles of PDE4 inhibitors: a comparative big-data pharmacovigilance study of apremilast, crisaborole, and roflumilast in FAERS (2004–2025)
Source: Front Pharmacol. 2026 Mar 31;17:1761303. doi: 10.3389/fphar.2026.1761303 (PMC13076269; doi:10.3389/fphar.2026.1761303)
Supplement: Supplementary file 1 [file Table2.xlsx]

## Sheet: APREMILAST
PT	a_MALE	b_MALE	a	b	c_FEMALE	d_FEMALE	c	d	p_value	chisq_stat	test_used
ABDOMINAL ABSCESS	1	81596	1	81596	6	168643	6	168643	0.439299948478067		Fisher's Exact Test
ABDOMINAL ADHESIONS	2	81595	2	81595	1	168648	1	168648	0.249623662989294		Fisher's Exact Test
ABDOMINAL DISCOMFORT	2107	79490	2107	79490	3451	165198	3451	165198	1.68236677345925e-17	72.4858172810049	Chi-Square
ABDOMINAL DISTENSION	170	81427	170	81427	302	168347	302	168347	0.125313522694055	2.34962035394477	Chi-Square
ABDOMINAL FAT APRON					1	168648	1	168648			Invalid values
ABDOMINAL HERNIA	3	81594	3	81594	4	168645	4	168645	0.689599872452704		Fisher's Exact Test
ABDOMINAL HERNIA REPAIR	1	81596	1	81596	2	168647	2	168647	1		Fisher's Exact Test
ABDOMINAL MASS	1	81596	1	81596	6	168643	6	168643	0.439299948478067		Fisher's Exact Test
ABDOMINAL NEOPLASM	2	81595	2	81595	3	168646	3	168646	0.663685602344054		Fisher's Exact Test
ABDOMINAL OPERATION	1	81596	1	81596	3	168646	3	168646	1		Fisher's Exact Test
ABDOMINAL PAIN	364	81233	364	81233	701	167948	701	167948	0.287447057746942	1.13154016258352	Chi-Square
ABDOMINAL PAIN LOWER	17	81580	17	81580	38	168611	38	168611	0.900710862043833	0.0155659064389445	Chi-Square
ABDOMINAL PAIN UPPER	1015	80582	1015	80582	2047	166602	2047	166602	0.532745636752728	0.389151709061839	Chi-Square
ABDOMINAL PANNICULECTOMY					1	168648	1	168648			Invalid values
ABDOMINAL RIGIDITY	1	81596	1	81596	5	168644	5	168644	0.671014227191373		Fisher's Exact Test
ABDOMINAL SYMPTOM	1	81596	1	81596							Invalid values
ABDOMINAL TENDERNESS					2	168647	2	168647			Invalid values
ABDOMINAL WALL CYST	1	81596	1	81596							Invalid values
ABDOMINAL WALL HAEMORRHAGE					1	168648	1	168648			Invalid values
ABDOMINAL WALL INFECTION					2	168647	2	168647			Invalid values
ABDOMINAL WALL OPERATION					1	168648	1	168648			Invalid values
ABNORMAL BEHAVIOUR	8	81589	8	81589	11	168638	11	168638	0.523114145448343	0.407749187107067	Chi-Square
ABNORMAL DREAMS	61	81536	61	81536	62	168587	62	168587	8.72207075217883e-05	15.39495807597	Chi-Square
ABNORMAL FAECES	23	81574	23	81574	19	168630	19	168630	0.0037483353893333	8.40187816589921	Chi-Square
ABNORMAL LOSS OF WEIGHT	4	81593	4	81593	10	168639	10	168639	1		Fisher's Exact Test
ABNORMAL SENSATION IN EYE					1	168648	1	168648			Invalid values
ABNORMAL SLEEP-RELATED EVENT					1	168648	1	168648			Invalid values
ABORTION					5	168644	5	168644			Invalid values
ABORTION INDUCED					5	168644	5	168644			Invalid values
ABORTION SPONTANEOUS	1	81596	1	81596	47	168602	47	168602	1.31461363152675e-05	18.9891865625679	Chi-Square
ABSCESS	8	81589	8	81589	22	168627	22	168627	0.617539759642977	0.249340606727057	Chi-Square
ABSCESS BACTERIAL					1	168648	1	168648			Invalid values
ABSCESS DRAINAGE	1	81596	1	81596	1	168648	1	168648	0.545815391717967		Fisher's Exact Test
ABSCESS INTESTINAL					2	168647	2	168647			Invalid values
ABSCESS JAW					1	168648	1	168648			Invalid values
ABSCESS LIMB	3	81594	3	81594	2	168647	2	168647	0.338247589095776		Fisher's Exact Test
ABSCESS ORAL					1	168648	1	168648			Invalid values
ABSCESS SOFT TISSUE					1	168648	1	168648			Invalid values
ABSCESS STERILE					1	168648	1	168648			Invalid values
ABSTAINS FROM ALCOHOL	1	81596	1	81596							Invalid values
ABULIA	1	81596	1	81596	1	168648	1	168648	0.545815391717967		Fisher's Exact Test
ACARODERMATITIS	2	81595	2	81595	2	168647	2	168647	0.600773276575932		Fisher's Exact Test
ACCIDENT	20	81577	20	81577	14	168635	14	168635	0.00208159654797715	9.47615617806084	Chi-Square
ACCIDENT AT WORK	2	81595	2	81595	2	168647	2	168647	0.600773276575932		Fisher's Exact Test
ACCIDENTAL EXPOSURE TO PRODUCT	3	81594	3	81594	3	168646	3	168646	0.399031259127689		Fisher's Exact Test
ACCIDENTAL EXPOSURE TO PRODUCT BY CHILD	5	81592	5	81592	3	168646	3	168646	0.123251150338224		Fisher's Exact Test
ACCIDENTAL OVERDOSE	11	81586	11	81586	19	168630	19	168630	0.779743858251264	0.0782057146362054	Chi-Square
ACCIDENTAL UNDERDOSE	1	81596	1	81596	1	168648	1	168648	0.545815391717967		Fisher's Exact Test
ACIDOSIS					1	168648	1	168648			Invalid values
ACNE	43	81554	43	81554	57	168592	57	168592	0.0347818212625775	4.45585396758912	Chi-Square
ACNE CONGLOBATA	1	81596	1	81596							Invalid values
ACNE CYSTIC	1	81596	1	81596	3	168646	3	168646	1		Fisher's Exact Test
ACNE PUSTULAR					2	168647	2	168647			Invalid values
ACOUSTIC NEUROMA	1	81596	1	81596							Invalid values
ACQUIRED DIAPHRAGMATIC EVENTRATION	1	81596	1	81596							Invalid values
ACQUIRED FACTOR VIII DEFICIENCY					1	168648	1	168648			Invalid values
ACQUIRED IMMUNODEFICIENCY SYNDROME	1	81596	1	81596							Invalid values
ACROCHORDON	3	81594	3	81594	3	168646	3	168646	0.399031259127689		Fisher's Exact Test
ACTINIC ELASTOSIS	1	81596	1	81596							Invalid values
ACTINIC KERATOSIS	2	81595	2	81595	5	168644	5	168644	1		Fisher's Exact Test
ACUTE ABDOMEN					1	168648	1	168648			Invalid values
ACUTE CUTANEOUS LUPUS ERYTHEMATOSUS	1	81596	1	81596	1	168648	1	168648	0.545815391717967		Fisher's Exact Test
ACUTE FEBRILE NEUTROPHILIC DERMATOSIS	1	81596	1	81596							Invalid values
ACUTE GENERALISED EXANTHEMATOUS PUSTULOSIS	1	81596	1	81596	4	168645	4	168645	1		Fisher's Exact Test
ACUTE INTERSTITIAL PNEUMONITIS					1	168648	1	168648			Invalid values
ACUTE KIDNEY INJURY	21	81576	21	81576	14	168635	14	168635	0.00104889307040763	10.7392063910069	Chi-Square
ACUTE LEFT VENTRICULAR FAILURE	1	81596	1	81596							Invalid values
ACUTE LEUKAEMIA	1	81596	1	81596							Invalid values
ACUTE MYELOID LEUKAEMIA	2	81595	2	81595	7	168642	7	168642	0.72715998330443		Fisher's Exact Test
ACUTE MYOCARDIAL INFARCTION	11	81586	11	81586	4	168645	4	168645	0.00147208428249297		Fisher's Exact Test
ACUTE PSYCHOSIS	1	81596	1	81596							Invalid values
ACUTE PULMONARY OEDEMA					1	168648	1	168648			Invalid values
ACUTE RESPIRATORY DISTRESS SYNDROME	2	81595	2	81595	2	168647	2	168647	0.600773276575932		Fisher's Exact Test
ACUTE RESPIRATORY FAILURE	2	81595	2	81595	5	168644	5	168644	1		Fisher's Exact Test
ACUTE SINUSITIS	1	81596	1	81596	4	168645	4	168645	1		Fisher's Exact Test
ACUTE STRESS DISORDER					1	168648	1	168648			Invalid values
ADDISON'S DISEASE					1	168648	1	168648			Invalid values
ADENOCARCINOMA					1	168648	1	168648			Invalid values
ADENOCARCINOMA GASTRIC					1	168648	1	168648			Invalid values
ADENOCARCINOMA OF APPENDIX					1	168648	1	168648			Invalid values
ADENOCARCINOMA OF COLON	2	81595	2	81595							Invalid values
ADENOCARCINOMA PANCREAS	1	81596	1	81596	1	168648	1	168648	0.545815391717967		Fisher's Exact Test
ADENOID CYSTIC CARCINOMA					1	168648	1	168648			Invalid values
ADENOMATOUS POLYPOSIS COLI					1	168648	1	168648			Invalid values
ADENOSQUAMOUS CELL CARCINOMA					1	168648	1	168648			Invalid values
ADJUSTMENT DISORDER WITH DEPRESSED MOOD	3	81594	3	81594	5	168644	5	168644	0.721082010344318		Fisher's Exact Test
ADMINISTRATION SITE DRYNESS	1	81596	1	81596							Invalid values
ADNEXA UTERI PAIN					1	168648	1	168648			Invalid values
ADRENAL CYST					1	168648	1	168648			Invalid values
ADRENAL DISORDER					2	168647	2	168647			Invalid values
ADRENAL GLAND CANCER	1	81596	1	81596	1	168648	1	168648	0.545815391717967		Fisher's Exact Test
ADRENAL GLAND INJURY	1	81596	1	81596							Invalid values
ADRENAL INSUFFICIENCY					6	168643	6	168643			Invalid values
ADRENAL MASS	1	81596	1	81596							Invalid values
ADRENAL NEOPLASM					2	168647	2	168647			Invalid values
ADRENOCORTICAL INSUFFICIENCY ACUTE					1	168648	1	168648			Invalid values
ADULTERATED PRODUCT	1	81596	1	81596							Invalid values
ADVERSE DRUG REACTION	712	80885	712	80885	1308	167341	1308	167341	0.0117896488756028	6.34223121272215	Chi-Square
ADVERSE EVENT	166	81431	166	81431	319	168330	319	168330	0.475616846146191	0.508896724172823	Chi-Square
ADVERSE FOOD REACTION					1	168648	1	168648			Invalid values
ADVERSE REACTION	67	81530	67	81530	137	168512	137	168512	0.999999999999991	1.29993715821021e-28	Chi-Square
AFFECT LABILITY	2	81595	2	81595	8	168641	8	168641	0.514909874013474		Fisher's Exact Test
AFFECTIVE DISORDER	13	81584	13	81584	33	168616	33	168616	0.637248948992993	0.222358178965346	Chi-Square
AGE-RELATED MACULAR DEGENERATION					1	168648	1	168648			Invalid values
AGEUSIA	20	81577	20	81577	30	168619	30	168619	0.334808229233403	0.930210513578553	Chi-Square
AGGRESSION	30	81567	30	81567	11	168638	11	168638	7.67338802255078e-08	28.8868046334517	Chi-Square
AGITATED DEPRESSION					1	168648	1	168648			Invalid values
AGITATION	43	81554	43	81554	58	168591	58	168591	0.0422356062923189	4.12573754826333	Chi-Square
AGORAPHOBIA					1	168648	1	168648			Invalid values
AGRANULOCYTOSIS					1	168648	1	168648			Invalid values
AKATHISIA					1	168648	1	168648			Invalid values
AKINESIA	1	81596	1	81596							Invalid values
ALANINE AMINOTRANSFERASE ABNORMAL	12	81585	12	81585	4	168645	4	168645	0.000805662048833608	11.2281432925051	Chi-Square
ALANINE AMINOTRANSFERASE DECREASED	1	81596	1	81596							Invalid values
ALANINE AMINOTRANSFERASE INCREASED	29	81568	29	81568	17	168632	17	168632	2.16841241107303e-05	18.0353464424271	Chi-Square
ALCOHOL ABUSE	2	81595	2	81595	1	168648	1	168648	0.249623662989294		Fisher's Exact Test
ALCOHOL DETOXIFICATION					1	168648	1	168648			Invalid values
ALCOHOL INTERACTION					1	168648	1	168648			Invalid values
ALCOHOL INTOLERANCE	2	81595	2	81595	4	168645	4	168645	1		Fisher's Exact Test
ALCOHOL PROBLEM	1	81596	1	81596							Invalid values
ALCOHOL USE	1	81596	1	81596							Invalid values
ALCOHOLIC HANGOVER					1	168648	1	168648			Invalid values
ALCOHOLIC LIVER DISEASE	3	81594	3	81594							Invalid values
ALCOHOLIC PANCREATITIS	1	81596	1	81596							Invalid values
ALCOHOLIC SEIZURE					2	168647	2	168647			Invalid values
ALCOHOLISM					1	168648	1	168648			Invalid values
ALDOLASE INCREASED	1	81596	1	81596							Invalid values
ALKALOSIS	1	81596	1	81596							Invalid values
ALLERGIC COUGH					4	168645	4	168645			Invalid values
ALLERGIC EOSINOPHILIA					1	168648	1	168648			Invalid values
ALLERGIC REACTION TO EXCIPIENT	1	81596	1	81596	1	168648	1	168648	0.545815391717967		Fisher's Exact Test
ALLERGIC RESPIRATORY DISEASE					1	168648	1	168648			Invalid values
ALLERGIC RESPIRATORY SYMPTOM	3	81594	3	81594	3	168646	3	168646	0.399031259127689		Fisher's Exact Test
ALLERGIC SINUSITIS	3	81594	3	81594	3	168646	3	168646	0.399031259127689		Fisher's Exact Test
ALLERGY TO ANIMAL					1	168648	1	168648			Invalid values
ALLERGY TO ARTHROPOD BITE	1	81596	1	81596	2	168647	2	168647	1		Fisher's Exact Test
ALLERGY TO ARTHROPOD STING	2	81595	2	81595							Invalid values
ALLERGY TO CHEMICALS					1	168648	1	168648			Invalid values
ALLERGY TO METALS					1	168648	1	168648			Invalid values
ALLERGY TO PLANTS	1	81596	1	81596	4	168645	4	168645	1		Fisher's Exact Test
ALLERGY TO VACCINE					1	168648	1	168648			Invalid values
ALOPECIA	90	81507	90	81507	786	167863	786	167863	4.4335521486763e-45	198.501923051509	Chi-Square
ALOPECIA AREATA	2	81595	2	81595	5	168644	5	168644	1		Fisher's Exact Test
ALPHA HAEMOLYTIC STREPTOCOCCAL INFECTION	2	81595	2	81595							Invalid values
ALTERED STATE OF CONSCIOUSNESS	1	81596	1	81596							Invalid values
AMAUROSIS FUGAX					1	168648	1	168648			Invalid values
AMBLYOPIA					1	168648	1	168648			Invalid values
AMENORRHOEA					7	168642	7	168642			Invalid values
AMINO ACID LEVEL ABNORMAL					2	168647	2	168647			Invalid values
AMINO ACID LEVEL INCREASED					1	168648	1	168648			Invalid values
AMMONIA	1	81596	1	81596							Invalid values
AMMONIA ABNORMAL					2	168647	2	168647			Invalid values
AMMONIA INCREASED	4	81593	4	81593	2	168647	2	168647	0.0931142408560928		Fisher's Exact Test
AMNESIA	43	81554	43	81554	62	168587	62	168587	0.0853307628460719	2.96032546928301	Chi-Square
AMPUTATION					2	168647	2	168647			Invalid values
AMPUTATION STUMP PAIN	1	81596	1	81596							Invalid values
AMYLASE INCREASED					3	168646	3	168646			Invalid values
AMYLOIDOSIS	1	81596	1	81596							Invalid values
AMYOTROPHIC LATERAL SCLEROSIS	1	81596	1	81596							Invalid values
ANAEMIA	32	81565	32	81565	76	168573	76	168573	0.577198728567476	0.310785242366181	Chi-Square
ANAESTHETIC COMPLICATION					1	168648	1	168648			Invalid values
ANAL ABSCESS	1	81596	1	81596	1	168648	1	168648	0.545815391717967		Fisher's Exact Test
ANAL CANCER	1	81596	1	81596	2	168647	2	168647	1		Fisher's Exact Test
ANAL FISSURE	1	81596	1	81596							Invalid values
ANAL FISTULA	4	81593	4	81593	1	168648	1	168648	0.0417745837303691		Fisher's Exact Test
ANAL FISTULA INFECTION					1	168648	1	168648			Invalid values
ANAL HAEMORRHAGE	5	81592	5	81592	2	168647	2	168647	0.0412143897814329		Fisher's Exact Test
ANAL INCONTINENCE	9	81588	9	81588	7	168642	7	168642	0.0799688643076475	3.06553439815967	Chi-Square
ANAL INFLAMMATION	2	81595	2	81595	1	168648	1	168648	0.249623662989294		Fisher's Exact Test
ANAL LESION EXCISION	1	81596	1	81596							Invalid values
ANAL PRURITUS	3	81594	3	81594	1	168648	1	168648	0.104756112464336		Fisher's Exact Test
ANAL SQUAMOUS CELL CARCINOMA	1	81596	1	81596							Invalid values
ANAMNESTIC REACTION	1	81596	1	81596							Invalid values
ANAPHYLACTIC REACTION	5	81592	5	81592	21	168628	21	168628	0.212823756391764	1.55211313145827	Chi-Square
ANAPHYLACTIC SHOCK	4	81593	4	81593	10	168639	10	168639	1		Fisher's Exact Test
ANAPLASTIC THYROID CANCER					1	168648	1	168648			Invalid values
ANDROGENETIC ALOPECIA	1	81596	1	81596							Invalid values
ANEURYSM	6	81591	6	81591	9	168640	9	168640	0.585091069442328		Fisher's Exact Test
ANEURYSM REPAIR	1	81596	1	81596							Invalid values
ANGER	67	81530	67	81530	66	168583	66	168583	1.86750459813664e-05	18.3198567387345	Chi-Square
ANGINA PECTORIS	18	81579	18	81579	25	168624	25	168624	0.257674648335184	1.28120746475633	Chi-Square
ANGINA UNSTABLE	1	81596	1	81596	4	168645	4	168645	1		Fisher's Exact Test
ANGIOEDEMA	11	81586	11	81586	24	168625	24	168625	0.99999999999872	2.57511860466139e-24	Chi-Square
ANGIOIMMUNOBLASTIC T-CELL LYMPHOMA RECURRENT	1	81596	1	81596							Invalid values
ANGIOPATHY	11	81586	11	81586	3	168646	3	168646	0.000557650769547959		Fisher's Exact Test
ANGIOPLASTY					1	168648	1	168648			Invalid values
ANGLE CLOSURE GLAUCOMA	1	81596	1	81596							Invalid values
ANGULAR CHEILITIS					2	168647	2	168647			Invalid values
ANHEDONIA	2	81595	2	81595	1	168648	1	168648	0.249623662989294		Fisher's Exact Test
ANIMAL ATTACK					1	168648	1	168648			Invalid values
ANIMAL BITE					8	168641	8	168641			Invalid values
ANIMAL SCRATCH					1	168648	1	168648			Invalid values
ANKLE DEFORMITY	1	81596	1	81596							Invalid values
ANKLE FRACTURE	9	81588	9	81588	43	168606	43	168606	0.0274009299872995	4.86536951901081	Chi-Square
ANKLE OPERATION	2	81595	2	81595	2	168647	2	168647	0.600773276575932		Fisher's Exact Test
ANKYLOSING SPONDYLITIS	4	81593	4	81593	20	168629	20	168629	0.147564525709993	2.09724800676491	Chi-Square
ANOGENITAL WARTS	2	81595	2	81595	2	168647	2	168647	0.600773276575932		Fisher's Exact Test
ANORECTAL DISCOMFORT	4	81593	4	81593	7	168642	7	168642	0.756586043884255		Fisher's Exact Test
ANORECTAL DISORDER					1	168648	1	168648			Invalid values
ANORECTAL OPERATION					1	168648	1	168648			Invalid values
ANOSMIA	5	81592	5	81592	14	168635	14	168635	0.733646520835235	0.115789715888973	Chi-Square
ANTI-CYCLIC CITRULLINATED PEPTIDE ANTIBODY					1	168648	1	168648			Invalid values
ANTI-CYCLIC CITRULLINATED PEPTIDE ANTIBODY POSITIVE					5	168644	5	168644			Invalid values
ANTI-ERYTHROCYTE ANTIBODY POSITIVE					1	168648	1	168648			Invalid values
ANTI-TRANSGLUTAMINASE ANTIBODY INCREASED	1	81596	1	81596							Invalid values
ANTIBIOTIC THERAPY	4	81593	4	81593	8	168641	8	168641	1		Fisher's Exact Test
ANTIBODY TEST ABNORMAL					1	168648	1	168648			Invalid values
ANTIBODY TEST POSITIVE					1	168648	1	168648			Invalid values
ANTICOAGULATION DRUG LEVEL ABNORMAL					1	168648	1	168648			Invalid values
ANTINUCLEAR ANTIBODY INCREASED	1	81596	1	81596							Invalid values
ANTINUCLEAR ANTIBODY POSITIVE	1	81596	1	81596	1	168648	1	168648	0.545815391717967		Fisher's Exact Test
ANTISOCIAL BEHAVIOUR					2	168647	2	168647			Invalid values
ANURIA					4	168645	4	168645			Invalid values
ANXIETY	321	81276	321	81276	627	168022	627	168022	0.429217979948094	0.624938572441877	Chi-Square
ANXIETY DISORDER	4	81593	4	81593	5	168644	5	168644	0.485482575188083		Fisher's Exact Test
AORTIC ANEURYSM	3	81594	3	81594	7	168642	7	168642	1		Fisher's Exact Test
AORTIC ANEURYSM REPAIR	1	81596	1	81596	1	168648	1	168648	0.545815391717967		Fisher's Exact Test
AORTIC ARTERIOSCLEROSIS					1	168648	1	168648			Invalid values
AORTIC DILATATION	2	81595	2	81595							Invalid values
AORTIC DISSECTION	2	81595	2	81595	2	168647	2	168647	0.600773276575932		Fisher's Exact Test
AORTIC STENOSIS	1	81596	1	81596	1	168648	1	168648	0.545815391717967		Fisher's Exact Test
AORTIC STENT INSERTION	1	81596	1	81596	1	168648	1	168648	0.545815391717967		Fisher's Exact Test
AORTIC VALVE DISEASE	1	81596	1	81596	2	168647	2	168647	1		Fisher's Exact Test
AORTIC VALVE INCOMPETENCE					1	168648	1	168648			Invalid values
AORTIC VALVE REPLACEMENT	2	81595	2	81595	2	168647	2	168647	0.600773276575932		Fisher's Exact Test
APATHY	16	81581	16	81581	27	168622	27	168622	0.630361088456922	0.231571414502133	Chi-Square
APHASIA	4	81593	4	81593	9	168640	9	168640	1		Fisher's Exact Test
APHONIA	10	81587	10	81587	27	168622	27	168622	0.58320637937044	0.30107963116018	Chi-Square
APHTHOUS ULCER	4	81593	4	81593	10	168639	10	168639	1		Fisher's Exact Test
APLASTIC ANAEMIA					2	168647	2	168647			Invalid values
APNOEA	2	81595	2	81595	1	168648	1	168648	0.249623662989294		Fisher's Exact Test
APPARENT DEATH					1	168648	1	168648			Invalid values
APPENDICECTOMY	3	81594	3	81594	4	168645	4	168645	0.689599872452704		Fisher's Exact Test
APPENDICITIS	10	81587	10	81587	15	168634	15	168634	0.56509840070345	0.330953109866913	Chi-Square
APPENDICITIS PERFORATED	1	81596	1	81596	3	168646	3	168646	1		Fisher's Exact Test
APPENDIX CANCER	1	81596	1	81596							Invalid values
APPENDIX DISORDER	1	81596	1	81596	7	168642	7	168642	0.451184316196227		Fisher's Exact Test
APPETITE DISORDER	9	81588	9	81588	19	168630	19	168630	0.999999999999789	6.99532490178775e-26	Chi-Square
APPLICATION SITE PAIN	1	81596	1	81596							Invalid values
APPLICATION SITE PRURITUS	1	81596	1	81596							Invalid values
APPLICATION SITE VESICLES					1	168648	1	168648			Invalid values
APRAXIA					1	168648	1	168648			Invalid values
ARACHNOID CYST					1	168648	1	168648			Invalid values
AREFLEXIA					1	168648	1	168648			Invalid values
ARRHYTHMIA	24	81573	24	81573	41	168608	41	168608	0.541770000554153	0.372269107864181	Chi-Square
ARTERIAL BYPASS OPERATION	1	81596	1	81596							Invalid values
ARTERIAL DISORDER	2	81595	2	81595	1	168648	1	168648	0.249623662989294		Fisher's Exact Test
ARTERIAL INJURY					1	168648	1	168648			Invalid values
ARTERIAL OCCLUSIVE DISEASE	4	81593	4	81593	5	168644	5	168644	0.485482575188083		Fisher's Exact Test
ARTERIAL REPAIR	2	81595	2	81595							Invalid values
ARTERIAL RUPTURE	1	81596	1	81596							Invalid values
ARTERIAL STENOSIS	1	81596	1	81596	1	168648	1	168648	0.545815391717967		Fisher's Exact Test
ARTERIAL STENT INSERTION	1	81596	1	81596	1	168648	1	168648	0.545815391717967		Fisher's Exact Test
ARTERIAL THERAPEUTIC PROCEDURE					1	168648	1	168648			Invalid values
ARTERIAL THROMBOSIS					1	168648	1	168648			Invalid values
ARTERIOSCLEROSIS	1	81596	1	81596	7	168642	7	168642	0.451184316196227		Fisher's Exact Test
ARTERIOSCLEROSIS CORONARY ARTERY	3	81594	3	81594							Invalid values
ARTERIOSPASM CORONARY					6	168643	6	168643			Invalid values
ARTERIOVENOUS MALFORMATION					1	168648	1	168648			Invalid values
ARTERITIS	1	81596	1	81596	1	168648	1	168648	0.545815391717967		Fisher's Exact Test
ARTERITIS INFECTIVE					1	168648	1	168648			Invalid values
ARTHRALGIA	895	80702	895	80702	2148	166501	2148	166501	0.000167675188363354	14.1625464173405	Chi-Square
ARTHRITIS	192	81405	192	81405	385	168264	385	168264	0.765190367992249	0.0892049284981832	Chi-Square
ARTHRITIS BACTERIAL	13	81584	13	81584	3	168646	3	168646	0.000102681182066485	15.086755744273	Chi-Square
ARTHRITIS INFECTIVE	9	81588	9	81588	15	168634	15	168634	0.769008076278463	0.086243609280566	Chi-Square
ARTHRITIS REACTIVE	2	81595	2	81595	2	168647	2	168647	0.600773276575932		Fisher's Exact Test
ARTHRODESIS					2	168647	2	168647			Invalid values
ARTHROPATHY	196	81401	196	81401	466	168183	466	168183	0.108059013929378	2.5823809340728	Chi-Square
ARTHROPOD-BORNE DISEASE	1	81596	1	81596							Invalid values
ARTHROPOD BITE	12	81585	12	81585	26	168623	26	168623	0.999999999999469	4.43097384010216e-25	Chi-Square
ARTHROPOD STING	1	81596	1	81596	8	168641	8	168641	0.287472788398233		Fisher's Exact Test
ARTHROSCOPIC SURGERY					1	168648	1	168648			Invalid values
ASBESTOSIS					2	168647	2	168647			Invalid values
ASCITES					4	168645	4	168645			Invalid values
ASPARTATE AMINOTRANSFERASE ABNORMAL	2	81595	2	81595	1	168648	1	168648	0.249623662989294		Fisher's Exact Test
ASPARTATE AMINOTRANSFERASE DECREASED	1	81596	1	81596							Invalid values
ASPARTATE AMINOTRANSFERASE INCREASED	28	81569	28	81569	12	168637	12	168637	1.07847973466408e-06	23.7826906533237	Chi-Square
ASPERGILLUS INFECTION					3	168646	3	168646			Invalid values
ASPIRATION					4	168645	4	168645			Invalid values
ASTHENIA	250	81347	250	81347	438	168211	438	168211	0.0404111269142091	4.20053925040222	Chi-Square
ASTHENOPIA	1	81596	1	81596	1	168648	1	168648	0.545815391717967		Fisher's Exact Test
ASTHMA	24	81573	24	81573	158	168491	158	168491	3.55239592499399e-08	30.3796268625588	Chi-Square
ASTHMA LATE ONSET					1	168648	1	168648			Invalid values
ASTIGMATISM					2	168647	2	168647			Invalid values
ATAXIA					1	168648	1	168648			Invalid values
ATELECTASIS					1	168648	1	168648			Invalid values
ATONIC SEIZURES	1	81596	1	81596							Invalid values
ATRIAL FIBRILLATION	92	81505	92	81505	113	168536	113	168536	0.000237781661631374	13.5061596228267	Chi-Square
ATRIAL FLUTTER	3	81594	3	81594	8	168641	8	168641	1		Fisher's Exact Test
ATRIAL SEPTAL DEFECT					1	168648	1	168648			Invalid values
ATRIAL SEPTAL DEFECT REPAIR	1	81596	1	81596							Invalid values
ATRIAL TACHYCARDIA	2	81595	2	81595	1	168648	1	168648	0.249623662989294		Fisher's Exact Test
ATRIOVENTRICULAR BLOCK	3	81594	3	81594	2	168647	2	168647	0.338247589095776		Fisher's Exact Test
ATRIOVENTRICULAR BLOCK COMPLETE	1	81596	1	81596							Invalid values
ATTENTION DEFICIT HYPERACTIVITY DISORDER	3	81594	3	81594	1	168648	1	168648	0.104756112464336		Fisher's Exact Test
ATYPICAL MYCOBACTERIAL INFECTION	1	81596	1	81596							Invalid values
ATYPICAL PNEUMONIA	4	81593	4	81593	10	168639	10	168639	1		Fisher's Exact Test
AUDITORY DISORDER	4	81593	4	81593	6	168643	6	168643	0.737320112330134		Fisher's Exact Test
AURA					4	168645	4	168645			Invalid values
AUTISM SPECTRUM DISORDER	2	81595	2	81595	1	168648	1	168648	0.249623662989294		Fisher's Exact Test
AUTOANTIBODY POSITIVE	1	81596	1	81596							Invalid values
AUTOIMMUNE DISORDER	7	81590	7	81590	25	168624	25	168624	0.268486292152674	1.22446437775367	Chi-Square
AUTOIMMUNE EYE DISORDER					3	168646	3	168646			Invalid values
AUTOIMMUNE HEPATITIS					2	168647	2	168647			Invalid values
AUTOIMMUNE INNER EAR DISEASE					1	168648	1	168648			Invalid values
AUTOIMMUNE THYROIDITIS					6	168643	6	168643			Invalid values
AUTONOMIC NERVOUS SYSTEM IMBALANCE	1	81596	1	81596							Invalid values
AVERSION	1	81596	1	81596							Invalid values
AXILLARY MASS	3	81594	3	81594	1	168648	1	168648	0.104756112464336		Fisher's Exact Test
AXILLARY PAIN	1	81596	1	81596	2	168647	2	168647	1		Fisher's Exact Test
B-CELL LYMPHOMA	6	81591	6	81591	2	168647	2	168647	0.0175229173561571		Fisher's Exact Test
BABESIOSIS					1	168648	1	168648			Invalid values
BACK DISORDER	57	81540	57	81540	113	168536	113	168536	0.861164433483533	0.0305872397014606	Chi-Square
BACK INJURY	13	81584	13	81584	21	168628	21	168628	0.604989831796871	0.267535439997302	Chi-Square
BACK PAIN	358	81239	358	81239	783	167866	783	167866	0.39132546406543	0.73481944897168	Chi-Square
BACTERAEMIA	8	81589	8	81589	3	168646	3	168646	0.00759816353548542		Fisher's Exact Test
BACTERIAL COLITIS	1	81596	1	81596							Invalid values
BACTERIAL DIARRHOEA					1	168648	1	168648			Invalid values
BACTERIAL DISEASE CARRIER	1	81596	1	81596	1	168648	1	168648	0.545815391717967		Fisher's Exact Test
BACTERIAL INFECTION	16	81581	16	81581	28	168621	28	168621	0.710750444678424	0.137528540775796	Chi-Square
BACTERIAL SEPSIS	1	81596	1	81596	2	168647	2	168647	1		Fisher's Exact Test
BACTERIAL VAGINOSIS					4	168645	4	168645			Invalid values
BALANCE DISORDER	28	81569	28	81569	50	168599	50	168599	0.617578159883069	0.24928616468769	Chi-Square
BARRETT'S OESOPHAGUS	3	81594	3	81594	1	168648	1	168648	0.104756112464336		Fisher's Exact Test
BASAL CELL CARCINOMA	12	81585	12	81585	34	168615	34	168615	0.431805643159196	0.617961962428773	Chi-Square
BASAL GANGLIA INFARCTION					1	168648	1	168648			Invalid values
BASILAR MIGRAINE	1	81596	1	81596							Invalid values
BASOSQUAMOUS CARCINOMA					1	168648	1	168648			Invalid values
BED BUG INFESTATION	3	81594	3	81594							Invalid values
BEDRIDDEN	3	81594	3	81594	17	168632	17	168632	0.149512912755578	2.07721334713223	Chi-Square
BEHAVIOUR DISORDER	2	81595	2	81595	3	168646	3	168646	0.663685602344054		Fisher's Exact Test
BEHCET'S SYNDROME	26	81571	26	81571	131	168518	131	168518	2.608092943315e-05	17.6840139831329	Chi-Square
BELL'S PALSY	1	81596	1	81596	2	168647	2	168647	1		Fisher's Exact Test
BENIGN BONE NEOPLASM					1	168648	1	168648			Invalid values
BENIGN BREAST NEOPLASM	2	81595	2	81595	2	168647	2	168647	0.600773276575932		Fisher's Exact Test
BENIGN CARDIAC NEOPLASM					1	168648	1	168648			Invalid values
BENIGN FAMILIAL PEMPHIGUS					3	168646	3	168646			Invalid values
BENIGN HEPATIC NEOPLASM					1	168648	1	168648			Invalid values
BENIGN HYDATIDIFORM MOLE					1	168648	1	168648			Invalid values
BENIGN LARYNGEAL NEOPLASM					1	168648	1	168648			Invalid values
BENIGN NEOPLASM					3	168646	3	168646			Invalid values
BENIGN NEOPLASM OF BLADDER					1	168648	1	168648			Invalid values
BENIGN NEOPLASM OF THYROID GLAND					2	168647	2	168647			Invalid values
BENIGN NEOPLASM OF URETER					1	168648	1	168648			Invalid values
BENIGN PROSTATIC HYPERPLASIA	3	81594	3	81594							Invalid values
BENIGN RENAL NEOPLASM					1	168648	1	168648			Invalid values
BERYLLIOSIS					1	168648	1	168648			Invalid values
BILE ACID MALABSORPTION	1	81596	1	81596	2	168647	2	168647	1		Fisher's Exact Test
BILE ACIDS INCREASED					1	168648	1	168648			Invalid values
BILE DUCT CANCER	1	81596	1	81596	1	168648	1	168648	0.545815391717967		Fisher's Exact Test
BILE DUCT CANCER STAGE II					2	168647	2	168647			Invalid values
BILE DUCT STENOSIS					1	168648	1	168648			Invalid values
BILE DUCT STONE	1	81596	1	81596							Invalid values
BILE OUTPUT ABNORMAL					2	168647	2	168647			Invalid values
BILIARY COLIC	2	81595	2	81595	5	168644	5	168644	1		Fisher's Exact Test
BILIARY OBSTRUCTION	1	81596	1	81596	3	168646	3	168646	1		Fisher's Exact Test
BIOPSY	1	81596	1	81596	2	168647	2	168647	1		Fisher's Exact Test
BIOPSY BREAST					1	168648	1	168648			Invalid values
BIOPSY KIDNEY	1	81596	1	81596							Invalid values
BIOPSY LYMPH GLAND					1	168648	1	168648			Invalid values
BIOPSY PROSTATE	1	81596	1	81596							Invalid values
BIPOLAR DISORDER	13	81584	13	81584	20	168629	20	168629	0.518209359225275	0.417455658488879	Chi-Square
BIPOLAR I DISORDER	4	81593	4	81593	6	168643	6	168643	0.737320112330134		Fisher's Exact Test
BIRTH MARK	1	81596	1	81596							Invalid values
BITE					1	168648	1	168648			Invalid values
BLADDER CANCER	27	81570	27	81570	21	168628	21	168628	0.000835616865236322	11.1604048311583	Chi-Square
BLADDER CANCER RECURRENT	2	81595	2	81595							Invalid values
BLADDER CANCER STAGE IV					1	168648	1	168648			Invalid values
BLADDER DILATATION					1	168648	1	168648			Invalid values
BLADDER DISCOMFORT					2	168647	2	168647			Invalid values
BLADDER DISORDER	2	81595	2	81595	21	168628	21	168628	0.0261519397924086	4.94594492210953	Chi-Square
BLADDER IRRITATION					1	168648	1	168648			Invalid values
BLADDER MASS					2	168647	2	168647			Invalid values
BLADDER NEOPLASM	2	81595	2	81595							Invalid values
BLADDER OPERATION	2	81595	2	81595	5	168644	5	168644	1		Fisher's Exact Test
BLADDER PAIN	2	81595	2	81595	3	168646	3	168646	0.663685602344054		Fisher's Exact Test
BLADDER PERFORATION					2	168647	2	168647			Invalid values
BLADDER SPASM					6	168643	6	168643			Invalid values
BLADDER TRANSITIONAL CELL CARCINOMA STAGE I	1	81596	1	81596							Invalid values
BLAST CELL COUNT INCREASED	1	81596	1	81596							Invalid values
BLASTOMYCOSIS					1	168648	1	168648			Invalid values
BLEEDING TIME ABNORMAL	1	81596	1	81596							Invalid values
BLEEDING VARICOSE VEIN					4	168645	4	168645			Invalid values
BLEPHARITIS					3	168646	3	168646			Invalid values
BLEPHAROSPASM	3	81594	3	81594	13	168636	13	168636	0.359793341364332	0.838614444111784	Chi-Square
BLINDNESS	19	81578	19	81578	18	168631	18	168631	0.0240011949200926	5.09454607690282	Chi-Square
BLINDNESS TRANSIENT	1	81596	1	81596	9	168640	9	168640	0.182190784144531		Fisher's Exact Test
BLINDNESS UNILATERAL	1	81596	1	81596	8	168641	8	168641	0.287472788398233		Fisher's Exact Test
BLISTER	39	81558	39	81558	143	168506	143	168506	0.00169512067304029	9.85346620905398	Chi-Square
BLISTER INFECTED					2	168647	2	168647			Invalid values
BLISTER RUPTURE	1	81596	1	81596	1	168648	1	168648	0.545815391717967		Fisher's Exact Test
BLOOD ACID PHOSPHATASE INCREASED	1	81596	1	81596							Invalid values
BLOOD ALBUMIN ABNORMAL	1	81596	1	81596							Invalid values
BLOOD ALBUMIN DECREASED	2	81595	2	81595	1	168648	1	168648	0.249623662989294		Fisher's Exact Test
BLOOD ALBUMIN INCREASED	1	81596	1	81596	1	168648	1	168648	0.545815391717967		Fisher's Exact Test
BLOOD ALKALINE PHOSPHATASE INCREASED	6	81591	6	81591	4	168645	4	168645	0.088684225744376		Fisher's Exact Test
BLOOD BILIRUBIN ABNORMAL					1	168648	1	168648			Invalid values
BLOOD BILIRUBIN INCREASED	8	81589	8	81589	2	168647	2	168647	0.002905426724911		Fisher's Exact Test
BLOOD BLISTER	4	81593	4	81593	6	168643	6	168643	0.737320112330134		Fisher's Exact Test
BLOOD CALCITONIN INCREASED					1	168648	1	168648			Invalid values
BLOOD CALCIUM DECREASED	2	81595	2	81595	3	168646	3	168646	0.663685602344054		Fisher's Exact Test
BLOOD CALCIUM INCREASED	1	81596	1	81596	11	168638	11	168638	0.119179608923963		Fisher's Exact Test
BLOOD CHOLESTEROL ABNORMAL	3	81594	3	81594							Invalid values
BLOOD CHOLESTEROL DECREASED	1	81596	1	81596	2	168647	2	168647	1		Fisher's Exact Test
BLOOD CHOLESTEROL INCREASED	22	81575	22	81575	57	168592	57	168592	0.433990837872726	0.612119652735853	Chi-Square
BLOOD CREATINE ABNORMAL	1	81596	1	81596							Invalid values
BLOOD CREATINE INCREASED	1	81596	1	81596							Invalid values
BLOOD CREATINE PHOSPHOKINASE INCREASED	3	81594	3	81594	4	168645	4	168645	0.689599872452704		Fisher's Exact Test
BLOOD CREATININE ABNORMAL	4	81593	4	81593	2	168647	2	168647	0.0931142408560928		Fisher's Exact Test
BLOOD CREATININE DECREASED	2	81595	2	81595	1	168648	1	168648	0.249623662989294		Fisher's Exact Test
BLOOD CREATININE INCREASED	19	81578	19	81578	37	168612	37	168612	0.945394301530729	0.00469110014359008	Chi-Square
BLOOD CULTURE POSITIVE					1	168648	1	168648			Invalid values
BLOOD DISORDER	3	81594	3	81594	4	168645	4	168645	0.689599872452704		Fisher's Exact Test
BLOOD ELECTROLYTES ABNORMAL					1	168648	1	168648			Invalid values
BLOOD ELECTROLYTES DECREASED	1	81596	1	81596	3	168646	3	168646	1		Fisher's Exact Test
BLOOD FIBRINOGEN INCREASED					1	168648	1	168648			Invalid values
BLOOD FOLLICLE STIMULATING HORMONE INCREASED	1	81596	1	81596							Invalid values
BLOOD GASES ABNORMAL					1	168648	1	168648			Invalid values
BLOOD GLUCOSE ABNORMAL	11	81586	11	81586	27	168622	27	168622	0.75792699765925	0.0949897957858968	Chi-Square
BLOOD GLUCOSE DECREASED	22	81575	22	81575	54	168595	54	168595	0.576661778122303	0.311662529734164	Chi-Square
BLOOD GLUCOSE FLUCTUATION	5	81592	5	81592	9	168640	9	168640	0.7813051076961		Fisher's Exact Test
BLOOD GLUCOSE INCREASED	77	81520	77	81520	146	168503	146	168503	0.588352756154404	0.29292411070224	Chi-Square
BLOOD IMMUNOGLOBULIN A ABNORMAL					2	168647	2	168647			Invalid values
BLOOD IMMUNOGLOBULIN E ABNORMAL					1	168648	1	168648			Invalid values
BLOOD IMMUNOGLOBULIN E INCREASED	1	81596	1	81596	1	168648	1	168648	0.545815391717967		Fisher's Exact Test
BLOOD IMMUNOGLOBULIN G DECREASED	1	81596	1	81596							Invalid values
BLOOD INSULIN INCREASED	1	81596	1	81596	2	168647	2	168647	1		Fisher's Exact Test
BLOOD IRON DECREASED	6	81591	6	81591	30	168619	30	168619	0.0625193765253454	3.46925727197667	Chi-Square
BLOOD IRON INCREASED					1	168648	1	168648			Invalid values
BLOOD LACTATE DEHYDROGENASE INCREASED	1	81596	1	81596							Invalid values
BLOOD LACTIC ACID DECREASED	1	81596	1	81596							Invalid values
BLOOD LOSS ANAEMIA					2	168647	2	168647			Invalid values
BLOOD LUTEINISING HORMONE INCREASED	1	81596	1	81596							Invalid values
BLOOD MAGNESIUM ABNORMAL					1	168648	1	168648			Invalid values
BLOOD MAGNESIUM DECREASED	1	81596	1	81596	8	168641	8	168641	0.287472788398233		Fisher's Exact Test
BLOOD MAGNESIUM INCREASED					1	168648	1	168648			Invalid values
BLOOD OESTROGEN DECREASED					1	168648	1	168648			Invalid values
BLOOD OESTROGEN INCREASED	1	81596	1	81596	1	168648	1	168648	0.545815391717967		Fisher's Exact Test
BLOOD PARATHYROID HORMONE DECREASED					9	168640	9	168640			Invalid values
BLOOD PHOSPHORUS DECREASED	1	81596	1	81596							Invalid values
BLOOD POTASSIUM ABNORMAL	2	81595	2	81595	6	168643	6	168643	1		Fisher's Exact Test
BLOOD POTASSIUM DECREASED	9	81588	9	81588	39	168610	39	168610	0.0582014466628001	3.58790859879525	Chi-Square
BLOOD POTASSIUM INCREASED	6	81591	6	81591	14	168635	14	168635	0.991876774429072	0.000103655394517169	Chi-Square
BLOOD PRESSURE ABNORMAL	16	81581	16	81581	30	168619	30	168619	0.874799564441221	0.0248267374238208	Chi-Square
BLOOD PRESSURE DECREASED	27	81570	27	81570	35	168614	35	168614	0.088636793235243	2.89895871772432	Chi-Square
BLOOD PRESSURE DIASTOLIC DECREASED					4	168645	4	168645			Invalid values
BLOOD PRESSURE DIASTOLIC INCREASED	2	81595	2	81595	1	168648	1	168648	0.249623662989294		Fisher's Exact Test
BLOOD PRESSURE FLUCTUATION	7	81590	7	81590	10	168639	10	168639	0.620543031824052	0.245105074796976	Chi-Square
BLOOD PRESSURE INADEQUATELY CONTROLLED	1	81596	1	81596	5	168644	5	168644	0.671014227191373		Fisher's Exact Test
BLOOD PRESSURE INCREASED	113	81484	113	81484	254	168395	254	168395	0.491967121132111	0.472221118101398	Chi-Square
BLOOD PRESSURE MEASUREMENT					2	168647	2	168647			Invalid values
BLOOD PRESSURE SYSTOLIC					1	168648	1	168648			Invalid values
BLOOD PRESSURE SYSTOLIC DECREASED					1	168648	1	168648			Invalid values
BLOOD PRESSURE SYSTOLIC INCREASED	3	81594	3	81594	16	168633	16	168633	0.187132282172543	1.74005165241435	Chi-Square
BLOOD PROLACTIN INCREASED					1	168648	1	168648			Invalid values
BLOOD SODIUM ABNORMAL	1	81596	1	81596	1	168648	1	168648	0.545815391717967		Fisher's Exact Test
BLOOD SODIUM DECREASED	6	81591	6	81591	11	168638	11	168638	0.999999999996086	2.40618536983432e-23	Chi-Square
BLOOD SODIUM INCREASED	1	81596	1	81596	2	168647	2	168647	1		Fisher's Exact Test
BLOOD TEST	1	81596	1	81596	2	168647	2	168647	1		Fisher's Exact Test
BLOOD TEST ABNORMAL	6	81591	6	81591	15	168634	15	168634	0.871518873908004	0.0261564306808623	Chi-Square
BLOOD TESTOSTERONE ABNORMAL	2	81595	2	81595							Invalid values
BLOOD TESTOSTERONE DECREASED	3	81594	3	81594							Invalid values
BLOOD THYROID STIMULATING HORMONE DECREASED	1	81596	1	81596	6	168643	6	168643	0.439299948478067		Fisher's Exact Test
BLOOD THYROID STIMULATING HORMONE INCREASED	1	81596	1	81596	2	168647	2	168647	1		Fisher's Exact Test
BLOOD TRIGLYCERIDES ABNORMAL					1	168648	1	168648			Invalid values
BLOOD TRIGLYCERIDES DECREASED	1	81596	1	81596							Invalid values
BLOOD TRIGLYCERIDES INCREASED	9	81588	9	81588	10	168639	10	168639	0.259333407232416	1.27231195061992	Chi-Square
BLOOD UREA ABNORMAL					1	168648	1	168648			Invalid values
BLOOD UREA DECREASED					3	168646	3	168646			Invalid values
BLOOD UREA INCREASED	1	81596	1	81596	4	168645	4	168645	1		Fisher's Exact Test
BLOOD URIC ACID INCREASED	8	81589	8	81589	4	168645	4	168645	0.0250724717061972		Fisher's Exact Test
BLOOD URINE	1	81596	1	81596							Invalid values
BLOOD URINE PRESENT	16	81581	16	81581	19	168630	19	168630	0.140471807069895	2.17278313113953	Chi-Square
BLOOD VISCOSITY DECREASED	2	81595	2	81595	1	168648	1	168648	0.249623662989294		Fisher's Exact Test
BLOOD ZINC DECREASED	1	81596	1	81596							Invalid values
BODY FAT DISORDER					2	168647	2	168647			Invalid values
BODY HEIGHT DECREASED					4	168645	4	168645			Invalid values
BODY MASS INDEX DECREASED					1	168648	1	168648			Invalid values
BODY MASS INDEX INCREASED					1	168648	1	168648			Invalid values
BODY SURFACE AREA INCREASED	3	81594	3	81594	1	168648	1	168648	0.104756112464336		Fisher's Exact Test
BODY TEMPERATURE ABNORMAL					6	168643	6	168643			Invalid values
BODY TEMPERATURE DECREASED	2	81595	2	81595	2	168647	2	168647	0.600773276575932		Fisher's Exact Test
BODY TEMPERATURE FLUCTUATION	1	81596	1	81596							Invalid values
BODY TEMPERATURE INCREASED	8	81589	8	81589	17	168632	17	168632	0.999999999998918	1.83897468243358e-24	Chi-Square
BODY TINEA	2	81595	2	81595	1	168648	1	168648	0.249623662989294		Fisher's Exact Test
BONE CANCER	5	81592	5	81592	3	168646	3	168646	0.123251150338224		Fisher's Exact Test
BONE CANCER METASTATIC	1	81596	1	81596	1	168648	1	168648	0.545815391717967		Fisher's Exact Test
BONE CONTUSION	1	81596	1	81596	2	168647	2	168647	1		Fisher's Exact Test
BONE DEFORMITY					2	168647	2	168647			Invalid values
BONE DENSITY ABNORMAL					3	168646	3	168646			Invalid values
BONE DENSITY DECREASED					5	168644	5	168644			Invalid values
BONE DISORDER	5	81592	5	81592	17	168632	17	168632	0.446572202103074	0.579337283059251	Chi-Square
BONE EROSION					21	168628	21	168628			Invalid values
BONE FORMATION DECREASED	1	81596	1	81596							Invalid values
BONE GRAFT					1	168648	1	168648			Invalid values
BONE LESION					1	168648	1	168648			Invalid values
BONE LOSS	3	81594	3	81594	5	168644	5	168644	0.721082010344318		Fisher's Exact Test
BONE MARROW DISORDER					1	168648	1	168648			Invalid values
BONE MARROW FAILURE					2	168647	2	168647			Invalid values
BONE MARROW OEDEMA	2	81595	2	81595							Invalid values
BONE MARROW TRANSPLANT REJECTION	1	81596	1	81596							Invalid values
BONE NEOPLASM					1	168648	1	168648			Invalid values
BONE OPERATION					1	168648	1	168648			Invalid values
BONE PAIN	41	81556	41	81556	118	168531	118	168531	0.0800095416867831	3.06470788587603	Chi-Square
BONE SWELLING					2	168647	2	168647			Invalid values
BONE TUBERCULOSIS	1	81596	1	81596							Invalid values
BORDERLINE OVARIAN TUMOUR					1	168648	1	168648			Invalid values
BOTRYOMYCOSIS	1	81596	1	81596							Invalid values
BOWEL MOVEMENT IRREGULARITY	54	81543	54	81543	65	168584	65	168584	0.00404123803710798	8.26519230201589	Chi-Square
BOWEN'S DISEASE	2	81595	2	81595	5	168644	5	168644	1		Fisher's Exact Test
BRADYCARDIA	1	81596	1	81596	3	168646	3	168646	1		Fisher's Exact Test
BRADYKINESIA	1	81596	1	81596							Invalid values
BRADYPHRENIA	2	81595	2	81595							Invalid values
BRADYPNOEA	1	81596	1	81596							Invalid values
BRAIN ABSCESS	1	81596	1	81596							Invalid values
BRAIN CANCER METASTATIC					1	168648	1	168648			Invalid values
BRAIN FOG	2	81595	2	81595	6	168643	6	168643	1		Fisher's Exact Test
BRAIN INJURY	3	81594	3	81594	7	168642	7	168642	1		Fisher's Exact Test
BRAIN NEOPLASM	7	81590	7	81590	24	168625	24	168625	0.317638784379103	0.998644241013431	Chi-Square
BRAIN NEOPLASM MALIGNANT	3	81594	3	81594	1	168648	1	168648	0.104756112464336		Fisher's Exact Test
BRAIN OEDEMA	3	81594	3	81594	3	168646	3	168646	0.399031259127689		Fisher's Exact Test
BRAIN OPERATION					6	168643	6	168643			Invalid values
BRAIN STEM INFARCTION	1	81596	1	81596							Invalid values
BRAIN TUMOUR OPERATION					1	168648	1	168648			Invalid values
BREAKTHROUGH PAIN					7	168642	7	168642			Invalid values
BREAST ABSCESS					4	168645	4	168645			Invalid values
BREAST ATROPHY					1	168648	1	168648			Invalid values
BREAST CALCIFICATIONS					2	168647	2	168647			Invalid values
BREAST CANCER					189	168460	189	168460			Invalid values
BREAST CANCER FEMALE					11	168638	11	168638			Invalid values
BREAST CANCER MALE	1	81596	1	81596							Invalid values
BREAST CANCER METASTATIC	1	81596	1	81596	5	168644	5	168644	0.671014227191373		Fisher's Exact Test
BREAST CANCER RECURRENT					10	168639	10	168639			Invalid values
BREAST CANCER STAGE I					6	168643	6	168643			Invalid values
BREAST CANCER STAGE II					4	168645	4	168645			Invalid values
BREAST CANCER STAGE III					4	168645	4	168645			Invalid values
BREAST CANCER STAGE IV					1	168648	1	168648			Invalid values
BREAST CELLULITIS					1	168648	1	168648			Invalid values
BREAST CYST					3	168646	3	168646			Invalid values
BREAST DISCOMFORT					2	168647	2	168647			Invalid values
BREAST DISORDER					12	168637	12	168637			Invalid values
BREAST DISORDER FEMALE					1	168648	1	168648			Invalid values
BREAST DISORDER MALE	1	81596	1	81596							Invalid values
BREAST DYSPLASIA					1	168648	1	168648			Invalid values
BREAST ENLARGEMENT					8	168641	8	168641			Invalid values
BREAST HYPERPLASIA					1	168648	1	168648			Invalid values
BREAST MASS	1	81596	1	81596	11	168638	11	168638	0.119179608923963		Fisher's Exact Test
BREAST OPERATION					4	168645	4	168645			Invalid values
BREAST PAIN	1	81596	1	81596	25	168624	25	168624	0.00350739190646888	8.52272358496653	Chi-Square
BREAST PROSTHESIS USER					1	168648	1	168648			Invalid values
BREAST SWELLING					5	168644	5	168644			Invalid values
BREAST TENDERNESS	6	81591	6	81591	12	168637	12	168637	0.999999999999749	9.89795029401471e-26	Chi-Square
BREATH ODOUR	4	81593	4	81593	3	168646	3	168646	0.225453194919534		Fisher's Exact Test
BREATH SOUNDS ABNORMAL					2	168647	2	168647			Invalid values
BRONCHIAL CARCINOMA	1	81596	1	81596	1	168648	1	168648	0.545815391717967		Fisher's Exact Test
BRONCHIAL DISORDER					4	168645	4	168645			Invalid values
BRONCHIAL HYPERREACTIVITY					2	168647	2	168647			Invalid values
BRONCHIAL IRRITATION					1	168648	1	168648			Invalid values
BRONCHIAL SECRETION RETENTION	1	81596	1	81596							Invalid values
BRONCHIECTASIS	2	81595	2	81595	4	168645	4	168645	1		Fisher's Exact Test
BRONCHIOLITIS					3	168646	3	168646			Invalid values
BRONCHIOLOALVEOLAR CARCINOMA	1	81596	1	81596							Invalid values
BRONCHITIS	113	81484	113	81484	422	168227	422	168227	1.83456566573993e-08	31.6622201115438	Chi-Square
BRONCHITIS BACTERIAL	1	81596	1	81596	2	168647	2	168647	1		Fisher's Exact Test
BRONCHITIS CHEMICAL	1	81596	1	81596							Invalid values
BRONCHITIS CHRONIC	2	81595	2	81595	4	168645	4	168645	1		Fisher's Exact Test
BRONCHITIS VIRAL	1	81596	1	81596	4	168645	4	168645	1		Fisher's Exact Test
BRONCHOPULMONARY ASPERGILLOSIS	2	81595	2	81595							Invalid values
BRONCHOSPASM					7	168642	7	168642			Invalid values
BRUXISM	4	81593	4	81593	7	168642	7	168642	0.756586043884255		Fisher's Exact Test
BUNDLE BRANCH BLOCK					1	168648	1	168648			Invalid values
BUNDLE BRANCH BLOCK LEFT	1	81596	1	81596	1	168648	1	168648	0.545815391717967		Fisher's Exact Test
BUNDLE BRANCH BLOCK RIGHT					1	168648	1	168648			Invalid values
BURN ORAL CAVITY					1	168648	1	168648			Invalid values
BURNING FEET SYNDROME					1	168648	1	168648			Invalid values
BURNING MOUTH SYNDROME	2	81595	2	81595	1	168648	1	168648	0.249623662989294		Fisher's Exact Test
BURNING SENSATION	74	81523	74	81523	150	168499	150	168499	0.947591976432597	0.00432056682317558	Chi-Square
BURNOUT SYNDROME	1	81596	1	81596							Invalid values
BURNS SECOND DEGREE					1	168648	1	168648			Invalid values
BURNS THIRD DEGREE	1	81596	1	81596							Invalid values
BURSA INJURY					1	168648	1	168648			Invalid values
BURSAL FLUID ACCUMULATION					1	168648	1	168648			Invalid values
BURSITIS	3	81594	3	81594	29	168620	29	168620	0.00892079410524612	6.83861572202039	Chi-Square
BUTTERFLY RASH	1	81596	1	81596							Invalid values
C-REACTIVE PROTEIN					1	168648	1	168648			Invalid values
C-REACTIVE PROTEIN ABNORMAL	20	81577	20	81577	17	168632	17	168632	0.00911162552288206	6.80081530672618	Chi-Square
C-REACTIVE PROTEIN DECREASED					1	168648	1	168648			Invalid values
C-REACTIVE PROTEIN INCREASED	23	81574	23	81574	28	168621	28	168621	0.079466212180154	3.07578519620398	Chi-Square
CACHEXIA	1	81596	1	81596	2	168647	2	168647	1		Fisher's Exact Test
CAESAREAN SECTION					2	168647	2	168647			Invalid values
CALCINOSIS	2	81595	2	81595	2	168647	2	168647	0.600773276575932		Fisher's Exact Test
CALCULUS BLADDER	2	81595	2	81595	1	168648	1	168648	0.249623662989294		Fisher's Exact Test
CALCULUS URINARY	1	81596	1	81596							Invalid values
CAMPYLOBACTER INFECTION	1	81596	1	81596	1	168648	1	168648	0.545815391717967		Fisher's Exact Test
CANCER SURGERY	4	81593	4	81593	3	168646	3	168646	0.225453194919534		Fisher's Exact Test
CANDIDA INFECTION	3	81594	3	81594	18	168631	18	168631	0.119158240850445	2.42835029616216	Chi-Square
CARBOHYDRATE METABOLISM DISORDER					1	168648	1	168648			Invalid values
CARBON DIOXIDE INCREASED	1	81596	1	81596							Invalid values
CARBUNCLE					2	168647	2	168647			Invalid values
CARCINOID TUMOUR PULMONARY	1	81596	1	81596							Invalid values
CARDIAC ABLATION	3	81594	3	81594	3	168646	3	168646	0.399031259127689		Fisher's Exact Test
CARDIAC AMYLOIDOSIS					1	168648	1	168648			Invalid values
CARDIAC ANEURYSM	1	81596	1	81596	1	168648	1	168648	0.545815391717967		Fisher's Exact Test
CARDIAC ARREST	9	81588	9	81588	14	168635	14	168635	0.656296064152729	0.198054176570811	Chi-Square
CARDIAC ASSISTANCE DEVICE USER					1	168648	1	168648			Invalid values
CARDIAC DISCOMFORT	2	81595	2	81595	1	168648	1	168648	0.249623662989294		Fisher's Exact Test
CARDIAC DISORDER	120	81477	120	81477	189	168460	189	168460	0.0228315170578613	5.18127858208351	Chi-Square
CARDIAC DYSFUNCTION	1	81596	1	81596	1	168648	1	168648	0.545815391717967		Fisher's Exact Test
CARDIAC FAILURE	41	81556	41	81556	41	168608	41	168608	0.0011842526327189	10.5147529400954	Chi-Square
CARDIAC FAILURE ACUTE	2	81595	2	81595							Invalid values
CARDIAC FAILURE CHRONIC	1	81596	1	81596	2	168647	2	168647	1		Fisher's Exact Test
CARDIAC FAILURE CONGESTIVE	40	81557	40	81557	68	168581	68	168581	0.379010111071676	0.773910203955581	Chi-Square
CARDIAC FIBRILLATION	1	81596	1	81596							Invalid values
CARDIAC FLUTTER	5	81592	5	81592	12	168637	12	168637	0.982191465409507	0.000498251221685208	Chi-Square
CARDIAC HYPERTROPHY	1	81596	1	81596							Invalid values
CARDIAC INFECTION	4	81593	4	81593	1	168648	1	168648	0.0417745837303691		Fisher's Exact Test
CARDIAC MURMUR	1	81596	1	81596	7	168642	7	168642	0.451184316196227		Fisher's Exact Test
CARDIAC MYXOMA					1	168648	1	168648			Invalid values
CARDIAC NEOPLASM UNSPECIFIED					1	168648	1	168648			Invalid values
CARDIAC OPERATION	24	81573	24	81573	14	168635	14	168635	0.000120659162374744	14.7823563525949	Chi-Square
CARDIAC PACEMAKER ADJUSTMENT	1	81596	1	81596							Invalid values
CARDIAC PACEMAKER EVALUATION	1	81596	1	81596							Invalid values
CARDIAC PACEMAKER INSERTION	5	81592	5	81592	9	168640	9	168640	0.7813051076961		Fisher's Exact Test
CARDIAC PACEMAKER REPLACEMENT	1	81596	1	81596	1	168648	1	168648	0.545815391717967		Fisher's Exact Test
CARDIAC STRESS TEST	1	81596	1	81596	2	168647	2	168647	1		Fisher's Exact Test
CARDIAC STRESS TEST ABNORMAL	1	81596	1	81596	1	168648	1	168648	0.545815391717967		Fisher's Exact Test
CARDIAC THERAPEUTIC PROCEDURE					1	168648	1	168648			Invalid values
CARDIAC VALVE DISEASE	11	81586	11	81586	14	168635	14	168635	0.316366279953417	1.00390986891586	Chi-Square
CARDIAC VALVE REPLACEMENT COMPLICATION					1	168648	1	168648			Invalid values
CARDIAC VENTRICULAR THROMBOSIS	4	81593	4	81593	3	168646	3	168646	0.225453194919534		Fisher's Exact Test
CARDIO-RESPIRATORY ARREST	2	81595	2	81595	1	168648	1	168648	0.249623662989294		Fisher's Exact Test
CARDIOGENIC SHOCK	2	81595	2	81595	1	168648	1	168648	0.249623662989294		Fisher's Exact Test
CARDIOMEGALY	5	81592	5	81592	2	168647	2	168647	0.0412143897814329		Fisher's Exact Test
CARDIOMYOPATHY	1	81596	1	81596	3	168646	3	168646	1		Fisher's Exact Test
CARDIOVASCULAR DISORDER	7	81590	7	81590	6	168643	6	168643	0.136485992267434		Fisher's Exact Test
CARDIOVERSION	1	81596	1	81596	1	168648	1	168648	0.545815391717967		Fisher's Exact Test
CAROTID ARTERY DISEASE	1	81596	1	81596	1	168648	1	168648	0.545815391717967		Fisher's Exact Test
CAROTID ARTERY DISSECTION					1	168648	1	168648			Invalid values
CAROTID ARTERY OCCLUSION	4	81593	4	81593	2	168647	2	168647	0.0931142408560928		Fisher's Exact Test
CAROTID ARTERY THROMBOSIS					1	168648	1	168648			Invalid values
CARPAL TUNNEL DECOMPRESSION					3	168646	3	168646			Invalid values
CARPAL TUNNEL SYNDROME	16	81581	16	81581	33	168616	33	168616	0.999999999999391	5.82215525878777e-25	Chi-Square
CARTILAGE INJURY	1	81596	1	81596	2	168647	2	168647	1		Fisher's Exact Test
CAST APPLICATION					1	168648	1	168648			Invalid values
CAST REMOVAL					1	168648	1	168648			Invalid values
CASTLEMAN'S DISEASE	1	81596	1	81596							Invalid values
CAT SCRATCH DISEASE	1	81596	1	81596	1	168648	1	168648	0.545815391717967		Fisher's Exact Test
CATARACT	27	81570	27	81570	74	168575	74	168575	0.248738093489805	1.33037737497055	Chi-Square
CATARACT NUCLEAR	1	81596	1	81596							Invalid values
CATARACT OPERATION	5	81592	5	81592	14	168635	14	168635	0.733646520835235	0.115789715888973	Chi-Square
CATHETERISATION CARDIAC	3	81594	3	81594	6	168643	6	168643	1		Fisher's Exact Test
CELLULITIS	91	81506	91	81506	137	168512	137	168512	0.0223947322869444	5.21485361165089	Chi-Square
CELLULITIS ENTEROCOCCAL					1	168648	1	168648			Invalid values
CELLULITIS ORBITAL					1	168648	1	168648			Invalid values
CELLULITIS STAPHYLOCOCCAL	1	81596	1	81596	3	168646	3	168646	1		Fisher's Exact Test
CELLULITIS STREPTOCOCCAL	1	81596	1	81596							Invalid values
CENTRAL NERVOUS SYSTEM INFECTION	1	81596	1	81596	1	168648	1	168648	0.545815391717967		Fisher's Exact Test
CENTRAL NERVOUS SYSTEM LESION	2	81595	2	81595	3	168646	3	168646	0.663685602344054		Fisher's Exact Test
CENTRAL PAIN SYNDROME					1	168648	1	168648			Invalid values
CENTRAL VENOUS CATHETERISATION					1	168648	1	168648			Invalid values
CEREBELLAR HAEMORRHAGE	2	81595	2	81595							Invalid values
CEREBELLAR STROKE	1	81596	1	81596							Invalid values
CEREBRAL ARTERY OCCLUSION	1	81596	1	81596	1	168648	1	168648	0.545815391717967		Fisher's Exact Test
CEREBRAL ARTERY STENOSIS					1	168648	1	168648			Invalid values
CEREBRAL ATAXIA					2	168647	2	168647			Invalid values
CEREBRAL ATROPHY					1	168648	1	168648			Invalid values
CEREBRAL CONGESTION					1	168648	1	168648			Invalid values
CEREBRAL CYST	1	81596	1	81596							Invalid values
CEREBRAL DISORDER	4	81593	4	81593	10	168639	10	168639	1		Fisher's Exact Test
CEREBRAL HAEMORRHAGE	14	81583	14	81583	11	168638	11	168638	0.0224919155169894	5.20732493240274	Chi-Square
CEREBRAL INFARCTION	2	81595	2	81595	1	168648	1	168648	0.249623662989294		Fisher's Exact Test
CEREBRAL ISCHAEMIA					3	168646	3	168646			Invalid values
CEREBRAL MICROANGIOPATHY					1	168648	1	168648			Invalid values
CEREBRAL MICROHAEMORRHAGE					1	168648	1	168648			Invalid values
CEREBRAL SMALL VESSEL ISCHAEMIC DISEASE	1	81596	1	81596							Invalid values
CEREBRAL THROMBOSIS	1	81596	1	81596							Invalid values
CEREBRAL VENOUS THROMBOSIS	1	81596	1	81596							Invalid values
CEREBROSPINAL FLUID CIRCULATION DISORDER	1	81596	1	81596							Invalid values
CEREBROSPINAL FLUID LEAKAGE					2	168647	2	168647			Invalid values
CEREBROVASCULAR ACCIDENT	107	81490	107	81490	174	168475	174	168475	0.0582193403200135	3.58739780775833	Chi-Square
CEREBROVASCULAR DISORDER	1	81596	1	81596							Invalid values
CEREBROVASCULAR STENOSIS	1	81596	1	81596							Invalid values
CERVICAL DYSPLASIA					2	168647	2	168647			Invalid values
CERVICAL RADICULOPATHY	1	81596	1	81596							Invalid values
CERVICAL SPINAL STENOSIS	1	81596	1	81596	1	168648	1	168648	0.545815391717967		Fisher's Exact Test
CERVICAL VERTEBRAL FRACTURE	1	81596	1	81596	3	168646	3	168646	1		Fisher's Exact Test
CERVIX CANCER METASTATIC					1	168648	1	168648			Invalid values
CERVIX CARCINOMA					5	168644	5	168644			Invalid values
CERVIX DISORDER					1	168648	1	168648			Invalid values
CERVIX OPERATION	1	81596	1	81596							Invalid values
CHALAZION					1	168648	1	168648			Invalid values
CHANGE OF BOWEL HABIT	5	81592	5	81592	7	168642	7	168642	0.543164949066497		Fisher's Exact Test
CHAPPED LIPS	2	81595	2	81595	5	168644	5	168644	1		Fisher's Exact Test
CHEILITIS	2	81595	2	81595	11	168638	11	168638	0.244499978825294		Fisher's Exact Test
CHEMICAL BURN					1	168648	1	168648			Invalid values
CHEMOTHERAPY	2	81595	2	81595	7	168642	7	168642	0.72715998330443		Fisher's Exact Test
CHEST DISCOMFORT	69	81528	69	81528	132	168517	132	168517	0.655860321940559	0.198591296098531	Chi-Square
CHEST INJURY					3	168646	3	168646			Invalid values
CHEST PAIN	134	81463	134	81463	238	168411	238	168411	0.176793383941637	1.82437504992908	Chi-Square
CHEST WALL ABSCESS					1	168648	1	168648			Invalid values
CHEST WALL TUMOUR					1	168648	1	168648			Invalid values
CHILDHOOD ASTHMA	1	81596	1	81596							Invalid values
CHILLBLAINS	2	81595	2	81595							Invalid values
CHILLS	64	81533	64	81533	160	168489	160	168489	0.2233620478241	1.48263922095897	Chi-Square
CHLAMYDIAL INFECTION	1	81596	1	81596							Invalid values
CHLOASMA	2	81595	2	81595	1	168648	1	168648	0.249623662989294		Fisher's Exact Test
CHOANAL ATRESIA					1	168648	1	168648			Invalid values
CHOKING	5	81592	5	81592	5	168644	5	168644	0.311318071744241		Fisher's Exact Test
CHOKING SENSATION	1	81596	1	81596	3	168646	3	168646	1		Fisher's Exact Test
CHOLANGIOCARCINOMA	4	81593	4	81593	1	168648	1	168648	0.0417745837303691		Fisher's Exact Test
CHOLANGITIS	1	81596	1	81596	4	168645	4	168645	1		Fisher's Exact Test
CHOLECYSTECTOMY	5	81592	5	81592	25	168624	25	168624	0.0953495385863607	2.78165590269604	Chi-Square
CHOLECYSTITIS	5	81592	5	81592	7	168642	7	168642	0.543164949066497		Fisher's Exact Test
CHOLECYSTITIS ACUTE					1	168648	1	168648			Invalid values
CHOLECYSTITIS CHRONIC					1	168648	1	168648			Invalid values
CHOLECYSTITIS INFECTIVE	6	81591	6	81591	6	168643	6	168643	0.223221943635701		Fisher's Exact Test
CHOLELITHIASIS	21	81576	21	81576	37	168612	37	168612	0.656398395878292	0.197928163274388	Chi-Square
CHOLELITHOTOMY					1	168648	1	168648			Invalid values
CHOLESTASIS	4	81593	4	81593	2	168647	2	168647	0.0931142408560928		Fisher's Exact Test
CHONDRITIS	1	81596	1	81596							Invalid values
CHONDROCALCINOSIS	4	81593	4	81593	2	168647	2	168647	0.0931142408560928		Fisher's Exact Test
CHONDROPATHY	3	81594	3	81594	1	168648	1	168648	0.104756112464336		Fisher's Exact Test
CHORIORETINOPATHY	3	81594	3	81594	2	168647	2	168647	0.338247589095776		Fisher's Exact Test
CHROMATURIA	23	81574	23	81574	22	168627	22	168627	0.0128019995038434	6.19626766793121	Chi-Square
CHRONIC CUTANEOUS LUPUS ERYTHEMATOSUS	1	81596	1	81596	1	168648	1	168648	0.545815391717967		Fisher's Exact Test
CHRONIC FATIGUE SYNDROME	1	81596	1	81596	2	168647	2	168647	1		Fisher's Exact Test
CHRONIC GASTRITIS	1	81596	1	81596	2	168647	2	168647	1		Fisher's Exact Test
CHRONIC HEPATIC FAILURE					1	168648	1	168648			Invalid values
CHRONIC KIDNEY DISEASE	8	81589	8	81589	17	168632	17	168632	0.999999999998918	1.83897468243358e-24	Chi-Square
CHRONIC LEFT VENTRICULAR FAILURE	1	81596	1	81596	1	168648	1	168648	0.545815391717967		Fisher's Exact Test
CHRONIC LEUKAEMIA	1	81596	1	81596							Invalid values
CHRONIC LYMPHOCYTIC LEUKAEMIA	2	81595	2	81595	5	168644	5	168644	1		Fisher's Exact Test
CHRONIC MYELOID LEUKAEMIA	1	81596	1	81596	2	168647	2	168647	1		Fisher's Exact Test
CHRONIC OBSTRUCTIVE PULMONARY DISEASE	40	81557	40	81557	80	168569	80	168569	0.942245316928376	0.00524872539837978	Chi-Square
CHRONIC PIGMENTED PURPURA	1	81596	1	81596							Invalid values
CHRONIC RESPIRATORY DISEASE					2	168647	2	168647			Invalid values
CHRONIC RESPIRATORY FAILURE	1	81596	1	81596							Invalid values
CHRONIC SINUSITIS	1	81596	1	81596	8	168641	8	168641	0.287472788398233		Fisher's Exact Test
CILIARY MUSCLE SPASM					1	168648	1	168648			Invalid values
CIRCULATORY COLLAPSE					8	168641	8	168641			Invalid values
CIRCUMSTANCE OR INFORMATION CAPABLE OF LEADING TO MEDICATION ERROR	10	81587	10	81587	18	168631	18	168631	0.881380382948654	0.0222664782926013	Chi-Square
CIRRHOSIS ALCOHOLIC	3	81594	3	81594	1	168648	1	168648	0.104756112464336		Fisher's Exact Test
CITROBACTER INFECTION					1	168648	1	168648			Invalid values
CLAUSTROPHOBIA	3	81594	3	81594	1	168648	1	168648	0.104756112464336		Fisher's Exact Test
CLAVICLE FRACTURE	2	81595	2	81595	4	168645	4	168645	1		Fisher's Exact Test
CLEAR CELL RENAL CELL CARCINOMA	2	81595	2	81595							Invalid values
CLOSTRIDIUM DIFFICILE COLITIS	3	81594	3	81594	16	168633	16	168633	0.187132282172543	1.74005165241435	Chi-Square
CLOSTRIDIUM DIFFICILE INFECTION	10	81587	10	81587	24	168625	24	168625	0.83015397553381	0.0460120058919661	Chi-Square
CLOSTRIDIUM TEST POSITIVE					1	168648	1	168648			Invalid values
CLUBBING					2	168647	2	168647			Invalid values
CLUMSINESS	2	81595	2	81595							Invalid values
CLUSTER HEADACHE	1	81596	1	81596	10	168639	10	168639	0.116614464800331		Fisher's Exact Test
COAGULATION TEST ABNORMAL					1	168648	1	168648			Invalid values
COAGULOPATHY	1	81596	1	81596	5	168644	5	168644	0.671014227191373		Fisher's Exact Test
COATING IN MOUTH	1	81596	1	81596							Invalid values
COCCIDIOIDOMYCOSIS	5	81592	5	81592	8	168641	8	168641	0.768210054444455		Fisher's Exact Test
COCCYDYNIA					3	168646	3	168646			Invalid values
COELIAC DISEASE	3	81594	3	81594	7	168642	7	168642	1		Fisher's Exact Test
COGNITIVE DISORDER	8	81589	8	81589	14	168635	14	168635	0.881939323960198	0.02205558544093	Chi-Square
COITAL BLEEDING					1	168648	1	168648			Invalid values
COLD SWEAT	9	81588	9	81588	46	168603	46	168603	0.0152588571968594	5.88633126966423	Chi-Square
COLD URTICARIA	1	81596	1	81596	1	168648	1	168648	0.545815391717967		Fisher's Exact Test
COLECTOMY	1	81596	1	81596	2	168647	2	168647	1		Fisher's Exact Test
COLITIS	13	81584	13	81584	56	168593	56	168593	0.0208181298462817	5.34195361741019	Chi-Square
COLITIS ISCHAEMIC					2	168647	2	168647			Invalid values
COLITIS MICROSCOPIC	1	81596	1	81596	6	168643	6	168643	0.439299948478067		Fisher's Exact Test
COLITIS ULCERATIVE	10	81587	10	81587	26	168623	26	168623	0.659693032803484	0.193896690238091	Chi-Square
COLLAGEN-VASCULAR DISEASE					1	168648	1	168648			Invalid values
COLON CANCER	29	81568	29	81568	26	168623	26	168623	0.00236830196355468	9.23965015707753	Chi-Square
COLON CANCER METASTATIC	7	81590	7	81590	1	168648	1	168648	0.00224022931053031		Fisher's Exact Test
COLON CANCER STAGE IV	2	81595	2	81595							Invalid values
COLON DYSPLASIA					1	168648	1	168648			Invalid values
COLON OPERATION	1	81596	1	81596	1	168648	1	168648	0.545815391717967		Fisher's Exact Test
COLONIC ABSCESS					1	168648	1	168648			Invalid values
COLONOSCOPY	7	81590	7	81590	17	168632	17	168632	0.88724391474895	0.020105110757512	Chi-Square
COLORECTAL CANCER	1	81596	1	81596	1	168648	1	168648	0.545815391717967		Fisher's Exact Test
COLOSTOMY	1	81596	1	81596							Invalid values
COMA	11	81586	11	81586	3	168646	3	168646	0.000557650769547959		Fisher's Exact Test
COMMUNICATION DISORDER					1	168648	1	168648			Invalid values
COMPARTMENT SYNDROME	1	81596	1	81596							Invalid values
COMPLEMENT FACTOR C3 DECREASED					1	168648	1	168648			Invalid values
COMPLEMENT FIXATION TEST POSITIVE	1	81596	1	81596							Invalid values
COMPLETED SUICIDE	15	81582	15	81582	2	168647	2	168647	3.58146905106336e-06	21.4767385888255	Chi-Square
COMPLEX REGIONAL PAIN SYNDROME	1	81596	1	81596							Invalid values
COMPLICATION ASSOCIATED WITH DEVICE	2	81595	2	81595	5	168644	5	168644	1		Fisher's Exact Test
COMPLICATION OF PREGNANCY					1	168648	1	168648			Invalid values
COMPRESSION FRACTURE	1	81596	1	81596	2	168647	2	168647	1		Fisher's Exact Test
COMPULSIONS					1	168648	1	168648			Invalid values
COMPULSIVE SHOPPING					1	168648	1	168648			Invalid values
CONCUSSION	9	81588	9	81588	22	168627	22	168627	0.815765491332612	0.0542865482202858	Chi-Square
CONDITION AGGRAVATED	404	81193	404	81193	964	167685	964	167685	0.0162351836005334	5.77722178304408	Chi-Square
CONFUSIONAL STATE	48	81549	48	81549	77	168572	77	168572	0.198221875625668	1.65542713534667	Chi-Square
CONGENITAL ANOMALY					1	168648	1	168648			Invalid values
CONGENITAL CENTRAL NERVOUS SYSTEM ANOMALY					2	168647	2	168647			Invalid values
CONGENITAL CYST	1	81596	1	81596							Invalid values
CONGENITAL HYPOTHYROIDISM					1	168648	1	168648			Invalid values
CONJUNCTIVAL HAEMORRHAGE	1	81596	1	81596							Invalid values
CONJUNCTIVITIS	6	81591	6	81591	21	168628	21	168628	0.344219903113411	0.894651490563664	Chi-Square
CONNECTIVE TISSUE DISORDER	1	81596	1	81596	1	168648	1	168648	0.545815391717967		Fisher's Exact Test
CONSCIOUSNESS FLUCTUATING					1	168648	1	168648			Invalid values
CONSTIPATION	155	81442	155	81442	369	168280	369	168280	0.151905256998275	2.05301352531053	Chi-Square
CONTRAINDICATED PRODUCT ADMINISTERED	8	81589	8	81589	26	168623	26	168623	0.344022890469055	0.895382377335185	Chi-Square
CONTRAINDICATED PRODUCT PRESCRIBED					1	168648	1	168648			Invalid values
CONTRAINDICATION TO MEDICAL TREATMENT					3	168646	3	168646			Invalid values
CONTRAST MEDIA ALLERGY	1	81596	1	81596							Invalid values
CONTUSION	49	81548	49	81548	151	168498	151	168498	0.0177305412291553	5.62257883180159	Chi-Square
CONVERSION DISORDER					1	168648	1	168648			Invalid values
COORDINATION ABNORMAL	2	81595	2	81595	1	168648	1	168648	0.249623662989294		Fisher's Exact Test
CORNEAL ABRASION					1	168648	1	168648			Invalid values
CORNEAL DISORDER					2	168647	2	168647			Invalid values
CORNEAL GRAFT REJECTION					1	168648	1	168648			Invalid values
CORNEAL OEDEMA					2	168647	2	168647			Invalid values
CORNEAL TRANSPLANT					1	168648	1	168648			Invalid values
CORONARY ARTERIAL STENT INSERTION	3	81594	3	81594	4	168645	4	168645	0.689599872452704		Fisher's Exact Test
CORONARY ARTERY BYPASS	6	81591	6	81591	4	168645	4	168645	0.088684225744376		Fisher's Exact Test
CORONARY ARTERY DISEASE	16	81581	16	81581	6	168643	6	168643	0.000152400739317911	14.342312092466	Chi-Square
CORONARY ARTERY OCCLUSION	6	81591	6	81591	3	168646	3	168646	0.0667983976986092		Fisher's Exact Test
CORONARY ARTERY STENOSIS					2	168647	2	168647			Invalid values
CORONAVIRUS INFECTION	19	81578	19	81578	11	168638	11	168638	0.000684721207428896	11.5302685880472	Chi-Square
CORONAVIRUS TEST POSITIVE	2	81595	2	81595	4	168645	4	168645	1		Fisher's Exact Test
CORYNEBACTERIUM INFECTION					1	168648	1	168648			Invalid values
COSTOCHONDRITIS	1	81596	1	81596	6	168643	6	168643	0.439299948478067		Fisher's Exact Test
COUGH	359	81238	359	81238	861	167788	861	167788	0.0190278499189702	5.49895420657766	Chi-Square
COVID-19	240	81357	240	81357	576	168073	576	168073	0.0557866530579812	3.65841579927758	Chi-Square
COVID-19 IMMUNISATION	1	81596	1	81596							Invalid values
COVID-19 PNEUMONIA	10	81587	10	81587	12	168637	12	168637	0.289980429374681	1.11971221757245	Chi-Square
COXSACKIE VIRAL INFECTION					1	168648	1	168648			Invalid values
CRANIOCEREBRAL INJURY					1	168648	1	168648			Invalid values
CRANIOFACIAL FRACTURE					5	168644	5	168644			Invalid values
CREATININE RENAL CLEARANCE ABNORMAL	1	81596	1	81596	1	168648	1	168648	0.545815391717967		Fisher's Exact Test
CREATININE RENAL CLEARANCE DECREASED	1	81596	1	81596	2	168647	2	168647	1		Fisher's Exact Test
CREATININE RENAL CLEARANCE INCREASED	1	81596	1	81596							Invalid values
CREPITATIONS	1	81596	1	81596							Invalid values
CROHN'S DISEASE	15	81582	15	81582	26	168623	26	168623	0.706239497064219	0.142062154902939	Chi-Square
CROSS INFECTION	1	81596	1	81596							Invalid values
CROSS SENSITIVITY REACTION	1	81596	1	81596							Invalid values
CROUP INFECTIOUS					3	168646	3	168646			Invalid values
CRYING	11	81586	11	81586	124	168525	124	168525	2.34230000984605e-09	35.6658859378151	Chi-Square
CRYSTAL URINE PRESENT					1	168648	1	168648			Invalid values
CSF VOLUME INCREASED					1	168648	1	168648			Invalid values
CUBITAL TUNNEL SYNDROME					1	168648	1	168648			Invalid values
CUTANEOUS LUPUS ERYTHEMATOSUS					1	168648	1	168648			Invalid values
CUTANEOUS LYMPHOMA	1	81596	1	81596	1	168648	1	168648	0.545815391717967		Fisher's Exact Test
CUTANEOUS NOCARDIOSIS	1	81596	1	81596							Invalid values
CUTANEOUS SARCOIDOSIS					1	168648	1	168648			Invalid values
CUTANEOUS SYMPTOM	4	81593	4	81593	3	168646	3	168646	0.225453194919534		Fisher's Exact Test
CUTANEOUS T-CELL LYMPHOMA	11	81586	11	81586	3	168646	3	168646	0.000557650769547959		Fisher's Exact Test
CUTANEOUS T-CELL LYMPHOMA RECURRENT	1	81596	1	81596							Invalid values
CUTANEOUS VASCULITIS	1	81596	1	81596	1	168648	1	168648	0.545815391717967		Fisher's Exact Test
CYANOSIS	1	81596	1	81596							Invalid values
CYCLIC VOMITING SYNDROME	1	81596	1	81596	1	168648	1	168648	0.545815391717967		Fisher's Exact Test
CYST	13	81584	13	81584	32	168617	32	168617	0.709104852514673	0.139172696872391	Chi-Square
CYST REMOVAL	2	81595	2	81595	3	168646	3	168646	0.663685602344054		Fisher's Exact Test
CYST RUPTURE					4	168645	4	168645			Invalid values
CYSTIC FIBROSIS					1	168648	1	168648			Invalid values
CYSTITIS	16	81581	16	81581	97	168552	97	168552	4.43001490446766e-05	16.6776372900744	Chi-Square
CYSTITIS HAEMORRHAGIC					1	168648	1	168648			Invalid values
CYSTITIS INTERSTITIAL					1	168648	1	168648			Invalid values
CYSTITIS NONINFECTIVE					1	168648	1	168648			Invalid values
CYSTOCELE					3	168646	3	168646			Invalid values
CYTOKINE STORM	1	81596	1	81596							Invalid values
CYTOMEGALOVIRUS HEPATITIS	1	81596	1	81596							Invalid values
CYTOMEGALOVIRUS INFECTION	1	81596	1	81596	1	168648	1	168648	0.545815391717967		Fisher's Exact Test
CYTOPENIA	1	81596	1	81596							Invalid values
DACRYOADENITIS ACQUIRED					1	168648	1	168648			Invalid values
DACRYOSTENOSIS ACQUIRED					2	168647	2	168647			Invalid values
DACTYLITIS	3	81594	3	81594	10	168639	10	168639	0.566347004237896		Fisher's Exact Test
DANDRUFF	3	81594	3	81594	14	168635	14	168635	0.290453913648339	1.11751618118995	Chi-Square
DARK CIRCLES UNDER EYES	1	81596	1	81596	2	168647	2	168647	1		Fisher's Exact Test
DAYDREAMING	1	81596	1	81596	1	168648	1	168648	0.545815391717967		Fisher's Exact Test
DEAFNESS	11	81586	11	81586	23	168626	23	168626	0.999999999997039	1.37724722062931e-23	Chi-Square
DEAFNESS BILATERAL	3	81594	3	81594							Invalid values
DEAFNESS NEUROSENSORY	3	81594	3	81594	2	168647	2	168647	0.338247589095776		Fisher's Exact Test
DEAFNESS TRANSITORY					1	168648	1	168648			Invalid values
DEAFNESS UNILATERAL	1	81596	1	81596	11	168638	11	168638	0.119179608923963		Fisher's Exact Test
DEATH	547	81050	547	81050	523	168126	523	168126	3.72282957717212e-38	166.787379823771	Chi-Square
DEATH OF RELATIVE					1	168648	1	168648			Invalid values
DECOMPRESSIVE CRANIECTOMY					1	168648	1	168648			Invalid values
DECREASED ACTIVITY	6	81591	6	81591	4	168645	4	168645	0.088684225744376		Fisher's Exact Test
DECREASED APPETITE	626	80971	626	80971	1202	167447	1202	167447	0.140281647406092	2.17486695347584	Chi-Square
DECREASED IMMUNE RESPONSIVENESS	10	81587	10	81587	17	168632	17	168632	0.77500944797189	0.0816979542004005	Chi-Square
DECREASED INSULIN REQUIREMENT	1	81596	1	81596							Invalid values
DECREASED INTEREST	20	81577	20	81577	12	168637	12	168637	0.000628509457773805	11.6895841109491	Chi-Square
DECUBITUS ULCER	4	81593	4	81593	4	168645	4	168645	0.286478880602384		Fisher's Exact Test
DEEP VEIN THROMBOSIS	9	81588	9	81588	15	168634	15	168634	0.769008076278463	0.086243609280566	Chi-Square
DEEP VEIN THROMBOSIS POSTOPERATIVE					1	168648	1	168648			Invalid values
DEFAECATION URGENCY	30	81567	30	81567	53	168596	53	168596	0.5682773141062	0.325573427113029	Chi-Square
DEHYDRATION	75	81522	75	81522	214	168435	214	168435	0.0186674474683355	5.53240328656705	Chi-Square
DELIRIUM	1	81596	1	81596	9	168640	9	168640	0.182190784144531		Fisher's Exact Test
DELIRIUM TREMENS	1	81596	1	81596							Invalid values
DELIVERY					1	168648	1	168648			Invalid values
DELUSION	1	81596	1	81596	6	168643	6	168643	0.439299948478067		Fisher's Exact Test
DELUSIONAL DISORDER, PERSECUTORY TYPE	1	81596	1	81596							Invalid values
DELUSIONAL DISORDER, UNSPECIFIED TYPE	1	81596	1	81596							Invalid values
DEMENTIA	18	81579	18	81579	20	168629	20	168629	0.0770125301962426	3.12684750530488	Chi-Square
DEMENTIA ALZHEIMER'S TYPE	11	81586	11	81586	13	168636	13	168636	0.244179788971657	1.35629980211495	Chi-Square
DEMENTIA WITH LEWY BODIES					1	168648	1	168648			Invalid values
DEMYELINATING POLYNEUROPATHY					4	168645	4	168645			Invalid values
DEMYELINATION					2	168647	2	168647			Invalid values
DENTAL CARE	2	81595	2	81595	2	168647	2	168647	0.600773276575932		Fisher's Exact Test
DENTAL CARIES	5	81592	5	81592	7	168642	7	168642	0.543164949066497		Fisher's Exact Test
DENTAL CLEANING					1	168648	1	168648			Invalid values
DENTAL IMPLANTATION	1	81596	1	81596	2	168647	2	168647	1		Fisher's Exact Test
DENTAL OPERATION	2	81595	2	81595	2	168647	2	168647	0.600773276575932		Fisher's Exact Test
DENTAL PROSTHESIS PLACEMENT					1	168648	1	168648			Invalid values
DENTAL PULP DISORDER					1	168648	1	168648			Invalid values
DENTURE STOMATITIS					1	168648	1	168648			Invalid values
DEPENDENCE	1	81596	1	81596							Invalid values
DEPENDENCE ON OXYGEN THERAPY					2	168647	2	168647			Invalid values
DEPERSONALISATION/DEREALISATION DISORDER	2	81595	2	81595							Invalid values
DEPRESSED LEVEL OF CONSCIOUSNESS	3	81594	3	81594	1	168648	1	168648	0.104756112464336		Fisher's Exact Test
DEPRESSED MOOD	121	81476	121	81476	223	168426	223	168426	0.337519550907181	0.919830235192694	Chi-Square
DEPRESSION	1345	80252	1345	80252	2472	166177	2472	166177	0.000508833670682743	12.0830105700202	Chi-Square
DEPRESSION SUICIDAL	12	81585	12	81585	27	168622	27	168622	0.941009812524668	0.00547610652916313	Chi-Square
DEPRESSIVE SYMPTOM	16	81581	16	81581	27	168622	27	168622	0.630361088456922	0.231571414502133	Chi-Square
DERMAL CYST	3	81594	3	81594	2	168647	2	168647	0.338247589095776		Fisher's Exact Test
DERMATITIS	19	81578	19	81578	24	168625	24	168625	0.145048158175105	2.12356937737632	Chi-Square
DERMATITIS ACNEIFORM	1	81596	1	81596	1	168648	1	168648	0.545815391717967		Fisher's Exact Test
DERMATITIS ALLERGIC	18	81579	18	81579	30	168619	30	168619	0.569150343650979	0.324106220642893	Chi-Square
DERMATITIS ATOPIC	12	81585	12	81585	23	168626	23	168626	0.974785348838029	0.000999011338734996	Chi-Square
DERMATITIS BULLOUS	2	81595	2	81595	9	168640	9	168640	0.521044265023613		Fisher's Exact Test
DERMATITIS CONTACT	5	81592	5	81592	20	168629	20	168629	0.257892704199535	1.28003405090448	Chi-Square
DERMATITIS EXFOLIATIVE	3	81594	3	81594	4	168645	4	168645	0.689599872452704		Fisher's Exact Test
DERMATITIS EXFOLIATIVE GENERALISED	8	81589	8	81589	3	168646	3	168646	0.00759816353548542		Fisher's Exact Test
DERMATITIS INFECTED	2	81595	2	81595	3	168646	3	168646	0.663685602344054		Fisher's Exact Test
DERMATITIS PSORIASIFORM	7	81590	7	81590	5	168644	5	168644	0.0682178877379331		Fisher's Exact Test
DERMATOCHALASIS					1	168648	1	168648			Invalid values
DERMATOMYOSITIS	2	81595	2	81595	3	168646	3	168646	0.663685602344054		Fisher's Exact Test
DERMO-HYPODERMITIS	2	81595	2	81595							Invalid values
DERMOID CYST					1	168648	1	168648			Invalid values
DEVELOPMENTAL DELAY	1	81596	1	81596							Invalid values
DEVICE BREAKAGE	2	81595	2	81595	2	168647	2	168647	0.600773276575932		Fisher's Exact Test
DEVICE DIFFICULT TO USE	1	81596	1	81596	4	168645	4	168645	1		Fisher's Exact Test
DEVICE DISLOCATION					1	168648	1	168648			Invalid values
DEVICE EFFECT INCOMPLETE	1	81596	1	81596							Invalid values
DEVICE FAILURE	1	81596	1	81596							Invalid values
DEVICE FASTENER ISSUE	1	81596	1	81596							Invalid values
DEVICE INEFFECTIVE					1	168648	1	168648			Invalid values
DEVICE ISSUE	2	81595	2	81595	4	168645	4	168645	1		Fisher's Exact Test
DEVICE MALFUNCTION	2	81595	2	81595	4	168645	4	168645	1		Fisher's Exact Test
DEVICE OCCLUSION	1	81596	1	81596	1	168648	1	168648	0.545815391717967		Fisher's Exact Test
DEVICE POWER SOURCE ISSUE					1	168648	1	168648			Invalid values
DEVICE RELATED INFECTION	5	81592	5	81592	6	168643	6	168643	0.353347825399798		Fisher's Exact Test
DEVICE RELATED SEPSIS					2	168647	2	168647			Invalid values
DEVICE USE ERROR					1	168648	1	168648			Invalid values
DEVICE USE ISSUE					1	168648	1	168648			Invalid values
DIABETES INSIPIDUS					3	168646	3	168646			Invalid values
DIABETES MELLITUS	76	81521	76	81521	119	168530	119	168530	0.0685790123515481	3.31670827212281	Chi-Square
DIABETES MELLITUS INADEQUATE CONTROL	1	81596	1	81596	3	168646	3	168646	1		Fisher's Exact Test
DIABETIC COMA	3	81594	3	81594	2	168647	2	168647	0.338247589095776		Fisher's Exact Test
DIABETIC COMPLICATION	2	81595	2	81595	2	168647	2	168647	0.600773276575932		Fisher's Exact Test
DIABETIC FOOT	7	81590	7	81590	1	168648	1	168648	0.00224022931053031		Fisher's Exact Test
DIABETIC GLAUCOMA					1	168648	1	168648			Invalid values
DIABETIC KETOACIDOSIS	4	81593	4	81593	1	168648	1	168648	0.0417745837303691		Fisher's Exact Test
DIABETIC METABOLIC DECOMPENSATION	1	81596	1	81596	1	168648	1	168648	0.545815391717967		Fisher's Exact Test
DIABETIC NEUROPATHY	2	81595	2	81595	2	168647	2	168647	0.600773276575932		Fisher's Exact Test
DIABETIC RETINOPATHY	1	81596	1	81596							Invalid values
DIAGNOSTIC PROCEDURE	1	81596	1	81596							Invalid values
DIALYSIS	6	81591	6	81591	5	168644	5	168644	0.193803791508046		Fisher's Exact Test
DIAPHRAGMATIC RUPTURE	1	81596	1	81596							Invalid values
DIARRHOEA	7161	74436	7161	74436	14006	154643	14006	154643	7.38288571456388e-05	15.7101008671504	Chi-Square
DIARRHOEA HAEMORRHAGIC	16	81581	16	81581	23	168626	23	168626	0.341680109316439	0.904117285524729	Chi-Square
DIARRHOEA INFECTIOUS					2	168647	2	168647			Invalid values
DIET NONCOMPLIANCE					1	168648	1	168648			Invalid values
DIFFUSE IDIOPATHIC SKELETAL HYPEROSTOSIS	1	81596	1	81596							Invalid values
DIFFUSE LARGE B-CELL LYMPHOMA	4	81593	4	81593	2	168647	2	168647	0.0931142408560928		Fisher's Exact Test
DIFFUSE LARGE B-CELL LYMPHOMA STAGE I	1	81596	1	81596							Invalid values
DIGESTIVE ENZYME ABNORMAL					1	168648	1	168648			Invalid values
DILATED CARDIOMYOPATHY	1	81596	1	81596	4	168645	4	168645	1		Fisher's Exact Test
DIPLOPIA	11	81586	11	81586	15	168634	15	168634	0.397509912967346	0.7158459185501	Chi-Square
DISABILITY	11	81586	11	81586	8	168641	8	168641	0.0351349752088195	4.43860353345323	Chi-Square
DISABILITY ASSESSMENT SCALE SCORE INCREASED					1	168648	1	168648			Invalid values
DISCHARGE	1	81596	1	81596							Invalid values
DISCOLOURED VOMIT					2	168647	2	168647			Invalid values
DISCOMFORT	194	81403	194	81403	339	168310	339	168310	0.0683326566748191	3.32262464925236	Chi-Square
DISCOURAGEMENT					1	168648	1	168648			Invalid values
DISEASE COMPLICATION	2	81595	2	81595	7	168642	7	168642	0.72715998330443		Fisher's Exact Test
DISEASE PROGRESSION	35	81562	35	81562	45	168604	45	168604	0.0447249908645121	4.02897935683183	Chi-Square
DISEASE RECURRENCE	45	81552	45	81552	69	168580	69	168580	0.143056271677476	2.14477217276674	Chi-Square
DISLOCATION OF VERTEBRA					1	168648	1	168648			Invalid values
DISORIENTATION	26	81571	26	81571	25	168624	25	168624	0.0080487046671051	7.02260509744505	Chi-Square
DISSEMINATED COCCIDIOIDOMYCOSIS	1	81596	1	81596							Invalid values
DISSEMINATED MYCOBACTERIUM AVIUM COMPLEX INFECTION					1	168648	1	168648			Invalid values
DISSOCIATION	1	81596	1	81596	1	168648	1	168648	0.545815391717967		Fisher's Exact Test
DISSOCIATIVE DISORDER	1	81596	1	81596							Invalid values
DISTRACTIBILITY	1	81596	1	81596	2	168647	2	168647	1		Fisher's Exact Test
DISTURBANCE IN ATTENTION	47	81550	47	81550	42	168607	42	168607	7.7072933706659e-05	15.6287713078734	Chi-Square
DIVERTICULAR PERFORATION	3	81594	3	81594							Invalid values
DIVERTICULITIS	32	81565	32	81565	118	168531	118	168531	0.00424810564189929	8.17459913531855	Chi-Square
DIVERTICULITIS INTESTINAL HAEMORRHAGIC	1	81596	1	81596	1	168648	1	168648	0.545815391717967		Fisher's Exact Test
DIVERTICULUM	4	81593	4	81593	3	168646	3	168646	0.225453194919534		Fisher's Exact Test
DIVERTICULUM INTESTINAL	1	81596	1	81596	1	168648	1	168648	0.545815391717967		Fisher's Exact Test
DIVERTICULUM INTESTINAL HAEMORRHAGIC	2	81595	2	81595	1	168648	1	168648	0.249623662989294		Fisher's Exact Test
DIZZINESS	582	81015	582	81015	1134	167515	1134	167515	0.256283801592103	1.288720925785	Chi-Square
DIZZINESS EXERTIONAL	2	81595	2	81595							Invalid values
DIZZINESS POSTURAL	5	81592	5	81592	5	168644	5	168644	0.311318071744241		Fisher's Exact Test
DOCUMENTED HYPERSENSITIVITY TO ADMINISTERED PRODUCT					1	168648	1	168648			Invalid values
DOSE CALCULATION ERROR	1	81596	1	81596							Invalid values
DREAMY STATE					1	168648	1	168648			Invalid values
DROOLING	2	81595	2	81595	2	168647	2	168647	0.600773276575932		Fisher's Exact Test
DRUG-DISEASE INTERACTION					1	168648	1	168648			Invalid values
DRUG-INDUCED LIVER INJURY	10	81587	10	81587	21	168628	21	168628	0.999999999999994	6.4238404449365e-29	Chi-Square
DRUG ABUSE					2	168647	2	168647			Invalid values
DRUG DEPENDENCE	1	81596	1	81596	3	168646	3	168646	1		Fisher's Exact Test
DRUG DOSE TITRATION NOT PERFORMED	4	81593	4	81593	7	168642	7	168642	0.756586043884255		Fisher's Exact Test
DRUG EFFECT LESS THAN EXPECTED	43	81554	43	81554	65	168584	65	168584	0.134740785265395	2.23701597333804	Chi-Square
DRUG EFFECTIVE FOR UNAPPROVED INDICATION	8	81589	8	81589	34	168615	34	168615	0.0872481197719646	2.92442837693406	Chi-Square
DRUG ERUPTION	10	81587	10	81587	17	168632	17	168632	0.77500944797189	0.0816979542004005	Chi-Square
DRUG EXPOSURE BEFORE PREGNANCY					1	168648	1	168648			Invalid values
DRUG HYPERSENSITIVITY	77	81520	77	81520	201	168448	201	168448	0.0923835697289084	2.83234158943243	Chi-Square
DRUG INEFFECTIVE	4111	77486	4111	77486	5820	162829	5820	162829	5.94551084501952e-81	363.101775602306	Chi-Square
DRUG INEFFECTIVE FOR UNAPPROVED INDICATION	42	81555	42	81555	73	168576	73	168576	0.425836839228299	0.63415082531082	Chi-Square
DRUG INTERACTION	30	81567	30	81567	48	168601	48	168601	0.325881670368228	0.965194171328835	Chi-Square
DRUG INTOLERANCE	118	81479	118	81479	268	168381	268	168381	0.423731273061068	0.63994345668039	Chi-Square
DRUG REACTION WITH EOSINOPHILIA AND SYSTEMIC SYMPTOMS	1	81596	1	81596	3	168646	3	168646	1		Fisher's Exact Test
DRUG RECHALLENGE POSITIVE	1	81596	1	81596							Invalid values
DRUG RESISTANCE	3	81594	3	81594	5	168644	5	168644	0.721082010344318		Fisher's Exact Test
DRUG SPECIFIC ANTIBODY	1	81596	1	81596	1	168648	1	168648	0.545815391717967		Fisher's Exact Test
DRUG SPECIFIC ANTIBODY PRESENT	1	81596	1	81596							Invalid values
DRUG TITRATION ERROR	3	81594	3	81594	2	168647	2	168647	0.338247589095776		Fisher's Exact Test
DRUG TOLERANCE	4	81593	4	81593	1	168648	1	168648	0.0417745837303691		Fisher's Exact Test
DRUG TOLERANCE DECREASED	1	81596	1	81596	3	168646	3	168646	1		Fisher's Exact Test
DRUG TOLERANCE INCREASED	1	81596	1	81596							Invalid values
DRUG WITHDRAWAL SYNDROME	1	81596	1	81596	2	168647	2	168647	1		Fisher's Exact Test
DRY AGE-RELATED MACULAR DEGENERATION					1	168648	1	168648			Invalid values
DRY EYE	25	81572	25	81572	61	168588	61	168588	0.558688273756756	0.341980483975367	Chi-Square
DRY MOUTH	43	81554	43	81554	107	168542	107	168542	0.34588733699989	0.888488138800847	Chi-Square
DRY SKIN	137	81460	137	81460	292	168357	292	168357	0.805973212415074	0.0603312106452546	Chi-Square
DRY THROAT	10	81587	10	81587	14	168635	14	168635	0.465917412776002	0.531641839733046	Chi-Square
DUMPING SYNDROME					2	168647	2	168647			Invalid values
DUODENAL ULCER					2	168647	2	168647			Invalid values
DUODENAL ULCER PERFORATION					3	168646	3	168646			Invalid values
DUODENITIS	1	81596	1	81596	2	168647	2	168647	1		Fisher's Exact Test
DUODENITIS HAEMORRHAGIC					1	168648	1	168648			Invalid values
DUODENOGASTRIC REFLUX	1	81596	1	81596	1	168648	1	168648	0.545815391717967		Fisher's Exact Test
DUPLICATE THERAPY ERROR	2	81595	2	81595	5	168644	5	168644	1		Fisher's Exact Test
DUPUYTREN'S CONTRACTURE	1	81596	1	81596							Invalid values
DYSAESTHESIA	1	81596	1	81596	1	168648	1	168648	0.545815391717967		Fisher's Exact Test
DYSARTHRIA	5	81592	5	81592	7	168642	7	168642	0.543164949066497		Fisher's Exact Test
DYSCHEZIA	3	81594	3	81594	5	168644	5	168644	0.721082010344318		Fisher's Exact Test
DYSCHROMATOPSIA	1	81596	1	81596							Invalid values
DYSENTERY	4	81593	4	81593	7	168642	7	168642	0.756586043884255		Fisher's Exact Test
DYSGEUSIA	61	81536	61	81536	136	168513	136	168513	0.677496662695792	0.172957484297354	Chi-Square
DYSGRAPHIA	2	81595	2	81595	8	168641	8	168641	0.514909874013474		Fisher's Exact Test
DYSHIDROTIC ECZEMA	1	81596	1	81596	4	168645	4	168645	1		Fisher's Exact Test
DYSKINESIA	2	81595	2	81595	3	168646	3	168646	0.663685602344054		Fisher's Exact Test
DYSKINESIA OESOPHAGEAL					1	168648	1	168648			Invalid values
DYSLEXIA					1	168648	1	168648			Invalid values
DYSLIPIDAEMIA	1	81596	1	81596							Invalid values
DYSMENORRHOEA					13	168636	13	168636			Invalid values
DYSPEPSIA	385	81212	385	81212	782	167867	782	167867	0.803289029252851	0.0620472033554088	Chi-Square
DYSPHAGIA	43	81554	43	81554	61	168588	61	168588	0.0723309480120074	3.22931476605141	Chi-Square
DYSPHONIA	20	81577	20	81577	79	168570	79	168570	0.0115288676379979	6.38191954985457	Chi-Square
DYSPHORIA	4	81593	4	81593							Invalid values
DYSPLASTIC NAEVUS	1	81596	1	81596	2	168647	2	168647	1		Fisher's Exact Test
DYSPNOEA	268	81329	268	81329	479	168170	479	168170	0.061430674102395	3.49833194351537	Chi-Square
DYSPNOEA EXERTIONAL	3	81594	3	81594	15	168634	15	168634	0.233536149089356	1.41919377644592	Chi-Square
DYSSTASIA	5	81592	5	81592	23	168626	23	168626	0.143346268469671	2.14166467947088	Chi-Square
DYSTONIA					3	168646	3	168646			Invalid values
DYSURIA	24	81573	24	81573	40	168609	40	168609	0.482776552053581	0.492584783057229	Chi-Square
EAR CONGESTION	3	81594	3	81594	16	168633	16	168633	0.187132282172543	1.74005165241435	Chi-Square
EAR DISCOMFORT	14	81583	14	81583	31	168618	31	168618	0.956117376086042	0.00302791235082008	Chi-Square
EAR DISORDER	6	81591	6	81591	17	168632	17	168632	0.656588974156782	0.197693609462884	Chi-Square
EAR HAEMORRHAGE	1	81596	1	81596	3	168646	3	168646	1		Fisher's Exact Test
EAR INFECTION	52	81545	52	81545	165	168484	165	168484	0.00817052929246609	6.99571002306224	Chi-Square
EAR INFECTION FUNGAL	2	81595	2	81595							Invalid values
EAR LOBE INFECTION	1	81596	1	81596	1	168648	1	168648	0.545815391717967		Fisher's Exact Test
EAR NEOPLASM					1	168648	1	168648			Invalid values
EAR OPERATION					1	168648	1	168648			Invalid values
EAR PAIN	15	81582	15	81582	52	168597	52	168597	0.0980829291671003	2.73644204041259	Chi-Square
EAR PRURITUS					5	168644	5	168644			Invalid values
EARLY SATIETY	3	81594	3	81594	3	168646	3	168646	0.399031259127689		Fisher's Exact Test
EATING DISORDER	12	81585	12	81585	38	168611	38	168611	0.251163020546646	1.31682299546445	Chi-Square
ECCHYMOSIS	1	81596	1	81596							Invalid values
ECHOCARDIOGRAM ABNORMAL					1	168648	1	168648			Invalid values
ECLAMPSIA					1	168648	1	168648			Invalid values
ECONOMIC PROBLEM	1	81596	1	81596	3	168646	3	168646	1		Fisher's Exact Test
ECTOPIC PREGNANCY					2	168647	2	168647			Invalid values
ECTROPION	1	81596	1	81596							Invalid values
ECZEMA	32	81565	32	81565	78	168571	78	168571	0.493304419998783	0.469310764661608	Chi-Square
EFFUSION					1	168648	1	168648			Invalid values
EJACULATION DISORDER	1	81596	1	81596							Invalid values
EJECTION FRACTION DECREASED					1	168648	1	168648			Invalid values
ELBOW DEFORMITY	1	81596	1	81596	1	168648	1	168648	0.545815391717967		Fisher's Exact Test
ELBOW OPERATION					1	168648	1	168648			Invalid values
ELECTIVE SURGERY	1	81596	1	81596	1	168648	1	168648	0.545815391717967		Fisher's Exact Test
ELECTROCARDIOGRAM					1	168648	1	168648			Invalid values
ELECTROCARDIOGRAM ABNORMAL					3	168646	3	168646			Invalid values
ELECTROCARDIOGRAM QT PROLONGED					1	168648	1	168648			Invalid values
ELECTROCARDIOGRAM T WAVE INVERSION	1	81596	1	81596	1	168648	1	168648	0.545815391717967		Fisher's Exact Test
ELECTROCUTION					1	168648	1	168648			Invalid values
ELECTROLYTE DEPLETION					1	168648	1	168648			Invalid values
ELECTROLYTE IMBALANCE	1	81596	1	81596	7	168642	7	168642	0.451184316196227		Fisher's Exact Test
EMBOLIC STROKE	1	81596	1	81596							Invalid values
EMBOLISM	3	81594	3	81594	1	168648	1	168648	0.104756112464336		Fisher's Exact Test
EMERGENCY CARE	3	81594	3	81594	8	168641	8	168641	1		Fisher's Exact Test
EMOTIONAL DISORDER	31	81566	31	81566	67	168582	67	168582	0.921951089116207	0.00959936117341255	Chi-Square
EMOTIONAL DISTRESS	5	81592	5	81592	20	168629	20	168629	0.257892704199535	1.28003405090448	Chi-Square
EMOTIONAL POVERTY	1	81596	1	81596							Invalid values
EMPHYSEMA	4	81593	4	81593	9	168640	9	168640	1		Fisher's Exact Test
EMPHYSEMATOUS CYSTITIS					1	168648	1	168648			Invalid values
ENCEPHALITIS					1	168648	1	168648			Invalid values
ENCEPHALITIS BACTERIAL	1	81596	1	81596							Invalid values
ENCEPHALITIS HERPES					1	168648	1	168648			Invalid values
ENCEPHALITIS INFLUENZAL	1	81596	1	81596							Invalid values
ENCEPHALITIS VIRAL					3	168646	3	168646			Invalid values
ENCEPHALOMYELITIS					1	168648	1	168648			Invalid values
ENCEPHALOPATHY	3	81594	3	81594	2	168647	2	168647	0.338247589095776		Fisher's Exact Test
END STAGE RENAL DISEASE	2	81595	2	81595	4	168645	4	168645	1		Fisher's Exact Test
ENDOCARDITIS	10	81587	10	81587	3	168646	3	168646	0.00135897075158732		Fisher's Exact Test
ENDOCARDITIS BACTERIAL	2	81595	2	81595							Invalid values
ENDOCARDITIS STAPHYLOCOCCAL	1	81596	1	81596							Invalid values
ENDOCRINE DISORDER					1	168648	1	168648			Invalid values
ENDOCRINE NEOPLASM MALIGNANT					1	168648	1	168648			Invalid values
ENDOCRINE OPHTHALMOPATHY	2	81595	2	81595							Invalid values
ENDODONTIC PROCEDURE	3	81594	3	81594	7	168642	7	168642	1		Fisher's Exact Test
ENDOMETRIAL ABLATION					1	168648	1	168648			Invalid values
ENDOMETRIAL ADENOCARCINOMA					5	168644	5	168644			Invalid values
ENDOMETRIAL ATROPHY					1	168648	1	168648			Invalid values
ENDOMETRIAL CANCER					6	168643	6	168643			Invalid values
ENDOMETRIAL CANCER METASTATIC					1	168648	1	168648			Invalid values
ENDOMETRIAL CANCER RECURRENT					1	168648	1	168648			Invalid values
ENDOMETRIAL HYPERPLASIA					2	168647	2	168647			Invalid values
ENDOMETRIOSIS					3	168646	3	168646			Invalid values
ENDOPHTHALMITIS					1	168648	1	168648			Invalid values
ENDOSCOPY	1	81596	1	81596	3	168646	3	168646	1		Fisher's Exact Test
ENDOSCOPY UPPER GASTROINTESTINAL TRACT					1	168648	1	168648			Invalid values
ENDOTRACHEAL INTUBATION					1	168648	1	168648			Invalid values
ENERGY INCREASED	3	81594	3	81594	8	168641	8	168641	1		Fisher's Exact Test
ENLARGED UVULA	2	81595	2	81595							Invalid values
ENTERITIS	1	81596	1	81596	4	168645	4	168645	1		Fisher's Exact Test
ENTERITIS INFECTIOUS	1	81596	1	81596							Invalid values
ENTEROBIASIS					1	168648	1	168648			Invalid values
ENTEROCOCCAL INFECTION					2	168647	2	168647			Invalid values
ENTEROCOLITIS	4	81593	4	81593							Invalid values
ENTEROCOLITIS HAEMORRHAGIC					1	168648	1	168648			Invalid values
ENTEROCOLITIS VIRAL					1	168648	1	168648			Invalid values
ENTHESOPATHY	23	81574	23	81574	24	168625	24	168625	0.0255646266364682	4.98522728488997	Chi-Square
ENURESIS					1	168648	1	168648			Invalid values
ENZYME ABNORMALITY					1	168648	1	168648			Invalid values
ENZYME LEVEL ABNORMAL					2	168647	2	168647			Invalid values
ENZYME LEVEL INCREASED	2	81595	2	81595	1	168648	1	168648	0.249623662989294		Fisher's Exact Test
EOSINOPHIL COUNT ABNORMAL	1	81596	1	81596							Invalid values
EOSINOPHIL COUNT INCREASED	1	81596	1	81596	2	168647	2	168647	1		Fisher's Exact Test
EOSINOPHILIA					2	168647	2	168647			Invalid values
EOSINOPHILIC CELLULITIS	1	81596	1	81596							Invalid values
EOSINOPHILIC OESOPHAGITIS	1	81596	1	81596							Invalid values
EPHELIDES	2	81595	2	81595	6	168643	6	168643	1		Fisher's Exact Test
EPICONDYLITIS	2	81595	2	81595	4	168645	4	168645	1		Fisher's Exact Test
EPIDIDYMAL NEOPLASM	1	81596	1	81596							Invalid values
EPIDIDYMITIS	2	81595	2	81595							Invalid values
EPIDIDYMITIS TUBERCULOUS	1	81596	1	81596							Invalid values
EPIGASTRIC DISCOMFORT	25	81572	25	81572	28	168621	28	168621	0.0343970571097081	4.47485817337964	Chi-Square
EPIGLOTTIC CANCER					1	168648	1	168648			Invalid values
EPIGLOTTIC OEDEMA					1	168648	1	168648			Invalid values
EPILEPSY	3	81594	3	81594	12	168637	12	168637	0.412584481955208		Fisher's Exact Test
EPINEPHRINE INCREASED					1	168648	1	168648			Invalid values
EPISCLERITIS					4	168645	4	168645			Invalid values
EPISTAXIS	34	81563	34	81563	91	168558	91	168558	0.232316441175478	1.42662249341349	Chi-Square
EPSTEIN-BARR VIRAEMIA					1	168648	1	168648			Invalid values
EPSTEIN-BARR VIRUS INFECTION	3	81594	3	81594	1	168648	1	168648	0.104756112464336		Fisher's Exact Test
ERECTILE DYSFUNCTION	19	81578	19	81578							Invalid values
ERECTION INCREASED	2	81595	2	81595							Invalid values
EROSIVE OESOPHAGITIS	1	81596	1	81596							Invalid values
ERUCTATION	30	81567	30	81567	76	168573	76	168573	0.399761297856631	0.709044197527613	Chi-Square
ERYSIPELAS	3	81594	3	81594	6	168643	6	168643	1		Fisher's Exact Test
ERYTHEMA	169	81428	169	81428	268	168381	268	168381	0.00789778555904426	7.05650667764685	Chi-Square
ERYTHEMA INFECTIOSUM					1	168648	1	168648			Invalid values
ERYTHEMA MULTIFORME	4	81593	4	81593	5	168644	5	168644	0.485482575188083		Fisher's Exact Test
ERYTHEMA NODOSUM					6	168643	6	168643			Invalid values
ERYTHEMA OF EYELID					2	168647	2	168647			Invalid values
ERYTHROBLASTOSIS	1	81596	1	81596							Invalid values
ERYTHRODERMIC PSORIASIS	5	81592	5	81592	4	168645	4	168645	0.162598525384246		Fisher's Exact Test
ERYTHROMELALGIA					1	168648	1	168648			Invalid values
ESCHERICHIA BACTERAEMIA					1	168648	1	168648			Invalid values
ESCHERICHIA INFECTION	3	81594	3	81594	9	168640	9	168640	0.761890402997485		Fisher's Exact Test
ESCHERICHIA SEPSIS	1	81596	1	81596							Invalid values
ESCHERICHIA TEST POSITIVE	1	81596	1	81596							Invalid values
ESCHERICHIA URINARY TRACT INFECTION	2	81595	2	81595							Invalid values
ESSENTIAL HYPERTENSION	2	81595	2	81595	5	168644	5	168644	1		Fisher's Exact Test
ESSENTIAL TREMOR	3	81594	3	81594	4	168645	4	168645	0.689599872452704		Fisher's Exact Test
EUPHORIC MOOD	1	81596	1	81596	7	168642	7	168642	0.451184316196227		Fisher's Exact Test
EUSTACHIAN TUBE DYSFUNCTION					1	168648	1	168648			Invalid values
EUSTACHIAN TUBE OBSTRUCTION	1	81596	1	81596	1	168648	1	168648	0.545815391717967		Fisher's Exact Test
EUSTACHIAN TUBE OPERATION					1	168648	1	168648			Invalid values
EXCESSIVE CERUMEN PRODUCTION	2	81595	2	81595	3	168646	3	168646	0.663685602344054		Fisher's Exact Test
EXCESSIVE MASTURBATION	1	81596	1	81596							Invalid values
EXCESSIVE SKIN					2	168647	2	168647			Invalid values
EXERCISE LACK OF	1	81596	1	81596	1	168648	1	168648	0.545815391717967		Fisher's Exact Test
EXERCISE TOLERANCE DECREASED					3	168646	3	168646			Invalid values
EXFOLIATIVE RASH	7	81590	7	81590	10	168639	10	168639	0.620543031824052	0.245105074796976	Chi-Square
EXOSTOSIS	2	81595	2	81595	35	168614	35	168614	0.00079501487151312	11.2528352171406	Chi-Square
EXPIRED PRODUCT ADMINISTERED	18	81579	18	81579	71	168578	71	168578	0.0173491727486929	5.66070249461414	Chi-Square
EXPOSURE DURING PREGNANCY					16	168633	16	168633			Invalid values
EXPOSURE TO COMMUNICABLE DISEASE	1	81596	1	81596	1	168648	1	168648	0.545815391717967		Fisher's Exact Test
EXPOSURE TO FUNGUS					1	168648	1	168648			Invalid values
EXPOSURE TO SARS-COV-2	3	81594	3	81594	2	168647	2	168647	0.338247589095776		Fisher's Exact Test
EXPOSURE TO TOXIC AGENT					2	168647	2	168647			Invalid values
EXTRA DOSE ADMINISTERED	14	81583	14	81583	31	168618	31	168618	0.956117376086042	0.00302791235082008	Chi-Square
EXTRADURAL ABSCESS	1	81596	1	81596	1	168648	1	168648	0.545815391717967		Fisher's Exact Test
EXTRAMAMMARY PAGET'S DISEASE					1	168648	1	168648			Invalid values
EXTRANODAL MARGINAL ZONE B-CELL LYMPHOMA (MALT TYPE)	1	81596	1	81596							Invalid values
EXTRASYSTOLES	3	81594	3	81594	6	168643	6	168643	1		Fisher's Exact Test
EYE ALLERGY					1	168648	1	168648			Invalid values
EYE CONTUSION	1	81596	1	81596	5	168644	5	168644	0.671014227191373		Fisher's Exact Test
EYE DISCHARGE	7	81590	7	81590	4	168645	4	168645	0.047296538484923		Fisher's Exact Test
EYE DISORDER	23	81574	23	81574	49	168600	49	168600	0.999999999999992	1.12499515038823e-28	Chi-Square
EYE HAEMORRHAGE	10	81587	10	81587	15	168634	15	168634	0.56509840070345	0.330953109866913	Chi-Square
EYE INFECTION	18	81579	18	81579	34	168615	34	168615	0.872017414111683	0.0259520752455878	Chi-Square
EYE INFECTION BACTERIAL	1	81596	1	81596							Invalid values
EYE INFECTION FUNGAL	1	81596	1	81596							Invalid values
EYE INFECTION STAPHYLOCOCCAL	2	81595	2	81595							Invalid values
EYE INFLAMMATION	2	81595	2	81595	6	168643	6	168643	1		Fisher's Exact Test
EYE INJURY	1	81596	1	81596	3	168646	3	168646	1		Fisher's Exact Test
EYE IRRITATION	5	81592	5	81592	24	168625	24	168625	0.117076037293092	2.45600736879038	Chi-Square
EYE LASER SURGERY					1	168648	1	168648			Invalid values
EYE MOVEMENT DISORDER	1	81596	1	81596	2	168647	2	168647	1		Fisher's Exact Test
EYE OEDEMA	2	81595	2	81595							Invalid values
EYE OPERATION	5	81592	5	81592	8	168641	8	168641	0.768210054444455		Fisher's Exact Test
EYE PAIN	20	81577	20	81577	31	168618	31	168618	0.391133539343518	0.73541514932	Chi-Square
EYE PRURITUS	8	81589	8	81589	20	168629	20	168629	0.799537265492415	0.0644885781321932	Chi-Square
EYE SWELLING	19	81578	19	81578	55	168594	55	168594	0.250937007365817	1.31807952255306	Chi-Square
EYEGLASSES THERAPY	2	81595	2	81595							Invalid values
EYELASH DISCOLOURATION	1	81596	1	81596							Invalid values
EYELID BOIL					1	168648	1	168648			Invalid values
EYELID CYST					2	168647	2	168647			Invalid values
EYELID DISORDER	3	81594	3	81594	2	168647	2	168647	0.338247589095776		Fisher's Exact Test
EYELID INFECTION					2	168647	2	168647			Invalid values
EYELID IRRITATION	1	81596	1	81596	2	168647	2	168647	1		Fisher's Exact Test
EYELID MARGIN CRUSTING	1	81596	1	81596							Invalid values
EYELID OEDEMA	2	81595	2	81595	9	168640	9	168640	0.521044265023613		Fisher's Exact Test
EYELID OPERATION					1	168648	1	168648			Invalid values
EYELID PTOSIS	2	81595	2	81595	1	168648	1	168648	0.249623662989294		Fisher's Exact Test
EYELID RASH	2	81595	2	81595	2	168647	2	168647	0.600773276575932		Fisher's Exact Test
FACE INJURY	3	81594	3	81594	2	168647	2	168647	0.338247589095776		Fisher's Exact Test
FACE OEDEMA	2	81595	2	81595	4	168645	4	168645	1		Fisher's Exact Test
FACET JOINT SYNDROME					3	168646	3	168646			Invalid values
FACIAL DISCOMFORT	1	81596	1	81596							Invalid values
FACIAL PAIN	1	81596	1	81596	22	168627	22	168627	0.00761277070148438	7.12237701003421	Chi-Square
FACIAL PARALYSIS	12	81585	12	81585	16	168633	16	168633	0.339299268644996	0.913077179523371	Chi-Square
FACIAL PARESIS	2	81595	2	81595	2	168647	2	168647	0.600773276575932		Fisher's Exact Test
FACIAL SPASM					1	168648	1	168648			Invalid values
FAECAL VOLUME INCREASED	5	81592	5	81592	1	168648	1	168648	0.0161047551675073		Fisher's Exact Test
FAECALOMA	2	81595	2	81595	1	168648	1	168648	0.249623662989294		Fisher's Exact Test
FAECES DISCOLOURED	40	81557	40	81557	82	168567	82	168567	0.999999999999987	2.73445463977298e-28	Chi-Square
FAECES HARD	7	81590	7	81590	2	168647	2	168647	0.00722320471926411		Fisher's Exact Test
FAECES PALE	1	81596	1	81596	2	168647	2	168647	1		Fisher's Exact Test
FAECES SOFT	139	81458	139	81458	159	168490	159	168490	3.21073499137955e-07	26.1186158440986	Chi-Square
FALL	156	81441	156	81441	479	168170	479	168170	1.8277139729971e-05	18.3608892079252	Chi-Square
FALLOPIAN TUBE CANCER					1	168648	1	168648			Invalid values
FALSE POSITIVE INVESTIGATION RESULT	1	81596	1	81596							Invalid values
FALSE POSITIVE TUBERCULOSIS TEST	1	81596	1	81596	1	168648	1	168648	0.545815391717967		Fisher's Exact Test
FAMILY STRESS					1	168648	1	168648			Invalid values
FANCONI SYNDROME	1	81596	1	81596							Invalid values
FASCIITIS					2	168647	2	168647			Invalid values
FASTING	1	81596	1	81596							Invalid values
FAT NECROSIS	1	81596	1	81596							Invalid values
FAT TISSUE INCREASED	1	81596	1	81596	2	168647	2	168647	1		Fisher's Exact Test
FATIGUE	971	80626	971	80626	1994	166655	1994	166655	0.883724714922336	0.0213888107744524	Chi-Square
FEAR	2	81595	2	81595	8	168641	8	168641	0.514909874013474		Fisher's Exact Test
FEAR OF DEATH					1	168648	1	168648			Invalid values
FEAR OF DISEASE	1	81596	1	81596							Invalid values
FEAR OF EATING					1	168648	1	168648			Invalid values
FEAR OF FALLING					1	168648	1	168648			Invalid values
FEAR OF INJECTION					4	168645	4	168645			Invalid values
FEBRILE INFECTION					1	168648	1	168648			Invalid values
FEBRILE NEUTROPENIA	2	81595	2	81595							Invalid values
FEEDING DISORDER	22	81575	22	81575	67	168582	67	168582	0.140327246276219	2.17436697941492	Chi-Square
FEELING ABNORMAL	310	81287	310	81287	603	168046	603	168046	0.403915291223827	0.696639170476742	Chi-Square
FEELING COLD	8	81589	8	81589	30	168619	30	168619	0.178157134088737	1.81293011769055	Chi-Square
FEELING DRUNK					3	168646	3	168646			Invalid values
FEELING GUILTY					1	168648	1	168648			Invalid values
FEELING HOT	18	81579	18	81579	80	168569	80	168569	0.00373302992688451	8.40931644763096	Chi-Square
FEELING JITTERY	44	81553	44	81553	90	168559	90	168559	0.999999999999081	1.32572044734293e-24	Chi-Square
FEELING OF BODY TEMPERATURE CHANGE	3	81594	3	81594	19	168630	19	168630	0.0947620949868495	2.79155731042741	Chi-Square
FEELING OF DESPAIR	5	81592	5	81592	5	168644	5	168644	0.311318071744241		Fisher's Exact Test
FEELING OF RELAXATION	2	81595	2	81595							Invalid values
FEELINGS OF WORTHLESSNESS	1	81596	1	81596	1	168648	1	168648	0.545815391717967		Fisher's Exact Test
FEMALE ORGASMIC DISORDER					2	168647	2	168647			Invalid values
FEMALE REPRODUCTIVE TRACT DISORDER					3	168646	3	168646			Invalid values
FEMALE STERILISATION					1	168648	1	168648			Invalid values
FEMORAL NECK FRACTURE	1	81596	1	81596							Invalid values
FEMUR FRACTURE	2	81595	2	81595	13	168636	13	168636	0.166815906332752		Fisher's Exact Test
FIBRIN D DIMER INCREASED	2	81595	2	81595	2	168647	2	168647	0.600773276575932		Fisher's Exact Test
FIBROCYSTIC BREAST DISEASE					1	168648	1	168648			Invalid values
FIBROMYALGIA	7	81590	7	81590	82	168567	82	168567	1.13299599450654e-06	23.6877812242734	Chi-Square
FIBROUS HISTIOCYTOMA					1	168648	1	168648			Invalid values
FIBULA FRACTURE					2	168647	2	168647			Invalid values
FINE MOTOR SKILL DYSFUNCTION	2	81595	2	81595	4	168645	4	168645	1		Fisher's Exact Test
FINGER DEFORMITY	4	81593	4	81593	11	168638	11	168638	0.786070858070685		Fisher's Exact Test
FINGERPRINT LOSS	1	81596	1	81596							Invalid values
FISTULA	1	81596	1	81596	3	168646	3	168646	1		Fisher's Exact Test
FISTULA REPAIR					1	168648	1	168648			Invalid values
FIXED ERUPTION					1	168648	1	168648			Invalid values
FLAGELLATE DERMATITIS	1	81596	1	81596							Invalid values
FLANK PAIN	10	81587	10	81587	10	168639	10	168639	0.155348208601719	2.01893359160403	Chi-Square
FLAT AFFECT	1	81596	1	81596							Invalid values
FLATULENCE	262	81335	262	81335	335	168314	335	168314	5.14489301058863e-09	34.1338323208153	Chi-Square
FLIGHT OF IDEAS					1	168648	1	168648			Invalid values
FLUID INTAKE REDUCED					3	168646	3	168646			Invalid values
FLUID RETENTION	10	81587	10	81587	48	168601	48	168601	0.0184478293487086	5.55311486098148	Chi-Square
FLUSHING	28	81569	28	81569	59	168590	59	168590	0.999999999999998	6.62037817645509e-30	Chi-Square
FOAMING AT MOUTH					3	168646	3	168646			Invalid values
FOETAL CHROMOSOME ABNORMALITY					1	168648	1	168648			Invalid values
FOETAL DEATH					2	168647	2	168647			Invalid values
FOETAL DISTRESS SYNDROME	1	81596	1	81596							Invalid values
FOETAL EXPOSURE DURING PREGNANCY					3	168646	3	168646			Invalid values
FOLLICULITIS	10	81587	10	81587	20	168629	20	168629	0.999999999999987	2.65105655289021e-28	Chi-Square
FOOD ALLERGY	2	81595	2	81595	13	168636	13	168636	0.166815906332752		Fisher's Exact Test
FOOD AVERSION	2	81595	2	81595	3	168646	3	168646	0.663685602344054		Fisher's Exact Test
FOOD CRAVING	1	81596	1	81596	4	168645	4	168645	1		Fisher's Exact Test
FOOD INTERACTION	2	81595	2	81595							Invalid values
FOOD INTOLERANCE	5	81592	5	81592	3	168646	3	168646	0.123251150338224		Fisher's Exact Test
FOOD POISONING	18	81579	18	81579	24	168625	24	168625	0.210337946039358	1.5690987451342	Chi-Square
FOOT DEFORMITY	6	81591	6	81591	33	168616	33	168616	0.0336949191751658	4.5101178436502	Chi-Square
FOOT FRACTURE	19	81578	19	81578	59	168590	59	168590	0.151759675931281	2.05447379373152	Chi-Square
FOOT OPERATION	8	81589	8	81589	16	168633	16	168633	0.999999999998026	6.11899417036403e-24	Chi-Square
FOREIGN BODY	1	81596	1	81596	2	168647	2	168647	1		Fisher's Exact Test
FOREIGN BODY IN EAR					3	168646	3	168646			Invalid values
FOREIGN BODY IN RESPIRATORY TRACT	2	81595	2	81595	1	168648	1	168648	0.249623662989294		Fisher's Exact Test
FOREIGN BODY IN THROAT					1	168648	1	168648			Invalid values
FORMICATION	5	81592	5	81592	11	168638	11	168638	0.999999999999987	2.60989756880975e-28	Chi-Square
FOURNIER'S GANGRENE	1	81596	1	81596							Invalid values
FRACTURE	11	81586	11	81586	19	168630	19	168630	0.779743858251264	0.0782057146362054	Chi-Square
FRACTURE DELAYED UNION	1	81596	1	81596							Invalid values
FRACTURE OF PENIS	1	81596	1	81596							Invalid values
FRACTURE PAIN					1	168648	1	168648			Invalid values
FRACTURE TREATMENT					1	168648	1	168648			Invalid values
FRACTURED COCCYX					3	168646	3	168646			Invalid values
FRACTURED SACRUM					1	168648	1	168648			Invalid values
FREEZING PHENOMENON					1	168648	1	168648			Invalid values
FREQUENT BOWEL MOVEMENTS	364	81233	364	81233	547	168102	547	168102	2.53532454130748e-06	22.1395486308299	Chi-Square
FRONTOTEMPORAL DEMENTIA	1	81596	1	81596	1	168648	1	168648	0.545815391717967		Fisher's Exact Test
FROSTBITE	1	81596	1	81596							Invalid values
FRUSTRATION TOLERANCE DECREASED	8	81589	8	81589	15	168634	15	168634	0.999838314166577	4.10642430883734e-08	Chi-Square
FULL BLOOD COUNT ABNORMAL	4	81593	4	81593	4	168645	4	168645	0.286478880602384		Fisher's Exact Test
FULL BLOOD COUNT DECREASED	9	81588	9	81588	17	168632	17	168632	0.992571212906135	8.66898497490997e-05	Chi-Square
FULL BLOOD COUNT INCREASED	3	81594	3	81594	4	168645	4	168645	0.689599872452704		Fisher's Exact Test
FULMINANT TYPE 1 DIABETES MELLITUS	1	81596	1	81596							Invalid values
FUNCTIONAL GASTROINTESTINAL DISORDER	7	81590	7	81590	13	168636	13	168636	0.999999999999991	1.1765303012004e-28	Chi-Square
FUNGAL FOOT INFECTION					1	168648	1	168648			Invalid values
FUNGAL INFECTION	41	81556	41	81556	103	168546	103	168546	0.33215894013698	0.940462448403673	Chi-Square
FUNGAL OESOPHAGITIS					1	168648	1	168648			Invalid values
FUNGAL RHINITIS					1	168648	1	168648			Invalid values
FUNGAL SKIN INFECTION	7	81590	7	81590	14	168635	14	168635	0.99999999999883	2.15191289345771e-24	Chi-Square
FURUNCLE	14	81583	14	81583	24	168625	24	168625	0.701007813890209	0.147425572539884	Chi-Square
GAIT DISTURBANCE	80	81517	80	81517	228	168421	228	168421	0.0153562218929011	5.87513196749329	Chi-Square
GAIT INABILITY	22	81575	22	81575	83	168566	83	168566	0.0145271427629526	5.97292765227271	Chi-Square
GALACTORRHOEA	1	81596	1	81596							Invalid values
GALLBLADDER CANCER					1	168648	1	168648			Invalid values
GALLBLADDER CANCER METASTATIC					1	168648	1	168648			Invalid values
GALLBLADDER DISORDER	45	81552	45	81552	95	168554	95	168554	0.978505039319837	0.00072593589613678	Chi-Square
GALLBLADDER OPERATION	8	81589	8	81589	9	168640	9	168640	0.311307029618993	1.02512242407855	Chi-Square
GALLBLADDER RUPTURE					1	168648	1	168648			Invalid values
GAMBLING					1	168648	1	168648			Invalid values
GAMMA-GLUTAMYLTRANSFERASE INCREASED	3	81594	3	81594	8	168641	8	168641	1		Fisher's Exact Test
GAS POISONING	1	81596	1	81596							Invalid values
GASTRECTOMY	1	81596	1	81596	1	168648	1	168648	0.545815391717967		Fisher's Exact Test
GASTRIC ANTRAL VASCULAR ECTASIA					1	168648	1	168648			Invalid values
GASTRIC BYPASS	3	81594	3	81594	7	168642	7	168642	1		Fisher's Exact Test
GASTRIC CANCER	8	81589	8	81589	3	168646	3	168646	0.00759816353548542		Fisher's Exact Test
GASTRIC CANCER RECURRENT	1	81596	1	81596							Invalid values
GASTRIC DILATATION					4	168645	4	168645			Invalid values
GASTRIC FISTULA	1	81596	1	81596							Invalid values
GASTRIC HAEMORRHAGE	5	81592	5	81592	8	168641	8	168641	0.768210054444455		Fisher's Exact Test
GASTRIC HYPERMOTILITY					1	168648	1	168648			Invalid values
GASTRIC HYPOMOTILITY	1	81596	1	81596							Invalid values
GASTRIC INFECTION	4	81593	4	81593	15	168634	15	168634	0.406711516596107	0.688393008183729	Chi-Square
GASTRIC NEOPLASM					1	168648	1	168648			Invalid values
GASTRIC OPERATION	1	81596	1	81596	5	168644	5	168644	0.671014227191373		Fisher's Exact Test
GASTRIC PERFORATION	6	81591	6	81591	6	168643	6	168643	0.223221943635701		Fisher's Exact Test
GASTRIC PH DECREASED	4	81593	4	81593	3	168646	3	168646	0.225453194919534		Fisher's Exact Test
GASTRIC ULCER	15	81582	15	81582	36	168613	36	168613	0.735809811949407	0.113843749141283	Chi-Square
GASTRIC ULCER HAEMORRHAGE	1	81596	1	81596	5	168644	5	168644	0.671014227191373		Fisher's Exact Test
GASTRITIS	18	81579	18	81579	47	168602	47	168602	0.475840929082479	0.508380126179906	Chi-Square
GASTRITIS BACTERIAL					2	168647	2	168647			Invalid values
GASTRITIS EROSIVE	2	81595	2	81595	5	168644	5	168644	1		Fisher's Exact Test
GASTRITIS HAEMORRHAGIC	1	81596	1	81596							Invalid values
GASTROENTERITIS	7	81590	7	81590	16	168633	16	168633	0.999999999999971	1.29568718154979e-27	Chi-Square
GASTROENTERITIS ESCHERICHIA COLI					1	168648	1	168648			Invalid values
GASTROENTERITIS NOROVIRUS	1	81596	1	81596	1	168648	1	168648	0.545815391717967		Fisher's Exact Test
GASTROENTERITIS PROTEUS					1	168648	1	168648			Invalid values
GASTROENTERITIS SALMONELLA	1	81596	1	81596	1	168648	1	168648	0.545815391717967		Fisher's Exact Test
GASTROENTERITIS VIBRIO	1	81596	1	81596							Invalid values
GASTROENTERITIS VIRAL	35	81562	35	81562	157	168492	157	168492	2.98673418255214e-05	17.4262453162562	Chi-Square
GASTROINTESTINAL ANASTOMOTIC LEAK	1	81596	1	81596							Invalid values
GASTROINTESTINAL BACTERIAL INFECTION					5	168644	5	168644			Invalid values
GASTROINTESTINAL CARCINOMA					2	168647	2	168647			Invalid values
GASTROINTESTINAL CARCINOMA IN SITU					1	168648	1	168648			Invalid values
GASTROINTESTINAL DISORDER	834	80763	834	80763	1573	167076	1573	167076	0.0335133232863472	4.51936216512406	Chi-Square
GASTROINTESTINAL HAEMORRHAGE	20	81577	20	81577	35	168614	35	168614	0.65228520934167	0.203031180472178	Chi-Square
GASTROINTESTINAL HYPERMOTILITY					1	168648	1	168648			Invalid values
GASTROINTESTINAL HYPOMOTILITY					1	168648	1	168648			Invalid values
GASTROINTESTINAL INFECTION	9	81588	9	81588	18	168631	18	168631	0.999999999997311	1.13607092607703e-23	Chi-Square
GASTROINTESTINAL INFLAMMATION	9	81588	9	81588	10	168639	10	168639	0.259333407232416	1.27231195061992	Chi-Square
GASTROINTESTINAL LYMPHOMA					1	168648	1	168648			Invalid values
GASTROINTESTINAL MICROORGANISM OVERGROWTH					1	168648	1	168648			Invalid values
GASTROINTESTINAL MOTILITY DISORDER	4	81593	4	81593	18	168631	18	168631	0.223996825828117	1.4785800055246	Chi-Square
GASTROINTESTINAL MUCOSAL DISORDER					1	168648	1	168648			Invalid values
GASTROINTESTINAL NECROSIS	1	81596	1	81596							Invalid values
GASTROINTESTINAL NEOPLASM	1	81596	1	81596	1	168648	1	168648	0.545815391717967		Fisher's Exact Test
GASTROINTESTINAL OBSTRUCTION	1	81596	1	81596	3	168646	3	168646	1		Fisher's Exact Test
GASTROINTESTINAL OEDEMA	1	81596	1	81596	1	168648	1	168648	0.545815391717967		Fisher's Exact Test
GASTROINTESTINAL PAIN	33	81564	33	81564	62	168587	62	168587	0.738733790917552	0.111242664741829	Chi-Square
GASTROINTESTINAL PERFORATION	2	81595	2	81595	1	168648	1	168648	0.249623662989294		Fisher's Exact Test
GASTROINTESTINAL POLYP	1	81596	1	81596	2	168647	2	168647	1		Fisher's Exact Test
GASTROINTESTINAL POLYP HAEMORRHAGE	1	81596	1	81596	1	168648	1	168648	0.545815391717967		Fisher's Exact Test
GASTROINTESTINAL PROCEDURAL COMPLICATION					1	168648	1	168648			Invalid values
GASTROINTESTINAL SCARRING					1	168648	1	168648			Invalid values
GASTROINTESTINAL SOUNDS ABNORMAL	22	81575	22	81575	17	168632	17	168632	0.00269489049179965	9.00332373862803	Chi-Square
GASTROINTESTINAL STOMA COMPLICATION	2	81595	2	81595	1	168648	1	168648	0.249623662989294		Fisher's Exact Test
GASTROINTESTINAL STROMAL TUMOUR					2	168647	2	168647			Invalid values
GASTROINTESTINAL SURGERY					2	168647	2	168647			Invalid values
GASTROINTESTINAL TOXICITY	2	81595	2	81595	1	168648	1	168648	0.249623662989294		Fisher's Exact Test
GASTROINTESTINAL TRACT ADENOMA					1	168648	1	168648			Invalid values
GASTROINTESTINAL TRACT IRRITATION	3	81594	3	81594	3	168646	3	168646	0.399031259127689		Fisher's Exact Test
GASTROINTESTINAL TUBE INSERTION					1	168648	1	168648			Invalid values
GASTROINTESTINAL ULCER	2	81595	2	81595	3	168646	3	168646	0.663685602344054		Fisher's Exact Test
GASTROINTESTINAL VIRAL INFECTION	4	81593	4	81593	5	168644	5	168644	0.485482575188083		Fisher's Exact Test
GASTROINTESTINAL WALL THICKENING	1	81596	1	81596							Invalid values
GASTROOESOPHAGEAL REFLUX DISEASE	150	81447	150	81447	479	168170	479	168170	3.32468019633387e-06	21.6194226339162	Chi-Square
GASTROSTOMY	1	81596	1	81596	1	168648	1	168648	0.545815391717967		Fisher's Exact Test
GENE MUTATION	1	81596	1	81596	1	168648	1	168648	0.545815391717967		Fisher's Exact Test
GENERAL PHYSICAL CONDITION ABNORMAL	3	81594	3	81594	4	168645	4	168645	0.689599872452704		Fisher's Exact Test
GENERAL PHYSICAL HEALTH DETERIORATION	40	81557	40	81557	89	168560	89	168560	0.769081983490458	0.0861868168970124	Chi-Square
GENERAL SYMPTOM	4	81593	4	81593	4	168645	4	168645	0.286478880602384		Fisher's Exact Test
GENERALISED ANXIETY DISORDER					2	168647	2	168647			Invalid values
GENERALISED OEDEMA	1	81596	1	81596	7	168642	7	168642	0.451184316196227		Fisher's Exact Test
GENERALISED PUSTULAR PSORIASIS					1	168648	1	168648			Invalid values
GENERALISED TONIC-CLONIC SEIZURE	1	81596	1	81596	4	168645	4	168645	1		Fisher's Exact Test
GENITAL ABSCESS					1	168648	1	168648			Invalid values
GENITAL BLISTER					1	168648	1	168648			Invalid values
GENITAL DISORDER					1	168648	1	168648			Invalid values
GENITAL ERYTHEMA	1	81596	1	81596							Invalid values
GENITAL HAEMORRHAGE					1	168648	1	168648			Invalid values
GENITAL HERPES					2	168647	2	168647			Invalid values
GENITAL HERPES SIMPLEX					2	168647	2	168647			Invalid values
GENITAL INFECTION FUNGAL	2	81595	2	81595							Invalid values
GENITAL LABIAL OPERATION					1	168648	1	168648			Invalid values
GENITAL ODOUR	1	81596	1	81596							Invalid values
GENITAL RASH	1	81596	1	81596							Invalid values
GENITAL SWELLING					1	168648	1	168648			Invalid values
GENITAL TRACT INFLAMMATION					1	168648	1	168648			Invalid values
GENITAL ULCERATION					3	168646	3	168646			Invalid values
GESTATIONAL DIABETES					3	168646	3	168646			Invalid values
GESTATIONAL HYPERTENSION					1	168648	1	168648			Invalid values
GESTATIONAL TROPHOBLASTIC DETACHMENT					1	168648	1	168648			Invalid values
GIANT CELL ARTERITIS					5	168644	5	168644			Invalid values
GIANT CELL TUMOUR OF TENDON SHEATH					1	168648	1	168648			Invalid values
GINGIVAL ABSCESS					2	168647	2	168647			Invalid values
GINGIVAL BLEEDING	5	81592	5	81592	11	168638	11	168638	0.999999999999987	2.60989756880975e-28	Chi-Square
GINGIVAL BLISTER					1	168648	1	168648			Invalid values
GINGIVAL DISCOLOURATION					1	168648	1	168648			Invalid values
GINGIVAL DISCOMFORT					3	168646	3	168646			Invalid values
GINGIVAL DISORDER	5	81592	5	81592	4	168645	4	168645	0.162598525384246		Fisher's Exact Test
GINGIVAL ERYTHEMA					1	168648	1	168648			Invalid values
GINGIVAL HYPERTROPHY					1	168648	1	168648			Invalid values
GINGIVAL PAIN	2	81595	2	81595	15	168634	15	168634	0.1153652492765	2.47914093473351	Chi-Square
GINGIVAL RECESSION					2	168647	2	168647			Invalid values
GINGIVAL SWELLING	4	81593	4	81593	6	168643	6	168643	0.737320112330134		Fisher's Exact Test
GINGIVITIS	6	81591	6	81591	7	168642	7	168642	0.37471989234983		Fisher's Exact Test
GINGIVITIS ULCERATIVE					1	168648	1	168648			Invalid values
GLAUCOMA	11	81586	11	81586	12	168637	12	168637	0.181976826535742	1.78140555929957	Chi-Square
GLIOBLASTOMA					2	168647	2	168647			Invalid values
GLOMERULAR FILTRATION RATE DECREASED	8	81589	8	81589	8	168641	8	168641	0.223398212584601	1.48240758703065	Chi-Square
GLOMERULAR FILTRATION RATE INCREASED					1	168648	1	168648			Invalid values
GLOMERULONEPHRITIS					1	168648	1	168648			Invalid values
GLOSSITIS					1	168648	1	168648			Invalid values
GLOSSODYNIA	6	81591	6	81591	12	168637	12	168637	0.999999999999749	9.89795029401471e-26	Chi-Square
GLOSSOPHARYNGEAL NERVE DISORDER					1	168648	1	168648			Invalid values
GLOTTIS CARCINOMA	1	81596	1	81596							Invalid values
GLUCOSE TOLERANCE IMPAIRED	7	81590	7	81590	4	168645	4	168645	0.047296538484923		Fisher's Exact Test
GLYCOSURIA					2	168647	2	168647			Invalid values
GLYCOSYLATED HAEMOGLOBIN DECREASED	1	81596	1	81596	1	168648	1	168648	0.545815391717967		Fisher's Exact Test
GLYCOSYLATED HAEMOGLOBIN INCREASED	9	81588	9	81588	9	168640	9	168640	0.18589202749356	1.74987833967297	Chi-Square
GOITRE					7	168642	7	168642			Invalid values
GOUT	86	81511	86	81511	38	168611	38	168611	5.83427388501145e-18	74.5761861989455	Chi-Square
GRAFT COMPLICATION	1	81596	1	81596							Invalid values
GRANDIOSITY					1	168648	1	168648			Invalid values
GRANULOCYTOSIS					1	168648	1	168648			Invalid values
GRANULOMA	2	81595	2	81595	4	168645	4	168645	1		Fisher's Exact Test
GRANULOMA ANNULARE	2	81595	2	81595	11	168638	11	168638	0.244499978825294		Fisher's Exact Test
GRANULOMA SKIN					8	168641	8	168641			Invalid values
GRANULOMATOUS LIVER DISEASE	1	81596	1	81596							Invalid values
GRAVES' DISEASE	1	81596	1	81596	2	168647	2	168647	1		Fisher's Exact Test
GREENSTICK FRACTURE	1	81596	1	81596							Invalid values
GRIP STRENGTH					1	168648	1	168648			Invalid values
GRIP STRENGTH DECREASED	4	81593	4	81593	9	168640	9	168640	1		Fisher's Exact Test
GROIN ABSCESS					1	168648	1	168648			Invalid values
GROIN INFECTION	1	81596	1	81596							Invalid values
GROIN PAIN	5	81592	5	81592	9	168640	9	168640	0.7813051076961		Fisher's Exact Test
GROWTH OF EYELASHES					1	168648	1	168648			Invalid values
GUILLAIN-BARRE SYNDROME	4	81593	4	81593	3	168646	3	168646	0.225453194919534		Fisher's Exact Test
GUN SHOT WOUND					1	168648	1	168648			Invalid values
GUTTATE PSORIASIS	4	81593	4	81593	6	168643	6	168643	0.737320112330134		Fisher's Exact Test
GYNAECOLOGICAL EXAMINATION ABNORMAL					1	168648	1	168648			Invalid values
GYNAECOMASTIA	8	81589	8	81589							Invalid values
H1N1 INFLUENZA					1	168648	1	168648			Invalid values
HAEMANGIOMA					1	168648	1	168648			Invalid values
HAEMARTHROSIS					1	168648	1	168648			Invalid values
HAEMATEMESIS	16	81581	16	81581	30	168619	30	168619	0.874799564441221	0.0248267374238208	Chi-Square
HAEMATOCHEZIA	71	81526	71	81526	101	168548	101	168548	0.0189888797339507	5.50253933839182	Chi-Square
HAEMATOCRIT DECREASED	2	81595	2	81595	2	168647	2	168647	0.600773276575932		Fisher's Exact Test
HAEMATOCRIT INCREASED					2	168647	2	168647			Invalid values
HAEMATOLOGICAL INFECTION					1	168648	1	168648			Invalid values
HAEMATOLOGICAL MALIGNANCY	1	81596	1	81596	1	168648	1	168648	0.545815391717967		Fisher's Exact Test
HAEMATOMA	1	81596	1	81596	11	168638	11	168638	0.119179608923963		Fisher's Exact Test
HAEMATOSPERMIA	2	81595	2	81595							Invalid values
HAEMATURIA	13	81584	13	81584	9	168640	9	168640	0.0154079951852512	5.86920653405066	Chi-Square
HAEMODYNAMIC INSTABILITY	1	81596	1	81596							Invalid values
HAEMOGLOBIN ABNORMAL					2	168647	2	168647			Invalid values
HAEMOGLOBIN DECREASED	13	81584	13	81584	26	168623	26	168623	0.999999999998971	1.66229993491905e-24	Chi-Square
HAEMOGLOBIN INCREASED	1	81596	1	81596	3	168646	3	168646	1		Fisher's Exact Test
HAEMOLYSIS					1	168648	1	168648			Invalid values
HAEMOLYTIC ANAEMIA	3	81594	3	81594	1	168648	1	168648	0.104756112464336		Fisher's Exact Test
HAEMOPHAGOCYTIC LYMPHOHISTIOCYTOSIS	2	81595	2	81595							Invalid values
HAEMOPTYSIS	19	81578	19	81578	20	168629	20	168629	0.0481884970734062	3.90339982955768	Chi-Square
HAEMORRHAGE	46	81551	46	81551	70	168579	70	168579	0.128323547903594	2.31266890988801	Chi-Square
HAEMORRHAGE INTRACRANIAL	2	81595	2	81595	1	168648	1	168648	0.249623662989294		Fisher's Exact Test
HAEMORRHAGE SUBCUTANEOUS					2	168647	2	168647			Invalid values
HAEMORRHAGIC DIATHESIS	5	81592	5	81592							Invalid values
HAEMORRHAGIC STROKE	4	81593	4	81593	4	168645	4	168645	0.286478880602384		Fisher's Exact Test
HAEMORRHOIDAL HAEMORRHAGE	6	81591	6	81591	8	168641	8	168641	0.40531940863771		Fisher's Exact Test
HAEMORRHOIDS	15	81582	15	81582	45	168604	45	168604	0.262984804707685	1.25297617327062	Chi-Square
HAIR COLOUR CHANGES	3	81594	3	81594	3	168646	3	168646	0.399031259127689		Fisher's Exact Test
HAIR DISORDER	1	81596	1	81596	5	168644	5	168644	0.671014227191373		Fisher's Exact Test
HAIR GROWTH ABNORMAL	10	81587	10	81587	9	168640	9	168640	0.105795479794487	2.61593006606864	Chi-Square
HAIR INJURY					1	168648	1	168648			Invalid values
HAIR TEXTURE ABNORMAL	1	81596	1	81596	11	168638	11	168638	0.119179608923963		Fisher's Exact Test
HAIRY CELL LEUKAEMIA	2	81595	2	81595							Invalid values
HALLUCINATION	26	81571	26	81571	33	168616	33	168616	0.0819787880736066	3.02522818943191	Chi-Square
HALLUCINATION, AUDITORY	2	81595	2	81595	5	168644	5	168644	1		Fisher's Exact Test
HALLUCINATION, OLFACTORY	2	81595	2	81595							Invalid values
HALLUCINATION, TACTILE					1	168648	1	168648			Invalid values
HALLUCINATION, VISUAL	2	81595	2	81595	4	168645	4	168645	1		Fisher's Exact Test
HALLUCINATIONS, MIXED	2	81595	2	81595							Invalid values
HAND-FOOT-AND-MOUTH DISEASE	1	81596	1	81596	1	168648	1	168648	0.545815391717967		Fisher's Exact Test
HAND DEFORMITY	1	81596	1	81596	10	168639	10	168639	0.116614464800331		Fisher's Exact Test
HAND DERMATITIS	1	81596	1	81596							Invalid values
HAND FRACTURE	8	81589	8	81589	13	168636	13	168636	0.761280647619994	0.0922941362555876	Chi-Square
HANGOVER	7	81590	7	81590	2	168647	2	168647	0.00722320471926411		Fisher's Exact Test
HEAD AND NECK CANCER	2	81595	2	81595	2	168647	2	168647	0.600773276575932		Fisher's Exact Test
HEAD DISCOMFORT	24	81573	24	81573	59	168590	59	168590	0.548261581220527	0.360440704722334	Chi-Square
HEAD INJURY	18	81579	18	81579	28	168621	28	168621	0.431469943942456	0.618863463062734	Chi-Square
HEAD TITUBATION	1	81596	1	81596							Invalid values
HEADACHE	4177	77420	4177	77420	10352	158297	10352	158297	1.78167492762646e-24	104.251839803014	Chi-Square
HEART ALTERNATION					1	168648	1	168648			Invalid values
HEART DISEASE CONGENITAL					2	168647	2	168647			Invalid values
HEART RATE ABNORMAL	3	81594	3	81594	8	168641	8	168641	1		Fisher's Exact Test
HEART RATE DECREASED	11	81586	11	81586	6	168643	6	168643	0.0103267858434097	6.57763762616097	Chi-Square
HEART RATE INCREASED	81	81516	81	81516	203	168446	203	168446	0.159644004911925	1.97759493396544	Chi-Square
HEART RATE IRREGULAR	12	81585	12	81585	29	168620	29	168620	0.772234664921377	0.0837830973099746	Chi-Square
HEART SOUNDS ABNORMAL	1	81596	1	81596							Invalid values
HEART VALVE INCOMPETENCE	1	81596	1	81596	2	168647	2	168647	1		Fisher's Exact Test
HEART VALVE REPLACEMENT	4	81593	4	81593	7	168642	7	168642	0.756586043884255		Fisher's Exact Test
HEAT EXHAUSTION					1	168648	1	168648			Invalid values
HEAT ILLNESS					1	168648	1	168648			Invalid values
HEAT STROKE	3	81594	3	81594	1	168648	1	168648	0.104756112464336		Fisher's Exact Test
HEAVY MENSTRUAL BLEEDING					61	168588	61	168588			Invalid values
HELICOBACTER GASTRITIS	1	81596	1	81596							Invalid values
HELICOBACTER INFECTION	3	81594	3	81594	8	168641	8	168641	1		Fisher's Exact Test
HELICOBACTER TEST POSITIVE					1	168648	1	168648			Invalid values
HELPLESSNESS	3	81594	3	81594	1	168648	1	168648	0.104756112464336		Fisher's Exact Test
HEMIPARESIS	1	81596	1	81596	2	168647	2	168647	1		Fisher's Exact Test
HEMIPLEGIA	1	81596	1	81596							Invalid values
HEMIPLEGIC MIGRAINE					1	168648	1	168648			Invalid values
HEPATECTOMY	1	81596	1	81596							Invalid values
HEPATIC ADENOMA					1	168648	1	168648			Invalid values
HEPATIC CANCER	17	81580	17	81580	6	168643	6	168643	6.23663215454721e-05	16.0294046012108	Chi-Square
HEPATIC CIRRHOSIS	29	81568	29	81568	34	168615	34	168615	0.0324344172384448	4.57538708937787	Chi-Square
HEPATIC CYST					1	168648	1	168648			Invalid values
HEPATIC CYTOLYSIS	1	81596	1	81596							Invalid values
HEPATIC ENCEPHALOPATHY	3	81594	3	81594							Invalid values
HEPATIC ENZYME ABNORMAL	3	81594	3	81594	7	168642	7	168642	1		Fisher's Exact Test
HEPATIC ENZYME DECREASED					2	168647	2	168647			Invalid values
HEPATIC ENZYME INCREASED	47	81550	47	81550	110	168539	110	168539	0.529444365238892	0.395457887994491	Chi-Square
HEPATIC FAILURE	15	81582	15	81582	7	168642	7	168642	0.000861320179124627	11.1042089905568	Chi-Square
HEPATIC FIBROSIS	2	81595	2	81595	2	168647	2	168647	0.600773276575932		Fisher's Exact Test
HEPATIC FUNCTION ABNORMAL	12	81585	12	81585	15	168634	15	168634	0.268313662749458	1.22534794801565	Chi-Square
HEPATIC HAEMORRHAGE	1	81596	1	81596							Invalid values
HEPATIC INFECTION BACTERIAL	1	81596	1	81596							Invalid values
HEPATIC LESION					1	168648	1	168648			Invalid values
HEPATIC MASS	1	81596	1	81596	5	168644	5	168644	0.671014227191373		Fisher's Exact Test
HEPATIC NEOPLASM					1	168648	1	168648			Invalid values
HEPATIC PAIN	3	81594	3	81594	2	168647	2	168647	0.338247589095776		Fisher's Exact Test
HEPATIC STEATOSIS	10	81587	10	81587	33	168616	33	168616	0.252003952003248	1.3121599762836	Chi-Square
HEPATITIS	7	81590	7	81590	13	168636	13	168636	0.999999999999991	1.1765303012004e-28	Chi-Square
HEPATITIS A					1	168648	1	168648			Invalid values
HEPATITIS ACUTE	1	81596	1	81596	3	168646	3	168646	1		Fisher's Exact Test
HEPATITIS ALCOHOLIC	1	81596	1	81596							Invalid values
HEPATITIS B	6	81591	6	81591	4	168645	4	168645	0.088684225744376		Fisher's Exact Test
HEPATITIS B ANTIBODY POSITIVE	1	81596	1	81596							Invalid values
HEPATITIS B CORE ANTIBODY POSITIVE	2	81595	2	81595							Invalid values
HEPATITIS B DNA INCREASED	1	81596	1	81596							Invalid values
HEPATITIS B REACTIVATION	2	81595	2	81595	1	168648	1	168648	0.249623662989294		Fisher's Exact Test
HEPATITIS B VIRUS TEST POSITIVE					1	168648	1	168648			Invalid values
HEPATITIS C	25	81572	25	81572	12	168637	12	168637	1.29189663537044e-05	19.0224478695281	Chi-Square
HEPATITIS C ANTIBODY POSITIVE	2	81595	2	81595	2	168647	2	168647	0.600773276575932		Fisher's Exact Test
HEPATITIS TOXIC					1	168648	1	168648			Invalid values
HEPATITIS VIRAL					1	168648	1	168648			Invalid values
HEPATOCELLULAR CARCINOMA	8	81589	8	81589	1	168648	1	168648	0.000816522050892071		Fisher's Exact Test
HEPATOCELLULAR INJURY	2	81595	2	81595	3	168646	3	168646	0.663685602344054		Fisher's Exact Test
HEPATOMEGALY	1	81596	1	81596	5	168644	5	168644	0.671014227191373		Fisher's Exact Test
HEPATORENAL FAILURE	1	81596	1	81596							Invalid values
HEPATORENAL SYNDROME	2	81595	2	81595							Invalid values
HEPATOTOXICITY	3	81594	3	81594	1	168648	1	168648	0.104756112464336		Fisher's Exact Test
HEREDITARY ANGIOEDEMA	2	81595	2	81595	1	168648	1	168648	0.249623662989294		Fisher's Exact Test
HEREDITARY DISORDER	1	81596	1	81596							Invalid values
HEREDITARY MOTOR AND SENSORY NEUROPATHY	1	81596	1	81596							Invalid values
HERNIA	39	81558	39	81558	44	168605	44	168605	0.0073993809065239	7.17336604436784	Chi-Square
HERNIA PAIN	1	81596	1	81596							Invalid values
HERNIA PERFORATION					2	168647	2	168647			Invalid values
HERNIA REPAIR	10	81587	10	81587	7	168642	7	168642	0.0406298023712232	4.19138869976055	Chi-Square
HERPES SIMPLEX	1	81596	1	81596	5	168644	5	168644	0.671014227191373		Fisher's Exact Test
HERPES SIMPLEX MENINGITIS	1	81596	1	81596	1	168648	1	168648	0.545815391717967		Fisher's Exact Test
HERPES VIRUS INFECTION	4	81593	4	81593	11	168638	11	168638	0.786070858070685		Fisher's Exact Test
HERPES ZOSTER	61	81536	61	81536	182	168467	182	168467	0.0151795856122222	5.89550392146261	Chi-Square
HERPES ZOSTER DISSEMINATED	1	81596	1	81596							Invalid values
HERPES ZOSTER OTICUS					2	168647	2	168647			Invalid values
HIATUS HERNIA	3	81594	3	81594	17	168632	17	168632	0.149512912755578	2.07721334713223	Chi-Square
HICCUPS	5	81592	5	81592	6	168643	6	168643	0.353347825399798		Fisher's Exact Test
HIDRADENITIS	5	81592	5	81592	10	168639	10	168639	1		Fisher's Exact Test
HIGH DENSITY LIPOPROTEIN DECREASED	1	81596	1	81596	1	168648	1	168648	0.545815391717967		Fisher's Exact Test
HIGH DENSITY LIPOPROTEIN INCREASED	1	81596	1	81596	3	168646	3	168646	1		Fisher's Exact Test
HIP ARTHROPLASTY	18	81579	18	81579	32	168617	32	168617	0.718066030134683	0.130353276986928	Chi-Square
HIP DEFORMITY	2	81595	2	81595							Invalid values
HIP FRACTURE	10	81587	10	81587	46	168603	46	168603	0.0269469841269044	4.89420458483699	Chi-Square
HIP SURGERY	5	81592	5	81592	21	168628	21	168628	0.212823756391764	1.55211313145827	Chi-Square
HIRSUTISM					2	168647	2	168647			Invalid values
HIV INFECTION	4	81593	4	81593	1	168648	1	168648	0.0417745837303691		Fisher's Exact Test
HIV TEST POSITIVE	4	81593	4	81593							Invalid values
HLA-B*27 POSITIVE	2	81595	2	81595							Invalid values
HLA MARKER STUDY POSITIVE					1	168648	1	168648			Invalid values
HODGKIN'S DISEASE	7	81590	7	81590	2	168647	2	168647	0.00722320471926411		Fisher's Exact Test
HODGKIN'S DISEASE MIXED CELLULARITY STAGE UNSPECIFIED	1	81596	1	81596							Invalid values
HOMICIDAL IDEATION	3	81594	3	81594							Invalid values
HORDEOLUM	9	81588	9	81588	11	168638	11	168638	0.345237356684284	0.890885876428946	Chi-Square
HORMONE LEVEL ABNORMAL					6	168643	6	168643			Invalid values
HOSPICE CARE	4	81593	4	81593	5	168644	5	168644	0.485482575188083		Fisher's Exact Test
HOSPITALISATION	102	81495	102	81495	157	168492	157	168492	0.0237587708867378	5.1121565035066	Chi-Square
HOSTILITY	1	81596	1	81596							Invalid values
HOT FLUSH	24	81573	24	81573	142	168507	142	168507	9.24694692167395e-07	24.0788689710248	Chi-Square
HUMAN HERPES VIRUS 6 SEROLOGY POSITIVE					1	168648	1	168648			Invalid values
HUMAN PAPILLOMA VIRUS TEST POSITIVE					1	168648	1	168648			Invalid values
HUMERUS FRACTURE	2	81595	2	81595	1	168648	1	168648	0.249623662989294		Fisher's Exact Test
HUNGER	5	81592	5	81592	12	168637	12	168637	0.982191465409507	0.000498251221685208	Chi-Square
HYDROCEPHALUS					2	168647	2	168647			Invalid values
HYDROMETRA					1	168648	1	168648			Invalid values
HYDRONEPHROSIS					2	168647	2	168647			Invalid values
HYPERACUSIS	3	81594	3	81594	2	168647	2	168647	0.338247589095776		Fisher's Exact Test
HYPERAESTHESIA	8	81589	8	81589	6	168643	6	168643	0.0818942714502844		Fisher's Exact Test
HYPERAESTHESIA TEETH	1	81596	1	81596	6	168643	6	168643	0.439299948478067		Fisher's Exact Test
HYPERBILIRUBINAEMIA	1	81596	1	81596							Invalid values
HYPERCALCAEMIA	4	81593	4	81593	13	168636	13	168636	0.589387413513555	0.291301953352677	Chi-Square
HYPERCALCIURIA					1	168648	1	168648			Invalid values
HYPERCAPNIC COMA	1	81596	1	81596							Invalid values
HYPERCHLORHYDRIA	12	81585	12	81585	10	168639	10	168639	0.0490889970149064	3.8723071794538	Chi-Square
HYPERCHOLESTEROLAEMIA					6	168643	6	168643			Invalid values
HYPEREOSINOPHILIC SYNDROME					1	168648	1	168648			Invalid values
HYPERGAMMAGLOBULINAEMIA					1	168648	1	168648			Invalid values
HYPERGAMMAGLOBULINAEMIA BENIGN MONOCLONAL	1	81596	1	81596	1	168648	1	168648	0.545815391717967		Fisher's Exact Test
HYPERGLYCAEMIA	3	81594	3	81594	10	168639	10	168639	0.566347004237896		Fisher's Exact Test
HYPERHIDROSIS	79	81518	79	81518	220	168429	220	168429	0.0263359962440426	4.93382274911844	Chi-Square
HYPERKALAEMIA	3	81594	3	81594	3	168646	3	168646	0.399031259127689		Fisher's Exact Test
HYPERKERATOSIS	7	81590	7	81590	2	168647	2	168647	0.00722320471926411		Fisher's Exact Test
HYPERLIPIDAEMIA	5	81592	5	81592	1	168648	1	168648	0.0161047551675073		Fisher's Exact Test
HYPERMAGNESAEMIA					1	168648	1	168648			Invalid values
HYPERMETABOLISM	1	81596	1	81596	1	168648	1	168648	0.545815391717967		Fisher's Exact Test
HYPERPARATHYROIDISM	1	81596	1	81596	1	168648	1	168648	0.545815391717967		Fisher's Exact Test
HYPERPHAGIA					4	168645	4	168645			Invalid values
HYPERREFLEXIA	1	81596	1	81596							Invalid values
HYPERSENSITIVITY	143	81454	143	81454	364	168285	364	168285	0.0385505118696688	4.28056587645187	Chi-Square
HYPERSENSITIVITY VASCULITIS					3	168646	3	168646			Invalid values
HYPERSOMNIA	32	81565	32	81565	42	168607	42	168607	0.0675251917280534	3.34217752828434	Chi-Square
HYPERTENSION	129	81468	129	81468	276	168373	276	168373	0.786171574924141	0.0735957398664482	Chi-Square
HYPERTENSIVE CRISIS	4	81593	4	81593	3	168646	3	168646	0.225453194919534		Fisher's Exact Test
HYPERTENSIVE EMERGENCY	1	81596	1	81596							Invalid values
HYPERTHERMIA					1	168648	1	168648			Invalid values
HYPERTHYROIDISM	7	81590	7	81590	13	168636	13	168636	0.999999999999991	1.1765303012004e-28	Chi-Square
HYPERTONIC BLADDER	1	81596	1	81596	5	168644	5	168644	0.671014227191373		Fisher's Exact Test
HYPERTRANSAMINASAEMIA	2	81595	2	81595	1	168648	1	168648	0.249623662989294		Fisher's Exact Test
HYPERTRIGLYCERIDAEMIA	3	81594	3	81594							Invalid values
HYPERTROPHIC CARDIOMYOPATHY	1	81596	1	81596							Invalid values
HYPERURICAEMIA	1	81596	1	81596	1	168648	1	168648	0.545815391717967		Fisher's Exact Test
HYPERVENTILATION					4	168645	4	168645			Invalid values
HYPERVIGILANCE	1	81596	1	81596							Invalid values
HYPERVOLAEMIA	2	81595	2	81595	2	168647	2	168647	0.600773276575932		Fisher's Exact Test
HYPOACUSIS	53	81544	53	81544	78	168571	78	168571	0.068113194348562	3.32791441214718	Chi-Square
HYPOAESTHESIA	69	81528	69	81528	184	168465	184	168465	0.0812102266421912	3.04051345220975	Chi-Square
HYPOAESTHESIA EYE					1	168648	1	168648			Invalid values
HYPOAESTHESIA ORAL	5	81592	5	81592	12	168637	12	168637	0.982191465409507	0.000498251221685208	Chi-Square
HYPOALBUMINAEMIA					1	168648	1	168648			Invalid values
HYPOBARISM					2	168647	2	168647			Invalid values
HYPOCALCAEMIA					2	168647	2	168647			Invalid values
HYPOCHLORAEMIA	1	81596	1	81596							Invalid values
HYPOCHOLESTEROLAEMIA					1	168648	1	168648			Invalid values
HYPOCHROMIC ANAEMIA	1	81596	1	81596							Invalid values
HYPOGAMMAGLOBULINAEMIA	1	81596	1	81596	1	168648	1	168648	0.545815391717967		Fisher's Exact Test
HYPOGEUSIA	2	81595	2	81595	4	168645	4	168645	1		Fisher's Exact Test
HYPOGLYCAEMIA	2	81595	2	81595	16	168633	16	168633	0.0902415382654962	2.87005941575865	Chi-Square
HYPOHIDROSIS	1	81596	1	81596							Invalid values
HYPOKALAEMIA	7	81590	7	81590	5	168644	5	168644	0.0682178877379331		Fisher's Exact Test
HYPOKINESIA	3	81594	3	81594	8	168641	8	168641	1		Fisher's Exact Test
HYPOMANIA	1	81596	1	81596							Invalid values
HYPOMENORRHOEA					1	168648	1	168648			Invalid values
HYPONATRAEMIA	1	81596	1	81596	3	168646	3	168646	1		Fisher's Exact Test
HYPOPARATHYROIDISM					1	168648	1	168648			Invalid values
HYPOPHAGIA	17	81580	17	81580	35	168614	35	168614	0.999999999998813	2.21472549876089e-24	Chi-Square
HYPOPHARYNGEAL CANCER	1	81596	1	81596							Invalid values
HYPOPHYSITIS	1	81596	1	81596							Invalid values
HYPOPITUITARISM	1	81596	1	81596							Invalid values
HYPOPLASTIC ANAEMIA					1	168648	1	168648			Invalid values
HYPOPNOEA	1	81596	1	81596	4	168645	4	168645	1		Fisher's Exact Test
HYPOREFLEXIA	1	81596	1	81596	1	168648	1	168648	0.545815391717967		Fisher's Exact Test
HYPOSMIA	1	81596	1	81596	5	168644	5	168644	0.671014227191373		Fisher's Exact Test
HYPOTENSION	30	81567	30	81567	87	168562	87	168562	0.131289164606015	2.27719459300116	Chi-Square
HYPOTHALAMIC HAMARTOMA					1	168648	1	168648			Invalid values
HYPOTHALAMO-PITUITARY DISORDER	1	81596	1	81596							Invalid values
HYPOTHERMIA					1	168648	1	168648			Invalid values
HYPOTHYROIDISM	11	81586	11	81586	22	168627	22	168627	0.999999999996069	2.4270452678512e-23	Chi-Square
HYPOTONIA					1	168648	1	168648			Invalid values
HYPOTRICHOSIS	1	81596	1	81596							Invalid values
HYPOVITAMINOSIS	1	81596	1	81596	1	168648	1	168648	0.545815391717967		Fisher's Exact Test
HYPOVOLAEMIA	1	81596	1	81596							Invalid values
HYPOXIA	5	81592	5	81592	8	168641	8	168641	0.768210054444455		Fisher's Exact Test
HYSTERECTOMY					26	168623	26	168623			Invalid values
IATROGENIC INJURY					1	168648	1	168648			Invalid values
ICHTHYOSIS ACQUIRED	1	81596	1	81596							Invalid values
IDIOPATHIC ENVIRONMENTAL INTOLERANCE					1	168648	1	168648			Invalid values
IDIOPATHIC INTRACRANIAL HYPERTENSION	1	81596	1	81596	1	168648	1	168648	0.545815391717967		Fisher's Exact Test
IDIOPATHIC PULMONARY FIBROSIS					3	168646	3	168646			Invalid values
IGA NEPHROPATHY	2	81595	2	81595							Invalid values
ILEAL ULCER	1	81596	1	81596							Invalid values
ILEAL ULCER PERFORATION					1	168648	1	168648			Invalid values
ILEOSTOMY	1	81596	1	81596	2	168647	2	168647	1		Fisher's Exact Test
ILEUS	5	81592	5	81592	2	168647	2	168647	0.0412143897814329		Fisher's Exact Test
ILEUS PARALYTIC	2	81595	2	81595							Invalid values
ILIAC ARTERY OCCLUSION	1	81596	1	81596							Invalid values
ILL-DEFINED DISORDER	38	81559	38	81559	70	168579	70	168579	0.639003673265635	0.220047572029609	Chi-Square
ILLITERACY	2	81595	2	81595							Invalid values
ILLNESS	84	81513	84	81513	276	168373	276	168373	0.000215709974190787	13.6890376878155	Chi-Square
ILLNESS ANXIETY DISORDER	1	81596	1	81596	1	168648	1	168648	0.545815391717967		Fisher's Exact Test
ILLUSION	1	81596	1	81596							Invalid values
IMAGING PROCEDURE ABNORMAL	1	81596	1	81596							Invalid values
IMMOBILE	2	81595	2	81595	4	168645	4	168645	1		Fisher's Exact Test
IMMUNE SYSTEM DISORDER	25	81572	25	81572	74	168575	74	168575	0.145933987407849	2.11424521631892	Chi-Square
IMMUNE THROMBOCYTOPENIA					2	168647	2	168647			Invalid values
IMMUNISATION REACTION					1	168648	1	168648			Invalid values
IMMUNODEFICIENCY	10	81587	10	81587	28	168621	28	168621	0.512927300470719	0.42809070481603	Chi-Square
IMMUNODEFICIENCY COMMON VARIABLE	1	81596	1	81596							Invalid values
IMMUNOGLOBULINS ABNORMAL					1	168648	1	168648			Invalid values
IMMUNOLOGY TEST ABNORMAL					1	168648	1	168648			Invalid values
IMMUNOSUPPRESSION	15	81582	15	81582	23	168626	23	168626	0.465364120220353	0.532962258324005	Chi-Square
IMPAIRED DRIVING ABILITY	1	81596	1	81596	4	168645	4	168645	1		Fisher's Exact Test
IMPAIRED GASTRIC EMPTYING	4	81593	4	81593	12	168637	12	168637	0.702139620356539	0.146255614601917	Chi-Square
IMPAIRED HEALING	25	81572	25	81572	40	168609	40	168609	0.381700218880412	0.765218838937814	Chi-Square
IMPAIRED QUALITY OF LIFE	4	81593	4	81593	13	168636	13	168636	0.589387413513555	0.291301953352677	Chi-Square
IMPAIRED WORK ABILITY	10	81587	10	81587	25	168624	25	168624	0.742155567723982	0.108241104734797	Chi-Square
IMPATIENCE	7	81590	7	81590							Invalid values
IMPETIGO					4	168645	4	168645			Invalid values
IMPLANT SITE CALCIFICATION					1	168648	1	168648			Invalid values
IMPLANT SITE INFECTION					1	168648	1	168648			Invalid values
IMPLANTABLE DEFIBRILLATOR INSERTION	2	81595	2	81595	3	168646	3	168646	0.663685602344054		Fisher's Exact Test
IMPLANTABLE DEFIBRILLATOR REPLACEMENT					1	168648	1	168648			Invalid values
IMPLANTATION COMPLICATION					1	168648	1	168648			Invalid values
IMPULSIVE BEHAVIOUR					2	168647	2	168647			Invalid values
INABILITY TO AFFORD MEDICATION					3	168646	3	168646			Invalid values
INADEQUATE ANALGESIA					2	168647	2	168647			Invalid values
INAPPROPRIATE AFFECT	2	81595	2	81595	2	168647	2	168647	0.600773276575932		Fisher's Exact Test
INAPPROPRIATE SCHEDULE OF PRODUCT ADMINISTRATION	101	81496	101	81496	183	168466	183	168466	0.31721709864187	1.00038610974255	Chi-Square
INCARCERATED INCISIONAL HERNIA					1	168648	1	168648			Invalid values
INCARCERATED INGUINAL HERNIA	2	81595	2	81595							Invalid values
INCISION SITE IMPAIRED HEALING	1	81596	1	81596	3	168646	3	168646	1		Fisher's Exact Test
INCISION SITE RASH					1	168648	1	168648			Invalid values
INCISIONAL HERNIA					1	168648	1	168648			Invalid values
INCONTINENCE	5	81592	5	81592	7	168642	7	168642	0.543164949066497		Fisher's Exact Test
INCORRECT DISPOSAL OF PRODUCT					3	168646	3	168646			Invalid values
INCORRECT DOSAGE ADMINISTERED	2	81595	2	81595	13	168636	13	168636	0.166815906332752		Fisher's Exact Test
INCORRECT DOSE ADMINISTERED	136	81461	136	81461	255	168394	255	168394	0.387275528754109	0.747479129629102	Chi-Square
INCORRECT PRODUCT ADMINISTRATION DURATION	4	81593	4	81593	5	168644	5	168644	0.485482575188083		Fisher's Exact Test
INCORRECT PRODUCT DOSAGE FORM ADMINISTERED	1	81596	1	81596							Invalid values
INCORRECT ROUTE OF PRODUCT ADMINISTRATION	13	81584	13	81584	30	168619	30	168619	0.865429326766042	0.0287190642289528	Chi-Square
INCREASED APPETITE	14	81583	14	81583	28	168621	28	168621	0.999999999998345	4.30382578691543e-24	Chi-Square
INCREASED BRONCHIAL SECRETION					2	168647	2	168647			Invalid values
INCREASED TENDENCY TO BRUISE	18	81579	18	81579	21	168628	21	168628	0.102240965577912	2.67023438543143	Chi-Square
INCREASED UPPER AIRWAY SECRETION	1	81596	1	81596	1	168648	1	168648	0.545815391717967		Fisher's Exact Test
INCREASED VISCOSITY OF BRONCHIAL SECRETION	1	81596	1	81596							Invalid values
INCREASED VISCOSITY OF UPPER RESPIRATORY SECRETION					2	168647	2	168647			Invalid values
INDIFFERENCE	1	81596	1	81596	1	168648	1	168648	0.545815391717967		Fisher's Exact Test
INFARCTION	1	81596	1	81596	2	168647	2	168647	1		Fisher's Exact Test
INFECTED BITE	3	81594	3	81594	6	168643	6	168643	1		Fisher's Exact Test
INFECTED CYST					3	168646	3	168646			Invalid values
INFECTED DERMAL CYST					1	168648	1	168648			Invalid values
INFECTED NAEVUS	1	81596	1	81596							Invalid values
INFECTED VASCULITIS					1	168648	1	168648			Invalid values
INFECTION	308	81289	308	81289	601	168048	601	168048	0.431187744322259	0.619622116920187	Chi-Square
INFECTION PARASITIC					2	168647	2	168647			Invalid values
INFECTION PROTOZOAL	1	81596	1	81596							Invalid values
INFECTION SUSCEPTIBILITY INCREASED	3	81594	3	81594	4	168645	4	168645	0.689599872452704		Fisher's Exact Test
INFECTION TRANSMISSION VIA PERSONAL CONTACT					1	168648	1	168648			Invalid values
INFECTIOUS MONONUCLEOSIS	5	81592	5	81592	7	168642	7	168642	0.543164949066497		Fisher's Exact Test
INFECTIVE EXACERBATION OF CHRONIC OBSTRUCTIVE AIRWAYS DISEASE					1	168648	1	168648			Invalid values
INFECTIVE GLOSSITIS	1	81596	1	81596	1	168648	1	168648	0.545815391717967		Fisher's Exact Test
INFECTIVE TENOSYNOVITIS	1	81596	1	81596							Invalid values
INFLAMMATION	53	81544	53	81544	130	168519	130	168519	0.330370577921514	0.947444711732644	Chi-Square
INFLAMMATORY BOWEL DISEASE	5	81592	5	81592	7	168642	7	168642	0.543164949066497		Fisher's Exact Test
INFLAMMATORY MARKER INCREASED					11	168638	11	168638			Invalid values
INFLAMMATORY PAIN					1	168648	1	168648			Invalid values
INFLUENZA	243	81354	243	81354	609	168040	609	168040	0.01201474166338	6.3086924421922	Chi-Square
INFLUENZA IMMUNISATION					1	168648	1	168648			Invalid values
INFLUENZA LIKE ILLNESS	120	81477	120	81477	193	168456	193	168456	0.035351844207137	4.42809982197313	Chi-Square
INFREQUENT BOWEL MOVEMENTS	5	81592	5	81592	2	168647	2	168647	0.0412143897814329		Fisher's Exact Test
INFUSION					1	168648	1	168648			Invalid values
INFUSION RELATED REACTION					11	168638	11	168638			Invalid values
INFUSION SITE EXTRAVASATION					1	168648	1	168648			Invalid values
INFUSION SITE INFECTION					1	168648	1	168648			Invalid values
INGROWING NAIL	3	81594	3	81594	5	168644	5	168644	0.721082010344318		Fisher's Exact Test
INGUINAL HERNIA	4	81593	4	81593							Invalid values
INHIBITORY DRUG INTERACTION	1	81596	1	81596	2	168647	2	168647	1		Fisher's Exact Test
INITIAL INSOMNIA	12	81585	12	81585	26	168623	26	168623	0.999999999999469	4.43097384010216e-25	Chi-Square
INJECTION					1	168648	1	168648			Invalid values
INJECTION SITE BRUISING	1	81596	1	81596	8	168641	8	168641	0.287472788398233		Fisher's Exact Test
INJECTION SITE ERYTHEMA	3	81594	3	81594	7	168642	7	168642	1		Fisher's Exact Test
INJECTION SITE HAEMORRHAGE					4	168645	4	168645			Invalid values
INJECTION SITE IRRITATION					4	168645	4	168645			Invalid values
INJECTION SITE LACERATION					1	168648	1	168648			Invalid values
INJECTION SITE MASS					3	168646	3	168646			Invalid values
INJECTION SITE NODULE	2	81595	2	81595							Invalid values
INJECTION SITE PAIN	9	81588	9	81588	32	168617	32	168617	0.197398171994701	1.66152036660297	Chi-Square
INJECTION SITE PAPULE	2	81595	2	81595							Invalid values
INJECTION SITE PRURITUS	2	81595	2	81595	7	168642	7	168642	0.72715998330443		Fisher's Exact Test
INJECTION SITE RASH					6	168643	6	168643			Invalid values
INJECTION SITE REACTION	1	81596	1	81596	19	168630	19	168630	0.0166066478439494	5.73747515715029	Chi-Square
INJECTION SITE SCAR					2	168647	2	168647			Invalid values
INJECTION SITE SWELLING					6	168643	6	168643			Invalid values
INJECTION SITE VESICLES					2	168647	2	168647			Invalid values
INJECTION SITE WARMTH					2	168647	2	168647			Invalid values
INJURY	14	81583	14	81583	23	168626	23	168626	0.614630865301389	0.253486341471124	Chi-Square
INJURY ASSOCIATED WITH DEVICE					2	168647	2	168647			Invalid values
INNER EAR DISORDER	1	81596	1	81596	1	168648	1	168648	0.545815391717967		Fisher's Exact Test
INNER EAR INFLAMMATION	1	81596	1	81596							Invalid values
INSOMNIA	552	81045	552	81045	1212	167437	1212	167437	0.247618932076168	1.33668777137197	Chi-Square
INSULIN RESISTANCE					1	168648	1	168648			Invalid values
INSURANCE ISSUE	9	81588	9	81588	17	168632	17	168632	0.992571212906135	8.66898497490997e-05	Chi-Square
INTENSIVE CARE	1	81596	1	81596							Invalid values
INTENTION TREMOR	1	81596	1	81596							Invalid values
INTENTIONAL DOSE OMISSION	41	81556	41	81556	86	168563	86	168563	0.99999999999932	7.27162591773612e-25	Chi-Square
INTENTIONAL OVERDOSE	2	81595	2	81595	6	168643	6	168643	1		Fisher's Exact Test
INTENTIONAL PRODUCT MISUSE	171	81426	171	81426	355	168294	355	168294	0.999158950394467	1.1111258739679e-06	Chi-Square
INTENTIONAL PRODUCT USE ISSUE	15	81582	15	81582	27	168622	27	168622	0.790963903292508	0.070256347756499	Chi-Square
INTENTIONAL SELF-INJURY	3	81594	3	81594	2	168647	2	168647	0.338247589095776		Fisher's Exact Test
INTENTIONAL UNDERDOSE	3	81594	3	81594	4	168645	4	168645	0.689599872452704		Fisher's Exact Test
INTERCEPTED MEDICATION ERROR					1	168648	1	168648			Invalid values
INTERCEPTED PRODUCT ADMINISTRATION ERROR	4	81593	4	81593	8	168641	8	168641	1		Fisher's Exact Test
INTERCEPTED PRODUCT DISPENSING ERROR	1	81596	1	81596							Invalid values
INTERCEPTED PRODUCT PRESCRIBING ERROR	2	81595	2	81595							Invalid values
INTERCOSTAL NEURALGIA	1	81596	1	81596							Invalid values
INTERFERON GAMMA RELEASE ASSAY POSITIVE	1	81596	1	81596							Invalid values
INTERMENSTRUAL BLEEDING					13	168636	13	168636			Invalid values
INTERNAL HAEMORRHAGE	7	81590	7	81590	16	168633	16	168633	0.999999999999971	1.29568718154979e-27	Chi-Square
INTERNATIONAL NORMALISED RATIO ABNORMAL	1	81596	1	81596							Invalid values
INTERNATIONAL NORMALISED RATIO FLUCTUATION					1	168648	1	168648			Invalid values
INTERNATIONAL NORMALISED RATIO INCREASED	4	81593	4	81593	3	168646	3	168646	0.225453194919534		Fisher's Exact Test
INTERSTITIAL LUNG DISEASE	13	81584	13	81584	13	168636	13	168636	0.0924055227092886	2.83195996573528	Chi-Square
INTERTRIGO					1	168648	1	168648			Invalid values
INTERVERTEBRAL DISC DEGENERATION	6	81591	6	81591	17	168632	17	168632	0.656588974156782	0.197693609462884	Chi-Square
INTERVERTEBRAL DISC DISORDER	2	81595	2	81595	6	168643	6	168643	1		Fisher's Exact Test
INTERVERTEBRAL DISC DISPLACEMENT					2	168647	2	168647			Invalid values
INTERVERTEBRAL DISC INJURY					1	168648	1	168648			Invalid values
INTERVERTEBRAL DISC OPERATION	2	81595	2	81595	3	168646	3	168646	0.663685602344054		Fisher's Exact Test
INTERVERTEBRAL DISC PROTRUSION	20	81577	20	81577	43	168606	43	168606	0.990943112820311	0.000128853567164517	Chi-Square
INTERVERTEBRAL DISC SPACE NARROWING					1	168648	1	168648			Invalid values
INTERVERTEBRAL DISCITIS	1	81596	1	81596	1	168648	1	168648	0.545815391717967		Fisher's Exact Test
INTESTINAL ANASTOMOSIS					1	168648	1	168648			Invalid values
INTESTINAL CONGESTION	1	81596	1	81596	1	168648	1	168648	0.545815391717967		Fisher's Exact Test
INTESTINAL CYST	1	81596	1	81596							Invalid values
INTESTINAL HAEMORRHAGE	5	81592	5	81592	10	168639	10	168639	1		Fisher's Exact Test
INTESTINAL INFARCTION	1	81596	1	81596							Invalid values
INTESTINAL MASS					1	168648	1	168648			Invalid values
INTESTINAL METAPLASIA	1	81596	1	81596							Invalid values
INTESTINAL OBSTRUCTION	19	81578	19	81578	27	168622	27	168622	0.270794123149016	1.21271988857486	Chi-Square
INTESTINAL OPERATION	1	81596	1	81596	2	168647	2	168647	1		Fisher's Exact Test
INTESTINAL PERFORATION	5	81592	5	81592	4	168645	4	168645	0.162598525384246		Fisher's Exact Test
INTESTINAL POLYP	1	81596	1	81596	3	168646	3	168646	1		Fisher's Exact Test
INTESTINAL TRANSIT TIME DECREASED	1	81596	1	81596							Invalid values
INTRA-ABDOMINAL FLUID COLLECTION	2	81595	2	81595							Invalid values
INTRA-ABDOMINAL HAEMATOMA					1	168648	1	168648			Invalid values
INTRA-ABDOMINAL HAEMORRHAGE	2	81595	2	81595							Invalid values
INTRACRANIAL ANEURYSM	5	81592	5	81592	19	168630	19	168630	0.311192622030797	1.02560730949968	Chi-Square
INTRACRANIAL MASS	1	81596	1	81596							Invalid values
INTRACRANIAL PRESSURE INCREASED	1	81596	1	81596	4	168645	4	168645	1		Fisher's Exact Test
INTRADUCTAL PAPILLARY MUCINOUS NEOPLASM					1	168648	1	168648			Invalid values
INTRADUCTAL PROLIFERATIVE BREAST LESION					5	168644	5	168644			Invalid values
INTRAOCULAR HAEMATOMA					1	168648	1	168648			Invalid values
INTRAOCULAR LENS IMPLANT					1	168648	1	168648			Invalid values
INTRAOCULAR PRESSURE DECREASED	1	81596	1	81596							Invalid values
INTRAOCULAR PRESSURE INCREASED	7	81590	7	81590	12	168637	12	168637	0.881445713737708	0.0222417755300854	Chi-Square
INTRATHECAL PUMP INSERTION					1	168648	1	168648			Invalid values
INTRAVENTRICULAR HAEMORRHAGE	1	81596	1	81596							Invalid values
INTRUSIVE THOUGHTS					1	168648	1	168648			Invalid values
INVASIVE BREAST CARCINOMA					3	168646	3	168646			Invalid values
INVASIVE DUCTAL BREAST CARCINOMA	1	81596	1	81596	5	168644	5	168644	0.671014227191373		Fisher's Exact Test
INVASIVE LOBULAR BREAST CARCINOMA					3	168646	3	168646			Invalid values
INVESTIGATION	2	81595	2	81595							Invalid values
IRIDOCYCLITIS	1	81596	1	81596							Invalid values
IRITIS	1	81596	1	81596	2	168647	2	168647	1		Fisher's Exact Test
IRON DEFICIENCY					3	168646	3	168646			Invalid values
IRON DEFICIENCY ANAEMIA	2	81595	2	81595	5	168644	5	168644	1		Fisher's Exact Test
IRREGULAR BREATHING					1	168648	1	168648			Invalid values
IRRITABILITY	119	81478	119	81478	159	168490	159	168490	0.000363005730950257	12.7136011044009	Chi-Square
IRRITABLE BOWEL SYNDROME	36	81561	36	81561	114	168535	114	168535	0.0306023077487813	4.67513442325887	Chi-Square
ISCHAEMIC CEREBRAL INFARCTION					1	168648	1	168648			Invalid values
ISCHAEMIC STROKE	3	81594	3	81594	6	168643	6	168643	1		Fisher's Exact Test
ITCHING SCAR	2	81595	2	81595							Invalid values
IVTH NERVE PARALYSIS					2	168647	2	168647			Invalid values
JAUNDICE	9	81588	9	81588	4	168645	4	168645	0.0134180997175153		Fisher's Exact Test
JAUNDICE CHOLESTATIC					1	168648	1	168648			Invalid values
JAUNDICE NEONATAL					1	168648	1	168648			Invalid values
JAW DISORDER					7	168642	7	168642			Invalid values
JAW FRACTURE					2	168647	2	168647			Invalid values
JC VIRUS INFECTION	1	81596	1	81596							Invalid values
JOB DISSATISFACTION					2	168647	2	168647			Invalid values
JOINT ANKYLOSIS	1	81596	1	81596	1	168648	1	168648	0.545815391717967		Fisher's Exact Test
JOINT ARTHROPLASTY	2	81595	2	81595	3	168646	3	168646	0.663685602344054		Fisher's Exact Test
JOINT DEPOSIT					1	168648	1	168648			Invalid values
JOINT DESTRUCTION	1	81596	1	81596	2	168647	2	168647	1		Fisher's Exact Test
JOINT DISLOCATION	1	81596	1	81596	29	168620	29	168620	0.00125614200624852	10.4058871519424	Chi-Square
JOINT EFFUSION	5	81592	5	81592	11	168638	11	168638	0.999999999999987	2.60989756880975e-28	Chi-Square
JOINT FLUID DRAINAGE					1	168648	1	168648			Invalid values
JOINT HYPEREXTENSION					1	168648	1	168648			Invalid values
JOINT INJURY	26	81571	26	81571	51	168598	51	168598	0.923907157840795	0.00912278298348127	Chi-Square
JOINT INSTABILITY	1	81596	1	81596							Invalid values
JOINT LOCK	6	81591	6	81591	11	168638	11	168638	0.999999999996086	2.40618536983432e-23	Chi-Square
JOINT NOISE	2	81595	2	81595	4	168645	4	168645	1		Fisher's Exact Test
JOINT RANGE OF MOTION DECREASED	6	81591	6	81591	9	168640	9	168640	0.585091069442328		Fisher's Exact Test
JOINT RESURFACING SURGERY					1	168648	1	168648			Invalid values
JOINT STABILISATION					1	168648	1	168648			Invalid values
JOINT STIFFNESS	58	81539	58	81539	134	168515	134	168515	0.52725472800665	0.399679683480806	Chi-Square
JOINT SWELLING	122	81475	122	81475	351	168298	351	168298	0.0018382336017007	9.70443971913006	Chi-Square
JOINT WARMTH					7	168642	7	168642			Invalid values
JUDGEMENT IMPAIRED	1	81596	1	81596	2	168647	2	168647	1		Fisher's Exact Test
JUGULAR VEIN THROMBOSIS	1	81596	1	81596							Invalid values
JUVENILE IDIOPATHIC ARTHRITIS	1	81596	1	81596							Invalid values
JUVENILE PSORIATIC ARTHRITIS					1	168648	1	168648			Invalid values
KAPOSI'S SARCOMA	1	81596	1	81596	3	168646	3	168646	1		Fisher's Exact Test
KERATINISING SQUAMOUS CELL CARCINOMA OF NASOPHARYNX	1	81596	1	81596							Invalid values
KERATITIS					1	168648	1	168648			Invalid values
KERATOACANTHOMA	5	81592	5	81592	3	168646	3	168646	0.123251150338224		Fisher's Exact Test
KERATOPATHY					2	168647	2	168647			Invalid values
KERATOSIS FOLLICULAR	1	81596	1	81596							Invalid values
KERATOSIS PILARIS	1	81596	1	81596							Invalid values
KETOACIDOSIS	1	81596	1	81596							Invalid values
KIDNEY DUPLEX					1	168648	1	168648			Invalid values
KIDNEY ENLARGEMENT					1	168648	1	168648			Invalid values
KIDNEY INFECTION	13	81584	13	81584	73	168576	73	168576	0.000820888331001102	11.193399036734	Chi-Square
KLEBSIELLA INFECTION					1	168648	1	168648			Invalid values
KNEE ARTHROPLASTY	25	81572	25	81572	44	168605	44	168605	0.607221339925204	0.264241069930288	Chi-Square
KNEE DEFORMITY	2	81595	2	81595							Invalid values
KNEE OPERATION	15	81582	15	81582	31	168618	31	168618	1	1.46922872740228e-32	Chi-Square
LABORATORY TEST					2	168647	2	168647			Invalid values
LABORATORY TEST ABNORMAL	10	81587	10	81587	25	168624	25	168624	0.742155567723982	0.108241104734797	Chi-Square
LABORATORY TEST INTERFERENCE	1	81596	1	81596							Invalid values
LABYRINTHITIS	6	81591	6	81591	6	168643	6	168643	0.223221943635701		Fisher's Exact Test
LACK OF SPONTANEOUS SPEECH					1	168648	1	168648			Invalid values
LACRIMATION DECREASED					1	168648	1	168648			Invalid values
LACRIMATION INCREASED	23	81574	23	81574	21	168628	21	168628	0.00873578668004566	6.87606129033608	Chi-Square
LACTIC ACIDOSIS	2	81595	2	81595	1	168648	1	168648	0.249623662989294		Fisher's Exact Test
LACTOSE INTOLERANCE	4	81593	4	81593	11	168638	11	168638	0.786070858070685		Fisher's Exact Test
LANGUAGE DISORDER					3	168646	3	168646			Invalid values
LARGE CELL LUNG CANCER METASTATIC	2	81595	2	81595							Invalid values
LARGE INTESTINAL HAEMORRHAGE					3	168646	3	168646			Invalid values
LARGE INTESTINAL OBSTRUCTION	1	81596	1	81596	1	168648	1	168648	0.545815391717967		Fisher's Exact Test
LARGE INTESTINAL ULCER					3	168646	3	168646			Invalid values
LARGE INTESTINE INFECTION	1	81596	1	81596	3	168646	3	168646	1		Fisher's Exact Test
LARGE INTESTINE PERFORATION	3	81594	3	81594							Invalid values
LARGE INTESTINE POLYP	6	81591	6	81591	8	168641	8	168641	0.40531940863771		Fisher's Exact Test
LARYNGEAL ATROPHY					1	168648	1	168648			Invalid values
LARYNGEAL CANCER	2	81595	2	81595							Invalid values
LARYNGEAL CANCER RECURRENT	1	81596	1	81596							Invalid values
LARYNGEAL CANCER STAGE IV	1	81596	1	81596							Invalid values
LARYNGEAL DYSPLASIA					1	168648	1	168648			Invalid values
LARYNGEAL MASS					2	168647	2	168647			Invalid values
LARYNGEAL OEDEMA	1	81596	1	81596	2	168647	2	168647	1		Fisher's Exact Test
LARYNGEAL PAPILLOMA					1	168648	1	168648			Invalid values
LARYNGITIS	8	81589	8	81589	38	168611	38	168611	0.0409206588889159	4.17929751423358	Chi-Square
LATENT TUBERCULOSIS	19	81578	19	81578	9	168640	9	168640	0.000158277176271601	14.2710910933856	Chi-Square
LAZINESS	4	81593	4	81593	2	168647	2	168647	0.0931142408560928		Fisher's Exact Test
LEFT VENTRICULAR DYSFUNCTION	1	81596	1	81596	1	168648	1	168648	0.545815391717967		Fisher's Exact Test
LEFT VENTRICULAR END-DIASTOLIC PRESSURE INCREASED					1	168648	1	168648			Invalid values
LEFT VENTRICULAR ENLARGEMENT	1	81596	1	81596							Invalid values
LEFT VENTRICULAR FAILURE					1	168648	1	168648			Invalid values
LEFT VENTRICULAR HEAVE					1	168648	1	168648			Invalid values
LEG AMPUTATION	1	81596	1	81596	1	168648	1	168648	0.545815391717967		Fisher's Exact Test
LEGIONELLA INFECTION	1	81596	1	81596							Invalid values
LENTIGO	2	81595	2	81595							Invalid values
LEPROSY	2	81595	2	81595							Invalid values
LETHARGY	82	81515	82	81515	75	168574	75	168574	2.45007098086671e-07	26.6408597974476	Chi-Square
LEUKAEMIA	16	81581	16	81581	13	168636	13	168636	0.0166486171842962	5.73304219470291	Chi-Square
LEUKAEMIA RECURRENT					2	168647	2	168647			Invalid values
[truncated: 1,788 more rows]

## Sheet: CRISABOROLE 
PT	a_MALE	b_MALE	a	b	c_FEMALE	d_FEMALE	c	d	p_value	chisq_stat	test_used
ABDOMINAL DISCOMFORT					3	8161	3	8161			Invalid values
ABDOMINAL PAIN	1	3995	1	3995	1	8163	1	8163	0.549264920721493		Fisher's Exact Test
ABNORMAL SENSATION IN EYE					1	8163	1	8163			Invalid values
ACARODERMATITIS	2	3994	2	3994							Invalid values
ACCIDENT	1	3995	1	3995	1	8163	1	8163	0.549264920721493		Fisher's Exact Test
ACCIDENT AT WORK					1	8163	1	8163			Invalid values
ACCIDENTAL EXPOSURE TO PRODUCT	5	3991	5	3991	12	8152	12	8152	0.964344521430744	0.00199830448256019	Chi-Square
ACCIDENTAL EXPOSURE TO PRODUCT BY CHILD	1	3995	1	3995							Invalid values
ACNE	7	3989	7	3989	16	8148	16	8148	0.979360088528722	0.000669317879940159	Chi-Square
ACNE PUSTULAR					1	8163	1	8163			Invalid values
ACTINIC ELASTOSIS	1	3995	1	3995							Invalid values
ACUTE SINUSITIS					1	8163	1	8163			Invalid values
ADMINISTRATION SITE DISCOLOURATION					1	8163	1	8163			Invalid values
ADMINISTRATION SITE PAIN					3	8161	3	8161			Invalid values
ADMINISTRATION SITE PUSTULE	1	3995	1	3995							Invalid values
ADMINISTRATION SITE SWELLING					1	8163	1	8163			Invalid values
ADVERSE EVENT					2	8162	2	8162			Invalid values
AGEUSIA					1	8163	1	8163			Invalid values
ALANINE AMINOTRANSFERASE INCREASED	1	3995	1	3995							Invalid values
ALLERGIC REACTION TO EXCIPIENT	3	3993	3	3993	5	8159	5	8159	0.723017855368634		Fisher's Exact Test
ALLERGIC SINUSITIS	3	3993	3	3993	2	8162	2	8162	0.339255428985195		Fisher's Exact Test
ALLERGY TO CHEMICALS					1	8163	1	8163			Invalid values
ALOPECIA	1	3995	1	3995	5	8159	5	8159	0.670799383869233		Fisher's Exact Test
AMNESIA					1	8163	1	8163			Invalid values
ANAL PRURITUS	1	3995	1	3995							Invalid values
ANAPHYLACTIC REACTION	4	3992	4	3992	1	8163	1	8163	0.0429470443480112		Fisher's Exact Test
ANGER	1	3995	1	3995	1	8163	1	8163	0.549264920721493		Fisher's Exact Test
ANGIOEDEMA	1	3995	1	3995							Invalid values
ANKLE FRACTURE					1	8163	1	8163			Invalid values
ANORECTAL DISCOMFORT	1	3995	1	3995							Invalid values
ANXIETY	2	3994	2	3994	7	8157	7	8157	0.726892687872529		Fisher's Exact Test
APPENDICECTOMY					1	8163	1	8163			Invalid values
APPLICATION SITE ACNE	1	3995	1	3995	2	8162	2	8162	1		Fisher's Exact Test
APPLICATION SITE BRUISE					1	8163	1	8163			Invalid values
APPLICATION SITE BURN	13	3983	13	3983	40	8124	40	8124	0.25100479267934	1.31770252225834	Chi-Square
APPLICATION SITE COLDNESS					1	8163	1	8163			Invalid values
APPLICATION SITE DISCHARGE	2	3994	2	3994	4	8160	4	8160	1		Fisher's Exact Test
APPLICATION SITE DISCOLOURATION	7	3989	7	3989	19	8145	19	8145	0.662549416616806	0.190441497695857	Chi-Square
APPLICATION SITE DISCOMFORT	2	3994	2	3994	3	8161	3	8161	0.66612987158369		Fisher's Exact Test
APPLICATION SITE DRYNESS	5	3991	5	3991	11	8153	11	8153	0.999999999999951	3.73778339374051e-27	Chi-Square
APPLICATION SITE ECZEMA					1	8163	1	8163			Invalid values
APPLICATION SITE EROSION	1	3995	1	3995	1	8163	1	8163	0.549264920721493		Fisher's Exact Test
APPLICATION SITE ERYTHEMA	69	3927	69	3927	132	8032	132	8032	0.710908166510957	0.137371540266108	Chi-Square
APPLICATION SITE EXFOLIATION	5	3991	5	3991	17	8147	17	8147	0.431999306338837	0.617442374728279	Chi-Square
APPLICATION SITE FISSURE					3	8161	3	8161			Invalid values
APPLICATION SITE HAEMORRHAGE					4	8160	4	8160			Invalid values
APPLICATION SITE HYPERAESTHESIA					3	8161	3	8161			Invalid values
APPLICATION SITE HYPERSENSITIVITY	1	3995	1	3995	7	8157	7	8157	0.285969216978347		Fisher's Exact Test
APPLICATION SITE HYPOAESTHESIA					2	8162	2	8162			Invalid values
APPLICATION SITE INDURATION					3	8161	3	8161			Invalid values
APPLICATION SITE INFECTION	2	3994	2	3994	2	8162	2	8162	0.602154120227554		Fisher's Exact Test
APPLICATION SITE INFLAMMATION	6	3990	6	3990	17	8147	17	8147	0.638203329830088	0.221099630016663	Chi-Square
APPLICATION SITE IRRITATION	14	3982	14	3982	32	8132	32	8132	0.846278088136539	0.0375853720926358	Chi-Square
APPLICATION SITE JOINT SWELLING	1	3995	1	3995							Invalid values
APPLICATION SITE LACERATION					2	8162	2	8162			Invalid values
APPLICATION SITE MASS	1	3995	1	3995							Invalid values
APPLICATION SITE NODULE					1	8163	1	8163			Invalid values
APPLICATION SITE OEDEMA	1	3995	1	3995							Invalid values
APPLICATION SITE PAIN	373	3623	373	3623	805	7359	805	7359	0.374268313512638	0.789443957449942	Chi-Square
APPLICATION SITE PAPULES					1	8163	1	8163			Invalid values
APPLICATION SITE PARAESTHESIA	4	3992	4	3992	17	8147	17	8147	0.264245483133941	1.2463775079296	Chi-Square
APPLICATION SITE PRURITUS	34	3962	34	3962	96	8068	96	8068	0.122780453690201	2.38148919048336	Chi-Square
APPLICATION SITE PUSTULES					2	8162	2	8162			Invalid values
APPLICATION SITE RASH	13	3983	13	3983	27	8137	27	8137	0.999999999999923	9.43551377851847e-27	Chi-Square
APPLICATION SITE REACTION	3	3993	3	3993	4	8160	4	8160	0.690572006032756		Fisher's Exact Test
APPLICATION SITE SCAR					1	8163	1	8163			Invalid values
APPLICATION SITE SWELLING	14	3982	14	3982	47	8117	47	8117	0.12964692963834	2.29672708270447	Chi-Square
APPLICATION SITE ULCER	1	3995	1	3995							Invalid values
APPLICATION SITE URTICARIA	5	3991	5	3991	12	8152	12	8152	0.964344521430744	0.00199830448256019	Chi-Square
APPLICATION SITE VESICLES	8	3988	8	3988	18	8146	18	8146	0.985300784298176	0.000339435561684717	Chi-Square
APPLICATION SITE WARMTH	5	3991	5	3991	10	8154	10	8154	1		Fisher's Exact Test
APPLICATION SITE WOUND	1	3995	1	3995							Invalid values
ARRHYTHMIA					1	8163	1	8163			Invalid values
ARTHRALGIA					3	8161	3	8161			Invalid values
ARTHRITIS	1	3995	1	3995	4	8160	4	8160	1		Fisher's Exact Test
ARTHROPATHY					5	8159	5	8159			Invalid values
ARTHROPOD BITE					1	8163	1	8163			Invalid values
ASPARTATE AMINOTRANSFERASE INCREASED	1	3995	1	3995	1	8163	1	8163	0.549264920721493		Fisher's Exact Test
ASTHENIA					4	8160	4	8160			Invalid values
ASTHMA	4	3992	4	3992	5	8159	5	8159	0.487818778543975		Fisher's Exact Test
ASTHMATIC CRISIS					1	8163	1	8163			Invalid values
ATRIAL FLUTTER	1	3995	1	3995							Invalid values
ATROPHY					1	8163	1	8163			Invalid values
AUTISM SPECTRUM DISORDER	3	3993	3	3993							Invalid values
AUTOIMMUNE DISORDER					1	8163	1	8163			Invalid values
AUTONOMIC NERVOUS SYSTEM IMBALANCE					1	8163	1	8163			Invalid values
BACK DISORDER	1	3995	1	3995							Invalid values
BACK INJURY					1	8163	1	8163			Invalid values
BACK PAIN	1	3995	1	3995	3	8161	3	8161	1		Fisher's Exact Test
BACTERIAL INFECTION	1	3995	1	3995	1	8163	1	8163	0.549264920721493		Fisher's Exact Test
BALANCE DISORDER	1	3995	1	3995							Invalid values
BASAL CELL CARCINOMA	1	3995	1	3995	1	8163	1	8163	0.549264920721493		Fisher's Exact Test
BENIGN NEOPLASM OF SKIN	1	3995	1	3995							Invalid values
BLEPHARITIS					3	8161	3	8161			Invalid values
BLINDNESS	1	3995	1	3995	10	8154	10	8154	0.115356529421396		Fisher's Exact Test
BLINDNESS UNILATERAL					1	8163	1	8163			Invalid values
BLISTER	9	3987	9	3987	40	8124	40	8124	0.0442123514717453	4.04843359140016	Chi-Square
BLISTER RUPTURE					1	8163	1	8163			Invalid values
BLOOD BLISTER	1	3995	1	3995							Invalid values
BLOOD CHOLESTEROL ABNORMAL					2	8162	2	8162			Invalid values
BLOOD CHOLESTEROL INCREASED					2	8162	2	8162			Invalid values
BLOOD DISORDER					1	8163	1	8163			Invalid values
BLOOD GLUCOSE ABNORMAL					1	8163	1	8163			Invalid values
BLOOD GLUCOSE INCREASED	2	3994	2	3994							Invalid values
BLOOD IRON DECREASED					1	8163	1	8163			Invalid values
BLOOD PRESSURE ABNORMAL					4	8160	4	8160			Invalid values
BLOOD PRESSURE DECREASED					1	8163	1	8163			Invalid values
BLOOD PRESSURE INCREASED	1	3995	1	3995	2	8162	2	8162	1		Fisher's Exact Test
BLOOD PROLACTIN INCREASED					1	8163	1	8163			Invalid values
BONE CYST	1	3995	1	3995							Invalid values
BRAIN INJURY	1	3995	1	3995	2	8162	2	8162	1		Fisher's Exact Test
BRAIN OPERATION					1	8163	1	8163			Invalid values
BREAST CANCER					1	8163	1	8163			Invalid values
BREAST CANCER STAGE IV					1	8163	1	8163			Invalid values
BREAST DISCOMFORT					1	8163	1	8163			Invalid values
BRONCHIAL HYPERREACTIVITY					1	8163	1	8163			Invalid values
BRONCHITIS					4	8160	4	8160			Invalid values
BRONCHOSPASM					1	8163	1	8163			Invalid values
BURNING SENSATION	241	3755	241	3755	534	7630	534	7630	0.297586769702123	1.08497726693026	Chi-Square
BURNS SECOND DEGREE					2	8162	2	8162			Invalid values
BURNS THIRD DEGREE	1	3995	1	3995							Invalid values
C-REACTIVE PROTEIN INCREASED					1	8163	1	8163			Invalid values
CARDIAC DISCOMFORT	1	3995	1	3995							Invalid values
CARDIAC DISORDER					6	8158	6	8158			Invalid values
CARDIAC FAILURE CONGESTIVE	2	3994	2	3994							Invalid values
CARDIAC FLUTTER					1	8163	1	8163			Invalid values
CARDIAC OPERATION	2	3994	2	3994							Invalid values
CATARACT					1	8163	1	8163			Invalid values
CELLULITIS					1	8163	1	8163			Invalid values
CENTRAL SEROUS CHORIORETINOPATHY	1	3995	1	3995							Invalid values
CEREBRAL DISORDER					3	8161	3	8161			Invalid values
CEREBROVASCULAR ACCIDENT	3	3993	3	3993	4	8160	4	8160	0.690572006032756		Fisher's Exact Test
CHAPPED LIPS	3	3993	3	3993	2	8162	2	8162	0.339255428985195		Fisher's Exact Test
CHEILITIS	3	3993	3	3993	2	8162	2	8162	0.339255428985195		Fisher's Exact Test
CHEMICAL BURN	2	3994	2	3994	1	8163	1	8163	0.252976488940457		Fisher's Exact Test
CHEMICAL BURN OF SKIN	3	3993	3	3993	3	8161	3	8161	0.401835476221968		Fisher's Exact Test
CHEST DISCOMFORT					1	8163	1	8163			Invalid values
CHEST PAIN					2	8162	2	8162			Invalid values
CHILLS					2	8162	2	8162			Invalid values
CHOKING	1	3995	1	3995							Invalid values
CHROMATURIA	1	3995	1	3995							Invalid values
CHRONIC KIDNEY DISEASE					1	8163	1	8163			Invalid values
CHRONIC LYMPHOCYTIC LEUKAEMIA					1	8163	1	8163			Invalid values
CHRONIC OBSTRUCTIVE PULMONARY DISEASE					1	8163	1	8163			Invalid values
CIRCUMORAL SWELLING					1	8163	1	8163			Invalid values
CIRCUMSTANCE OR INFORMATION CAPABLE OF LEADING TO MEDICATION ERROR	1	3995	1	3995	2	8162	2	8162	1		Fisher's Exact Test
CLAUSTROPHOBIA	1	3995	1	3995							Invalid values
COCCIDIOIDOMYCOSIS	1	3995	1	3995							Invalid values
COELIAC DISEASE					1	8163	1	8163			Invalid values
COGNITIVE DISORDER	2	3994	2	3994	1	8163	1	8163	0.252976488940457		Fisher's Exact Test
COLON CANCER					1	8163	1	8163			Invalid values
COMPRESSION FRACTURE	1	3995	1	3995							Invalid values
CONDITION AGGRAVATED	183	3813	183	3813	352	7812	352	7812	0.528891212143686	0.396521455710975	Chi-Square
CONFUSIONAL STATE	1	3995	1	3995	6	8158	6	8158	0.438150558339706		Fisher's Exact Test
CONJUNCTIVITIS	1	3995	1	3995							Invalid values
CONSTIPATION					1	8163	1	8163			Invalid values
CONTRAINDICATED PRODUCT ADMINISTERED					1	8163	1	8163			Invalid values
CONTRAINDICATION TO MEDICAL TREATMENT					1	8163	1	8163			Invalid values
CONTUSION	1	3995	1	3995	6	8158	6	8158	0.438150558339706		Fisher's Exact Test
CORNEAL ENDOTHELIAL CELL LOSS					1	8163	1	8163			Invalid values
CORONAVIRUS INFECTION					1	8163	1	8163			Invalid values
COUGH	4	3992	4	3992	6	8158	6	8158	0.738056896864937		Fisher's Exact Test
COVID-19	5	3991	5	3991	14	8150	14	8150	0.716197242807974	0.132165513184821	Chi-Square
CREPITATIONS					1	8163	1	8163			Invalid values
CROHN'S DISEASE					1	8163	1	8163			Invalid values
CRYING	13	3983	13	3983	16	8148	16	8148	0.239759824287479	1.3820055509162	Chi-Square
CYSTITIS INTERSTITIAL					1	8163	1	8163			Invalid values
CYSTOCELE					1	8163	1	8163			Invalid values
DARK CIRCLES UNDER EYES					2	8162	2	8162			Invalid values
DEAFNESS	1	3995	1	3995	1	8163	1	8163	0.549264920721493		Fisher's Exact Test
DEAFNESS UNILATERAL	1	3995	1	3995							Invalid values
DEATH	7	3989	7	3989	10	8154	10	8154	0.636919834791267	0.222793196793207	Chi-Square
DECREASED APPETITE	1	3995	1	3995							Invalid values
DEHYDRATION	1	3995	1	3995							Invalid values
DEMENTIA	2	3994	2	3994	3	8161	3	8161	0.66612987158369		Fisher's Exact Test
DENTAL CARIES					1	8163	1	8163			Invalid values
DEPRESSED MOOD	3	3993	3	3993	1	8163	1	8163	0.106928251098239		Fisher's Exact Test
DEPRESSION	1	3995	1	3995	5	8159	5	8159	0.670799383869233		Fisher's Exact Test
DERMATITIS	15	3981	15	3981	30	8134	30	8134	0.999999999999999	3.44241480105932e-30	Chi-Square
DERMATITIS ACNEIFORM					1	8163	1	8163			Invalid values
DERMATITIS ALLERGIC	1	3995	1	3995	7	8157	7	8157	0.285969216978347		Fisher's Exact Test
DERMATITIS ATOPIC	30	3966	30	3966	67	8097	67	8097	0.76522056751841	0.0891812897893633	Chi-Square
DERMATITIS CONTACT	4	3992	4	3992	15	8149	15	8149	0.394021659633566	0.726495001187744	Chi-Square
DERMATITIS INFECTED	1	3995	1	3995	1	8163	1	8163	0.549264920721493		Fisher's Exact Test
DIABETES MELLITUS	3	3993	3	3993	7	8157	7	8157	1		Fisher's Exact Test
DIARRHOEA	1	3995	1	3995	1	8163	1	8163	0.549264920721493		Fisher's Exact Test
DISCOMFORT	8	3988	8	3988	16	8148	16	8148	0.999999999999997	1.17182458030613e-29	Chi-Square
DISCOURAGEMENT					1	8163	1	8163			Invalid values
DISEASE PROGRESSION	1	3995	1	3995							Invalid values
DISEASE RECURRENCE	3	3993	3	3993	13	8151	13	8151	0.349148602992264	0.876549082955434	Chi-Square
DISTURBANCE IN ATTENTION					2	8162	2	8162			Invalid values
DIZZINESS	1	3995	1	3995	6	8158	6	8158	0.438150558339706		Fisher's Exact Test
DRUG EFFECT LESS THAN EXPECTED	1	3995	1	3995	3	8161	3	8161	1		Fisher's Exact Test
DRUG EFFECTIVE FOR UNAPPROVED INDICATION	28	3968	28	3968	65	8099	65	8099	0.647773211611462	0.208719108024028	Chi-Square
DRUG ERUPTION					2	8162	2	8162			Invalid values
DRUG HYPERSENSITIVITY	54	3942	54	3942	139	8025	139	8025	0.168062445559848	1.90014182147897	Chi-Square
DRUG INEFFECTIVE	608	3388	608	3388	1019	7145	1019	7145	3.61665624763564e-05	17.0626545040681	Chi-Square
DRUG INEFFECTIVE FOR UNAPPROVED INDICATION	84	3912	84	3912	131	8033	131	8033	0.0598317458418226	3.54204237285354	Chi-Square
DRUG INTERACTION	1	3995	1	3995	1	8163	1	8163	0.549264920721493		Fisher's Exact Test
DRUG INTOLERANCE	3	3993	3	3993	11	8153	11	8153	0.56991649534375		Fisher's Exact Test
DRUG SCREEN FALSE POSITIVE	1	3995	1	3995	1	8163	1	8163	0.549264920721493		Fisher's Exact Test
DRY EYE	3	3993	3	3993	3	8161	3	8161	0.401835476221968		Fisher's Exact Test
DRY MOUTH					1	8163	1	8163			Invalid values
DRY SKIN	31	3965	31	3965	62	8102	62	8102	0.999999999999995	3.53676343199138e-29	Chi-Square
DYSGEUSIA					1	8163	1	8163			Invalid values
DYSHIDROTIC ECZEMA	1	3995	1	3995							Invalid values
DYSKINESIA					1	8163	1	8163			Invalid values
DYSLEXIA					1	8163	1	8163			Invalid values
DYSMENORRHOEA					1	8163	1	8163			Invalid values
DYSPHAGIA					3	8161	3	8161			Invalid values
DYSPHONIA	2	3994	2	3994	3	8161	3	8161	0.66612987158369		Fisher's Exact Test
DYSPNOEA	2	3994	2	3994	8	8156	8	8156	0.51368904703262		Fisher's Exact Test
DYSSTASIA					1	8163	1	8163			Invalid values
DYSURIA					1	8163	1	8163			Invalid values
EAR DISCOMFORT					3	8161	3	8161			Invalid values
EAR INFECTION	1	3995	1	3995	2	8162	2	8162	1		Fisher's Exact Test
EAR PAIN					1	8163	1	8163			Invalid values
EAR PRURITUS					1	8163	1	8163			Invalid values
ECONOMIC PROBLEM					2	8162	2	8162			Invalid values
ECZEMA	96	3900	96	3900	181	7983	181	7983	0.562747349690949	0.334969612540989	Chi-Square
ECZEMA EYELIDS					2	8162	2	8162			Invalid values
ECZEMA HERPETICUM					1	8163	1	8163			Invalid values
ECZEMA INFANTILE	6	3990	6	3990	3	8161	3	8161	0.0672144681471678		Fisher's Exact Test
ECZEMA INFECTED	2	3994	2	3994	2	8162	2	8162	0.602154120227554		Fisher's Exact Test
ECZEMA WEEPING	2	3994	2	3994							Invalid values
EHLERS-DANLOS SYNDROME					1	8163	1	8163			Invalid values
EMOTIONAL DISORDER	2	3994	2	3994							Invalid values
EMOTIONAL DISTRESS					4	8160	4	8160			Invalid values
EPHELIDES	1	3995	1	3995							Invalid values
EPILEPSY					2	8162	2	8162			Invalid values
ERECTILE DYSFUNCTION	1	3995	1	3995							Invalid values
ERYTHEMA	74	3922	74	3922	175	7989	175	7989	0.317947369332544	0.99737148173751	Chi-Square
ERYTHEMA OF EYELID	1	3995	1	3995	3	8161	3	8161	1		Fisher's Exact Test
ERYTHRASMA	1	3995	1	3995							Invalid values
EXCESSIVE CERUMEN PRODUCTION					1	8163	1	8163			Invalid values
EXFOLIATIVE RASH					2	8162	2	8162			Invalid values
EXOSTOSIS					1	8163	1	8163			Invalid values
EXPIRED PRODUCT ADMINISTERED	6	3990	6	3990	15	8149	15	8149	0.852090957723532	0.0347640436917703	Chi-Square
EXPOSURE TO FUNGUS					1	8163	1	8163			Invalid values
EXPOSURE VIA EYE CONTACT	1	3995	1	3995	6	8158	6	8158	0.438150558339706		Fisher's Exact Test
EXPOSURE VIA INGESTION					2	8162	2	8162			Invalid values
EXPOSURE VIA MUCOSA					1	8163	1	8163			Invalid values
EXTRA DOSE ADMINISTERED					1	8163	1	8163			Invalid values
EXTRASYSTOLES					1	8163	1	8163			Invalid values
EYE ALLERGY					1	8163	1	8163			Invalid values
EYE DISCHARGE	1	3995	1	3995	1	8163	1	8163	0.549264920721493		Fisher's Exact Test
EYE DISORDER	4	3992	4	3992	9	8155	9	8155	1		Fisher's Exact Test
EYE HAEMORRHAGE					1	8163	1	8163			Invalid values
EYE INFECTION STAPHYLOCOCCAL	1	3995	1	3995							Invalid values
EYE INFLAMMATION	1	3995	1	3995							Invalid values
EYE IRRITATION	9	3987	9	3987	39	8125	39	8125	0.0534017362128925	3.73130249550469	Chi-Square
EYE PAIN	7	3989	7	3989	10	8154	10	8154	0.636919834791267	0.222793196793207	Chi-Square
EYE PRURITUS	3	3993	3	3993	7	8157	7	8157	1		Fisher's Exact Test
EYE SWELLING	8	3988	8	3988	24	8140	24	8140	0.447465735006455	0.577063264994966	Chi-Square
EYELID BLEEDING	1	3995	1	3995							Invalid values
EYELID DISORDER	2	3994	2	3994	1	8163	1	8163	0.252976488940457		Fisher's Exact Test
EYELID EXFOLIATION					1	8163	1	8163			Invalid values
EYELID IRRITATION	9	3987	9	3987	38	8126	38	8126	0.0643465404625154	3.42165331262366	Chi-Square
EYELID MARGIN CRUSTING					1	8163	1	8163			Invalid values
EYELID OEDEMA	1	3995	1	3995	3	8161	3	8161	1		Fisher's Exact Test
EYELID PAIN	3	3993	3	3993	11	8153	11	8153	0.56991649534375		Fisher's Exact Test
EYELIDS PRURITUS					1	8163	1	8163			Invalid values
FACE INJURY	1	3995	1	3995	1	8163	1	8163	0.549264920721493		Fisher's Exact Test
FACIAL DISCOMFORT	1	3995	1	3995	2	8162	2	8162	1		Fisher's Exact Test
FACIAL PAIN	4	3992	4	3992	18	8146	18	8146	0.214944368136136	1.53780804652468	Chi-Square
FALL	1	3995	1	3995	11	8153	11	8153	0.119313961944012		Fisher's Exact Test
FATIGUE					5	8159	5	8159			Invalid values
FEAR	1	3995	1	3995							Invalid values
FEAR OF FALLING					1	8163	1	8163			Invalid values
FEELING ABNORMAL	14	3982	14	3982	22	8142	22	8142	0.552947863443747	0.352062590629248	Chi-Square
FEELING COLD	1	3995	1	3995							Invalid values
FEELING HOT	2	3994	2	3994	3	8161	3	8161	0.66612987158369		Fisher's Exact Test
FEELING JITTERY					1	8163	1	8163			Invalid values
FEMUR FRACTURE					2	8162	2	8162			Invalid values
FIBROMYALGIA					3	8161	3	8161			Invalid values
FLUID RETENTION	1	3995	1	3995							Invalid values
FLUSHING					2	8162	2	8162			Invalid values
FOLLICULITIS	3	3993	3	3993	1	8163	1	8163	0.106928251098239		Fisher's Exact Test
FOOD ALLERGY	1	3995	1	3995	3	8161	3	8161	1		Fisher's Exact Test
FOOT DEFORMITY	1	3995	1	3995	1	8163	1	8163	0.549264920721493		Fisher's Exact Test
FOOT FRACTURE					2	8162	2	8162			Invalid values
FOOT OPERATION					2	8162	2	8162			Invalid values
FORMICATION					1	8163	1	8163			Invalid values
FROSTBITE	1	3995	1	3995							Invalid values
FRUSTRATION TOLERANCE DECREASED	3	3993	3	3993	4	8160	4	8160	0.690572006032756		Fisher's Exact Test
FUNCTIONAL GASTROINTESTINAL DISORDER	1	3995	1	3995							Invalid values
FUNGAL INFECTION					1	8163	1	8163			Invalid values
FURUNCLE					1	8163	1	8163			Invalid values
GAIT DISTURBANCE	4	3992	4	3992	10	8154	10	8154	1		Fisher's Exact Test
GAIT INABILITY					3	8161	3	8161			Invalid values
GALLBLADDER DISORDER	1	3995	1	3995							Invalid values
GASTROINTESTINAL CANDIDIASIS					1	8163	1	8163			Invalid values
GASTROINTESTINAL CARCINOMA	1	3995	1	3995							Invalid values
GASTROINTESTINAL DISORDER	1	3995	1	3995	6	8158	6	8158	0.438150558339706		Fisher's Exact Test
GASTROINTESTINAL INFLAMMATION					1	8163	1	8163			Invalid values
GASTROINTESTINAL MICROORGANISM OVERGROWTH					1	8163	1	8163			Invalid values
GASTROOESOPHAGEAL REFLUX DISEASE					5	8159	5	8159			Invalid values
GENERAL PHYSICAL HEALTH DETERIORATION					1	8163	1	8163			Invalid values
GENERALISED ANXIETY DISORDER	1	3995	1	3995							Invalid values
GENITAL INFECTION FUNGAL	1	3995	1	3995							Invalid values
GENITAL PAIN	1	3995	1	3995							Invalid values
GLAUCOMA	5	3991	5	3991	1	8163	1	8163	0.0166742184992188		Fisher's Exact Test
GLOSSITIS					1	8163	1	8163			Invalid values
GLUTEN SENSITIVITY					1	8163	1	8163			Invalid values
GLYCOSYLATED HAEMOGLOBIN INCREASED					1	8163	1	8163			Invalid values
GOUT	1	3995	1	3995							Invalid values
GROIN PAIN	1	3995	1	3995							Invalid values
HAEMANGIOMA OF SKIN	1	3995	1	3995							Invalid values
HAEMARTHROSIS	1	3995	1	3995							Invalid values
HAEMORRHAGE	10	3986	10	3986	16	8148	16	8148	0.689489110249689	0.159638987023573	Chi-Square
HAEMORRHOIDAL HAEMORRHAGE	1	3995	1	3995							Invalid values
HAIR COLOUR CHANGES					1	8163	1	8163			Invalid values
HAIR DISORDER	1	3995	1	3995							Invalid values
HAIR GROWTH ABNORMAL					2	8162	2	8162			Invalid values
HAIR TEXTURE ABNORMAL					1	8163	1	8163			Invalid values
HAND DEFORMITY	1	3995	1	3995	1	8163	1	8163	0.549264920721493		Fisher's Exact Test
HAND DERMATITIS	2	3994	2	3994	4	8160	4	8160	1		Fisher's Exact Test
HEAD INJURY					1	8163	1	8163			Invalid values
HEADACHE	1	3995	1	3995	10	8154	10	8154	0.115356529421396		Fisher's Exact Test
HEART RATE DECREASED					1	8163	1	8163			Invalid values
HEAVY MENSTRUAL BLEEDING					1	8163	1	8163			Invalid values
HELICOBACTER INFECTION					1	8163	1	8163			Invalid values
HENOCH-SCHONLEIN PURPURA	1	3995	1	3995							Invalid values
HEPATIC CANCER	1	3995	1	3995							Invalid values
HEPATIC ENZYME INCREASED					2	8162	2	8162			Invalid values
HEPATITIS					1	8163	1	8163			Invalid values
HEPATITIS C					1	8163	1	8163			Invalid values
HERPES SIMPLEX					1	8163	1	8163			Invalid values
HERPES ZOSTER	1	3995	1	3995	5	8159	5	8159	0.670799383869233		Fisher's Exact Test
HIP FRACTURE					2	8162	2	8162			Invalid values
HOT FLUSH					1	8163	1	8163			Invalid values
HYPERAESTHESIA	1	3995	1	3995	6	8158	6	8158	0.438150558339706		Fisher's Exact Test
HYPERHIDROSIS	4	3992	4	3992	2	8162	2	8162	0.095492696045596		Fisher's Exact Test
HYPERKERATOSIS					4	8160	4	8160			Invalid values
HYPERLIPIDAEMIA					1	8163	1	8163			Invalid values
HYPERSENSITIVITY	33	3963	33	3963	72	8092	72	8092	0.833902930465675	0.0439734962943787	Chi-Square
HYPERTENSION	4	3992	4	3992	6	8158	6	8158	0.738056896864937		Fisher's Exact Test
HYPERTRICHOSIS					1	8163	1	8163			Invalid values
HYPOACUSIS	10	3986	10	3986	6	8158	6	8158	0.0238638268793448	5.10450213394919	Chi-Square
HYPOAESTHESIA	3	3993	3	3993	3	8161	3	8161	0.401835476221968		Fisher's Exact Test
HYPOAESTHESIA ORAL					1	8163	1	8163			Invalid values
HYPOKINESIA					1	8163	1	8163			Invalid values
HYPOTENSION	1	3995	1	3995	1	8163	1	8163	0.549264920721493		Fisher's Exact Test
HYPOTHYROIDISM					1	8163	1	8163			Invalid values
HYSTERECTOMY					1	8163	1	8163			Invalid values
ILL-DEFINED DISORDER					1	8163	1	8163			Invalid values
ILLNESS	10	3986	10	3986	13	8151	13	8151	0.388241327996547	0.744443016934081	Chi-Square
IMMUNE SYSTEM DISORDER	1	3995	1	3995	2	8162	2	8162	1		Fisher's Exact Test
IMMUNODEFICIENCY					1	8163	1	8163			Invalid values
IMMUNOSUPPRESSION					1	8163	1	8163			Invalid values
IMPAIRED DRIVING ABILITY	1	3995	1	3995							Invalid values
IMPAIRED HEALING	2	3994	2	3994	2	8162	2	8162	0.602154120227554		Fisher's Exact Test
IMPAIRED QUALITY OF LIFE	1	3995	1	3995	2	8162	2	8162	1		Fisher's Exact Test
IMPAIRED WORK ABILITY					1	8163	1	8163			Invalid values
IMPETIGO	1	3995	1	3995	3	8161	3	8161	1		Fisher's Exact Test
IMPLANT SITE INFECTION	1	3995	1	3995							Invalid values
INAPPROPRIATE SCHEDULE OF PRODUCT ADMINISTRATION					1	8163	1	8163			Invalid values
INCOHERENT					1	8163	1	8163			Invalid values
INCORRECT DOSAGE ADMINISTERED					1	8163	1	8163			Invalid values
INCORRECT DOSE ADMINISTERED					2	8162	2	8162			Invalid values
INCORRECT DOSE ADMINISTERED BY PRODUCT	1	3995	1	3995							Invalid values
INCORRECT ROUTE OF PRODUCT ADMINISTRATION	1	3995	1	3995	1	8163	1	8163	0.549264920721493		Fisher's Exact Test
INFECTION	5	3991	5	3991	6	8158	6	8158	0.356867523951036		Fisher's Exact Test
INFLAMMATION	7	3989	7	3989	19	8145	19	8145	0.662549416616806	0.190441497695857	Chi-Square
INFLUENZA	2	3994	2	3994	4	8160	4	8160	1		Fisher's Exact Test
INJECTION SITE PAIN					1	8163	1	8163			Invalid values
INJURY	1	3995	1	3995	1	8163	1	8163	0.549264920721493		Fisher's Exact Test
INSOMNIA	8	3988	8	3988	15	8149	15	8149	0.999999999999978	7.87119163318456e-28	Chi-Square
INTENTIONAL DOSE OMISSION	3	3993	3	3993							Invalid values
INTENTIONAL OVERDOSE					1	8163	1	8163			Invalid values
INTENTIONAL PRODUCT MISUSE	21	3975	21	3975	54	8110	54	8110	0.437820898346965	0.601986999835925	Chi-Square
INTENTIONAL PRODUCT USE ISSUE	2	3994	2	3994	3	8161	3	8161	0.66612987158369		Fisher's Exact Test
INTERVERTEBRAL DISC DISORDER					1	8163	1	8163			Invalid values
INTERVERTEBRAL DISC PROTRUSION					1	8163	1	8163			Invalid values
IRRITABILITY	1	3995	1	3995	2	8162	2	8162	1		Fisher's Exact Test
IRRITABLE BOWEL SYNDROME					2	8162	2	8162			Invalid values
JOINT DISLOCATION					1	8163	1	8163			Invalid values
JOINT INJURY					1	8163	1	8163			Invalid values
JOINT INSTABILITY					1	8163	1	8163			Invalid values
JOINT RANGE OF MOTION DECREASED					2	8162	2	8162			Invalid values
JOINT SWELLING	1	3995	1	3995							Invalid values
KERATOACANTHOMA					1	8163	1	8163			Invalid values
KERATOSIS PILARIS					1	8163	1	8163			Invalid values
KNEE ARTHROPLASTY	2	3994	2	3994	2	8162	2	8162	0.602154120227554		Fisher's Exact Test
KNEE OPERATION					2	8162	2	8162			Invalid values
LACRIMATION INCREASED	1	3995	1	3995	5	8159	5	8159	0.670799383869233		Fisher's Exact Test
LARYNGEAL PAIN					1	8163	1	8163			Invalid values
LARYNGITIS					2	8162	2	8162			Invalid values
LATENT TUBERCULOSIS					1	8163	1	8163			Invalid values
LENTIGO	1	3995	1	3995							Invalid values
LEPROSY					2	8162	2	8162			Invalid values
LETHARGY	1	3995	1	3995							Invalid values
LICHEN PLANUS	1	3995	1	3995							Invalid values
LICHEN STRIATUS					1	8163	1	8163			Invalid values
LICHENIFICATION	2	3994	2	3994	3	8161	3	8161	0.66612987158369		Fisher's Exact Test
LICHENOID KERATOSIS					1	8163	1	8163			Invalid values
LIGAMENT SPRAIN					1	8163	1	8163			Invalid values
LIMB DISCOMFORT					13	8151	13	8151			Invalid values
LIMB INJURY	1	3995	1	3995	5	8159	5	8159	0.670799383869233		Fisher's Exact Test
LIMB MASS					1	8163	1	8163			Invalid values
LIMB OPERATION					1	8163	1	8163			Invalid values
LIP BLISTER					1	8163	1	8163			Invalid values
LIP DISCOLOURATION					1	8163	1	8163			Invalid values
LIP DRY					2	8162	2	8162			Invalid values
LIP ERYTHEMA					1	8163	1	8163			Invalid values
LIP HAEMORRHAGE	1	3995	1	3995							Invalid values
LIP PAIN	1	3995	1	3995	3	8161	3	8161	1		Fisher's Exact Test
LIP PRURITUS	1	3995	1	3995	1	8163	1	8163	0.549264920721493		Fisher's Exact Test
LIP SQUAMOUS CELL CARCINOMA	1	3995	1	3995							Invalid values
LIP SWELLING	2	3994	2	3994	6	8158	6	8158	1		Fisher's Exact Test
LOCALISED INFECTION	5	3991	5	3991	2	8162	2	8162	0.0425622687184995		Fisher's Exact Test
LOSS OF CONSCIOUSNESS	1	3995	1	3995	2	8162	2	8162	1		Fisher's Exact Test
LOSS OF PERSONAL INDEPENDENCE IN DAILY ACTIVITIES	4	3992	4	3992	7	8157	7	8157	0.758195794084364		Fisher's Exact Test
LOW DENSITY LIPOPROTEIN INCREASED					1	8163	1	8163			Invalid values
LOWER LIMB FRACTURE					2	8162	2	8162			Invalid values
LUNG DISORDER	1	3995	1	3995							Invalid values
LYMPHADENOPATHY	1	3995	1	3995	1	8163	1	8163	0.549264920721493		Fisher's Exact Test
LYMPHOEDEMA					1	8163	1	8163			Invalid values
LYMPHOMA	2	3994	2	3994							Invalid values
MACULAR DEGENERATION					3	8161	3	8161			Invalid values
MACULAR HOLE	1	3995	1	3995							Invalid values
MACULE	3	3993	3	3993	1	8163	1	8163	0.106928251098239		Fisher's Exact Test
MADAROSIS	1	3995	1	3995	5	8159	5	8159	0.670799383869233		Fisher's Exact Test
MALABSORPTION FROM APPLICATION SITE					2	8162	2	8162			Invalid values
MALAISE	9	3987	9	3987	17	8147	17	8147	0.999999999999911	1.253982183007e-26	Chi-Square
MALIGNANT NEOPLASM OF EYELID					1	8163	1	8163			Invalid values
MASTOCYTOSIS					1	8163	1	8163			Invalid values
MATERNAL EXPOSURE DURING PREGNANCY					2	8162	2	8162			Invalid values
MELANOCYTIC NAEVUS	2	3994	2	3994	4	8160	4	8160	1		Fisher's Exact Test
MEMORY IMPAIRMENT	3	3993	3	3993	11	8153	11	8153	0.56991649534375		Fisher's Exact Test
MENOPAUSE					1	8163	1	8163			Invalid values
MENTAL DISORDER	2	3994	2	3994	2	8162	2	8162	0.602154120227554		Fisher's Exact Test
MENTAL IMPAIRMENT					3	8161	3	8161			Invalid values
MIDDLE EAR EFFUSION	1	3995	1	3995							Invalid values
MIDDLE INSOMNIA					1	8163	1	8163			Invalid values
MIGRAINE	1	3995	1	3995	4	8160	4	8160	1		Fisher's Exact Test
MILIARIA	1	3995	1	3995	1	8163	1	8163	0.549264920721493		Fisher's Exact Test
MILK ALLERGY					1	8163	1	8163			Invalid values
MOBILITY DECREASED					1	8163	1	8163			Invalid values
MOLLUSCUM CONTAGIOSUM					2	8162	2	8162			Invalid values
MOOD ALTERED					1	8163	1	8163			Invalid values
MOVEMENT DISORDER					2	8162	2	8162			Invalid values
MULTIPLE ALLERGIES					1	8163	1	8163			Invalid values
MULTIPLE SCLEROSIS					1	8163	1	8163			Invalid values
MUSCLE SPASMS	2	3994	2	3994	2	8162	2	8162	0.602154120227554		Fisher's Exact Test
MUSCLE STRAIN					1	8163	1	8163			Invalid values
MUSCLE TWITCHING					2	8162	2	8162			Invalid values
MUSCULAR WEAKNESS	1	3995	1	3995							Invalid values
MUSCULOSKELETAL DISORDER					5	8159	5	8159			Invalid values
MUSCULOSKELETAL STIFFNESS					1	8163	1	8163			Invalid values
MYASTHENIA GRAVIS					1	8163	1	8163			Invalid values
MYDRIASIS					2	8162	2	8162			Invalid values
MYOCARDIAL INFARCTION	1	3995	1	3995	2	8162	2	8162	1		Fisher's Exact Test
MYOCARDITIS					1	8163	1	8163			Invalid values
NAIL BED BLEEDING					1	8163	1	8163			Invalid values
NAIL DISCOLOURATION					1	8163	1	8163			Invalid values
NAIL DISORDER					6	8158	6	8158			Invalid values
NASAL CONGESTION					3	8161	3	8161			Invalid values
NASAL POLYPS	1	3995	1	3995							Invalid values
NASOPHARYNGITIS	6	3990	6	3990	2	8162	2	8162	0.0182211535826749		Fisher's Exact Test
NAUSEA	2	3994	2	3994	1	8163	1	8163	0.252976488940457		Fisher's Exact Test
NEAR DEATH EXPERIENCE					1	8163	1	8163			Invalid values
NECK PAIN	1	3995	1	3995							Invalid values
NEOPLASM MALIGNANT	1	3995	1	3995	7	8157	7	8157	0.285969216978347		Fisher's Exact Test
NEOVASCULAR AGE-RELATED MACULAR DEGENERATION					1	8163	1	8163			Invalid values
NEPHROLITHIASIS					1	8163	1	8163			Invalid values
NERVE COMPRESSION	1	3995	1	3995	1	8163	1	8163	0.549264920721493		Fisher's Exact Test
NERVE INJURY	1	3995	1	3995	1	8163	1	8163	0.549264920721493		Fisher's Exact Test
NERVOUS SYSTEM DISORDER					1	8163	1	8163			Invalid values
NERVOUSNESS					3	8161	3	8161			Invalid values
NEURALGIA					2	8162	2	8162			Invalid values
NEURODERMATITIS	1	3995	1	3995	1	8163	1	8163	0.549264920721493		Fisher's Exact Test
NEUROPATHY PERIPHERAL					3	8161	3	8161			Invalid values
NIGHTMARE	1	3995	1	3995							Invalid values
NIPPLE PAIN					1	8163	1	8163			Invalid values
NO ADVERSE EVENT	4	3992	4	3992	5	8159	5	8159	0.487818778543975		Fisher's Exact Test
NOTALGIA PARAESTHETICA					1	8163	1	8163			Invalid values
OCULAR DISCOMFORT					4	8160	4	8160			Invalid values
OCULAR HYPERAEMIA	5	3991	5	3991	11	8153	11	8153	0.999999999999951	3.73778339374051e-27	Chi-Square
OEDEMA					1	8163	1	8163			Invalid values
OFF LABEL USE	223	3773	223	3773	381	7783	381	7783	0.0328457789331885	4.55379968851423	Chi-Square
ONYCHOCLASIS					4	8160	4	8160			Invalid values
ONYCHOMYCOSIS					1	8163	1	8163			Invalid values
ORAL DISCHARGE					1	8163	1	8163			Invalid values
ORAL DISCOMFORT	3	3993	3	3993	8	8156	8	8156	1		Fisher's Exact Test
ORAL DISORDER					1	8163	1	8163			Invalid values
ORAL HERPES					2	8162	2	8162			Invalid values
ORAL INFECTION					1	8163	1	8163			Invalid values
ORAL MUCOSAL DISCOLOURATION					1	8163	1	8163			Invalid values
ORAL MUCOSAL ERUPTION					1	8163	1	8163			Invalid values
ORAL MUCOSAL EXFOLIATION					1	8163	1	8163			Invalid values
ORAL PAIN	1	3995	1	3995							Invalid values
ORAL PRURITUS					1	8163	1	8163			Invalid values
ORAL SURGERY					1	8163	1	8163			Invalid values
OROPHARYNGEAL DISCOMFORT					1	8163	1	8163			Invalid values
OROPHARYNGEAL PAIN					2	8162	2	8162			Invalid values
OSTEOARTHRITIS	1	3995	1	3995	3	8161	3	8161	1		Fisher's Exact Test
OSTEOMYELITIS	1	3995	1	3995							Invalid values
OTITIS EXTERNA					1	8163	1	8163			Invalid values
OVARIAN CANCER					1	8163	1	8163			Invalid values
OVERWEIGHT					1	8163	1	8163			Invalid values
OXYGEN THERAPY					1	8163	1	8163			Invalid values
PAIN	108	3888	108	3888	209	7955	209	7955	0.686778376731933	0.162595151298538	Chi-Square
PAIN IN EXTREMITY	4	3992	4	3992	23	8141	23	8141	0.0728810145942013	3.21691162212959	Chi-Square
PAIN IN JAW					1	8163	1	8163			Invalid values
PAIN OF SKIN	8	3988	8	3988	19	8145	19	8145	0.878499627225387	0.0233696893795443	Chi-Square
PALLOR	1	3995	1	3995							Invalid values
PALMOPLANTAR PUSTULOSIS					1	8163	1	8163			Invalid values
PALPITATIONS	1	3995	1	3995	4	8160	4	8160	1		Fisher's Exact Test
PANCREATIC CARCINOMA	1	3995	1	3995							Invalid values
PANIC ATTACK					1	8163	1	8163			Invalid values
PAPULE	2	3994	2	3994	7	8157	7	8157	0.726892687872529		Fisher's Exact Test
PARAESTHESIA	9	3987	9	3987	22	8142	22	8142	0.792479672869003	0.0692173984259748	Chi-Square
PARAESTHESIA ORAL					1	8163	1	8163			Invalid values
PARALYSIS	1	3995	1	3995							Invalid values
PARKINSON'S DISEASE					1	8163	1	8163			Invalid values
PENILE DERMATITIS	1	3995	1	3995							Invalid values
PENILE ODOUR	1	3995	1	3995							Invalid values
PENILE SWELLING	1	3995	1	3995							Invalid values
PENIS DISORDER	2	3994	2	3994							Invalid values
PERIORAL DERMATITIS					3	8161	3	8161			Invalid values
PERIORBITAL CELLULITIS					1	8163	1	8163			Invalid values
PERIORBITAL DISCOMFORT	1	3995	1	3995							Invalid values
PERIORBITAL INFECTION					1	8163	1	8163			Invalid values
PERIORBITAL INFLAMMATION	1	3995	1	3995							Invalid values
PERIORBITAL IRRITATION					1	8163	1	8163			Invalid values
PERIORBITAL OEDEMA					1	8163	1	8163			Invalid values
PERIORBITAL SWELLING	1	3995	1	3995	3	8161	3	8161	1		Fisher's Exact Test
PERIPHERAL SWELLING	13	3983	13	3983	19	8145	19	8145	0.454613179742781	0.559124575056545	Chi-Square
PHARYNGEAL DISORDER					1	8163	1	8163			Invalid values
PHARYNGEAL OEDEMA					1	8163	1	8163			Invalid values
PHARYNGITIS					1	8163	1	8163			Invalid values
PHARYNGITIS STREPTOCOCCAL					1	8163	1	8163			Invalid values
PHOTOSENSITIVITY REACTION	4	3992	4	3992	5	8159	5	8159	0.487818778543975		Fisher's Exact Test
PHYSICAL PRODUCT LABEL ISSUE	1	3995	1	3995	1	8163	1	8163	0.549264920721493		Fisher's Exact Test
PIGMENTATION DISORDER	3	3993	3	3993	5	8159	5	8159	0.723017855368634		Fisher's Exact Test
PLANTAR FASCIITIS					1	8163	1	8163			Invalid values
PNEUMONIA					4	8160	4	8160			Invalid values
POOR QUALITY PRODUCT ADMINISTERED	12	3984	12	3984	13	8151	13	8151	0.161520384869575	1.95993392851457	Chi-Square
POOR QUALITY SLEEP	2	3994	2	3994	3	8161	3	8161	0.66612987158369		Fisher's Exact Test
POSITIVE AIRWAY PRESSURE THERAPY					1	8163	1	8163			Invalid values
POST INFLAMMATORY PIGMENTATION CHANGE					2	8162	2	8162			Invalid values
PRE-EXISTING CONDITION IMPROVED					6	8158	6	8158			Invalid values
PRECANCEROUS SKIN LESION					1	8163	1	8163			Invalid values
PRESCRIPTION DRUG USED WITHOUT A PRESCRIPTION	1	3995	1	3995	10	8154	10	8154	0.115356529421396		Fisher's Exact Test
PROCTALGIA	1	3995	1	3995							Invalid values
PRODUCT ADMINISTERED AT INAPPROPRIATE SITE	2	3994	2	3994	10	8154	10	8154	0.358447232246188		Fisher's Exact Test
PRODUCT ADMINISTERED TO PATIENT OF INAPPROPRIATE AGE	25	3971	25	3971	16	8148	16	8148	0.000240249729330546	13.4867830637195	Chi-Square
PRODUCT ADMINISTRATION ERROR	2	3994	2	3994	2	8162	2	8162	0.602154120227554		Fisher's Exact Test
PRODUCT ADMINISTRATION INTERRUPTED					1	8163	1	8163			Invalid values
PRODUCT APPEARANCE CONFUSION	1	3995	1	3995							Invalid values
PRODUCT COMPLAINT	2	3994	2	3994	6	8158	6	8158	1		Fisher's Exact Test
PRODUCT CONTAINER SEAL ISSUE					1	8163	1	8163			Invalid values
PRODUCT DISPENSING ERROR	1	3995	1	3995	4	8160	4	8160	1		Fisher's Exact Test
PRODUCT DISPENSING ISSUE	1	3995	1	3995							Invalid values
PRODUCT DOSE OMISSION IN ERROR	1	3995	1	3995	1	8163	1	8163	0.549264920721493		Fisher's Exact Test
PRODUCT DOSE OMISSION ISSUE	9	3987	9	3987	9	8155	9	8155	0.194268328978651	1.6849475921045	Chi-Square
PRODUCT FORMULATION ISSUE	1	3995	1	3995	2	8162	2	8162	1		Fisher's Exact Test
PRODUCT NAME CONFUSION	1	3995	1	3995							Invalid values
PRODUCT ODOUR ABNORMAL	1	3995	1	3995							Invalid values
PRODUCT PACKAGING DIFFICULT TO OPEN					1	8163	1	8163			Invalid values
PRODUCT PHYSICAL CONSISTENCY ISSUE	6	3990	6	3990	5	8159	5	8159	0.194687424826153		Fisher's Exact Test
PRODUCT PHYSICAL ISSUE	3	3993	3	3993	6	8158	6	8158	1		Fisher's Exact Test
PRODUCT PRESCRIBING ERROR	3	3993	3	3993	8	8156	8	8156	1		Fisher's Exact Test
PRODUCT PRESCRIBING ISSUE	3	3993	3	3993	3	8161	3	8161	0.401835476221968		Fisher's Exact Test
PRODUCT QUALITY ISSUE	5	3991	5	3991	6	8158	6	8158	0.356867523951036		Fisher's Exact Test
PRODUCT STORAGE ERROR	2	3994	2	3994	8	8156	8	8156	0.51368904703262		Fisher's Exact Test
PRODUCT SUBSTITUTION ISSUE					1	8163	1	8163			Invalid values
PRODUCT SUPPLY ISSUE					2	8162	2	8162			Invalid values
PRODUCT USE COMPLAINT	1	3995	1	3995	3	8161	3	8161	1		Fisher's Exact Test
PRODUCT USE IN UNAPPROVED INDICATION	74	3922	74	3922	126	8038	126	8038	0.237840919148541	1.393345601939	Chi-Square
PRODUCT USE ISSUE	66	3930	66	3930	64	8100	64	8100	1.89943948197247e-05	18.2875555280734	Chi-Square
PRODUCT USED FOR UNKNOWN INDICATION	2	3994	2	3994	1	8163	1	8163	0.252976488940457		Fisher's Exact Test
PROMOTION OF WOUND HEALING					1	8163	1	8163			Invalid values
PROSTATE CANCER	2	3994	2	3994							Invalid values
PROSTATITIS	1	3995	1	3995							Invalid values
PRURITUS	88	3908	88	3908	250	7914	250	7914	0.0080235919785194	7.0282009396342	Chi-Square
PRURITUS ALLERGIC					1	8163	1	8163			Invalid values
PSORIASIS	9	3987	9	3987	13	8151	13	8151	0.563837049921414	0.333103968599381	Chi-Square
PSORIATIC ARTHROPATHY					1	8163	1	8163			Invalid values
PSYCHIATRIC SYMPTOM					1	8163	1	8163			Invalid values
PURPURA	1	3995	1	3995							Invalid values
PUSTULE	1	3995	1	3995	1	8163	1	8163	0.549264920721493		Fisher's Exact Test
PYREXIA	1	3995	1	3995	3	8161	3	8161	1		Fisher's Exact Test
QUALITY OF LIFE DECREASED	1	3995	1	3995	2	8162	2	8162	1		Fisher's Exact Test
RADIATION SKIN INJURY					1	8163	1	8163			Invalid values
RASH	101	3895	101	3895	201	7963	201	7963	0.876055831215555	0.0243269721789682	Chi-Square
RASH ERYTHEMATOUS	15	3981	15	3981	16	8148	16	8148	0.098693603901633	2.72652840723128	Chi-Square
RASH FOLLICULAR	1	3995	1	3995							Invalid values
RASH MACULAR	5	3991	5	3991	16	8148	16	8148	0.514767669525255	0.424363630278695	Chi-Square
RASH MACULO-PAPULAR					1	8163	1	8163			Invalid values
RASH PAPULAR	5	3991	5	3991	12	8152	12	8152	0.964344521430744	0.00199830448256019	Chi-Square
RASH PRURITIC	7	3989	7	3989	13	8151	13	8151	0.999999999999998	7.72948306905897e-30	Chi-Square
RASH PUSTULAR	2	3994	2	3994	1	8163	1	8163	0.252976488940457		Fisher's Exact Test
REACTION TO EXCIPIENT	2	3994	2	3994	4	8160	4	8160	1		Fisher's Exact Test
READING DISORDER	1	3995	1	3995							Invalid values
REBOUND ECZEMA	1	3995	1	3995							Invalid values
RENAL CANCER					1	8163	1	8163			Invalid values
RENAL FAILURE	1	3995	1	3995							Invalid values
RESPIRATION ABNORMAL	1	3995	1	3995							Invalid values
RESPIRATORY DISORDER	1	3995	1	3995							Invalid values
RESTLESSNESS					1	8163	1	8163			Invalid values
RHEUMATOID ARTHRITIS					2	8162	2	8162			Invalid values
RHINITIS ALLERGIC	2	3994	2	3994	1	8163	1	8163	0.252976488940457		Fisher's Exact Test
RHINORRHOEA	1	3995	1	3995	3	8161	3	8161	1		Fisher's Exact Test
ROAD TRAFFIC ACCIDENT	1	3995	1	3995	4	8160	4	8160	1		Fisher's Exact Test
ROSACEA	3	3993	3	3993	4	8160	4	8160	0.690572006032756		Fisher's Exact Test
RUBBER SENSITIVITY					1	8163	1	8163			Invalid values
SACROILIITIS					1	8163	1	8163			Invalid values
SARS-COV-2 TEST POSITIVE					1	8163	1	8163			Invalid values
SCAB	8	3988	8	3988	11	8153	11	8153	0.539178144902661	0.377065101206126	Chi-Square
SCAR	2	3994	2	3994	4	8160	4	8160	1		Fisher's Exact Test
SCOLIOSIS					2	8162	2	8162			Invalid values
SCRATCH	10	3986	10	3986	19	8145	19	8145	0.999999999999994	5.62707870407657e-29	Chi-Square
SCREAMING	4	3992	4	3992	7	8157	7	8157	0.758195794084364		Fisher's Exact Test
SCROTAL SWELLING	1	3995	1	3995							Invalid values
SEASONAL ALLERGY	4	3992	4	3992	1	8163	1	8163	0.0429470443480112		Fisher's Exact Test
SEBORRHOEA	3	3993	3	3993	7	8157	7	8157	1		Fisher's Exact Test
SEBORRHOEIC KERATOSIS	2	3994	2	3994	1	8163	1	8163	0.252976488940457		Fisher's Exact Test
SECRETION DISCHARGE	2	3994	2	3994							Invalid values
SEIZURE	1	3995	1	3995							Invalid values
SENSITIVE SKIN					4	8160	4	8160			Invalid values
SENSITIVITY TO WEATHER CHANGE	9	3987	9	3987	17	8147	17	8147	0.999999999999911	1.253982183007e-26	Chi-Square
SENSORY DISTURBANCE					4	8160	4	8160			Invalid values
SEPSIS					2	8162	2	8162			Invalid values
SEVERE ACUTE RESPIRATORY SYNDROME					1	8163	1	8163			Invalid values
SEXUAL DYSFUNCTION	1	3995	1	3995							Invalid values
SHOCK	1	3995	1	3995							Invalid values
SHOULDER FRACTURE					1	8163	1	8163			Invalid values
SINUS CONGESTION					1	8163	1	8163			Invalid values
SINUS DISORDER	3	3993	3	3993	1	8163	1	8163	0.106928251098239		Fisher's Exact Test
SINUSITIS	2	3994	2	3994	2	8162	2	8162	0.602154120227554		Fisher's Exact Test
SITTING DISABILITY					1	8163	1	8163			Invalid values
SKIN ABRASION	3	3993	3	3993	6	8158	6	8158	1		Fisher's Exact Test
SKIN ATROPHY	7	3989	7	3989	5	8159	5	8159	0.0701136715791019		Fisher's Exact Test
SKIN BACTERIAL INFECTION	1	3995	1	3995							Invalid values
SKIN BURNING SENSATION	56	3940	56	3940	136	8028	136	8028	0.307091321995473	1.04314427781394	Chi-Square
SKIN CANCER	2	3994	2	3994	2	8162	2	8162	0.602154120227554		Fisher's Exact Test
SKIN DEPIGMENTATION	2	3994	2	3994	2	8162	2	8162	0.602154120227554		Fisher's Exact Test
SKIN DISCOLOURATION	17	3979	17	3979	47	8117	47	8117	0.346033541426139	0.887949640013806	Chi-Square
SKIN DISCOMFORT	1	3995	1	3995	5	8159	5	8159	0.670799383869233		Fisher's Exact Test
SKIN DISORDER	45	3951	45	3951	74	8090	74	8090	0.290067126083392	1.11930977358203	Chi-Square
SKIN EROSION	3	3993	3	3993	4	8160	4	8160	0.690572006032756		Fisher's Exact Test
SKIN EXFOLIATION	31	3965	31	3965	51	8113	51	8113	0.401902543650746	0.702626540082074	Chi-Square
SKIN FISSURES	12	3984	12	3984	31	8133	31	8133	0.595880201768308	0.281254420058856	Chi-Square
SKIN FRAGILITY					1	8163	1	8163			Invalid values
SKIN HAEMORRHAGE	7	3989	7	3989	18	8146	18	8146	0.760402484990848	0.0929959028736321	Chi-Square
SKIN HYPERPIGMENTATION	2	3994	2	3994	8	8156	8	8156	0.51368904703262		Fisher's Exact Test
SKIN HYPERTROPHY					2	8162	2	8162			Invalid values
SKIN HYPOPIGMENTATION	2	3994	2	3994	7	8157	7	8157	0.726892687872529		Fisher's Exact Test
SKIN INDURATION					1	8163	1	8163			Invalid values
SKIN INFECTION	3	3993	3	3993	7	8157	7	8157	1		Fisher's Exact Test
SKIN INJURY	1	3995	1	3995	1	8163	1	8163	0.549264920721493		Fisher's Exact Test
SKIN IRRITATION	28	3968	28	3968	48	8116	48	8116	0.536202955823642	0.382622676417492	Chi-Square
SKIN LACERATION	4	3992	4	3992	7	8157	7	8157	0.758195794084364		Fisher's Exact Test
SKIN LAXITY					1	8163	1	8163			Invalid values
SKIN LESION	9	3987	9	3987	18	8146	18	8146	0.999999999999988	2.1016991646903e-28	Chi-Square
SKIN MALFORMATION	1	3995	1	3995							Invalid values
SKIN MASS	1	3995	1	3995	1	8163	1	8163	0.549264920721493		Fisher's Exact Test
SKIN PAPILLOMA					1	8163	1	8163			Invalid values
SKIN REACTION	4	3992	4	3992	2	8162	2	8162	0.095492696045596		Fisher's Exact Test
SKIN SENSITISATION					2	8162	2	8162			Invalid values
SKIN SWELLING					5	8159	5	8159			Invalid values
SKIN TIGHTNESS	2	3994	2	3994	3	8161	3	8161	0.66612987158369		Fisher's Exact Test
SKIN ULCER	2	3994	2	3994							Invalid values
SKIN WARM	2	3994	2	3994	2	8162	2	8162	0.602154120227554		Fisher's Exact Test
SKIN WEEPING	2	3994	2	3994	3	8161	3	8161	0.66612987158369		Fisher's Exact Test
SKIN WOUND					2	8162	2	8162			Invalid values
SKIN WRINKLING					4	8160	4	8160			Invalid values
SLEEP DISORDER	2	3994	2	3994	4	8160	4	8160	1		Fisher's Exact Test
SLEEP DISORDER DUE TO A GENERAL MEDICAL CONDITION	1	3995	1	3995							Invalid values
SLEEP DISORDER DUE TO GENERAL MEDICAL CONDITION, INSOMNIA TYPE					1	8163	1	8163			Invalid values
SMALL CELL LUNG CANCER	1	3995	1	3995							Invalid values
SNEEZING	1	3995	1	3995	2	8162	2	8162	1		Fisher's Exact Test
SOCIAL AVOIDANT BEHAVIOUR	1	3995	1	3995	1	8163	1	8163	0.549264920721493		Fisher's Exact Test
SOMNOLENCE	1	3995	1	3995	1	8163	1	8163	0.549264920721493		Fisher's Exact Test
SPEECH DISORDER	3	3993	3	3993	3	8161	3	8161	0.401835476221968		Fisher's Exact Test
SPINAL DISORDER	1	3995	1	3995	1	8163	1	8163	0.549264920721493		Fisher's Exact Test
SPINAL FRACTURE	1	3995	1	3995							Invalid values
SPINAL OPERATION	1	3995	1	3995	2	8162	2	8162	1		Fisher's Exact Test
SPINAL OSTEOARTHRITIS					1	8163	1	8163			Invalid values
STAPHYLOCOCCAL INFECTION	2	3994	2	3994	1	8163	1	8163	0.252976488940457		Fisher's Exact Test
STAPHYLOCOCCAL SKIN INFECTION					3	8161	3	8161			Invalid values
STOMATITIS					2	8162	2	8162			Invalid values
STOOL ANALYSIS ABNORMAL					1	8163	1	8163			Invalid values
STREPTOCOCCAL INFECTION	1	3995	1	3995	1	8163	1	8163	0.549264920721493		Fisher's Exact Test
STREPTOCOCCUS TEST POSITIVE					1	8163	1	8163			Invalid values
STRESS	3	3993	3	3993	19	8145	19	8145	0.0901906746717349	2.87096681986448	Chi-Square
SUICIDAL IDEATION	1	3995	1	3995							Invalid values
SUNBURN	3	3993	3	3993	3	8161	3	8161	0.401835476221968		Fisher's Exact Test
SUPERINFECTION BACTERIAL					1	8163	1	8163			Invalid values
SUSPECTED COVID-19					3	8161	3	8161			Invalid values
SWELLING	11	3985	11	3985	38	8126	38	8126	0.160746345965313	1.96719091938014	Chi-Square
SWELLING FACE	12	3984	12	3984	25	8139	25	8139	0.999999999999989	1.87086623404696e-28	Chi-Square
SWELLING OF EYELID	1	3995	1	3995	9	8155	9	8155	0.181342054304136		Fisher's Exact Test
SWOLLEN TONGUE	1	3995	1	3995	3	8161	3	8161	1		Fisher's Exact Test
SYMPTOM RECURRENCE					1	8163	1	8163			Invalid values
SYNCOPE	1	3995	1	3995							Invalid values
SYSTEMIC LUPUS ERYTHEMATOSUS	1	3995	1	3995	4	8160	4	8160	1		Fisher's Exact Test
TEARFULNESS					3	8161	3	8161			Invalid values
TEMPOROMANDIBULAR PAIN AND DYSFUNCTION SYNDROME					2	8162	2	8162			Invalid values
TENDERNESS					1	8163	1	8163			Invalid values
THERAPEUTIC PRODUCT EFFECT DECREASED	14	3982	14	3982	20	8144	20	8144	0.394878421109758	0.723866889591376	Chi-Square
THERAPEUTIC PRODUCT EFFECT DELAYED	4	3992	4	3992	8	8156	8	8156	1		Fisher's Exact Test
THERAPEUTIC PRODUCT EFFECT INCOMPLETE	87	3909	87	3909	163	8001	163	8001	0.554381818837936	0.349525565528818	Chi-Square
THERAPEUTIC PRODUCT EFFECT VARIABLE	1	3995	1	3995	1	8163	1	8163	0.549264920721493		Fisher's Exact Test
THERAPEUTIC RESPONSE DECREASED					2	8162	2	8162			Invalid values
THERAPEUTIC RESPONSE UNEXPECTED	3	3993	3	3993	16	8148	16	8148	0.179872479838221	1.79867734386638	Chi-Square
THERAPY CESSATION					2	8162	2	8162			Invalid values
THERAPY NON-RESPONDER					1	8163	1	8163			Invalid values
THERMAL BURN	5	3991	5	3991	16	8148	16	8148	0.514767669525255	0.424363630278695	Chi-Square
THINKING ABNORMAL	1	3995	1	3995							Invalid values
THROAT IRRITATION					1	8163	1	8163			Invalid values
THROAT TIGHTNESS	1	3995	1	3995	2	8162	2	8162	1		Fisher's Exact Test
THROMBOSIS	1	3995	1	3995							Invalid values
THYROID CANCER					1	8163	1	8163			Invalid values
THYROID DISORDER					1	8163	1	8163			Invalid values
TINEA PEDIS	1	3995	1	3995							Invalid values
TINNITUS					1	8163	1	8163			Invalid values
TONGUE DISORDER					2	8162	2	8162			Invalid values
TONSILLAR HYPERTROPHY					1	8163	1	8163			Invalid values
TOOTH DISORDER	1	3995	1	3995	2	8162	2	8162	1		Fisher's Exact Test
TOOTH FRACTURE					1	8163	1	8163			Invalid values
TOOTH INJURY	1	3995	1	3995							Invalid values
TRANSIENT ACANTHOLYTIC DERMATOSIS	1	3995	1	3995							Invalid values
TREATMENT FAILURE	29	3967	29	3967	44	8120	44	8120	0.259577463262699	1.27100907604806	Chi-Square
TREATMENT NONCOMPLIANCE	1	3995	1	3995	1	8163	1	8163	0.549264920721493		Fisher's Exact Test
TREMOR	1	3995	1	3995	4	8160	4	8160	1		Fisher's Exact Test
TUNNEL VISION					1	8163	1	8163			Invalid values
TYPE 1 DIABETES MELLITUS	1	3995	1	3995							Invalid values
TYPE IV HYPERSENSITIVITY REACTION					1	8163	1	8163			Invalid values
ULCER	2	3994	2	3994	1	8163	1	8163	0.252976488940457		Fisher's Exact Test
UNDERDOSE					1	8163	1	8163			Invalid values
UPPER LIMB FRACTURE					1	8163	1	8163			Invalid values
UPPER RESPIRATORY TRACT INFECTION					2	8162	2	8162			Invalid values
URINARY BLADDER SUSPENSION					1	8163	1	8163			Invalid values
URINARY TRACT INFECTION					3	8161	3	8161			Invalid values
URTICARIA	20	3976	20	3976	81	8083	81	8083	0.0069425802546379	7.28776475499168	Chi-Square
URTICARIA CONTACT					1	8163	1	8163			Invalid values
VIRAL INFECTION					2	8162	2	8162			Invalid values
VISION BLURRED	2	3994	2	3994	2	8162	2	8162	0.602154120227554		Fisher's Exact Test
VISUAL ACUITY REDUCED					1	8163	1	8163			Invalid values
VISUAL IMPAIRMENT	3	3993	3	3993	11	8153	11	8153	0.56991649534375		Fisher's Exact Test
VITAMIN D DECREASED					2	8162	2	8162			Invalid values
VITILIGO	1	3995	1	3995							Invalid values
VOMITING	4	3992	4	3992	1	8163	1	8163	0.0429470443480112		Fisher's Exact Test
VULVOVAGINAL BURNING SENSATION					1	8163	1	8163			Invalid values
VULVOVAGINAL PRURITUS					3	8161	3	8161			Invalid values
WEIGHT DECREASED	1	3995	1	3995	2	8162	2	8162	1		Fisher's Exact Test
WEIGHT INCREASED					2	8162	2	8162			Invalid values
WHEEZING					2	8162	2	8162			Invalid values
WISDOM TEETH REMOVAL					1	8163	1	8163			Invalid values
WOUND	3	3993	3	3993	6	8158	6	8158	1		Fisher's Exact Test
WOUND COMPLICATION	1	3995	1	3995							Invalid values
WOUND HAEMORRHAGE	2	3994	2	3994	1	8163	1	8163	0.252976488940457		Fisher's Exact Test
WOUND SECRETION	1	3995	1	3995	2	8162	2	8162	1		Fisher's Exact Test
WRIST FRACTURE					2	8162	2	8162			Invalid values
WRONG PRODUCT ADMINISTERED	2	3994	2	3994	1	8163	1	8163	0.252976488940457		Fisher's Exact Test
WRONG SCHEDULE					1	8163	1	8163			Invalid values
WRONG TECHNIQUE IN PRODUCT USAGE PROCESS	4	3992	4	3992	4	8160	4	8160	0.451840827385382		Fisher's Exact Test
XEROSIS	1	3995	1	3995	1	8163	1	8163	0.549264920721493		Fisher's Exact Test
YELLOW SKIN					2	8162	2	8162			Invalid values

## Sheet: ROFLUMILAST
PT	a_MALE	b_MALE	a	b	c_FEMALE	d_FEMALE	c	d	p_value	chisq_stat	test_used
ABDOMINAL DISCOMFORT	16	2561	16	2561	23	2856	23	2856	0.536407615810438	0.382238577620994	Chi-Square
ABDOMINAL DISTENSION	5	2572	5	2572	5	2874	5	2874	1		Fisher's Exact Test
ABDOMINAL HERNIA	1	2576	1	2576							Invalid values
ABDOMINAL PAIN	13	2564	13	2564	10	2869	10	2869	0.493356242677257	0.469198249425261	Chi-Square
ABDOMINAL PAIN LOWER	1	2576	1	2576	1	2878	1	2878	1		Fisher's Exact Test
ABDOMINAL PAIN UPPER	9	2568	9	2568	31	2848	31	2848	0.00282799262230904	8.9152489275301	Chi-Square
ABNORMAL DREAMS	3	2574	3	2574	1	2878	1	2878	0.349553705929821		Fisher's Exact Test
ABNORMAL FAECES	1	2576	1	2576	2	2877	2	2877	1		Fisher's Exact Test
ABNORMAL LOSS OF WEIGHT	3	2574	3	2574	1	2878	1	2878	0.349553705929821		Fisher's Exact Test
ABSCESS RUPTURE					1	2878	1	2878			Invalid values
ACCIDENT					1	2878	1	2878			Invalid values
ACCIDENTAL OVERDOSE	2	2575	2	2575							Invalid values
ACNE					1	2878	1	2878			Invalid values
ACUTE KIDNEY INJURY	6	2571	6	2571	1	2878	1	2878	0.0575043155797035		Fisher's Exact Test
ACUTE MYOCARDIAL INFARCTION	5	2572	5	2572							Invalid values
ACUTE PSYCHOSIS	1	2576	1	2576							Invalid values
ACUTE PULMONARY OEDEMA	1	2576	1	2576							Invalid values
ACUTE RESPIRATORY FAILURE					2	2877	2	2877			Invalid values
ADRENAL INSUFFICIENCY					1	2878	1	2878			Invalid values
ADRENAL MASS					1	2878	1	2878			Invalid values
ADRENAL NEOPLASM					1	2878	1	2878			Invalid values
ADVERSE DRUG REACTION					3	2876	3	2876			Invalid values
ADVERSE EVENT	3	2574	3	2574	7	2872	7	2872	0.350820061923518		Fisher's Exact Test
AFFECTIVE DISORDER	1	2576	1	2576							Invalid values
AGEUSIA	2	2575	2	2575	1	2878	1	2878	0.605375651806333		Fisher's Exact Test
AGGRESSION	2	2575	2	2575	2	2877	2	2877	1		Fisher's Exact Test
AGITATION	3	2574	3	2574	4	2875	4	2875	1		Fisher's Exact Test
AGITATION NEONATAL	1	2576	1	2576							Invalid values
AGRANULOCYTOSIS					1	2878	1	2878			Invalid values
ALANINE AMINOTRANSFERASE INCREASED	2	2575	2	2575							Invalid values
ALCOHOLISM	1	2576	1	2576							Invalid values
ALKALOSIS HYPOKALAEMIC					1	2878	1	2878			Invalid values
ALOPECIA					1	2878	1	2878			Invalid values
ALOPECIA UNIVERSALIS	2	2575	2	2575							Invalid values
AMNESIA					3	2876	3	2876			Invalid values
ANAEMIA	7	2570	7	2570	5	2874	5	2874	0.630028008890973	0.232022777506017	Chi-Square
ANAESTHETIC COMPLICATION					1	2878	1	2878			Invalid values
ANAL INCONTINENCE	1	2576	1	2576							Invalid values
ANAL ULCER					1	2878	1	2878			Invalid values
ANAPHYLACTIC REACTION					2	2877	2	2877			Invalid values
ANEURYSM	1	2576	1	2576							Invalid values
ANGER					5	2874	5	2874			Invalid values
ANGINA PECTORIS	2	2575	2	2575	2	2877	2	2877	1		Fisher's Exact Test
ANGIODYSPLASIA	2	2575	2	2575							Invalid values
ANGIOEDEMA					1	2878	1	2878			Invalid values
ANORECTAL DISCOMFORT	1	2576	1	2576	3	2876	3	2876	0.627158510564134		Fisher's Exact Test
ANXIETY	22	2555	22	2555	36	2843	36	2843	0.195559145461951	1.67523251508997	Chi-Square
ANXIETY DISORDER	1	2576	1	2576							Invalid values
AORTIC ANEURYSM	1	2576	1	2576	1	2878	1	2878	1		Fisher's Exact Test
AORTIC ARTERIOSCLEROSIS	2	2575	2	2575							Invalid values
AORTIC DILATATION	1	2576	1	2576							Invalid values
APATHY					1	2878	1	2878			Invalid values
APNOEA	1	2576	1	2576							Invalid values
APPARENT DEATH	1	2576	1	2576	1	2878	1	2878	1		Fisher's Exact Test
APPETITE DISORDER	2	2575	2	2575	1	2878	1	2878	0.605375651806333		Fisher's Exact Test
APPLICATION SITE IRRITATION					1	2878	1	2878			Invalid values
APPLICATION SITE PAIN					2	2877	2	2877			Invalid values
APPLICATION SITE PARAESTHESIA	1	2576	1	2576							Invalid values
ARRHYTHMIA	2	2575	2	2575	4	2875	4	2875	0.69019526896592		Fisher's Exact Test
ARRHYTHMIA SUPRAVENTRICULAR	2	2575	2	2575							Invalid values
ARTERIAL DISORDER	1	2576	1	2576							Invalid values
ARTERIAL OCCLUSIVE DISEASE	1	2576	1	2576							Invalid values
ARTERIOSCLEROSIS CORONARY ARTERY					1	2878	1	2878			Invalid values
ARTHRALGIA	5	2572	5	2572	3	2876	3	2876	0.488180077964006		Fisher's Exact Test
ARTHRITIS	2	2575	2	2575	2	2877	2	2877	1		Fisher's Exact Test
ARTHROPATHY	1	2576	1	2576	1	2878	1	2878	1		Fisher's Exact Test
ASBESTOSIS					1	2878	1	2878			Invalid values
ASPARTATE AMINOTRANSFERASE INCREASED	2	2575	2	2575							Invalid values
ASPHYXIA					1	2878	1	2878			Invalid values
ASPIRATION					2	2877	2	2877			Invalid values
ASTHENIA	26	2551	26	2551	33	2846	33	2846	0.720001054206936	0.128491696378769	Chi-Square
ASTHMA	6	2571	6	2571	9	2870	9	2870	0.761965179706936	0.0917491187706735	Chi-Square
ASTHMA-CHRONIC OBSTRUCTIVE PULMONARY DISEASE OVERLAP SYNDROME					1	2878	1	2878			Invalid values
ATELECTASIS	1	2576	1	2576	2	2877	2	2877	1		Fisher's Exact Test
ATRIAL FIBRILLATION	9	2568	9	2568	6	2873	6	2873	0.463616358348989	0.53714977501898	Chi-Square
ATRIAL TACHYCARDIA	1	2576	1	2576							Invalid values
ATRIOVENTRICULAR BLOCK	2	2575	2	2575							Invalid values
ATRIOVENTRICULAR BLOCK COMPLETE					1	2878	1	2878			Invalid values
ATRIOVENTRICULAR BLOCK FIRST DEGREE					1	2878	1	2878			Invalid values
ATTENTION DEFICIT HYPERACTIVITY DISORDER					1	2878	1	2878			Invalid values
AUTOIMMUNE THYROIDITIS					1	2878	1	2878			Invalid values
AUTOSCOPY	1	2576	1	2576							Invalid values
B-CELL LYMPHOMA	2	2575	2	2575							Invalid values
BACK DISORDER					1	2878	1	2878			Invalid values
BACK INJURY					1	2878	1	2878			Invalid values
BACK PAIN	20	2557	20	2557	32	2847	32	2847	0.257037610460804	1.28464256343615	Chi-Square
BACTERAEMIA	3	2574	3	2574							Invalid values
BACTERIAL INFECTION	2	2575	2	2575							Invalid values
BACTERIAL TEST POSITIVE	1	2576	1	2576							Invalid values
BALANCE DISORDER					1	2878	1	2878			Invalid values
BARRETT'S OESOPHAGUS	2	2575	2	2575	1	2878	1	2878	0.605375651806333		Fisher's Exact Test
BEDRIDDEN	1	2576	1	2576	1	2878	1	2878	1		Fisher's Exact Test
BENIGN RENAL NEOPLASM					3	2876	3	2876			Invalid values
BILIARY COLIC					1	2878	1	2878			Invalid values
BIOPSY LUNG					1	2878	1	2878			Invalid values
BLADDER CANCER	1	2576	1	2576	1	2878	1	2878	1		Fisher's Exact Test
BLINDNESS	1	2576	1	2576	1	2878	1	2878	1		Fisher's Exact Test
BLINDNESS TRANSIENT	1	2576	1	2576							Invalid values
BLINDNESS UNILATERAL	1	2576	1	2576							Invalid values
BLISTER	2	2575	2	2575	1	2878	1	2878	0.605375651806333		Fisher's Exact Test
BLOOD CHOLESTEROL ABNORMAL	1	2576	1	2576	1	2878	1	2878	1		Fisher's Exact Test
BLOOD CHOLESTEROL DECREASED	1	2576	1	2576							Invalid values
BLOOD CHOLESTEROL INCREASED					1	2878	1	2878			Invalid values
BLOOD CREATINE PHOSPHOKINASE INCREASED	1	2576	1	2576							Invalid values
BLOOD CREATININE DECREASED					1	2878	1	2878			Invalid values
BLOOD DISORDER	2	2575	2	2575							Invalid values
BLOOD GLUCOSE ABNORMAL	1	2576	1	2576							Invalid values
BLOOD GLUCOSE FLUCTUATION					3	2876	3	2876			Invalid values
BLOOD GLUCOSE INCREASED	1	2576	1	2576	2	2877	2	2877	1		Fisher's Exact Test
BLOOD POTASSIUM DECREASED					4	2875	4	2875			Invalid values
BLOOD PRESSURE ABNORMAL	1	2576	1	2576	3	2876	3	2876	0.627158510564134		Fisher's Exact Test
BLOOD PRESSURE DECREASED	1	2576	1	2576	3	2876	3	2876	0.627158510564134		Fisher's Exact Test
BLOOD PRESSURE FLUCTUATION	2	2575	2	2575	1	2878	1	2878	0.605375651806333		Fisher's Exact Test
BLOOD PRESSURE INCREASED	4	2573	4	2573	4	2875	4	2875	1		Fisher's Exact Test
BLOOD PRESSURE SYSTOLIC INCREASED	1	2576	1	2576							Invalid values
BLOOD SODIUM DECREASED	1	2576	1	2576							Invalid values
BLOOD TEST ABNORMAL	2	2575	2	2575							Invalid values
BLOOD UREA DECREASED					1	2878	1	2878			Invalid values
BLOOD URINE PRESENT	4	2573	4	2573							Invalid values
BLUE TOE SYNDROME					1	2878	1	2878			Invalid values
BODY FAT DISORDER	1	2576	1	2576							Invalid values
BODY HEIGHT DECREASED	6	2571	6	2571	5	2874	5	2874	0.853975006754845	0.0338740382719888	Chi-Square
BODY TEMPERATURE ABNORMAL					1	2878	1	2878			Invalid values
BODY TEMPERATURE INCREASED	1	2576	1	2576	1	2878	1	2878	1		Fisher's Exact Test
BONE DENSITY DECREASED	2	2575	2	2575							Invalid values
BONE DISORDER					2	2877	2	2877			Invalid values
BONE PAIN	1	2576	1	2576	4	2875	4	2875	0.378597517606891		Fisher's Exact Test
BOWEL MOVEMENT IRREGULARITY					3	2876	3	2876			Invalid values
BRAIN FOG	1	2576	1	2576							Invalid values
BRAIN INJURY					1	2878	1	2878			Invalid values
BREAST CANCER	1	2576	1	2576	4	2875	4	2875	0.378597517606891		Fisher's Exact Test
BREAST CANCER FEMALE					1	2878	1	2878			Invalid values
BREAST PAIN	2	2575	2	2575							Invalid values
BREAST SWELLING	1	2576	1	2576							Invalid values
BRONCHIAL CARCINOMA	1	2576	1	2576							Invalid values
BRONCHIAL HYPERREACTIVITY	1	2576	1	2576							Invalid values
BRONCHIAL SECRETION RETENTION					2	2877	2	2877			Invalid values
BRONCHIECTASIS					2	2877	2	2877			Invalid values
BRONCHITIS	5	2572	5	2572	8	2871	8	2871	0.721768804016199	0.126804236326348	Chi-Square
BRONCHITIS CHRONIC	1	2576	1	2576	2	2877	2	2877	1		Fisher's Exact Test
BRONCHOSPASM	1	2576	1	2576	2	2877	2	2877	1		Fisher's Exact Test
BURNING SENSATION	2	2575	2	2575	4	2875	4	2875	0.69019526896592		Fisher's Exact Test
BURSITIS					1	2878	1	2878			Invalid values
C-REACTIVE PROTEIN INCREASED	1	2576	1	2576							Invalid values
CALCIUM DEFICIENCY	1	2576	1	2576							Invalid values
CANDIDA INFECTION	1	2576	1	2576							Invalid values
CARCINOID SYNDROME	2	2575	2	2575							Invalid values
CARDIAC ARREST	6	2571	6	2571	3	2876	3	2876	0.322349059478992		Fisher's Exact Test
CARDIAC DISCOMFORT	1	2576	1	2576							Invalid values
CARDIAC DISORDER	5	2572	5	2572	6	2873	6	2873	0.999999999999995	3.57518525926859e-29	Chi-Square
CARDIAC FAILURE	3	2574	3	2574	4	2875	4	2875	1		Fisher's Exact Test
CARDIAC FAILURE CONGESTIVE	2	2575	2	2575	3	2876	3	2876	1		Fisher's Exact Test
CARDIAC FIBRILLATION	1	2576	1	2576							Invalid values
CARDIAC FLUTTER	1	2576	1	2576	1	2878	1	2878	1		Fisher's Exact Test
CARDIO-RESPIRATORY ARREST	3	2574	3	2574							Invalid values
CARDIOACTIVE DRUG LEVEL INCREASED					1	2878	1	2878			Invalid values
CARDIOMEGALY	1	2576	1	2576	1	2878	1	2878	1		Fisher's Exact Test
CARDIOVASCULAR DISORDER					1	2878	1	2878			Invalid values
CAROTID ARTERY OCCLUSION	1	2576	1	2576							Invalid values
CARTILAGE INJURY	1	2576	1	2576							Invalid values
CATARACT	2	2575	2	2575							Invalid values
CATARACT OPERATION	1	2576	1	2576							Invalid values
CEREBRAL DISORDER	1	2576	1	2576	2	2877	2	2877	1		Fisher's Exact Test
CEREBRAL HAEMORRHAGE	1	2576	1	2576							Invalid values
CEREBROVASCULAR ACCIDENT	5	2572	5	2572	5	2874	5	2874	1		Fisher's Exact Test
CEREBROVASCULAR DISORDER	1	2576	1	2576							Invalid values
CHEILITIS					1	2878	1	2878			Invalid values
CHEMICAL BURN OF SKIN					1	2878	1	2878			Invalid values
CHEST DISCOMFORT	6	2571	6	2571	5	2874	5	2874	0.853975006754845	0.0338740382719888	Chi-Square
CHEST PAIN	15	2562	15	2562	11	2868	11	2868	0.382112488066184	0.7638945066914	Chi-Square
CHILLS	6	2571	6	2571	3	2876	3	2876	0.322349059478992		Fisher's Exact Test
CHOLANGITIS					1	2878	1	2878			Invalid values
CHOLECYSTECTOMY	1	2576	1	2576							Invalid values
CHRONIC KIDNEY DISEASE					1	2878	1	2878			Invalid values
CHRONIC OBSTRUCTIVE PULMONARY DISEASE	90	2487	90	2487	57	2822	57	2822	0.000776348221579107	11.2969427657114	Chi-Square
CIRCULATORY COLLAPSE	1	2576	1	2576							Invalid values
CIRCUMSTANCE OR INFORMATION CAPABLE OF LEADING TO DEVICE USE ERROR	1	2576	1	2576							Invalid values
CIRCUMSTANCE OR INFORMATION CAPABLE OF LEADING TO MEDICATION ERROR	1	2576	1	2576							Invalid values
CLAUSTROPHOBIA					1	2878	1	2878			Invalid values
CLOSTRIDIAL INFECTION	1	2576	1	2576	1	2878	1	2878	1		Fisher's Exact Test
CLUSTER HEADACHE	1	2576	1	2576							Invalid values
COELIAC DISEASE					1	2878	1	2878			Invalid values
COLD SWEAT	1	2576	1	2576	1	2878	1	2878	1		Fisher's Exact Test
COLITIS	2	2575	2	2575	3	2876	3	2876	1		Fisher's Exact Test
COLITIS ULCERATIVE	2	2575	2	2575	2	2877	2	2877	1		Fisher's Exact Test
COLON CANCER					1	2878	1	2878			Invalid values
COLON NEOPLASM	1	2576	1	2576							Invalid values
COLON OPERATION	1	2576	1	2576							Invalid values
COMPLETED SUICIDE	5	2572	5	2572	1	2878	1	2878	0.106944133459881		Fisher's Exact Test
COMPRESSION FRACTURE	2	2575	2	2575	1	2878	1	2878	0.605375651806333		Fisher's Exact Test
CONDITION AGGRAVATED	24	2553	24	2553	15	2864	15	2864	0.102038628344938	2.67338753727683	Chi-Square
CONFUSIONAL STATE	5	2572	5	2572	4	2875	4	2875	0.743248222291151		Fisher's Exact Test
CONJUNCTIVITIS	1	2576	1	2576							Invalid values
CONSTIPATION	1	2576	1	2576	9	2870	9	2870	0.0232644475163599		Fisher's Exact Test
CONTUSION	1	2576	1	2576	1	2878	1	2878	1		Fisher's Exact Test
CORONARY ARTERY DISEASE	1	2576	1	2576	3	2876	3	2876	0.627158510564134		Fisher's Exact Test
CORONARY ARTERY OCCLUSION	2	2575	2	2575	1	2878	1	2878	0.605375651806333		Fisher's Exact Test
COUGH	29	2548	29	2548	26	2853	26	2853	0.493542828839514	0.468793305435328	Chi-Square
COVID-19	1	2576	1	2576	5	2874	5	2874	0.222798641927376		Fisher's Exact Test
COVID-19 PNEUMONIA	1	2576	1	2576							Invalid values
COXSACKIE VIRAL INFECTION					1	2878	1	2878			Invalid values
CREATININE RENAL CLEARANCE INCREASED	2	2575	2	2575							Invalid values
CREPITATIONS					1	2878	1	2878			Invalid values
CRONOBACTER INFECTION	1	2576	1	2576							Invalid values
CRYING	4	2573	4	2573	5	2874	5	2874	1		Fisher's Exact Test
CYST					1	2878	1	2878			Invalid values
CYSTIC LUNG DISEASE	1	2576	1	2576							Invalid values
CYSTITIS					1	2878	1	2878			Invalid values
CYSTITIS HAEMORRHAGIC					1	2878	1	2878			Invalid values
DEAFNESS	1	2576	1	2576	2	2877	2	2877	1		Fisher's Exact Test
DEAFNESS NEUROSENSORY	1	2576	1	2576							Invalid values
DEATH	211	2366	211	2366	151	2728	151	2728	1.66394611640953e-05	18.5397844311729	Chi-Square
DECREASED APPETITE	64	2513	64	2513	64	2815	64	2815	0.585681331141665	0.297139418075982	Chi-Square
DECREASED INTEREST	1	2576	1	2576	1	2878	1	2878	1		Fisher's Exact Test
DEEP VEIN THROMBOSIS	1	2576	1	2576							Invalid values
DEFAECATION DISORDER	1	2576	1	2576							Invalid values
DEHYDRATION	6	2571	6	2571	9	2870	9	2870	0.761965179706936	0.0917491187706735	Chi-Square
DEMENTIA	1	2576	1	2576							Invalid values
DEPENDENCE ON OXYGEN THERAPY	1	2576	1	2576							Invalid values
DEPERSONALISATION/DEREALISATION DISORDER	1	2576	1	2576							Invalid values
DEPRESSED MOOD	7	2570	7	2570	9	2870	9	2870	0.977121116550478	0.000822448255777896	Chi-Square
DEPRESSION	17	2560	17	2560	26	2853	26	2853	0.388830467829059	0.742596268910936	Chi-Square
DEPRESSION SUICIDAL					1	2878	1	2878			Invalid values
DERMATITIS	1	2576	1	2576							Invalid values
DERMATITIS ALLERGIC					1	2878	1	2878			Invalid values
DEVICE DELIVERY SYSTEM ISSUE	1	2576	1	2576							Invalid values
DEVICE FAILURE					1	2878	1	2878			Invalid values
DEVICE MALFUNCTION	1	2576	1	2576							Invalid values
DEVICE RELATED INFECTION	1	2576	1	2576							Invalid values
DEVICE USE ISSUE	1	2576	1	2576							Invalid values
DIABETES MELLITUS	1	2576	1	2576	1	2878	1	2878	1		Fisher's Exact Test
DIARRHOEA	97	2480	97	2480	111	2768	111	2768	0.91615697382108	0.011082991739446	Chi-Square
DIARRHOEA HAEMORRHAGIC	1	2576	1	2576	1	2878	1	2878	1		Fisher's Exact Test
DIARRHOEA INFECTIOUS	1	2576	1	2576							Invalid values
DIASTOLIC HYPOTENSION	1	2576	1	2576							Invalid values
DIPLOPIA	1	2576	1	2576							Invalid values
DISABILITY					1	2878	1	2878			Invalid values
DISCOMFORT	3	2574	3	2574	2	2877	2	2877	0.672088235171501		Fisher's Exact Test
DISCONTINUED PRODUCT ADMINISTERED	1	2576	1	2576							Invalid values
DISEASE PROGRESSION	1	2576	1	2576							Invalid values
DISORIENTATION	3	2574	3	2574							Invalid values
DISTURBANCE IN ATTENTION	3	2574	3	2574	1	2878	1	2878	0.349553705929821		Fisher's Exact Test
DIVERTICULITIS					1	2878	1	2878			Invalid values
DIZZINESS	23	2554	23	2554	56	2823	56	2823	0.00171350397312226	9.8336241990236	Chi-Square
DRUG-INDUCED LIVER INJURY	1	2576	1	2576							Invalid values
DRUG CLEARANCE DECREASED					1	2878	1	2878			Invalid values
DRUG DEPENDENCE					1	2878	1	2878			Invalid values
DRUG DOSE OMISSION BY DEVICE	1	2576	1	2576							Invalid values
DRUG ERUPTION	1	2576	1	2576							Invalid values
DRUG HYPERSENSITIVITY	2	2575	2	2575	6	2873	6	2873	0.29472457165041		Fisher's Exact Test
DRUG INEFFECTIVE	19	2558	19	2558	18	2861	18	2861	0.735092878387797	0.114486623168753	Chi-Square
DRUG INEFFECTIVE FOR UNAPPROVED INDICATION	1	2576	1	2576							Invalid values
DRUG INTERACTION	5	2572	5	2572	3	2876	3	2876	0.488180077964006		Fisher's Exact Test
DRUG INTOLERANCE	5	2572	5	2572	7	2872	7	2872	0.922578468319458	0.00944517182572384	Chi-Square
DRUG TOLERANCE DECREASED	2	2575	2	2575	1	2878	1	2878	0.605375651806333		Fisher's Exact Test
DRY MOUTH	3	2574	3	2574							Invalid values
DRY SKIN					2	2877	2	2877			Invalid values
DUODENAL ULCER					1	2878	1	2878			Invalid values
DYSARTHRIA	1	2576	1	2576							Invalid values
DYSGEUSIA	2	2575	2	2575	5	2874	5	2874	0.457841720690361		Fisher's Exact Test
DYSGRAPHIA					2	2877	2	2877			Invalid values
DYSPEPSIA	9	2568	9	2568	3	2876	3	2876	0.101122732957198	2.68774655938263	Chi-Square
DYSPHAGIA	1	2576	1	2576	5	2874	5	2874	0.222798641927376		Fisher's Exact Test
DYSPHEMIA					1	2878	1	2878			Invalid values
DYSPHONIA	1	2576	1	2576	1	2878	1	2878	1		Fisher's Exact Test
DYSPNOEA	112	2465	112	2465	109	2770	109	2770	0.327629206774046	0.958245944635753	Chi-Square
DYSPNOEA AT REST	1	2576	1	2576	1	2878	1	2878	1		Fisher's Exact Test
DYSPNOEA EXERTIONAL					1	2878	1	2878			Invalid values
DYSSTASIA					4	2875	4	2875			Invalid values
DYSTONIA					1	2878	1	2878			Invalid values
DYSURIA					3	2876	3	2876			Invalid values
EAR DISORDER					1	2878	1	2878			Invalid values
EAR INFECTION					1	2878	1	2878			Invalid values
EAR PAIN					1	2878	1	2878			Invalid values
EARLY SATIETY					1	2878	1	2878			Invalid values
EATING DISORDER	4	2573	4	2573	8	2871	8	2871	0.499002567449527	0.457057089650774	Chi-Square
ECCHYMOSIS					1	2878	1	2878			Invalid values
ECZEMA	1	2576	1	2576							Invalid values
EJECTION FRACTION DECREASED					1	2878	1	2878			Invalid values
ELECTROCARDIOGRAM QT PROLONGED	1	2576	1	2576							Invalid values
ELECTROLYTE IMBALANCE	2	2575	2	2575							Invalid values
EMOTIONAL DISTRESS					2	2877	2	2877			Invalid values
EMPHYSEMA	3	2574	3	2574	6	2873	6	2873	0.513466544362502		Fisher's Exact Test
EMPYEMA					1	2878	1	2878			Invalid values
ENDOCARDITIS	1	2576	1	2576							Invalid values
ENERGY INCREASED					1	2878	1	2878			Invalid values
ENZYME ABNORMALITY					1	2878	1	2878			Invalid values
EOSINOPHIL CATIONIC PROTEIN INCREASED					1	2878	1	2878			Invalid values
EOSINOPHIL COUNT INCREASED					2	2877	2	2877			Invalid values
EPISTAXIS	3	2574	3	2574	5	2874	5	2874	0.729703635756945		Fisher's Exact Test
ERUCTATION	1	2576	1	2576	1	2878	1	2878	1		Fisher's Exact Test
ERYTHEMA	3	2574	3	2574	6	2873	6	2873	0.513466544362502		Fisher's Exact Test
ERYTHEMA MULTIFORME	1	2576	1	2576							Invalid values
ESCHERICHIA INFECTION	1	2576	1	2576	1	2878	1	2878	1		Fisher's Exact Test
ESSENTIAL TREMOR	1	2576	1	2576	1	2878	1	2878	1		Fisher's Exact Test
EUTHANASIA					1	2878	1	2878			Invalid values
EXERCISE TOLERANCE DECREASED	1	2576	1	2576							Invalid values
EXOPHTHALMOS	1	2576	1	2576							Invalid values
EXPIRED PRODUCT ADMINISTERED	1	2576	1	2576							Invalid values
EXTRA DOSE ADMINISTERED	2	2575	2	2575							Invalid values
EYE IRRITATION	1	2576	1	2576							Invalid values
EYE PAIN	1	2576	1	2576							Invalid values
EYE PRURITUS	1	2576	1	2576							Invalid values
EYE SWELLING	1	2576	1	2576	1	2878	1	2878	1		Fisher's Exact Test
EYELID IRRITATION	1	2576	1	2576							Invalid values
FACE OEDEMA	1	2576	1	2576							Invalid values
FACIAL PARALYSIS	1	2576	1	2576							Invalid values
FAECES HARD					1	2878	1	2878			Invalid values
FAILURE TO THRIVE	2	2575	2	2575	1	2878	1	2878	0.605375651806333		Fisher's Exact Test
FALL	3	2574	3	2574	8	2871	8	2871	0.305331260012432	1.05076372365469	Chi-Square
FATIGUE	19	2558	19	2558	28	2851	28	2851	0.428317264975027	0.627381939518976	Chi-Square
FEAR	1	2576	1	2576	2	2877	2	2877	1		Fisher's Exact Test
FEAR OF DEATH	1	2576	1	2576							Invalid values
FEBRILE NEUTROPENIA					1	2878	1	2878			Invalid values
FEEDING DISORDER	2	2575	2	2575							Invalid values
FEELING ABNORMAL	24	2553	24	2553	25	2854	25	2854	0.918466173389577	0.0104787970657592	Chi-Square
FEELING COLD	1	2576	1	2576	1	2878	1	2878	1		Fisher's Exact Test
FEELING DRUNK	1	2576	1	2576							Invalid values
FEELING HOT					1	2878	1	2878			Invalid values
FEELING JITTERY	4	2573	4	2573	2	2877	2	2877	0.430681169998732		Fisher's Exact Test
FEELING OF BODY TEMPERATURE CHANGE					1	2878	1	2878			Invalid values
FIBROMYALGIA					1	2878	1	2878			Invalid values
FINGER DEFORMITY					1	2878	1	2878			Invalid values
FLATULENCE	4	2573	4	2573	4	2875	4	2875	1		Fisher's Exact Test
FLUID INTAKE REDUCED	1	2576	1	2576							Invalid values
FOLLICULITIS	4	2573	4	2573							Invalid values
FOOD AVERSION	2	2575	2	2575	1	2878	1	2878	0.605375651806333		Fisher's Exact Test
FOOD POISONING	1	2576	1	2576							Invalid values
FOOT FRACTURE					2	2877	2	2877			Invalid values
FORCED EXPIRATORY VOLUME DECREASED	3	2574	3	2574	1	2878	1	2878	0.349553705929821		Fisher's Exact Test
FORCED VITAL CAPACITY ABNORMAL					1	2878	1	2878			Invalid values
FORCED VITAL CAPACITY DECREASED	1	2576	1	2576							Invalid values
FRACTURE					1	2878	1	2878			Invalid values
FREQUENT BOWEL MOVEMENTS	2	2575	2	2575	3	2876	3	2876	1		Fisher's Exact Test
FRUSTRATION TOLERANCE DECREASED	1	2576	1	2576							Invalid values
FULL BLOOD COUNT ABNORMAL	1	2576	1	2576	3	2876	3	2876	0.627158510564134		Fisher's Exact Test
FUNCTIONAL GASTROINTESTINAL DISORDER	1	2576	1	2576							Invalid values
FUNGAL INFECTION					2	2877	2	2877			Invalid values
GAIT DISTURBANCE	3	2574	3	2574	7	2872	7	2872	0.350820061923518		Fisher's Exact Test
GAIT INABILITY	3	2574	3	2574	2	2877	2	2877	0.672088235171501		Fisher's Exact Test
GAMMA-GLUTAMYLTRANSFERASE INCREASED	2	2575	2	2575	1	2878	1	2878	0.605375651806333		Fisher's Exact Test
GASTRIC CANCER	2	2575	2	2575							Invalid values
GASTRIC HAEMORRHAGE					1	2878	1	2878			Invalid values
GASTRITIS	2	2575	2	2575	3	2876	3	2876	1		Fisher's Exact Test
GASTRODUODENAL ULCER	3	2574	3	2574							Invalid values
GASTROENTERITIS	2	2575	2	2575	1	2878	1	2878	0.605375651806333		Fisher's Exact Test
GASTROINTESTINAL ANGIODYSPLASIA	1	2576	1	2576							Invalid values
GASTROINTESTINAL BACTERIAL INFECTION	1	2576	1	2576							Invalid values
GASTROINTESTINAL CARCINOMA					1	2878	1	2878			Invalid values
GASTROINTESTINAL DISORDER	7	2570	7	2570	14	2865	14	2865	0.289456554356556	1.12214729899863	Chi-Square
GASTROINTESTINAL FUNGAL INFECTION	1	2576	1	2576							Invalid values
GASTROINTESTINAL HAEMORRHAGE	1	2576	1	2576	3	2876	3	2876	0.627158510564134		Fisher's Exact Test
GASTROINTESTINAL PAIN					1	2878	1	2878			Invalid values
GASTROINTESTINAL STROMAL TUMOUR					1	2878	1	2878			Invalid values
GASTROINTESTINAL ULCER HAEMORRHAGE	1	2576	1	2576							Invalid values
GASTROOESOPHAGEAL REFLUX DISEASE	4	2573	4	2573	7	2872	7	2872	0.674113416009541	0.176828095492455	Chi-Square
GENERAL PHYSICAL HEALTH DETERIORATION	7	2570	7	2570	2	2877	2	2877	0.0939670886391086		Fisher's Exact Test
GENITAL HAEMORRHAGE	2	2575	2	2575							Invalid values
GINGIVAL BLISTER	1	2576	1	2576							Invalid values
GLOSSITIS	1	2576	1	2576							Invalid values
GLUCOSE TOLERANCE IMPAIRED					1	2878	1	2878			Invalid values
GLYCOSYLATED HAEMOGLOBIN INCREASED					1	2878	1	2878			Invalid values
GOODPASTURE'S SYNDROME	1	2576	1	2576							Invalid values
GOUT					1	2878	1	2878			Invalid values
GRAVES' DISEASE					1	2878	1	2878			Invalid values
GROIN ABSCESS	1	2576	1	2576							Invalid values
GROIN PAIN	1	2576	1	2576	1	2878	1	2878	1		Fisher's Exact Test
GUILLAIN-BARRE SYNDROME					2	2877	2	2877			Invalid values
GYNAECOMASTIA	2	2575	2	2575	1	2878	1	2878	0.605375651806333		Fisher's Exact Test
H1N1 INFLUENZA					1	2878	1	2878			Invalid values
HAEMANGIOMA OF SKIN					1	2878	1	2878			Invalid values
HAEMATEMESIS	1	2576	1	2576	2	2877	2	2877	1		Fisher's Exact Test
HAEMATOCHEZIA	6	2571	6	2571	4	2875	4	2875	0.531653081822082		Fisher's Exact Test
HAEMATOMA					1	2878	1	2878			Invalid values
HAEMODYNAMIC INSTABILITY	2	2575	2	2575							Invalid values
HAEMOGLOBIN DECREASED					1	2878	1	2878			Invalid values
HAEMOPTYSIS	3	2574	3	2574							Invalid values
HAEMORRHAGE					4	2875	4	2875			Invalid values
HAEMORRHAGE INTRACRANIAL					1	2878	1	2878			Invalid values
HAEMORRHAGE SUBCUTANEOUS					1	2878	1	2878			Invalid values
HAEMORRHAGIC STROKE					1	2878	1	2878			Invalid values
HAIR COLOUR CHANGES					1	2878	1	2878			Invalid values
HALLUCINATION	7	2570	7	2570	7	2872	7	2872	0.999999999999995	3.43437001103441e-29	Chi-Square
HALO VISION					1	2878	1	2878			Invalid values
HANGOVER					1	2878	1	2878			Invalid values
HEAD DISCOMFORT					1	2878	1	2878			Invalid values
HEAD INJURY	1	2576	1	2576	1	2878	1	2878	1		Fisher's Exact Test
HEADACHE	43	2534	43	2534	73	2806	73	2806	0.0338103995630197	4.50426623506277	Chi-Square
HEART RATE ABNORMAL					1	2878	1	2878			Invalid values
HEART RATE DECREASED	3	2574	3	2574	1	2878	1	2878	0.349553705929821		Fisher's Exact Test
HEART RATE INCREASED	14	2563	14	2563	20	2859	20	2859	0.591104440160346	0.288622779477479	Chi-Square
HEART RATE IRREGULAR	3	2574	3	2574	4	2875	4	2875	1		Fisher's Exact Test
HEART VALVE INCOMPETENCE	1	2576	1	2576							Invalid values
HELICOBACTER INFECTION	1	2576	1	2576							Invalid values
HEPATIC CANCER					2	2877	2	2877			Invalid values
HEPATIC CIRRHOSIS					2	2877	2	2877			Invalid values
HEPATIC ENZYME INCREASED	1	2576	1	2576	1	2878	1	2878	1		Fisher's Exact Test
HEPATIC FUNCTION ABNORMAL					1	2878	1	2878			Invalid values
HEPATIC PAIN					1	2878	1	2878			Invalid values
HEPATITIS	1	2576	1	2576							Invalid values
HEPATITIS ALCOHOLIC	1	2576	1	2576							Invalid values
HEPATITIS B	1	2576	1	2576							Invalid values
HEPATOMEGALY	1	2576	1	2576							Invalid values
HERNIA	1	2576	1	2576							Invalid values
HERPES SIMPLEX					1	2878	1	2878			Invalid values
HERPES VIRUS INFECTION	1	2576	1	2576							Invalid values
HERPES ZOSTER	2	2575	2	2575	2	2877	2	2877	1		Fisher's Exact Test
HIATUS HERNIA	1	2576	1	2576							Invalid values
HIP FRACTURE	1	2576	1	2576	3	2876	3	2876	0.627158510564134		Fisher's Exact Test
HOSPITALISATION	2	2575	2	2575	3	2876	3	2876	1		Fisher's Exact Test
HOT FLUSH					4	2875	4	2875			Invalid values
HUNGER	2	2575	2	2575	1	2878	1	2878	0.605375651806333		Fisher's Exact Test
HYPERCAPNIA					1	2878	1	2878			Invalid values
HYPERHIDROSIS	3	2574	3	2574	5	2874	5	2874	0.729703635756945		Fisher's Exact Test
HYPERLIPIDAEMIA					2	2877	2	2877			Invalid values
HYPERSENSITIVITY	5	2572	5	2572	5	2874	5	2874	1		Fisher's Exact Test
HYPERSOMNIA					1	2878	1	2878			Invalid values
HYPERTENSION	9	2568	9	2568	16	2863	16	2863	0.354038794469788	0.858928223554701	Chi-Square
HYPERTENSIVE CRISIS	2	2575	2	2575	1	2878	1	2878	0.605375651806333		Fisher's Exact Test
HYPERTENSIVE HEART DISEASE					1	2878	1	2878			Invalid values
HYPERTRICHOSIS					1	2878	1	2878			Invalid values
HYPERVENTILATION					1	2878	1	2878			Invalid values
HYPOACUSIS	4	2573	4	2573	3	2876	3	2876	0.713899594257886		Fisher's Exact Test
HYPOAESTHESIA ORAL	1	2576	1	2576	2	2877	2	2877	1		Fisher's Exact Test
HYPOCAPNIA	1	2576	1	2576							Invalid values
HYPOGLYCAEMIA	2	2575	2	2575	1	2878	1	2878	0.605375651806333		Fisher's Exact Test
HYPOKALAEMIA					1	2878	1	2878			Invalid values
HYPOKINESIA	1	2576	1	2576							Invalid values
HYPONATRAEMIA					5	2874	5	2874			Invalid values
HYPOPHAGIA	6	2571	6	2571	2	2877	2	2877	0.159940357068486		Fisher's Exact Test
HYPOPNOEA	1	2576	1	2576	1	2878	1	2878	1		Fisher's Exact Test
HYPOTENSION	5	2572	5	2572	6	2873	6	2873	0.999999999999995	3.57518525926859e-29	Chi-Square
HYPOVOLAEMIC SHOCK	2	2575	2	2575							Invalid values
HYPOXIA	4	2573	4	2573	2	2877	2	2877	0.430681169998732		Fisher's Exact Test
ILL-DEFINED DISORDER					3	2876	3	2876			Invalid values
ILLNESS	2	2575	2	2575	4	2875	4	2875	0.69019526896592		Fisher's Exact Test
IMMOBILE					1	2878	1	2878			Invalid values
IMMUNE SYSTEM DISORDER					1	2878	1	2878			Invalid values
IMPAIRED DRIVING ABILITY					2	2877	2	2877			Invalid values
IMPAIRED WORK ABILITY					1	2878	1	2878			Invalid values
INABILITY TO AFFORD MEDICATION	3	2574	3	2574	2	2877	2	2877	0.672088235171501		Fisher's Exact Test
INAPPROPRIATE SCHEDULE OF PRODUCT ADMINISTRATION	7	2570	7	2570	3	2876	3	2876	0.20681404706073		Fisher's Exact Test
INCISIONAL HERNIA	1	2576	1	2576							Invalid values
INCONTINENCE					1	2878	1	2878			Invalid values
INCORRECT DOSE ADMINISTERED	5	2572	5	2572	3	2876	3	2876	0.488180077964006		Fisher's Exact Test
INCORRECT DOSE ADMINISTERED BY DEVICE	1	2576	1	2576							Invalid values
INCORRECT DRUG ADMINISTRATION RATE	1	2576	1	2576							Invalid values
INCORRECT ROUTE OF PRODUCT ADMINISTRATION	1	2576	1	2576							Invalid values
INCREASED BRONCHIAL SECRETION	3	2574	3	2574	1	2878	1	2878	0.349553705929821		Fisher's Exact Test
INCREASED TENDENCY TO BRUISE					1	2878	1	2878			Invalid values
INCREASED UPPER AIRWAY SECRETION	4	2573	4	2573	1	2878	1	2878	0.195547394228249		Fisher's Exact Test
INCREASED VISCOSITY OF BRONCHIAL SECRETION	1	2576	1	2576							Invalid values
INCREASED VISCOSITY OF UPPER RESPIRATORY SECRETION	1	2576	1	2576							Invalid values
INFARCTION	1	2576	1	2576							Invalid values
INFECTION	5	2572	5	2572	8	2871	8	2871	0.721768804016199	0.126804236326348	Chi-Square
INFECTIVE EXACERBATION OF CHRONIC OBSTRUCTIVE AIRWAYS DISEASE					1	2878	1	2878			Invalid values
INFLAMMATION	1	2576	1	2576							Invalid values
INFLUENZA	4	2573	4	2573	10	2869	10	2869	0.257472214011999	1.28229791345673	Chi-Square
INFLUENZA LIKE ILLNESS	10	2567	10	2567	14	2865	14	2865	0.731987755077162	0.117294314256294	Chi-Square
INJECTION SITE PAIN	1	2576	1	2576							Invalid values
INJURY					1	2878	1	2878			Invalid values
INJURY CORNEAL					1	2878	1	2878			Invalid values
INSOMNIA	49	2528	49	2528	59	2820	59	2820	0.768632576269598	0.0865324679830152	Chi-Square
INSURANCE ISSUE	1	2576	1	2576	1	2878	1	2878	1		Fisher's Exact Test
INTENTION TREMOR	1	2576	1	2576							Invalid values
INTENTIONAL DEVICE MISUSE					1	2878	1	2878			Invalid values
INTENTIONAL DOSE OMISSION	1	2576	1	2576	2	2877	2	2877	1		Fisher's Exact Test
INTENTIONAL OVERDOSE	2	2575	2	2575							Invalid values
INTENTIONAL PRODUCT MISUSE	16	2561	16	2561	30	2849	30	2849	0.121082452038018	2.40326305845358	Chi-Square
INTENTIONAL PRODUCT USE ISSUE					1	2878	1	2878			Invalid values
INTENTIONAL SELF-INJURY	1	2576	1	2576							Invalid values
INTERCEPTED PRODUCT DISPENSING ERROR	1	2576	1	2576							Invalid values
INTERNATIONAL NORMALISED RATIO ABNORMAL	1	2576	1	2576							Invalid values
INTERNATIONAL NORMALISED RATIO INCREASED					1	2878	1	2878			Invalid values
INTERVERTEBRAL DISC DEGENERATION					1	2878	1	2878			Invalid values
INTESTINAL CYST					1	2878	1	2878			Invalid values
INTESTINAL HAEMORRHAGE	2	2575	2	2575							Invalid values
INTESTINAL OBSTRUCTION	3	2574	3	2574	1	2878	1	2878	0.349553705929821		Fisher's Exact Test
INTRACRANIAL ANEURYSM	1	2576	1	2576							Invalid values
INTRACRANIAL PRESSURE INCREASED					1	2878	1	2878			Invalid values
INTRAOCULAR PRESSURE INCREASED					1	2878	1	2878			Invalid values
INVESTIGATION					1	2878	1	2878			Invalid values
IRRITABILITY	1	2576	1	2576	4	2875	4	2875	0.378597517606891		Fisher's Exact Test
IRRITABLE BOWEL SYNDROME					1	2878	1	2878			Invalid values
JOINT DISLOCATION					1	2878	1	2878			Invalid values
JOINT SWELLING	3	2574	3	2574	2	2877	2	2877	0.672088235171501		Fisher's Exact Test
KIDNEY INFECTION					2	2877	2	2877			Invalid values
KLEBSIELLA INFECTION	2	2575	2	2575							Invalid values
KNEE ARTHROPLASTY					2	2877	2	2877			Invalid values
KYPHOSIS	2	2575	2	2575							Invalid values
LABORATORY TEST ABNORMAL					1	2878	1	2878			Invalid values
LACRIMATION INCREASED	1	2576	1	2576							Invalid values
LACTOBACILLUS INFECTION	1	2576	1	2576							Invalid values
LACTOSE INTOLERANCE					1	2878	1	2878			Invalid values
LARGE INTESTINAL HAEMORRHAGE					1	2878	1	2878			Invalid values
LARGE INTESTINE PERFORATION	1	2576	1	2576							Invalid values
LARGE INTESTINE POLYP					1	2878	1	2878			Invalid values
LARYNGEAL CANCER	1	2576	1	2576							Invalid values
LEFT VENTRICULAR FAILURE	1	2576	1	2576							Invalid values
LEFT VENTRICULAR HYPERTROPHY					1	2878	1	2878			Invalid values
LETHARGY	2	2575	2	2575							Invalid values
LEUKAEMIA					2	2877	2	2877			Invalid values
LEUKOPENIA					1	2878	1	2878			Invalid values
LIMB DEFORMITY					1	2878	1	2878			Invalid values
LIMB DISCOMFORT					2	2877	2	2877			Invalid values
LIMB INJURY					1	2878	1	2878			Invalid values
LIP BLISTER	1	2576	1	2576							Invalid values
LIP DISORDER					1	2878	1	2878			Invalid values
LIP DRY	1	2576	1	2576							Invalid values
LIP HAEMORRHAGE	1	2576	1	2576							Invalid values
LIP SWELLING	1	2576	1	2576	3	2876	3	2876	0.627158510564134		Fisher's Exact Test
LIPASE INCREASED					1	2878	1	2878			Invalid values
LIVER INJURY	1	2576	1	2576							Invalid values
LORDOSIS	2	2575	2	2575							Invalid values
LOSS OF CONSCIOUSNESS	6	2571	6	2571	3	2876	3	2876	0.322349059478992		Fisher's Exact Test
LOSS OF PERSONAL INDEPENDENCE IN DAILY ACTIVITIES	4	2573	4	2573	11	2868	11	2868	0.180665957855114	1.79213740776807	Chi-Square
LOWER GASTROINTESTINAL HAEMORRHAGE	1	2576	1	2576	2	2877	2	2877	1		Fisher's Exact Test
LOWER RESPIRATORY TRACT CONGESTION	1	2576	1	2576	1	2878	1	2878	1		Fisher's Exact Test
LOWER RESPIRATORY TRACT INFECTION	1	2576	1	2576	1	2878	1	2878	1		Fisher's Exact Test
LUMBAR VERTEBRAL FRACTURE	2	2575	2	2575							Invalid values
LUNG ADENOCARCINOMA	1	2576	1	2576	1	2878	1	2878	1		Fisher's Exact Test
LUNG CARCINOMA CELL TYPE UNSPECIFIED RECURRENT					3	2876	3	2876			Invalid values
LUNG CARCINOMA CELL TYPE UNSPECIFIED STAGE IV	1	2576	1	2576							Invalid values
LUNG DIFFUSION DISORDER					1	2878	1	2878			Invalid values
LUNG DISORDER	6	2571	6	2571	12	2867	12	2867	0.343799359223208	0.896212329309378	Chi-Square
LUNG NEOPLASM	1	2576	1	2576							Invalid values
LUNG NEOPLASM MALIGNANT	7	2570	7	2570	6	2873	6	2873	0.841387416277728	0.0400476642072842	Chi-Square
LYMPHADENOPATHY					2	2877	2	2877			Invalid values
MACULAR DEGENERATION	1	2576	1	2576	2	2877	2	2877	1		Fisher's Exact Test
MAGNESIUM DEFICIENCY	1	2576	1	2576							Invalid values
MALABSORPTION					1	2878	1	2878			Invalid values
MALAISE	36	2541	36	2541	56	2823	56	2823	0.143030875958437	2.14504464093077	Chi-Square
MASS	1	2576	1	2576	1	2878	1	2878	1		Fisher's Exact Test
MECHANICAL ILEUS	1	2576	1	2576							Invalid values
MEDICAL DIET					1	2878	1	2878			Invalid values
MEDICATION ERROR	16	2561	16	2561	9	2870	9	2870	0.138226650873041	2.19759051630762	Chi-Square
MELAENA	6	2571	6	2571	1	2878	1	2878	0.0575043155797035		Fisher's Exact Test
MELANOCYTIC NAEVUS	1	2576	1	2576							Invalid values
MEMORY IMPAIRMENT	4	2573	4	2573	12	2867	12	2867	0.125229250703786	2.35066904584095	Chi-Square
MENOPAUSE					1	2878	1	2878			Invalid values
MENTAL DISORDER	4	2573	4	2573	4	2875	4	2875	1		Fisher's Exact Test
MENTAL IMPAIRMENT	1	2576	1	2576	1	2878	1	2878	1		Fisher's Exact Test
MENTAL STATUS CHANGES	1	2576	1	2576							Invalid values
METABOLIC ACIDOSIS					1	2878	1	2878			Invalid values
METASTASES TO BONE	1	2576	1	2576							Invalid values
METASTASES TO LIVER	2	2575	2	2575							Invalid values
MIDDLE EAR EFFUSION	1	2576	1	2576							Invalid values
MIDDLE INSOMNIA	1	2576	1	2576	1	2878	1	2878	1		Fisher's Exact Test
MIGRAINE	1	2576	1	2576	5	2874	5	2874	0.222798641927376		Fisher's Exact Test
MOBILITY DECREASED	1	2576	1	2576	1	2878	1	2878	1		Fisher's Exact Test
MONOPLEGIA	1	2576	1	2576	1	2878	1	2878	1		Fisher's Exact Test
MOOD ALTERED	3	2574	3	2574	2	2877	2	2877	0.672088235171501		Fisher's Exact Test
MOOD SWINGS	1	2576	1	2576	3	2876	3	2876	0.627158510564134		Fisher's Exact Test
MORBID THOUGHTS					1	2878	1	2878			Invalid values
MOUTH HAEMORRHAGE	1	2576	1	2576							Invalid values
MOVEMENT DISORDER	1	2576	1	2576	3	2876	3	2876	0.627158510564134		Fisher's Exact Test
MUCOSAL DISORDER					1	2878	1	2878			Invalid values
MUCOUS STOOLS	1	2576	1	2576							Invalid values
MULTIPLE ALLERGIES					1	2878	1	2878			Invalid values
MUSCLE ATROPHY	1	2576	1	2576							Invalid values
MUSCLE DISORDER	1	2576	1	2576	1	2878	1	2878	1		Fisher's Exact Test
MUSCLE MASS					1	2878	1	2878			Invalid values
MUSCLE SPASMS	11	2566	11	2566	12	2867	12	2867	0.999999999999997	1.88754962624123e-29	Chi-Square
MUSCLE STRAIN	1	2576	1	2576	1	2878	1	2878	1		Fisher's Exact Test
MUSCLE TIGHTNESS	2	2575	2	2575							Invalid values
MUSCULAR WEAKNESS	3	2574	3	2574	4	2875	4	2875	1		Fisher's Exact Test
MUSCULOSKELETAL CHEST PAIN	1	2576	1	2576	1	2878	1	2878	1		Fisher's Exact Test
MUSCULOSKELETAL PAIN	3	2574	3	2574	1	2878	1	2878	0.349553705929821		Fisher's Exact Test
MUSCULOSKELETAL STIFFNESS	1	2576	1	2576	3	2876	3	2876	0.627158510564134		Fisher's Exact Test
MYALGIA	11	2566	11	2566	8	2871	8	2871	0.482427313777422	0.493371238840483	Chi-Square
MYCOBACTERIUM AVIUM COMPLEX INFECTION					1	2878	1	2878			Invalid values
MYOCARDIAL INFARCTION	8	2569	8	2569	6	2873	6	2873	0.634282278190752	0.226298291586046	Chi-Square
MYOPATHY	1	2576	1	2576							Invalid values
NAIL BED DISORDER					1	2878	1	2878			Invalid values
NAIL DISORDER					1	2878	1	2878			Invalid values
NAIL DYSTROPHY					1	2878	1	2878			Invalid values
NARCOLEPSY					1	2878	1	2878			Invalid values
NASAL CONGESTION	1	2576	1	2576	3	2876	3	2876	0.627158510564134		Fisher's Exact Test
NASAL CYST					1	2878	1	2878			Invalid values
NASAL DISCOMFORT					1	2878	1	2878			Invalid values
NASAL SEPTUM DEVIATION	1	2576	1	2576							Invalid values
NASOPHARYNGITIS	9	2568	9	2568	6	2873	6	2873	0.463616358348989	0.53714977501898	Chi-Square
NAUSEA	51	2526	51	2526	92	2787	92	2787	0.0064672889380941	7.41526218650254	Chi-Square
NEAR DEATH EXPERIENCE					1	2878	1	2878			Invalid values
NECK INJURY					1	2878	1	2878			Invalid values
NECK MASS	1	2576	1	2576	1	2878	1	2878	1		Fisher's Exact Test
NECK PAIN	2	2575	2	2575	5	2874	5	2874	0.457841720690361		Fisher's Exact Test
NEGATIVE THOUGHTS	1	2576	1	2576							Invalid values
NEOPLASM MALIGNANT	5	2572	5	2572	5	2874	5	2874	1		Fisher's Exact Test
NEPHROLITHIASIS	2	2575	2	2575	1	2878	1	2878	0.605375651806333		Fisher's Exact Test
NERVE COMPRESSION	1	2576	1	2576							Invalid values
NERVOUSNESS	11	2566	11	2566	10	2869	10	2869	0.799082969495056	0.0647876040179069	Chi-Square
NEUROPATHY PERIPHERAL	1	2576	1	2576	4	2875	4	2875	0.378597517606891		Fisher's Exact Test
NEUTROPENIA					1	2878	1	2878			Invalid values
NIGHT SWEATS					2	2877	2	2877			Invalid values
NIGHTMARE	6	2571	6	2571	5	2874	5	2874	0.853975006754845	0.0338740382719888	Chi-Square
NO ADVERSE EVENT					1	2878	1	2878			Invalid values
NODULE					1	2878	1	2878			Invalid values
NONINFECTIVE ENCEPHALITIS	1	2576	1	2576							Invalid values
NONSPECIFIC REACTION	1	2576	1	2576							Invalid values
OBSTRUCTION	1	2576	1	2576							Invalid values
OBSTRUCTIVE AIRWAYS DISORDER	1	2576	1	2576	3	2876	3	2876	0.627158510564134		Fisher's Exact Test
OCULAR ICTERUS					1	2878	1	2878			Invalid values
OEDEMA	1	2576	1	2576	1	2878	1	2878	1		Fisher's Exact Test
OEDEMA PERIPHERAL	7	2570	7	2570	2	2877	2	2877	0.0939670886391086		Fisher's Exact Test
OESOPHAGEAL CARCINOMA	1	2576	1	2576							Invalid values
OESOPHAGEAL SQUAMOUS CELL CARCINOMA	1	2576	1	2576							Invalid values
OESOPHAGEAL STENOSIS					1	2878	1	2878			Invalid values
OESOPHAGITIS					1	2878	1	2878			Invalid values
OFF LABEL USE	54	2523	54	2523	53	2826	53	2826	0.562487411060293	0.335415673411084	Chi-Square
ORAL CANDIDIASIS					1	2878	1	2878			Invalid values
ORAL PAIN					1	2878	1	2878			Invalid values
ORGAN TRANSPLANT	1	2576	1	2576							Invalid values
OROPHARYNGEAL DISCOMFORT	1	2576	1	2576							Invalid values
OROPHARYNGEAL PAIN					2	2877	2	2877			Invalid values
ORTHOPNOEA	1	2576	1	2576	1	2878	1	2878	1		Fisher's Exact Test
OSTEOARTHRITIS	3	2574	3	2574	1	2878	1	2878	0.349553705929821		Fisher's Exact Test
OSTEOPOROSIS	3	2574	3	2574	3	2876	3	2876	1		Fisher's Exact Test
OSTEOPOROTIC FRACTURE	2	2575	2	2575							Invalid values
OVERDOSE	2	2575	2	2575							Invalid values
OXYGEN CONSUMPTION DECREASED	1	2576	1	2576	1	2878	1	2878	1		Fisher's Exact Test
OXYGEN SATURATION DECREASED	2	2575	2	2575	5	2874	5	2874	0.457841720690361		Fisher's Exact Test
OXYGEN SATURATION INCREASED					1	2878	1	2878			Invalid values
PAIN	6	2571	6	2571	18	2861	18	2861	0.0475249050575206	3.92670749916932	Chi-Square
PAIN IN EXTREMITY	7	2570	7	2570	15	2864	15	2864	0.216023513565596	1.53059269513149	Chi-Square
PAIN IN JAW					1	2878	1	2878			Invalid values
PAIN OF SKIN					2	2877	2	2877			Invalid values
PALPITATIONS	6	2571	6	2571	13	2866	13	2866	0.254724435347858	1.29720477592693	Chi-Square
PANCREAS INFECTION	1	2576	1	2576							Invalid values
PANCREATIC CARCINOMA	1	2576	1	2576	1	2878	1	2878	1		Fisher's Exact Test
PANCREATITIS	4	2573	4	2573	3	2876	3	2876	0.713899594257886		Fisher's Exact Test
PANCREATITIS ACUTE	1	2576	1	2576	1	2878	1	2878	1		Fisher's Exact Test
PANIC ATTACK	6	2571	6	2571	10	2869	10	2869	0.595985774744015	0.281092915011072	Chi-Square
PANIC DISORDER					2	2877	2	2877			Invalid values
PANIC REACTION					1	2878	1	2878			Invalid values
PARAESTHESIA					6	2873	6	2873			Invalid values
PARAESTHESIA ORAL					1	2878	1	2878			Invalid values
PARANOIA					1	2878	1	2878			Invalid values
PARKINSON'S DISEASE	2	2575	2	2575							Invalid values
PELVIC FRACTURE					1	2878	1	2878			Invalid values
PEPTIC ULCER	3	2574	3	2574							Invalid values
PERFORATION BILE DUCT					1	2878	1	2878			Invalid values
PERICARDIAL EFFUSION					1	2878	1	2878			Invalid values
PERICARDITIS	1	2576	1	2576							Invalid values
PERIPHERAL ARTERIAL OCCLUSIVE DISEASE					1	2878	1	2878			Invalid values
PERIPHERAL ARTERY BYPASS					1	2878	1	2878			Invalid values
PERIPHERAL COLDNESS					1	2878	1	2878			Invalid values
PERIPHERAL ISCHAEMIA					1	2878	1	2878			Invalid values
PERIPHERAL SWELLING	1	2576	1	2576	3	2876	3	2876	0.627158510564134		Fisher's Exact Test
PERSONALITY CHANGE	3	2574	3	2574	1	2878	1	2878	0.349553705929821		Fisher's Exact Test
PERSONALITY DISORDER	1	2576	1	2576							Invalid values
PETIT MAL EPILEPSY	1	2576	1	2576							Invalid values
PHARYNGEAL INFLAMMATION					1	2878	1	2878			Invalid values
PHARYNGEAL OEDEMA					1	2878	1	2878			Invalid values
PHARYNGEAL SWELLING					1	2878	1	2878			Invalid values
PHLEBITIS	1	2576	1	2576							Invalid values
PHOTOSENSITIVITY REACTION	1	2576	1	2576							Invalid values
PLASMA CELL MYELOMA	3	2574	3	2574	1	2878	1	2878	0.349553705929821		Fisher's Exact Test
PLATELET COUNT DECREASED	1	2576	1	2576	1	2878	1	2878	1		Fisher's Exact Test
PLEURAL EFFUSION	1	2576	1	2576	1	2878	1	2878	1		Fisher's Exact Test
PLEURITIC PAIN	1	2576	1	2576							Invalid values
PNEUMONIA	54	2523	54	2523	49	2830	49	2830	0.333780751473193	0.934173636439028	Chi-Square
PNEUMONIA ASPIRATION	1	2576	1	2576							Invalid values
PNEUMONIA BACTERIAL	1	2576	1	2576							Invalid values
PNEUMONIA FUNGAL					1	2878	1	2878			Invalid values
PNEUMONIA PNEUMOCOCCAL	1	2576	1	2576							Invalid values
PNEUMONIA PSEUDOMONAL	1	2576	1	2576	1	2878	1	2878	1		Fisher's Exact Test
PNEUMONITIS	1	2576	1	2576	2	2877	2	2877	1		Fisher's Exact Test
PNEUMOTHORAX	7	2570	7	2570	1	2878	1	2878	0.0305172619781089		Fisher's Exact Test
POLLAKIURIA	2	2575	2	2575	5	2874	5	2874	0.457841720690361		Fisher's Exact Test
POLYP					2	2877	2	2877			Invalid values
POLYURIA	1	2576	1	2576							Invalid values
POOR QUALITY SLEEP	1	2576	1	2576	1	2878	1	2878	1		Fisher's Exact Test
POST PROCEDURAL COMPLICATION					1	2878	1	2878			Invalid values
POSTMENOPAUSAL HAEMORRHAGE					1	2878	1	2878			Invalid values
POSTOPERATIVE ILEUS	1	2576	1	2576							Invalid values
PROCEDURAL COMPLICATION					1	2878	1	2878			Invalid values
PRODUCT ADMINISTRATION ERROR	3	2574	3	2574	2	2877	2	2877	0.672088235171501		Fisher's Exact Test
PRODUCT AVAILABILITY ISSUE					1	2878	1	2878			Invalid values
PRODUCT COMMINGLING	1	2576	1	2576							Invalid values
PRODUCT DISPENSING ERROR	1	2576	1	2576	1	2878	1	2878	1		Fisher's Exact Test
PRODUCT DISTRIBUTION ISSUE					2	2877	2	2877			Invalid values
PRODUCT DOSE OMISSION ISSUE	28	2549	28	2549	36	2843	36	2843	0.663265141766909	0.189581521707627	Chi-Square
PRODUCT LABEL ISSUE	1	2576	1	2576							Invalid values
PRODUCT PACKAGE ASSOCIATED INJURY					1	2878	1	2878			Invalid values
PRODUCT PACKAGING ISSUE					1	2878	1	2878			Invalid values
PRODUCT RESIDUE PRESENT	1	2576	1	2576							Invalid values
PRODUCT USE IN UNAPPROVED INDICATION	5	2572	5	2572	7	2872	7	2872	0.922578468319458	0.00944517182572384	Chi-Square
PRODUCT USE ISSUE	13	2564	13	2564	17	2862	17	2862	0.805992415662914	0.0603190259928396	Chi-Square
PRODUCTIVE COUGH	12	2565	12	2565	7	2872	7	2872	0.244934146977811	1.35196923704462	Chi-Square
PROSTATE CANCER	2	2575	2	2575							Invalid values
PROSTATIC DISORDER	3	2574	3	2574							Invalid values
PROSTATOMEGALY	1	2576	1	2576							Invalid values
PRURITUS	7	2570	7	2570	13	2866	13	2866	0.382427836356126	0.76288287835995	Chi-Square
PSEUDOMONAS INFECTION	1	2576	1	2576							Invalid values
PSORIASIS	1	2576	1	2576	2	2877	2	2877	1		Fisher's Exact Test
PSYCHIATRIC SYMPTOM					2	2877	2	2877			Invalid values
PSYCHOTIC DISORDER	1	2576	1	2576							Invalid values
PULMONARY AIR LEAKAGE					1	2878	1	2878			Invalid values
PULMONARY ARTERIAL HYPERTENSION					2	2877	2	2877			Invalid values
PULMONARY CONGESTION	2	2575	2	2575	1	2878	1	2878	0.605375651806333		Fisher's Exact Test
PULMONARY EMBOLISM	2	2575	2	2575	1	2878	1	2878	0.605375651806333		Fisher's Exact Test
PULMONARY FIBROSIS	2	2575	2	2575							Invalid values
PULMONARY FUNCTION TEST DECREASED	1	2576	1	2576	1	2878	1	2878	1		Fisher's Exact Test
PULMONARY HAEMORRHAGE	1	2576	1	2576							Invalid values
PULMONARY HYPERTENSION	1	2576	1	2576	2	2877	2	2877	1		Fisher's Exact Test
PULMONARY MASS	4	2573	4	2573	4	2875	4	2875	1		Fisher's Exact Test
PULMONARY OEDEMA	2	2575	2	2575	2	2877	2	2877	1		Fisher's Exact Test
PULMONARY SARCOIDOSIS	1	2576	1	2576							Invalid values
PULMONARY THROMBOSIS	1	2576	1	2576	1	2878	1	2878	1		Fisher's Exact Test
PYREXIA	16	2561	16	2561	7	2872	7	2872	0.0523022784015032	3.76607338786268	Chi-Square
RALES	2	2575	2	2575							Invalid values
RASH	7	2570	7	2570	8	2871	8	2871	0.999999999999998	6.41346819989511e-30	Chi-Square
RASH MACULAR	1	2576	1	2576							Invalid values
RASH PRURITIC	1	2576	1	2576							Invalid values
RECTAL CANCER	2	2575	2	2575							Invalid values
RECTAL DISCHARGE					1	2878	1	2878			Invalid values
RECTAL HAEMORRHAGE					3	2876	3	2876			Invalid values
RECTAL PROLAPSE					1	2878	1	2878			Invalid values
RED BLOOD CELL ABNORMALITY	1	2576	1	2576							Invalid values
REFUSAL OF TREATMENT BY PATIENT	1	2576	1	2576							Invalid values
REGURGITATION	1	2576	1	2576							Invalid values
RENAL CANCER	1	2576	1	2576							Invalid values
RENAL CYST	1	2576	1	2576							Invalid values
RENAL FAILURE	2	2575	2	2575	3	2876	3	2876	1		Fisher's Exact Test
RENAL IMPAIRMENT	1	2576	1	2576	1	2878	1	2878	1		Fisher's Exact Test
RENAL SURGERY	1	2576	1	2576							Invalid values
RESPIRATION ABNORMAL	2	2575	2	2575	2	2877	2	2877	1		Fisher's Exact Test
RESPIRATORY ARREST	1	2576	1	2576							Invalid values
RESPIRATORY DISORDER	2	2575	2	2575							Invalid values
RESPIRATORY DISTRESS					2	2877	2	2877			Invalid values
RESPIRATORY FAILURE	7	2570	7	2570	10	2869	10	2869	0.79668045170826	0.06638124320299	Chi-Square
RESPIRATORY SYNCYTIAL VIRUS INFECTION					1	2878	1	2878			Invalid values
RESPIRATORY TRACT CONGESTION	2	2575	2	2575	1	2878	1	2878	0.605375651806333		Fisher's Exact Test
RESPIRATORY TRACT INFECTION	4	2573	4	2573	4	2875	4	2875	1		Fisher's Exact Test
RESPIRATORY TRACT INFECTION BACTERIAL	1	2576	1	2576							Invalid values
RESTLESS LEGS SYNDROME					3	2876	3	2876			Invalid values
RESTLESSNESS	7	2570	7	2570	4	2875	4	2875	0.43034153393726	0.621901551993288	Chi-Square
RETCHING	2	2575	2	2575	6	2873	6	2873	0.29472457165041		Fisher's Exact Test
RHABDOMYOLYSIS					1	2878	1	2878			Invalid values
RHEUMATOID ARTHRITIS					2	2877	2	2877			Invalid values
RHINORRHOEA	2	2575	2	2575	7	2872	7	2872	0.185353585294364		Fisher's Exact Test
RHINOVIRUS INFECTION					1	2878	1	2878			Invalid values
RIB FRACTURE	4	2573	4	2573							Invalid values
RIGHT VENTRICULAR FAILURE	1	2576	1	2576							Invalid values
ROAD TRAFFIC ACCIDENT					1	2878	1	2878			Invalid values
ROSACEA					1	2878	1	2878			Invalid values
ROTATOR CUFF SYNDROME	1	2576	1	2576							Invalid values
ROTAVIRUS INFECTION					1	2878	1	2878			Invalid values
SALIVARY GLAND ADENOMA	1	2576	1	2576							Invalid values
SALIVARY HYPERSECRETION	1	2576	1	2576							Invalid values
SARS-COV-2 TEST NEGATIVE					1	2878	1	2878			Invalid values
SCAR					1	2878	1	2878			Invalid values
SCHIZOPHRENIA	3	2574	3	2574							Invalid values
SCIATICA					1	2878	1	2878			Invalid values
SECRETION DISCHARGE	3	2574	3	2574	6	2873	6	2873	0.513466544362502		Fisher's Exact Test
SEIZURE	2	2575	2	2575							Invalid values
SELF-INJURIOUS IDEATION	2	2575	2	2575							Invalid values
SELF-MEDICATION					1	2878	1	2878			Invalid values
SEMEN DISCOLOURATION	1	2576	1	2576							Invalid values
SENSITIVE SKIN					2	2877	2	2877			Invalid values
SENSITIVITY TO WEATHER CHANGE					1	2878	1	2878			Invalid values
SENSORY DISTURBANCE	1	2576	1	2576							Invalid values
SENSORY LOSS	1	2576	1	2576	1	2878	1	2878	1		Fisher's Exact Test
SEPSIS	3	2574	3	2574	1	2878	1	2878	0.349553705929821		Fisher's Exact Test
SEPTIC SHOCK					1	2878	1	2878			Invalid values
SHOCK HYPOGLYCAEMIC	1	2576	1	2576							Invalid values
SHRINKING LUNG SYNDROME	1	2576	1	2576							Invalid values
SINUS HEADACHE					1	2878	1	2878			Invalid values
SINUS TACHYCARDIA	1	2576	1	2576							Invalid values
SINUSITIS	3	2574	3	2574	2	2877	2	2877	0.672088235171501		Fisher's Exact Test
SKIN ATROPHY					1	2878	1	2878			Invalid values
SKIN BURNING SENSATION	1	2576	1	2576	3	2876	3	2876	0.627158510564134		Fisher's Exact Test
SKIN CANCER					1	2878	1	2878			Invalid values
SKIN DISCOLOURATION	2	2575	2	2575	1	2878	1	2878	0.605375651806333		Fisher's Exact Test
SKIN DISORDER					2	2877	2	2877			Invalid values
SKIN EXFOLIATION	2	2575	2	2575	2	2877	2	2877	1		Fisher's Exact Test
SKIN FISSURES					2	2877	2	2877			Invalid values
SKIN HAEMORRHAGE					1	2878	1	2878			Invalid values
SKIN IRRITATION	4	2573	4	2573	2	2877	2	2877	0.430681169998732		Fisher's Exact Test
SKIN LACERATION					1	2878	1	2878			Invalid values
SKIN ODOUR ABNORMAL	1	2576	1	2576							Invalid values
SKIN PLAQUE					1	2878	1	2878			Invalid values
SKIN SWELLING					2	2877	2	2877			Invalid values
SKIN WRINKLING					1	2878	1	2878			Invalid values
SLEEP APNOEA SYNDROME	4	2573	4	2573	2	2877	2	2877	0.430681169998732		Fisher's Exact Test
SLEEP DISORDER	13	2564	13	2564	10	2869	10	2869	0.493356242677257	0.469198249425261	Chi-Square
SLEEP DISORDER DUE TO A GENERAL MEDICAL CONDITION					2	2877	2	2877			Invalid values
SLEEP DISORDER DUE TO GENERAL MEDICAL CONDITION, INSOMNIA TYPE	2	2575	2	2575	1	2878	1	2878	0.605375651806333		Fisher's Exact Test
SLEEP TERROR	1	2576	1	2576							Invalid values
SNEEZING					3	2876	3	2876			Invalid values
SOMNOLENCE	3	2574	3	2574	3	2876	3	2876	1		Fisher's Exact Test
SPEECH DISORDER	1	2576	1	2576	2	2877	2	2877	1		Fisher's Exact Test
SPINAL ANAESTHESIA					1	2878	1	2878			Invalid values
SPINAL PAIN					3	2876	3	2876			Invalid values
SPIROMETRY ABNORMAL	2	2575	2	2575	1	2878	1	2878	0.605375651806333		Fisher's Exact Test
SPLENOMEGALY	1	2576	1	2576							Invalid values
SPUTUM CULTURE POSITIVE					1	2878	1	2878			Invalid values
SPUTUM DISCOLOURED	2	2575	2	2575							Invalid values
SPUTUM INCREASED	2	2575	2	2575	1	2878	1	2878	0.605375651806333		Fisher's Exact Test
SPUTUM PURULENT	1	2576	1	2576	1	2878	1	2878	1		Fisher's Exact Test
SQUAMOUS CELL CARCINOMA					1	2878	1	2878			Invalid values
SQUAMOUS CELL CARCINOMA OF LUNG	1	2576	1	2576							Invalid values
SQUAMOUS CELL CARCINOMA OF THE ORAL CAVITY					1	2878	1	2878			Invalid values
STAPHYLOCOCCAL INFECTION	1	2576	1	2576	1	2878	1	2878	1		Fisher's Exact Test
STOMATITIS					1	2878	1	2878			Invalid values
STRESS					4	2875	4	2875			Invalid values
SUBDURAL HAEMATOMA	1	2576	1	2576							Invalid values
SUBILEUS	1	2576	1	2576							Invalid values
SUDDEN DEATH	2	2575	2	2575	1	2878	1	2878	0.605375651806333		Fisher's Exact Test
SUICIDAL BEHAVIOUR	2	2575	2	2575							Invalid values
SUICIDAL IDEATION	27	2550	27	2550	13	2866	13	2866	0.0156004723682982	5.8473560615176	Chi-Square
SUICIDE ATTEMPT	9	2568	9	2568	1	2878	1	2878	0.00834702048738328		Fisher's Exact Test
SUPRAVENTRICULAR TACHYCARDIA	2	2575	2	2575	2	2877	2	2877	1		Fisher's Exact Test
SWEAT DISCOLOURATION					1	2878	1	2878			Invalid values
SWELLING	4	2573	4	2573	2	2877	2	2877	0.430681169998732		Fisher's Exact Test
SWELLING FACE	2	2575	2	2575	2	2877	2	2877	1		Fisher's Exact Test
SWELLING OF EYELID	1	2576	1	2576	1	2878	1	2878	1		Fisher's Exact Test
SWOLLEN TONGUE	1	2576	1	2576							Invalid values
SYNCOPE	1	2576	1	2576	7	2872	7	2872	0.0734670233461066		Fisher's Exact Test
SYSTEMIC INFLAMMATORY RESPONSE SYNDROME					1	2878	1	2878			Invalid values
TACHYARRHYTHMIA	1	2576	1	2576							Invalid values
TACHYCARDIA	8	2569	8	2569	11	2868	11	2868	0.827216769109103	0.0476429014031028	Chi-Square
TASTE DISORDER					2	2877	2	2877			Invalid values
TENDERNESS					1	2878	1	2878			Invalid values
TENDONITIS	1	2576	1	2576							Invalid values
TERMINAL STATE					1	2878	1	2878			Invalid values
TESTICULAR PAIN	1	2576	1	2576							Invalid values
TESTICULAR TORSION	1	2576	1	2576							Invalid values
THERAPEUTIC PRODUCT EFFECT INCOMPLETE	2	2575	2	2575	2	2877	2	2877	1		Fisher's Exact Test
THERAPEUTIC PRODUCT INEFFECTIVE					1	2878	1	2878			Invalid values
THERAPEUTIC RESPONSE UNEXPECTED					1	2878	1	2878			Invalid values
THERAPY CESSATION	1	2576	1	2576	5	2874	5	2874	0.222798641927376		Fisher's Exact Test
THERAPY CHANGE	1	2576	1	2576							Invalid values
THINKING ABNORMAL					3	2876	3	2876			Invalid values
THORACIC VERTEBRAL FRACTURE	1	2576	1	2576							Invalid values
THROAT CANCER					1	2878	1	2878			Invalid values
THROAT TIGHTNESS					2	2877	2	2877			Invalid values
THROMBOCYTOPENIA	1	2576	1	2576							Invalid values
THROMBOSIS	2	2575	2	2575	5	2874	5	2874	0.457841720690361		Fisher's Exact Test
THYROID CANCER					1	2878	1	2878			Invalid values
THYROID MASS					1	2878	1	2878			Invalid values
TOTAL LUNG CAPACITY DECREASED	1	2576	1	2576	1	2878	1	2878	1		Fisher's Exact Test
TOXICITY TO VARIOUS AGENTS	1	2576	1	2576	2	2877	2	2877	1		Fisher's Exact Test
TRANSFUSION	1	2576	1	2576							Invalid values
TRANSIENT ISCHAEMIC ATTACK					1	2878	1	2878			Invalid values
TREATMENT NONCOMPLIANCE	1	2576	1	2576	1	2878	1	2878	1		Fisher's Exact Test
TREMOR	24	2553	24	2553	36	2843	36	2843	0.318101550711551	0.996736167427179	Chi-Square
TRICUSPID VALVE INCOMPETENCE					1	2878	1	2878			Invalid values
TROPONIN INCREASED	1	2576	1	2576							Invalid values
TUNNEL VISION					1	2878	1	2878			Invalid values
UNDERDOSE	1	2576	1	2576	1	2878	1	2878	1		Fisher's Exact Test
UNDERWEIGHT	1	2576	1	2576							Invalid values
UNEVALUABLE EVENT	3	2574	3	2574	5	2874	5	2874	0.729703635756945		Fisher's Exact Test
UPPER-AIRWAY COUGH SYNDROME	1	2576	1	2576	1	2878	1	2878	1		Fisher's Exact Test
UPPER GASTROINTESTINAL HAEMORRHAGE	3	2574	3	2574							Invalid values
UPPER LIMB FRACTURE					4	2875	4	2875			Invalid values
UPPER RESPIRATORY TRACT INFECTION					3	2876	3	2876			Invalid values
URETERIC STENOSIS	1	2576	1	2576							Invalid values
URINARY RETENTION	2	2575	2	2575	2	2877	2	2877	1		Fisher's Exact Test
URINARY TRACT DISORDER	1	2576	1	2576							Invalid values
URINARY TRACT INFECTION	3	2574	3	2574	4	2875	4	2875	1		Fisher's Exact Test
URINE ODOUR ABNORMAL					1	2878	1	2878			Invalid values
URTICARIA	2	2575	2	2575	6	2873	6	2873	0.29472457165041		Fisher's Exact Test
VAGINAL HAEMORRHAGE					1	2878	1	2878			Invalid values
VASCULAR GRAFT OCCLUSION	1	2576	1	2576							Invalid values
VASCULAR OCCLUSION					1	2878	1	2878			Invalid values
VASCULAR STENT OCCLUSION					1	2878	1	2878			Invalid values
VASCULITIS	1	2576	1	2576							Invalid values
VENTRICULAR EXTRASYSTOLES	1	2576	1	2576							Invalid values
VENTRICULAR TACHYCARDIA	1	2576	1	2576							Invalid values
VERTIGO	1	2576	1	2576	2	2877	2	2877	1		Fisher's Exact Test
VIBRATORY SENSE INCREASED					1	2878	1	2878			Invalid values
VIRAL INFECTION	2	2575	2	2575							Invalid values
VISION BLURRED	8	2569	8	2569	2	2877	2	2877	0.0542085157792027		Fisher's Exact Test
VISUAL IMPAIRMENT	5	2572	5	2572	6	2873	6	2873	0.999999999999995	3.57518525926859e-29	Chi-Square
VITAMIN B12 DEFICIENCY	1	2576	1	2576							Invalid values
VITAMIN D DECREASED	2	2575	2	2575							Invalid values
VITAMIN D INCREASED	2	2575	2	2575							Invalid values
VOCAL CORD POLYP	2	2575	2	2575							Invalid values
VOLVULUS					1	2878	1	2878			Invalid values
VOMITING	13	2564	13	2564	23	2856	23	2856	0.240571344643774	1.37724287604731	Chi-Square
WATER POLLUTION	1	2576	1	2576							Invalid values
WEIGHT ABNORMAL	1	2576	1	2576	1	2878	1	2878	1		Fisher's Exact Test
WEIGHT CONTROL					1	2878	1	2878			Invalid values
WEIGHT DECREASED	87	2490	87	2490	100	2779	100	2779	0.902177692007254	0.015107077579143	Chi-Square
WEIGHT FLUCTUATION					2	2877	2	2877			Invalid values
WEIGHT GAIN POOR					1	2878	1	2878			Invalid values
WEIGHT INCREASED	2	2575	2	2575	7	2872	7	2872	0.185353585294364		Fisher's Exact Test
WHEEZING	6	2571	6	2571	9	2870	9	2870	0.761965179706936	0.0917491187706735	Chi-Square
WHITE BLOOD CELL COUNT DECREASED	1	2576	1	2576							Invalid values
WOUND					1	2878	1	2878			Invalid values
WOUND HAEMORRHAGE					1	2878	1	2878			Invalid values
WRIST FRACTURE					2	2877	2	2877			Invalid values
WRONG TECHNIQUE IN DEVICE USAGE PROCESS	1	2576	1	2576	1	2878	1	2878	1		Fisher's Exact Test
WRONG TECHNIQUE IN PRODUCT USAGE PROCESS	3	2574	3	2574	8	2871	8	2871	0.305331260012432	1.05076372365469	Chi-Square
