# Supplementary material for: Sex-specific adverse event profiles of PDE4 inhibitors: a comparative big-data pharmacovigilance study of apremilast, crisaborole, and roflumilast in FAERS (2004–2025)
Source: Front Pharmacol. 2026 Mar 31;17:1761303. doi: 10.3389/fphar.2026.1761303 (PMC13076269; doi:10.3389/fphar.2026.1761303)
Supplement: Supplementary file 2 [file Table3.xlsx]

## Sheet: ROFLUMILAST_SOC_Cleaned
PT	a	b	c	d	aa	bb	cc	dd	N	ROR	se_log_ROR	RORL	RORU	PRR	se_log_PRR	PRRL	PRRU	chisq_stat	pvalue	XX	EBGM	EBGM05	IC2	GMAE	EIC	VIC	SD	BCPNN250	C025	ROR(95%Cl)	PRR(卡方值)	EBGM(EBGM05)	IC(IC025)
EYE DISORDERS	53	2089	1130610	55658243	53	4679	1130610	55658243	56793585	1.2489760190753303	0.13909538063854554	0.9509413262935837	1.6404178187368625	1.2428155480151097	0.13565374299838875	0.9526555032073557	1.6213526098236382	2.3235201514714445	0.12743135783390325	18.3912847151591	0.56	0.45	-0.83	602737.939149214	-0.82	0.694231136328308	0.833205338634066	-2.48	-2.5	1.25 (0.95 - 1.64)	0.56(18.3912847151591)	0.56(0.45)	-2.48(-2.5)
BLOOD AND LYMPHATIC SYSTEM DISORDERS	22	2120	958922	55829931	22	4710	958922	55829931	56793585	0.6041859593278348	0.21430656620126862	0.39696223907247696	0.9195853850024442	0.6082512762721801	0.21210543905122395	0.4013610592763827	0.9217875190825869	5.254546515120674	0.021889504780014748	42.6803398082808	0.28	0.19	-1.86	710670.673740628	-1.81	0.694231466059251	0.833206	-3.48	-3.53	0.6 (0.4 - 0.92)	0.28(42.6803398082808)	0.28(0.19)	-3.48(-3.53)
VASCULAR DISORDERS	79	2063	1207403	55581450	79	4653	1207403	55581450	56793585	1.7628099172767377	0.11464643491145636	1.4080447887328549	2.206960197087024	1.7346764049215266	0.11041822791035892	1.3971034920465266	2.1538148368548073	24.36841416974176	7.95625607879652e-07	4.74146650443907	0.79	0.65	-0.35	564392.284802525	-0.35	0.694231019183517	0.833205268336391	-2.01	-2.02	1.76 (1.41 - 2.21)	0.79(4.74146650443907)	0.79(0.65)	-2.01(-2.02)
CARDIAC DISORDERS	148	1994	1482681	55306172	148	4584	1482681	55306172	56793585	2.768614181289695	0.08519949416148855	2.342821309400657	3.271792199465411	2.6464130147019853	0.07931305184866373	2.265400494574225	3.0915071578548123	153.95676514870786	2.3668863877684615e-35	4.96946919520881	1.2	1.04	0.26	459590.168279713	0.26	0.694230699016063	0.83320507620637	-1.41	-1.41	2.77 (2.34 - 3.27)	1.2(4.96946919520881)	1.2(1.04)	-1.41(-1.41)
GASTROINTESTINAL DISORDERS	498	1644	4824690	51964163	498	4234	4824690	51964163	56793585	3.262586629180653	0.05115203950803077	2.9513489229790735	3.6066462457322443	2.736551082340333	0.03926026462719336	2.533871270733327	2.9554428880243555	597.7815120821575	5.085565878213683e-132	25.0378565403991	1.24	1.15	0.31	141236.765902891	0.31	0.694229726453568	0.833204492578844	-1.36	-1.36	3.26 (2.95 - 3.61)	1.24(25.0378565403991)	1.24(1.15)	-1.36(-1.36)
REPRODUCTIVE SYSTEM AND BREAST DISORDERS	16	2126	500102	56288751	16	4716	500102	56288751	56793585	0.847070862642798	0.25094299002720405	0.5179797214927233	1.385245438316824	0.8482131904661945	0.24906852184682782	0.5205873561677997	1.3820266818945506	0.29867585004861924	0.5847137370489027	15.9548679381931	0.38	0.25	-1.38	1362663.86446067	-1.33	0.694233457869775	0.833206731771759	-2.99	-3.05	0.85 (0.52 - 1.39)	0.38(15.9548679381931)	0.38(0.25)	-2.99(-3.05)
RENAL AND URINARY DISORDERS	39	2103	1075538	55713315	39	4693	1075538	55713315	56793585	0.9606353752391641	0.16160904842183493	0.6998326113722126	1.3186300683408403	0.9613520980989553	0.15866658246508067	0.7044055301344053	1.3120252709301132	0.02864981146570168	0.8655901302060585	29.1429521581506	0.44	0.33	-1.2	633607.315536583	-1.18	0.694231230633269	0.833205395225733	-2.85	-2.87	0.96 (0.7 - 1.32)	0.44(29.1429521581506)	0.44(0.33)	-2.85(-2.87)
SOCIAL CIRCUMSTANCES	36	2106	266271	56522582	36	4696	266271	56522582	56793585	3.6286264103337684	0.16809635585080132	2.610091608709348	5.044623561041439	3.5844478152021084	0.1652714807006604	2.5926287790263487	4.955690627152677	64.81908810400708	8.209997264929941e-16	8.6383494103818	1.62	1.23	0.7	2559044.74980176	0.67	0.694237112729847	0.833208925018118	-0.99	-0.97	3.63 (2.61 - 5.04)	1.62(8.6383494103818)	1.62(1.23)	-0.99(-0.97)
GENERAL DISORDERS AND ADMINISTRATION SITE CONDITIONS	1021	1121	9898347	46890506	1021	3711	9898347	46890506	56793585	4.314618231347618	0.04326216525850222	3.963846934967346	4.6964302072452755	2.734681156554939	0.022642039204340415	2.6159738916301265	2.8587751016721703	1358.3975531529723	2.3058269401268005e-297	56.5230218297637	1.24	1.17	0.31	68842.174610342	0.31	0.694229505289294	0.833204359859749	-1.36	-1.36	4.31 (3.96 - 4.7)	1.24(56.5230218297637)	1.24(1.17)	-1.36(-1.36)
SKIN AND SUBCUTANEOUS TISSUE DISORDERS	171	1971	3069018	53719835	171	4561	3069018	53719835	56793585	1.5186046332533403	0.07972235784481715	1.2989238155349176	1.7754390246427183	1.4772034230356366	0.0733580809207769	1.2793714244094634	1.7056266158480418	27.36337313508392	1.685944515373506e-07	29.6751714112843	0.67	0.59	-0.58	222044	-0.58	0.69422997331701	0.8332046407198	-2.24	-2.25	1.52 (1.3 - 1.78)	0.67(29.6751714112843)	0.67(0.59)	-2.24(-2.25)
ENDOCRINE DISORDERS	7	2135	145631	56643222	7	4725	145631	56643222	56793585	1.275246904623419	0.37859267195274443	0.6071971014896814	2.6782978109773596	1.2743474049351071	0.37735545379640995	0.6082419809985528	2.6699263766680157	0.18506325170539686	0.6670575915571582	2.17830800782869	0.58	0.31	-0.79	4679337.87811099	-0.72	0.694243589985338	0.833212811942626	-2.38	-2.46	1.28 (0.61 - 2.68)	0.58(2.17830800782869)	0.58(0.31)	-2.38(-2.46)
IMMUNE SYSTEM DISORDERS	26	2116	630047	56158806	26	4706	630047	56158806	56793585	1.0952231177952478	0.19732139580750926	0.7439422763373725	1.612374663876707	1.0940672816315333	0.19492627998193932	0.7466540605925769	1.6031295882682741	0.1281505233630532	0.7203573996556025	13.5252586092681	0.5	0.36	-1.01	1081609.60336438	-0.99	0.694232599262863	0.833206216529175	-2.65	-2.68	1.1 (0.74 - 1.61)	0.5(13.5252586092681)	0.5(0.36)	-2.65(-2.68)
NEOPLASMS BENIGN, MALIGNANT AND UNSPECIFIED (INCL CYSTS AND POLYPS)	80	2062	1479223	55309630	80	4652	1479223	55309630	56793585	1.450669326774699	0.11395464081380027	1.160294623451001	1.813713045903663	1.433837605886755	0.1096987010564495	1.1564385145292244	1.7777774211299038	10.340773431363058	0.0013012347679939756	15.5868044709267	0.65	0.54	-0.62	460685.625963431	-0.62	0.694230702362656	0.833205078214635	-2.28	-2.29	1.45 (1.16 - 1.81)	0.65(15.5868044709267)	0.65(0.54)	-2.28(-2.29)
PSYCHIATRIC DISORDERS	359	1783	3179115	53609738	359	4373	3179115	53609738	56793585	3.395318751556562	0.05785067866848971	3.031356820824411	3.8029800205230853	2.993862434185504	0.048155569316168205	2.7242125718992956	3.2902029626043774	502.81342593807693	2.321822400508856e-111	35.4021126610167	1.36	1.24	0.44	214341.70397006	0.44	0.69422994978778	0.833204626600081	-1.23	-1.23	3.4 (3.03 - 3.8)	1.36(35.4021126610167)	1.36(1.24)	-1.23(-1.23)
RESPIRATORY, THORACIC AND MEDIASTINAL DISORDERS	512	1630	2675879	54112974	512	4220	2675879	54112974	56793585	6.352099441656551	0.05066570952180155	5.751614444360595	7.01527679002466	5.07279275905704	0.03855681122520591	4.703562291524344	5.471007883261568	1752.395728589989	0	393.111793684921	2.3	2.13	1.2	254631.641863452	1.2	0.694230072872715	0.833204700462446	-0.47	-0.47	6.35 (5.75 - 7.02)	2.3(393.111793684921)	2.3(2.13)	-0.47(-0.47)
CONGENITAL, FAMILIAL AND GENETIC DISORDERS	1	2141	170493	56618360	1	4731	170493	56618360	56793585	0.15510795268713176	1.000236449279616	0.021838138262638057	1.10167252800822	0.15550239341883712	0.9997694705912588	0.021913720793746722	1.1034636512247182	3.791982504210585	0.05149861830479822	12.3138199916896	0.07	0.01	-3.83	3997149.99988391	-2.93	0.694241505990869	0.83321156136414	-4.59	-5.49	0.16 (0.02 - 1.1)	0.07(12.3138199916896)	0.07(0.01)	-4.59(-5.49)
SURGICAL AND MEDICAL PROCEDURES	28	2114	770208	56018645	28	4704	770208	56018645	56793585	0.9633356287483639	0.19023311702471382	0.6635106904502714	1.3986444332739174	0.9638149015751827	0.18774640621791322	0.6670842229096031	1.3925365532505782	0.010601628306418096	0.9179913771232151	20.6740822063178	0.44	0.32	-1.2	884784.928833862	-1.17	0.694231997971841	0.833205855699443	-2.83	-2.86	0.96 (0.66 - 1.4)	0.44(20.6740822063178)	0.44(0.32)	-2.83(-2.86)
MUSCULOSKELETAL AND CONNECTIVE TISSUE DISORDERS	156	1986	2952220	53836633	156	4576	2952220	53836633	56793585	1.432433690486514	0.08315129816077324	1.217011586833679	1.6859874629289204	1.4009399203110258	0.07709555189036855	1.204465742369078	1.6294632477140758	18.460505269408113	1.7346198273371218e-05	34.7288359157529	0.63	0.55	-0.66	230828.952139312	-0.65	0.694230000155991	0.833204656825675	-2.32	-2.32	1.43 (1.22 - 1.69)	0.63(34.7288359157529)	0.63(0.55)	-2.32(-2.32)
INJURY, POISONING AND PROCEDURAL COMPLICATIONS	375	1767	5934648	50854205	375	4357	5934648	50854205	56793585	1.8185557639937573	0.056857592185543766	1.6267786468778236	2.032941035402769	1.6752511834626373	0.04690377545078377	1.5281100561500576	1.8365604731138405	113.21762394650543	1.933453258356266e-26	32.251675280865	0.76	0.69	-0.4	114825.835452427	-0.4	0.694229645768633	0.833204444160395	-2.06	-2.07	1.82 (1.63 - 2.03)	0.76(32.251675280865)	0.76(0.69)	-2.06(-2.07)
NERVOUS SYSTEM DISORDERS	335	1807	4793088	51995765	335	4397	4793088	51995765	56793585	2.0111257382508696	0.05948702315689076	1.7897931753595646	2.2598291192179514	1.8529898268064058	0.05018378466708308	1.6794061339402282	2.044515158577025	142.72650117524114	6.745754160005544e-33	11.3371068947356	0.84	0.76	-0.25	142172.711871557	-0.25	0.694229729312867	0.833204494294688	-1.92	-1.92	2.01 (1.79 - 2.26)	0.84(11.3371068947356)	0.84(0.76)	-1.92(-1.92)
INVESTIGATIONS	312	1830	3483873	53304980	312	4420	3483873	53304980	56793585	2.6086089142556075	0.06125260883752437	2.313501049214958	2.9413604415018146	2.374301733467676	0.05233110188863157	2.1428450904949474	2.630758866589616	262.9253819115808	3.9524482002541803e-59	1.72828184009392	1.07	0.98	0.1	195596.35714919	0.1	0.694229892521113	0.833204592234772	-1.56	-1.56	2.61 (2.31 - 2.94)	1.07(1.72828184009392)	1.07(0.98)	-1.56(-1.56)
INFECTIONS AND INFESTATIONS	230	1912	2993973	53794880	230	4502	2993973	53794880	56793585	2.1613893721132897	0.06979391974044384	1.8850515350073034	2.478236764951989	2.0366836972365125	0.06229999256970361	1.8025725896665181	2.3012002436786183	127.019027106518	1.8400095449840973e-29	1.60501009025263	0.92	0.83	-0.12	227604.428165284	-0.12	0.694229990305136	0.833204650914249	-1.78	-1.78	2.16 (1.89 - 2.48)	0.92(1.60501009025263)	0.92(0.83)	-1.78(-1.78)
HEPATOBILIARY DISORDERS	13	2129	523101	56265752	13	4719	523101	56265752	56793585	0.6567896014778919	0.2781990482712257	0.3807311912347947	1.133010876283743	0.6588725777527692	0.27651061025333185	0.3832047197644907	1.1328489742542194	1.985791397883804	0.15878162222153486	21.6642479754692	0.3	0.19	-1.75	1302761.51368286	-1.67	0.694233274871235	0.833206621955944	-3.34	-3.41	0.66 (0.38 - 1.13)	0.3(21.6642479754692)	0.3(0.19)	-3.34(-3.41)
EAR AND LABYRINTH DISORDERS	15	2127	245972	56542881	15	4717	245972	56542881	56793585	1.621123232873617	0.25911560277399487	0.9755563856205923	2.6938889180565413	1.6167736304025133	0.25730110989449273	0.9764052162339933	2.677123112929472	2.952100101729666	0.08576603882625217	1.48003280395373	0.73	0.48	-0.45	2770436.31896762	-0.43	0.694237758512314	0.833209312545362	-2.09	-2.12	1.62 (0.98 - 2.69)	0.73(1.48003280395373)	0.73(0.48)	-2.09(-2.12)
METABOLISM AND NUTRITION DISORDERS	182	1960	1229066	55559787	182	4550	1229066	55559787	56793585	4.197596450126705	0.07749542696652419	3.6060790662511164	4.886142437368655	3.925905248481952	0.07091155126876474	3.41647842648418	4.511292066292667	402.6090617587099	1.4892899642992386e-89	63.2065008992316	1.78	1.57	0.83	554398.733885655	0.82	0.69423098865352	0.833205250015577	-0.84	-0.84	4.2 (3.61 - 4.89)	1.78(63.2065008992316)	1.78(1.57)	-0.84(-0.84)
PRODUCT ISSUES	18	2124	926399	55862454	18	4714	926399	55862454	56793585	0.511022385730818	0.23670120975186967	0.3213333397215937	0.8126884030903065	0.5151314413129119	0.23471208743250585	0.3251824477738121	0.8160354399376909	7.865327052030776	0.0050391711088754705	46.1423661926553	0.23	0.16	-2.1	735622.67705313	-2.04	0.69423154228675	0.833205582246512	-3.71	-3.77	0.51 (0.32 - 0.81)	0.23(46.1423661926553)	0.23(0.16)	-3.71(-3.77)

## Sheet: APREMILAST_SOC_Cleaned
PT	a	b	c	d	aa	bb	cc	dd	N	ROR	se_log_ROR	RORL	RORU	PRR	se_log_PRR	PRRL	PRRU	chisq_stat	pvalue	XX	EBGM	EBGM05	IC2	GMAE	EIC	VIC	SD	BCPNN250	C025	ROR(95%Cl)	PRR(卡方值)	EBGM(EBGM05)	IC(IC025)
EYE DISORDERS	1141	126375	1129619	55412044	1141	214489	1129619	55412044	56757293	0.4428907987199651	0.029752990566082316	0.41780189055257894	0.4694862900964388	0.4478757543228739	0.029486430850891903	0.4227252561535898	0.4745226086926812	791.0559088508458	4.749863671436567e-174	2373.10158378788	0.27	0.25	-1.91	13211.7808188633	-1.91	0.693801031245371	0.832947195952643	-3.58	-3.58	0.44 (0.42 - 0.47)	0.26(2373.10158378788)	0.27(0.25)	-3.58(-3.58)
BLOOD AND LYMPHATIC SYSTEM DISORDERS	369	127147	958539	55583124	369	215261	958539	55583124	56757293	0.1682881023150625	0.052143583094946315	0.15193852260971386	0.18639700382998398	0.17069487236937525	0.0519924082479883	0.1541571397778629	0.18900674659106104	1510.9018652370269	0	3004.40025061089	0.1	0.09	-3.3	15579.5455987155	-3.3	0.693801361126999	0.832947393973352	-4.97	-4.97	0.17 (0.15 - 0.19)	0.1(3004.40025061089)	0.1(0.09)	-4.97(-4.97)
VASCULAR DISORDERS	1553	125963	1205839	55335824	1553	214077	1205839	55335824	56757293	0.5657772958908258	0.02554801777017531	0.5381441256276082	0.5948294022019014	0.5710656350755676	0.025236569935544028	0.5435058519003786	0.6000229039374474	510.1383518993542	5.917159293962461e-113	2058.29769008385	0.34	0.32	-1.56	12373.2425900421	-1.56	0.693800914418582	0.832947125824072	-3.23	-3.23	0.57 (0.54 - 0.59)	0.34(2058.29769008385)	0.34(0.32)	-3.23(-3.23)
CARDIAC DISORDERS	1847	125669	1480697	55060966	1847	213783	1480697	55060966	56757293	0.5465329699905103	0.02345355938338143	0.521978113455141	0.5722429343051723	0.553101193620702	0.02311350330255187	0.5286034393000347	0.5787342791218671	683.534724972372	1.138274716687728e-150	2622.29314197221	0.33	0.32	-1.61	10076.8384706829	-1.61	0.693800594479061	0.83294693377133	-3.27	-3.27	0.55 (0.52 - 0.57)	0.33(2622.29314197221)	0.33(0.32)	-3.27(-3.27)
GASTROINTESTINAL DISORDERS	45223	82293	4758345	51783318	45223	170407	4758345	51783318	56757293	5.980402598997914	0.005873143279754024	5.911954746587634	6.049642931848319	4.214124275222995	0.003803019811324447	4.182829314880115	4.245653377212387	119984.22389871108	0	43720.0430030537	2.48	2.46	1.31	3110.05556296134	1.31	0.693799623853216	0.832946351125459	-0.36	-0.36	5.98 (5.91 - 6.05)	2.49(43720.0430030537)	2.48(2.46)	-0.36(-0.36)
REPRODUCTIVE SYSTEM AND BREAST DISORDERS	570	126946	499500	56042163	570	215060	499500	56042163	56757293	0.5037733984358533	0.04200337100521	0.4639607478606054	0.5470023878999742	0.505991544887213	0.041815405387241565	0.4661753098990904	0.5492085017389036	276.54889208285084	4.242958050349244e-62	942.715437573279	0.3	0.28	-1.74	29874.4908033432	-1.74	0.693803352726767	0.83294858948603	-3.4	-3.4	0.5 (0.46 - 0.55)	0.3(942.715437573279)	0.3(0.28)	-3.4(-3.4)
RENAL AND URINARY DISORDERS	1372	126144	1074093	55467570	1372	214258	1074093	55467570	56757293	0.5616745771035665	0.027161359840534346	0.5325551032947824	0.5923862687873731	0.5663907106100591	0.026868832364350694	0.5373347280662093	0.5970178741654673	463.22018665144265	9.574768672262709e-103	1844.39231658726	0.34	0.32	-1.57	13891.063492959	-1.57	0.693801125884364	0.832947252762361	-3.24	-3.24	0.56 (0.53 - 0.59)	0.33(1844.39231658726)	0.34(0.32)	-3.24(-3.24)
SOCIAL CIRCUMSTANCES	620	126896	265658	56276005	620	215010	265658	56276005	56757293	1.0350089797894049	0.04030590158581979	0.9563900334978951	1.1200907064315015	1.034838761405285	0.04010994421365641	0.9566000818627168	1.1194764483205528	0.6943357036143096	0.4046935507652094	152.907983540851	0.61	0.57	-0.71	56104.185799551	-0.71	0.693807007099239	0.83295078311941	-2.37	-2.37	1.04 (0.96 - 1.12)	0.61(152.907983540851)	0.61(0.57)	-2.37(-2.37)
PREGNANCY, PUERPERIUM AND PERINATAL CONDITIONS	250	127266	242042	56299621	250	215380	242042	56299621	56757293	0.45692229841643345	0.0633404044402892	0.4035765393771079	0.5173194336627953	0.45798702304233047	0.06321607133593754	0.40461554713137277	0.5183985508274913	160.34161895431802	9.528163322882876e-37	492.367835265515	0.27	0.24	-1.88	61658.2670176961	-1.88	0.693807780904708	0.832951247615794	-3.54	-3.55	0.46 (0.4 - 0.52)	0.27(492.367835265515)	0.27(0.24)	-3.54(-3.55)
GENERAL DISORDERS AND ADMINISTRATION SITE CONDITIONS	36341	91175	9862610	46679053	36341	179289	9862610	46679053	56757293	1.886475973768842	0.006213522686428229	1.8636408487681047	1.9095908967436062	1.633837690237885	0.004445074041800691	1.6196649609101827	1.6481344367305222	10786.81743415044	0	51.8744312044095	0.97	0.96	-0.05	1509.1866786018	-0.05	0.693799400817026	0.832946217241561	-1.72	-1.72	1.89 (1.86 - 1.91)	0.97(51.8744312044095)	0.97(0.96)	-1.72(-1.72)
SKIN AND SUBCUTANEOUS TISSUE DISORDERS	28549	98967	3039918	53501745	28549	187081	3039918	53501745	56757293	5.0769930995626895	0.006743850682854152	5.010327235693774	5.144545998788043	4.16421293080414	0.005243721351432617	4.121633608606347	4.207232126811928	71892.91334066156	0	25972.4813339584	2.45	2.42	1.29	4868.67273522769	1.29	0.693799868867206	0.832946498202139	-0.37	-0.37	5.08 (5.01 - 5.14)	2.46(25972.4813339584)	2.45(2.42)	-0.37(-0.37)
ENDOCRINE DISORDERS	162	127354	145458	56396205	162	215468	145458	56396205	56757293	0.49319048939520804	0.07866119884223181	0.4227240228656507	0.5754034445002191	0.49383435479812204	0.07856115136427505	0.4233589031531962	0.5760416709380743	83.66188976776226	5.870610982338892e-20	278.440561033712	0.29	0.26	-1.77	102590.742341549	-1.77	0.693813483697278	0.83295467085387	-3.43	-3.44	0.49 (0.42 - 0.58)	0.29(278.440561033712)	0.29(0.26)	-3.43(-3.44)
IMMUNE SYSTEM DISORDERS	1435	126081	628951	55912712	1435	214195	628951	55912712	56757293	1.0118030919878205	0.026578249654007638	0.9604442025744306	1.0659083517938959	1.011670266013021	0.026279159447399825	0.9608812384735175	1.065143834799793	0.18329129998853075	0.6685598745977657	390.566445613017	0.6	0.57	-0.74	23698.7223570896	-0.74	0.69380249230661	0.832948072995316	-2.4	-2.4	1.01 (0.96 - 1.07)	0.6(390.566445613017)	0.6(0.57)	-2.4(-2.4)
NEOPLASMS BENIGN, MALIGNANT AND UNSPECIFIED (INCL CYSTS AND POLYPS)	1977	125539	1477149	55064514	1977	213653	1477149	55064514	56757293	0.587050564652371	0.02268210057920537	0.561523732641083	0.6137378447705764	0.5934529065834405	0.02233011497610168	0.5680394309001174	0.620003353947204	564.1907006395535	1.030402019831274e-124	2433.39249166025	0.35	0.34	-1.51	10100.1242560772	-1.51	0.693800597723282	0.832946935718766	-3.17	-3.17	0.59 (0.56 - 0.61)	0.35(2433.39249166025)	0.35(0.34)	-3.17(-3.17)
PSYCHIATRIC DISORDERS	10137	117379	3166772	53374891	10137	205493	3166772	53374891	56757293	1.4555906124851716	0.010368338400632759	1.4263087228236908	1.485473654652016	1.4193730238001268	0.009544865378557784	1.3930663231922917	1.446176500825099	1325.9784184937562	2.5573477283422312e-290	329.043414629086	0.84	0.83	-0.25	4702.48338496169	-0.25	0.69379984571338	0.832946484303392	-1.92	-1.92	1.46 (1.43 - 1.49)	0.84(329.043414629086)	0.84(0.83)	-1.92(-1.92)
RESPIRATORY, THORACIC AND MEDIASTINAL DISORDERS	4799	122717	2670081	53871582	4799	210831	2670081	53871582	56757293	0.789007829925358	0.014728158694371881	0.7665569954591134	0.8121162018887704	0.7969484132575533	0.0141736172663741	0.7751136476272859	0.8193982590010249	259.8940878282148	1.809682901554546e-58	2981.88110842111	0.47	0.46	-1.08	5585.05835979942	-1.08	0.693799968675455	0.832946558114898	-2.75	-2.75	0.79 (0.77 - 0.81)	0.47(2981.88110842111)	0.47(0.46)	-2.75(-2.75)
CONGENITAL, FAMILIAL AND GENETIC DISORDERS	50	127466	170441	56371222	50	215580	170441	56371222	56757293	0.1297355575877068	0.14146989114922032	0.09831899265820122	0.17119088029213253	0.13007679493925967	0.14141431078109892	0.09858833587668187	0.17162245849077298	290.8107814833077	3.3105122960172274e-65	555.353899212068	0.08	0.06	-3.7	87625.0292712775	-3.67	0.69381139864485	0.832953419252752	-5.33	-5.36	0.13 (0.1 - 0.17)	0.08(555.353899212068)	0.08(0.06)	-5.33(-5.36)
SURGICAL AND MEDICAL PROCEDURES	2635	124881	767387	55774276	2635	212995	767387	55774276	56757293	1.5335705344908726	0.01971890761408083	1.4754302473056133	1.594001877454714	1.5225447937337642	0.019311911495445123	1.4659914845367814	1.5812797505152416	476.90196327481203	1.008960220962783e-105	29.3424617500576	0.9	0.87	-0.15	19401.1951467926	-0.15	0.693801893566701	0.832947713585133	-1.82	-1.82	1.53 (1.48 - 1.59)	0.9(29.3424617500576)	0.9(0.87)	-1.82(-1.82)
MUSCULOSKELETAL AND CONNECTIVE TISSUE DISORDERS	14669	112847	2934320	53607343	14669	200961	2934320	53607343	56757293	2.3748014158787423	0.008797271016211881	2.3342045480437226	2.4161043510887894	2.216649011713576	0.007787934774052458	2.183070231737971	2.25074428192768	10280.727084677852	0	1134.88463825586	1.31	1.29	0.39	5065.92646652537	0.39	0.693799896348982	0.832946514698863	-1.28	-1.28	2.37 (2.33 - 2.42)	1.31(1134.88463825586)	1.31(1.29)	-1.28(-1.28)
INJURY, POISONING AND PROCEDURAL COMPLICATIONS	17513	110003	5916835	50624828	17513	198117	5916835	50624828	56757293	1.3621662650646245	0.008147383829596943	1.3405867646328797	1.3840931319266288	1.3124264849579965	0.007029196948053739	1.2944688757096718	1.3306332123859597	1450.220315575417	0	1259.29592611102	0.78	0.77	-0.36	2517.43982204596	-0.36	0.693799541288829	0.83294630156381	-2.03	-2.03	1.36 (1.34 - 1.38)	0.78(1259.29592611102)	0.78(0.77)	-2.03(-2.03)
NERVOUS SYSTEM DISORDERS	21801	105715	4770199	51771464	21801	193829	4770199	51771464	56757293	2.238173502904679	0.0074537105923396	2.2057131044572422	2.271111605122945	2.0264869652401902	0.0061821720434430075	2.0020800752219863	2.0511913939471476	12325.096192556814	0	778.499551931553	1.2	1.18	0.26	3117.56330821272	0.26	0.69379962489921	0.832946351753346	-1.41	-1.41	2.24 (2.21 - 2.27)	1.2(778.499551931553)	1.2(1.18)	-1.41(-1.41)
INVESTIGATIONS	6763	120753	3476236	53065427	6763	208867	3476236	53065427	56757293	0.8549562049270459	0.012508047574255554	0.8342511299425689	0.8761751541092628	0.8626488175096112	0.01184445872519651	0.8428529758846379	0.8829095982839417	157.13389131900632	4.785121511859912e-36	3382.62124556386	0.51	0.5	-0.97	4289.22379859852	-0.97	0.693799788137245	0.832946449741666	-2.63	-2.63	0.85 (0.83 - 0.88)	0.51(3382.62124556386)	0.51(0.5)	-2.63(-2.63)
INFECTIONS AND INFESTATIONS	11048	116468	2981361	53560302	11048	204582	2981361	53560302	56757293	1.7041408963176259	0.009972675539446339	1.6711544358607446	1.7377784674978036	1.6431340530782117	0.009109868180644524	1.6140557076484894	1.6727362652920377	2924.604718040734	0	9.58295024582418	0.97	0.96	-0.04	4992.41965189217	-0.04	0.693799886107869	0.832946508551341	-1.71	-1.71	1.7 (1.67 - 1.74)	0.97(9.58295024582418)	0.97(0.96)	-1.71(-1.71)
HEPATOBILIARY DISORDERS	651	126865	522392	56019271	651	214979	522392	56019271	56757293	0.5502754025786957	0.039318097960588744	0.5094620743324034	0.594358312304085	0.5525713553447897	0.03911716684976224	0.5117892544863536	0.5966031917845188	237.3013571791323	1.5245571792458995e-53	910.211450854861	0.33	0.31	-1.61	28562.3513328107	-1.61	0.693803169916926	0.832948479749454	-3.27	-3.28	0.55 (0.51 - 0.59)	0.33(910.211450854861)	0.33(0.31)	-3.27(-3.28)
EAR AND LABYRINTH DISORDERS	722	126794	245245	56296418	722	214908	245245	56296418	56757293	1.3071309428345572	0.03737677993070105	1.2147959578393785	1.406484184187144	1.3053919568192607	0.03716529654300594	1.2136827891001531	1.4040309183191362	51.35031246165528	7.726970395022721e-13	48.7036228947577	0.77	0.73	-0.37	60737.0328275168	-0.37	0.693807652556557	0.832951170571575	-2.04	-2.04	1.31 (1.21 - 1.41)	0.77(48.7036228947577)	0.77(0.73)	-2.04(-2.04)
METABOLISM AND NUTRITION DISORDERS	3064	124452	1225895	55315768	3064	212566	1225895	55315768	56757293	1.1109194063833343	0.018309554669316053	1.071759016530569	1.151510655328272	1.1082541952634861	0.01786971316258631	1.0701098880598245	1.1477581648609652	32.92464767942661	9.580093477019919e-09	566.097563719624	0.66	0.64	-0.61	12156.1047475253	-0.61	0.693800884166512	0.832947107664414	-2.27	-2.27	1.11 (1.07 - 1.15)	0.66(566.097563719624)	0.66(0.64)	-2.27(-2.27)
PRODUCT ISSUES	369	127147	926081	55615582	369	215261	926081	55615582	56757293	0.1742881101922275	0.05214393360940674	0.15735550769212434	0.19304278445601794	0.1766775176966902	0.05199275988258326	0.15956004794929704	0.1956313354166412	1437.8631055195387	0	2878.1524228045	0.1	0.1	-3.25	16125.3714341273	-3.25	0.693801437172524	0.832947439621807	-4.92	-4.92	0.17 (0.16 - 0.19)	0.1(2878.1524228045)	0.1(0.1)	-4.92(-4.92)

## Sheet: CRISABOROLE_SOC_Cleaned
PT	a	b	c	d	aa	bb	cc	dd	N	ROR	se_log_ROR	RORL	RORU	PRR	se_log_PRR	PRRL	PRRU	chisq_stat	pvalue	XX	EBGM	EBGM05	IC2	GMAE	EIC	VIC	SD	BCPNN250	C025	ROR(95%Cl)	PRR(卡方值)	EBGM(EBGM05)	IC(IC025)
GENERAL DISORDERS AND ADMINISTRATION SITE CONDITIONS	5205	2357	9898347	46890506	5205	5897	9898347	46890506	56799955	10.461245548761639	0.024829688870475344	9.964326239464986	10.982946142213146	3.9489759003479477	0.007743786442333228	3.889491612191436	4.009369916790387	13872.438449549607	0	6688.84883020725	2.69	2.61	1.43	29340.3063387186	1.43	0.69397720842896	0.833052944553322	-0.24	-0.24	10.46 (9.96 - 10.98)	2.69(6688.84883020725)	2.69(2.61)	-0.24(-0.24)
SKIN AND SUBCUTANEOUS TISSUE DISORDERS	2084	5478	3069018	53719835	2084	9018	3069018	53719835	56799955	6.659029228860816	0.025743723053946826	6.331366029419459	7.003649775542764	5.099466029582061	0.018652467103902694	4.91640217936468	5.2893463223999015	7251.293057616742	0	3877.81357171213	3.47	3.34	1.8	94615.2828028677	1.79	0.693977676047969	0.833053225219115	0.13	0.13	6.66 (6.33 - 7.0)	3.47(3877.81357171213)	3.47(3.34)	0.13(0.13)
INJURY, POISONING AND PROCEDURAL COMPLICATIONS	1235	6327	5934648	50854205	1235	9867	5934648	50854205	56799955	1.6726344126006245	0.03111201624565089	1.5736855056654517	1.777804947776267	1.5627820587839398	0.0260312762649486	1.4850468231220457	1.6445863694199863	278.81844434311836	1.3585621059610863e-62	5.38405488909742	1.06	1.01	0.09	48951.9806757907	0.09	0.693977348923727	0.83305302887855	-1.58	-1.58	1.67 (1.57 - 1.78)	1.06(5.38405488909742)	1.06(1.01)	-1.58(-1.58)
NERVOUS SYSTEM DISORDERS	1098	6464	4793088	51995765	1098	10004	4793088	51995765	56799955	1.8426954436526592	0.03264471854350561	1.7284858021306533	1.9644514834155453	1.720336332685902	0.027905155239732325	1.628770946253711	1.8170492937428497	360.8393077838859	1.8485350436060694e-80	30.1948562997588	1.17	1.11	0.23	60609.5003932336	0.23	0.69397743243625	0.833053079002923	-1.44	-1.44	1.84 (1.73 - 1.96)	1.17(30.1948562997588)	1.17(1.11)	-1.44(-1.44)
IMMUNE SYSTEM DISORDERS	384	7178	630047	56158806	384	10718	630047	56158806	56799955	4.7684000955152595	0.05239357049100314	4.303030064622831	5.284099606425348	4.577039921397584	0.049734254720931646	4.15193024155696	5.045675920174247	1081.2558899483963	3.915992220919264e-237	558.188458655975	3.12	2.86	1.64	460911.373251573	1.63	0.693980300129497	0.83305480019594	-0.03	-0.03	4.77 (4.3 - 5.28)	3.12(558.188458655975)	3.12(2.86)	-0.03(-0.03)
EYE DISORDERS	263	7299	1130610	55658243	263	10839	1130610	55658243	56799955	1.7738179893139148	0.06277092386678712	1.5684741515876799	2.00604533777538	1.74690525046314	0.06058801935955012	1.551299979957981	1.9671746235556222	84.91405569466998	3.116200092270446e-20	8.12948079602499	1.19	1.07	0.25	256945.759529121	0.25	0.693978838955785	0.833053923198123	-1.42	-1.42	1.77 (1.57 - 2.01)	1.19(8.12948079602499)	1.19(1.07)	-1.42(-1.42)
INFECTIONS AND INFESTATIONS	148	7414	2993973	53794880	148	10954	2993973	53794880	56799955	0.35867590044869885	0.08301800592084173	0.30481465545646313	0.4220545149642907	0.37122760194745485	0.08139307712518475	0.3164878732476439	0.4354351117264615	165.71911668215574	6.371219036498113e-38	344.897568185964	0.25	0.22	-1.98	97047.9088232662	-1.98	0.693977693474892	0.833053235678784	-3.64	-3.65	0.36 (0.3 - 0.42)	0.25(344.897568185964)	0.25(0.22)	-3.64(-3.65)
PSYCHIATRIC DISORDERS	107	7455	3179115	53609738	107	10995	3179115	53609738	56799955	0.24203243854611883	0.09736665631060525	0.1999831502769886	0.2929231849155512	0.25275744900308333	0.0959888076198173	0.20940962590312331	0.3050782778061083	249.59222592583592	3.1866795193385183e-56	451.164405274991	0.17	0.15	-2.54	91397.5769745424	-2.53	0.693977652996866	0.833053211383802	-4.19	-4.2	0.24 (0.2 - 0.29)	0.17(451.164405274991)	0.17(0.15)	-4.19(-4.2)
MUSCULOSKELETAL AND CONNECTIVE TISSUE DISORDERS	99	7463	2952220	53836633	99	11003	2952220	53836633	56799955	0.24190838703528475	0.10116996479243683	0.19839618335017212	0.2949636768703613	0.251833151605968	0.0998453357546316	0.20707269461857566	0.30626894755299766	231.3180005415534	3.0754745653946e-52	417.834005371412	0.17	0.15	-2.54	98422.0134882857	-2.53	0.693977703318747	0.833053241587083	-4.2	-4.21	0.24 (0.2 - 0.29)	0.17(417.834005371412)	0.17(0.15)	-4.2(-4.21)
GASTROINTESTINAL DISORDERS	87	7475	4824690	51964163	87	11015	4824690	51964163	56799955	0.12535526464344346	0.10783440382833126	0.10147336921270877	0.15485779663911756	0.13541795863656966	0.10659363200288902	0.10988589034982059	0.1668824219644286	523.8654672642742	6.10329314736533e-116	849.366913587749	0.09	0.08	-3.44	60225.2121987241	-3.42	0.693977429683274	0.833053077350581	-5.09	-5.1	0.13 (0.1 - 0.15)	0.09(849.366913587749)	0.09(0.08)	-5.09(-5.1)
RESPIRATORY, THORACIC AND MEDIASTINAL DISORDERS	66	7496	2675879	54112974	66	11036	2675879	54112974	56799955	0.17805299751883602	0.12363378107434066	0.1397365737313049	0.22687596438712665	0.18522682747966082	0.12255460457809095	0.1456744217472614	0.2355182001525606	247.38008549251214	9.674231702806115e-56	419.189749297038	0.13	0.1	-2.99	108587.123530047	-2.97	0.693977776139881	0.833053285294453	-4.63	-4.65	0.18 (0.14 - 0.23)	0.13(419.189749297038)	0.13(0.1)	-4.63(-4.65)
PRODUCT ISSUES	52	7510	926399	55862454	52	11050	926399	55862454	56799955	0.41752774418699057	0.13915826375981255	0.31785674639774547	0.548452783027397	0.4215331074906505	0.13820126961087897	0.32150845204921047	0.5526764835517507	41.37505232448426	1.2565077403296069e-10	93.5586174034851	0.29	0.23	-1.8	313640.942932538	-1.78	0.693979245110212	0.833054166972479	-3.45	-3.47	0.42 (0.32 - 0.55)	0.29(93.5586174034851)	0.29(0.23)	-3.45(-3.47)
VASCULAR DISORDERS	45	7517	1207403	55581450	45	11057	1207403	55581450	56799955	0.27557866080830445	0.1495195647141785	0.20557578741921842	0.36941898287871466	0.2798895521417647	0.14862971670869132	0.20915609180771286	0.37454401027027046	84.44626653191918	3.9480008441055865e-20	157.973986310439	0.19	0.15	-2.39	240650.560695926	-2.37	0.693978722219799	0.833053853133036	-4.03	-4.06	0.28 (0.21 - 0.37)	0.19(157.973986310439)	0.19(0.15)	-4.03(-4.06)
INVESTIGATIONS	41	7521	3483873	53304980	41	11061	3483873	53304980	56799955	0.08340915813355008	0.1565998427256441	0.061363943383516965	0.11337419463196222	0.08837877258958347	0.1557506763455943	0.06512838567755495	0.1199293881336465	409.7546092566867	4.145164511197293e-91	640.852355325351	0.06	0.05	-4.05	83404.2388697013	-4.02	0.693977595733935	0.83305317701449	-5.69	-5.72	0.08 (0.06 - 0.11)	0.06(640.852355325351)	0.06(0.05)	-5.69(-5.72)
NEOPLASMS BENIGN, MALIGNANT AND UNSPECIFIED (INCL CYSTS AND POLYPS)	40	7522	1479223	55309630	40	11062	1479223	55309630	56799955	0.19883542620376427	0.1585359185697422	0.1457287589138894	0.2712952955085138	0.20307327107970308	0.1576972360994104	0.14907958225331683	0.2766224106862431	127.6209336510503	1.3586471731551403e-29	220.450662456881	0.14	0.11	-2.85	196430.981124218	-2.82	0.693978405438338	0.833053663000372	-4.49	-4.52	0.2 (0.15 - 0.27)	0.14(220.450662456881)	0.14(0.11)	-4.49(-4.52)
EAR AND LABYRINTH DISORDERS	29	7533	245972	56542881	29	11073	245972	56542881	56799955	0.8849572491999054	0.18606340598426271	0.6145283494543808	1.274390894426263	0.8853984340416409	0.18534984857528675	0.6156952077341173	1.2732442565021935	0.3245558243471749	0.5688825389804444	7.60791740313916	0.6	0.44	-0.73	1181182.58738439	-0.71	0.693985460015791	0.833057897157089	-2.38	-2.4	0.88 (0.61 - 1.27)	0.6(7.60791740313916)	0.6(0.44)	-2.38(-2.4)
SURGICAL AND MEDICAL PROCEDURES	27	7535	770208	56018645	27	11075	770208	56018645	56799955	0.26061840467200265	0.19279799594430166	0.1786043839559697	0.3802927528952712	0.26325835482723353	0.19210954591173732	0.18065717559036293	0.38362695065868524	55.68769522318414	8.494832947758837e-14	102.804712832131	0.18	0.13	-2.48	377252.269254794	-2.44	0.693979700810569	0.833054440484275	-4.1	-4.15	0.26 (0.18 - 0.38)	0.18(102.804712832131)	0.18(0.13)	-4.1(-4.15)
SOCIAL CIRCUMSTANCES	22	7540	266271	56522582	22	11080	266271	56522582	56799955	0.6193689907293847	0.21352036135604194	0.40756535273292954	0.9412427825495625	0.6204763541522824	0.21289913872460203	0.4087914747271121	0.9417782166790747	4.756497465793103	0.02918788546316244	17.4331105357405	0.42	0.3	-1.24	1091174.71239208	-1.21	0.693984815217274	0.833057510149974	-2.87	-2.91	0.62 (0.41 - 0.94)	0.42(17.4331105357405)	0.42(0.3)	-2.87(-2.91)
CARDIAC DISORDERS	20	7542	1482681	55306172	20	11082	1482681	55306172	56799955	0.09891663759508289	0.22390463005438516	0.06377902509401112	0.15341252361092825	0.1012998255411419	0.22331237470573137	0.06539151007241728	0.15692640594018403	162.81026020175773	2.752153526907729e-37	257.968966145535	0.07	0.05	-3.86	195975.508808739	-3.79	0.693978402175412	0.83305366104196	-5.46	-5.52	0.1 (0.06 - 0.15)	0.07(257.968966145535)	0.07(0.05)	-5.46(-5.52)
METABOLISM AND NUTRITION DISORDERS	19	7543	1229066	55559787	19	11083	1229066	55559787	56799955	0.11386620868392534	0.22970629904004147	0.07258801350937448	0.17861783031680267	0.11609267549627728	0.22912907894051004	0.07409112867153275	0.1819044944453959	129.79238125997838	4.549608539234483e-30	208.283925688148	0.08	0.05	-3.66	236414.11492909	-3.59	0.693978691870632	0.833053834917427	-5.26	-5.33	0.11 (0.07 - 0.18)	0.08(208.283925688148)	0.08(0.05)	-5.26(-5.33)
REPRODUCTIVE SYSTEM AND BREAST DISORDERS	15	7547	500102	56288751	15	11087	500102	56288751	56799955	0.22370718339802922	0.2584592559874882	0.13479536828617442	0.3712657529718138	0.2252470395536798	0.257946522561463	0.13585967739843766	0.37344582144783195	39.548218030405096	3.200583458710787e-10	70.6896762639767	0.15	0.1	-2.7	581009.43949575	-2.63	0.693981160490303	0.833055316584861	-4.29	-4.37	0.22 (0.13 - 0.37)	0.15(70.6896762639767)	0.15(0.1)	-4.29(-4.37)
RENAL AND URINARY DISORDERS	6	7556	1075538	55713315	6	11096	1075538	55713315	56799955	0.041133204262083355	0.408411507598778	0.01847334957626137	0.09158818144384873	0.04189400838459426	0.4080874154843667	0.018826990108860266	0.09322297023476284	133.03192186484395	8.896966147207156e-31	202.263597143575	0.03	0.01	-5.13	270163.757780228	-4.92	0.693978933647232	0.833053980032046	-6.58	-6.8	0.04 (0.02 - 0.09)	0.03(202.263597143575)	0.03(0.01)	-6.58(-6.8)
BLOOD AND LYMPHATIC SYSTEM DISORDERS	4	7558	958922	55829931	4	11098	958922	55829931	56799955	0.030813207769612206	0.5001333531011325	0.011561516614575704	0.08212190534382884	0.03132586938941141	0.499868767858613	0.011759970914916545	0.08344494217734438	120.88899184309301	4.04123927962613e-28	182.633434743191	0.02	0.01	-5.55	303019.18588353	-5.24	0.6939791690178	0.833054121301731	-6.9	-7.22	0.03 (0.01 - 0.08)	0.02(182.633434743191)	0.02(0.01)	-6.9(-7.22)
ENDOCRINE DISORDERS	2	7560	145631	56643222	2	11100	145631	56643222	56799955	0.10289690632543459	0.7072051749361774	0.025728657144014944	0.41151674850656605	0.10313417241738768	0.7070181107388074	0.025797440673484343	0.4123144483534848	14.752016767971327	0.00012261630187813746	24.6737162097515	0.07	0.02	-3.83	1995229.67755974	-3.3	0.693991291676908	0.833061397303289	-4.96	-5.5	0.1 (0.03 - 0.41)	0.07(24.6737162097515)	0.07(0.02)	-4.96(-5.5)
CONGENITAL, FAMILIAL AND GENETIC DISORDERS	2	7560	170493	56618360	2	11100	170493	56618360	56799955	0.08785347267279077	0.7072044669951084	0.021967181467503274	0.3513528884935289	0.08809471745653244	0.7070174026049476	0.02203558091589871	0.3521885478474923	18.031932853127508	2.172303978914687e-05	29.5390492872947	0.06	0.02	-4.06	1704282.0879184	-3.52	0.693989207392052	0.833060146323213	-5.18	-5.72	0.09 (0.02 - 0.35)	0.06(29.5390492872947)	0.06(0.02)	-5.18(-5.72)
HEPATOBILIARY DISORDERS	2	7560	523101	56265752	2	11100	523101	56265752	56799955	0.028455536458006345	0.7072016717894467	0.007115158214341666	0.113802	0.02871249082551282	0.707014606581444	0.007182041108321911	0.11478730307598893	65.34730389834002	6.279577764617946e-16	99.2166933133322	0.02	0.01	-5.68	555478.984794105	-5.11	0.693980977594783	0.833055206810919	-6.77	-7.34	0.03 (0.01 - 0.11)	0.02(99.2166933133322)	0.02(0.01)	-6.77(-7.34)
