# Supplementary material for: Sex-specific adverse event profiles of PDE4 inhibitors: a comparative big-data pharmacovigilance study of apremilast, crisaborole, and roflumilast in FAERS (2004–2025)
Source: Front Pharmacol. 2026 Mar 31;17:1761303. doi: 10.3389/fphar.2026.1761303 (PMC13076269; doi:10.3389/fphar.2026.1761303)
Supplement: Supplementary file 3 [file DataSheet1.zip]

Archive with 6 entries (6 files):
- Adverse reaction induction time (per soc induction time per individual).xlsx
- __MACOSX/._Adverse reaction induction time (per soc induction time per individual).xlsx
- Time of adverse reaction onset (induction time for each PT for each individual).xlsx
- __MACOSX/._Time of adverse reaction onset (induction time for each PT for each individual).xlsx
- Adverse reaction induction time (induction time for each individual).xlsx
- __MACOSX/._Adverse reaction induction time (induction time for each individual).xlsx
