# Supplementary material for: Sex-specific adverse event profiles of PDE4 inhibitors: a comparative big-data pharmacovigilance study of apremilast, crisaborole, and roflumilast in FAERS (2004–2025)
Source: Front Pharmacol. 2026 Mar 31;17:1761303. doi: 10.3389/fphar.2026.1761303 (PMC13076269; doi:10.3389/fphar.2026.1761303)
Supplement: Supplementary file 3 [file DataSheet1.zip › Adverse reaction induction time (per soc induction time per individual).xlsx]

## Sheet: APREMILAST
primaryid	soc_name_en	EVENT_DT	START_DT	TIME
246706101	INFECTIONS AND INFESTATIONS	2024-10-31	2024-10-17	14
246706101	GASTROINTESTINAL DISORDERS	2024-10-31	2024-10-17	14
246706101	NERVOUS SYSTEM DISORDERS	2024-10-31	2024-10-17	14
246726912	INJURY, POISONING AND PROCEDURAL COMPLICATIONS	2024-10-01	2022-04-16	899
246726912	GENERAL DISORDERS AND ADMINISTRATION SITE CONDITIONS	2024-10-01	2022-04-16	899
246773221	GENERAL DISORDERS AND ADMINISTRATION SITE CONDITIONS	2024-10-25	2021-05-03	1271
246773221	SKIN AND SUBCUTANEOUS TISSUE DISORDERS	2024-10-25	2021-05-03	1271
246777121	GASTROINTESTINAL DISORDERS	2024-11-12	2024-11-06	6
246778671	GASTROINTESTINAL DISORDERS	2024-08-26	2023-10-17	314
246778671	SKIN AND SUBCUTANEOUS TISSUE DISORDERS	2024-08-26	2023-10-17	314
246778671	PSYCHIATRIC DISORDERS	2024-08-26	2023-10-17	314
246783231	SKIN AND SUBCUTANEOUS TISSUE DISORDERS	2024-11-05	2024-04-29	190
246783231	GASTROINTESTINAL DISORDERS	2024-11-05	2024-04-29	190
148035251	SKIN AND SUBCUTANEOUS TISSUE DISORDERS	2018-03-14	2018-03-09	5
148051921	GASTROINTESTINAL DISORDERS	2018-04-15	2018-04-13	2
148051921	NERVOUS SYSTEM DISORDERS	2018-04-15	2018-04-13	2
148053281	SKIN AND SUBCUTANEOUS TISSUE DISORDERS	2018-04-13	2018-04-05	8
148055042	SKIN AND SUBCUTANEOUS TISSUE DISORDERS	2016-12-31	2016-03-03	303
148055042	INJURY, POISONING AND PROCEDURAL COMPLICATIONS	2016-12-31	2016-03-03	303
148061472	INJURY, POISONING AND PROCEDURAL COMPLICATIONS	2018-03-30	2018-03-15	15
148061472	PSYCHIATRIC DISORDERS	2018-03-30	2018-03-15	15
148061472	INVESTIGATIONS	2018-03-30	2018-03-15	15
148061472	REPRODUCTIVE SYSTEM AND BREAST DISORDERS	2018-03-30	2018-03-15	15
148078101	GENERAL DISORDERS AND ADMINISTRATION SITE CONDITIONS	2018-04-18	2018-01-09	99
148087345	GENERAL DISORDERS AND ADMINISTRATION SITE CONDITIONS	2018-02-06	2017-12-05	63
246823372	SKIN AND SUBCUTANEOUS TISSUE DISORDERS	2024-11-06	2024-03-12	239
246839011	INFECTIONS AND INFESTATIONS	2023-03-01	2022-09-01	181
246839011	NERVOUS SYSTEM DISORDERS	2023-03-01	2022-09-01	181
246839011	GASTROINTESTINAL DISORDERS	2023-03-01	2022-09-01	181
148128792	INJURY, POISONING AND PROCEDURAL COMPLICATIONS	2018-03-13	2017-11-17	116
148128792	SKIN AND SUBCUTANEOUS TISSUE DISORDERS	2018-03-13	2017-11-17	116
148128792	GENERAL DISORDERS AND ADMINISTRATION SITE CONDITIONS	2018-03-13	2017-11-17	116
148128991	PSYCHIATRIC DISORDERS	2018-03-25	2017-05-30	299
148129742	GASTROINTESTINAL DISORDERS	2018-08-20	2017-11-20	273
148129742	SKIN AND SUBCUTANEOUS TISSUE DISORDERS	2018-08-20	2017-11-20	273
148132362	NERVOUS SYSTEM DISORDERS	2018-04-20	2016-06-17	672
148132552	METABOLISM AND NUTRITION DISORDERS	2018-04-21	2017-08-09	255
148132552	SKIN AND SUBCUTANEOUS TISSUE DISORDERS	2018-04-21	2017-08-09	255
148134502	GENERAL DISORDERS AND ADMINISTRATION SITE CONDITIONS	2018-04-21	2017-07-01	294
148134502	SKIN AND SUBCUTANEOUS TISSUE DISORDERS	2018-04-21	2017-07-01	294
148134631	SKIN AND SUBCUTANEOUS TISSUE DISORDERS	2018-04-18	2018-03-06	43
148135881	GENERAL DISORDERS AND ADMINISTRATION SITE CONDITIONS	2018-04-01	2018-03-14	18
148135881	SKIN AND SUBCUTANEOUS TISSUE DISORDERS	2018-04-01	2018-03-14	18
148139301	INJURY, POISONING AND PROCEDURAL COMPLICATIONS	2018-04-19	2015-12-14	857
148139301	SKIN AND SUBCUTANEOUS TISSUE DISORDERS	2018-04-19	2015-12-14	857
148140402	INFECTIONS AND INFESTATIONS	2018-03-31	2017-08-30	213
148142631	SKIN AND SUBCUTANEOUS TISSUE DISORDERS	2018-04-19	2016-11-01	534
148143141	MUSCULOSKELETAL AND CONNECTIVE TISSUE DISORDERS	2018-04-20	2018-02-24	55
148143141	GENERAL DISORDERS AND ADMINISTRATION SITE CONDITIONS	2018-04-20	2018-02-24	55
148149782	VASCULAR DISORDERS	2018-03-30	2017-10-20	161
148149813	NERVOUS SYSTEM DISORDERS	2018-03-08	2018-03-01	7
148155131	GENERAL DISORDERS AND ADMINISTRATION SITE CONDITIONS	2018-04-16	2016-11-18	514
148155131	SKIN AND SUBCUTANEOUS TISSUE DISORDERS	2018-04-16	2016-11-18	514
148155261	MUSCULOSKELETAL AND CONNECTIVE TISSUE DISORDERS	2018-04-19	2016-11-26	509
148159421	MUSCULOSKELETAL AND CONNECTIVE TISSUE DISORDERS	2018-04-15	2018-02-19	55
148163521	INFECTIONS AND INFESTATIONS	2018-04-01	2018-02-08	52
148170704	HEPATOBILIARY DISORDERS	2018-04-16	2018-02-22	53
148170704	GASTROINTESTINAL DISORDERS	2018-04-16	2018-02-22	53
148170704	NERVOUS SYSTEM DISORDERS	2018-04-16	2018-02-22	53
148170704	SKIN AND SUBCUTANEOUS TISSUE DISORDERS	2018-04-16	2018-02-22	53
148176302	GENERAL DISORDERS AND ADMINISTRATION SITE CONDITIONS	2018-09-26	2016-11-21	674
148176302	SOCIAL CIRCUMSTANCES	2018-09-26	2016-11-21	674
148176302	INJURY, POISONING AND PROCEDURAL COMPLICATIONS	2018-09-26	2016-11-21	674
148176302	SKIN AND SUBCUTANEOUS TISSUE DISORDERS	2018-09-26	2016-11-21	674
148180351	GASTROINTESTINAL DISORDERS	2018-04-19	2018-04-17	2
148180351	NERVOUS SYSTEM DISORDERS	2018-04-19	2018-04-17	2
148180981	GASTROINTESTINAL DISORDERS	2018-04-23	2016-11-19	520
148182941	PSYCHIATRIC DISORDERS	2018-04-01	2017-06-14	291
148184441	INJURY, POISONING AND PROCEDURAL COMPLICATIONS	2018-04-23	2018-02-06	76
148184441	SKIN AND SUBCUTANEOUS TISSUE DISORDERS	2018-04-23	2018-02-06	76
148190822	SKIN AND SUBCUTANEOUS TISSUE DISORDERS	2018-01-01	2017-07-17	168
148190822	INFECTIONS AND INFESTATIONS	2018-01-01	2017-07-17	168
246939371	GENERAL DISORDERS AND ADMINISTRATION SITE CONDITIONS	2024-11-25	2024-06-07	171
148202281	GENERAL DISORDERS AND ADMINISTRATION SITE CONDITIONS	2018-04-24	2017-06-12	316
148219101	GASTROINTESTINAL DISORDERS	2018-04-23	2018-04-18	5
148219101	MUSCULOSKELETAL AND CONNECTIVE TISSUE DISORDERS	2018-04-23	2018-04-18	5
148220281	NERVOUS SYSTEM DISORDERS	2018-04-24	2016-12-21	489
148220701	GENERAL DISORDERS AND ADMINISTRATION SITE CONDITIONS	2018-04-24	2017-08-24	243
148220701	SKIN AND SUBCUTANEOUS TISSUE DISORDERS	2018-04-24	2017-08-24	243
148223701	HEPATOBILIARY DISORDERS	2018-04-16	2018-01-18	88
148226073	GASTROINTESTINAL DISORDERS	2018-04-25	2017-03-29	392
148234225	PSYCHIATRIC DISORDERS	2018-04-01	2018-03-22	10
148254363	NERVOUS SYSTEM DISORDERS	2018-04-22	2018-04-20	2
148254363	EAR AND LABYRINTH DISORDERS	2018-04-22	2018-04-20	2
148254363	EYE DISORDERS	2018-04-22	2018-04-20	2
148255163	SKIN AND SUBCUTANEOUS TISSUE DISORDERS	2018-04-23	2017-03-29	390
148274201	GASTROINTESTINAL DISORDERS	2017-09-12	2017-09-04	8
247035522	INVESTIGATIONS	2024-11-10	2024-11-07	3
247035522	MUSCULOSKELETAL AND CONNECTIVE TISSUE DISORDERS	2024-11-10	2024-11-07	3
247035522	GASTROINTESTINAL DISORDERS	2024-11-10	2024-11-07	3
247048741	INJURY, POISONING AND PROCEDURAL COMPLICATIONS	2024-11-01	2021-06-04	1246
247048741	GENERAL DISORDERS AND ADMINISTRATION SITE CONDITIONS	2024-11-01	2021-06-04	1246
148290632	GASTROINTESTINAL DISORDERS	2018-04-18	2018-04-08	10
148290632	PSYCHIATRIC DISORDERS	2018-04-18	2018-04-08	10
148292701	MUSCULOSKELETAL AND CONNECTIVE TISSUE DISORDERS	2018-04-04	2017-04-04	365
148292701	INJURY, POISONING AND PROCEDURAL COMPLICATIONS	2018-04-04	2017-04-04	365
148292701	SKIN AND SUBCUTANEOUS TISSUE DISORDERS	2018-04-04	2017-04-04	365
148305926	PREGNANCY, PUERPERIUM AND PERINATAL CONDITIONS	2018-04-18	2017-04-15	368
148317181	RESPIRATORY, THORACIC AND MEDIASTINAL DISORDERS	2018-04-15	2018-01-09	96
148318564	INVESTIGATIONS	2018-04-17	2004-09-07	4970
148318564	GASTROINTESTINAL DISORDERS	2018-04-17	2004-09-07	4970
148318564	NERVOUS SYSTEM DISORDERS	2018-04-17	2004-09-07	4970
148350991	GENERAL DISORDERS AND ADMINISTRATION SITE CONDITIONS	2018-04-25	2017-12-27	119
148351461	GASTROINTESTINAL DISORDERS	2018-04-15	2018-04-02	13
148354873	INFECTIONS AND INFESTATIONS	2018-04-15	2018-03-21	25
148354873	PSYCHIATRIC DISORDERS	2018-04-15	2018-03-21	25
148354873	INVESTIGATIONS	2018-04-15	2018-03-21	25
148355291	SKIN AND SUBCUTANEOUS TISSUE DISORDERS	2018-04-26	2017-01-17	464
148358451	GASTROINTESTINAL DISORDERS	2018-04-26	2017-07-13	287
148358451	NERVOUS SYSTEM DISORDERS	2018-04-26	2017-07-13	287
148363161	GASTROINTESTINAL DISORDERS	2018-04-08	2018-04-05	3
148363161	NERVOUS SYSTEM DISORDERS	2018-04-08	2018-04-05	3
148363161	MUSCULOSKELETAL AND CONNECTIVE TISSUE DISORDERS	2018-04-08	2018-04-05	3
247061703	HEPATOBILIARY DISORDERS	2024-11-10	2022-01-17	1028
247061703	GASTROINTESTINAL DISORDERS	2024-11-10	2022-01-17	1028
247061703	BLOOD AND LYMPHATIC SYSTEM DISORDERS	2024-11-10	2022-01-17	1028
148371812	SKIN AND SUBCUTANEOUS TISSUE DISORDERS	2018-02-02	2016-07-29	553
148373331	GASTROINTESTINAL DISORDERS	2018-04-26	2018-02-28	57
148373731	GENERAL DISORDERS AND ADMINISTRATION SITE CONDITIONS	2018-04-24	2018-03-09	46
148391971	NERVOUS SYSTEM DISORDERS	2017-06-20	2017-05-10	41
148399231	GASTROINTESTINAL DISORDERS	2018-03-09	2017-11-08	121
148399594	PSYCHIATRIC DISORDERS	2018-03-25	2018-03-21	4
148399594	METABOLISM AND NUTRITION DISORDERS	2018-03-25	2018-03-21	4
148399594	GASTROINTESTINAL DISORDERS	2018-03-25	2018-03-21	4
148400041	INVESTIGATIONS	2018-03-15	2017-11-28	107
148400871	NERVOUS SYSTEM DISORDERS	2018-04-27	2018-04-24	3
148401282	GASTROINTESTINAL DISORDERS	2015-10-09	2014-08-25	410
148401621	GASTROINTESTINAL DISORDERS	2018-04-28	2017-10-27	183
148414341	GASTROINTESTINAL DISORDERS	2018-04-26	2016-04-26	730
148414591	NERVOUS SYSTEM DISORDERS	2018-04-26	2018-02-22	63
148424211	PSYCHIATRIC DISORDERS	2018-04-29	2018-04-26	3
148430382	INJURY, POISONING AND PROCEDURAL COMPLICATIONS	2018-04-26	2017-10-31	177
148430382	METABOLISM AND NUTRITION DISORDERS	2018-04-26	2017-10-31	177
148433381	MUSCULOSKELETAL AND CONNECTIVE TISSUE DISORDERS	2018-03-14	2018-03-01	13
148433502	GENERAL DISORDERS AND ADMINISTRATION SITE CONDITIONS	2018-04-26	2017-01-31	450
148433862	NERVOUS SYSTEM DISORDERS	2018-03-20	2018-03-19	1
148433862	GASTROINTESTINAL DISORDERS	2018-03-20	2018-03-19	1
148434941	INVESTIGATIONS	2018-04-25	2017-10-30	177
148436551	GASTROINTESTINAL DISORDERS	2018-04-27	2018-02-07	79
148441392	CARDIAC DISORDERS	2018-02-01	2017-12-18	45
148444971	SKIN AND SUBCUTANEOUS TISSUE DISORDERS	2018-03-27	2017-10-31	147
148445801	GASTROINTESTINAL DISORDERS	2018-04-30	2017-10-30	182
148447005	INFECTIONS AND INFESTATIONS	2018-04-21	2018-04-14	7
148447011	SKIN AND SUBCUTANEOUS TISSUE DISORDERS	2018-04-27	2018-01-18	99
247179062	GASTROINTESTINAL DISORDERS	2024-09-17	2024-04-03	167
247217191	GENERAL DISORDERS AND ADMINISTRATION SITE CONDITIONS	2024-11-06	2024-03-12	239
247217191	SKIN AND SUBCUTANEOUS TISSUE DISORDERS	2024-11-06	2024-03-12	239
148451311	SKIN AND SUBCUTANEOUS TISSUE DISORDERS	2018-04-01	2016-09-16	562
148452121	MUSCULOSKELETAL AND CONNECTIVE TISSUE DISORDERS	2018-04-21	2018-02-17	63
148452671	GASTROINTESTINAL DISORDERS	2018-04-15	2018-04-10	5
148458211	SKIN AND SUBCUTANEOUS TISSUE DISORDERS	2018-03-25	2017-06-13	285
148458211	PSYCHIATRIC DISORDERS	2018-03-25	2017-06-13	285
148461862	MUSCULOSKELETAL AND CONNECTIVE TISSUE DISORDERS	2018-06-15	2017-02-07	493
148461862	SKIN AND SUBCUTANEOUS TISSUE DISORDERS	2018-06-15	2017-02-07	493
148462941	SKIN AND SUBCUTANEOUS TISSUE DISORDERS	2018-04-01	2018-01-27	64
148466212	SKIN AND SUBCUTANEOUS TISSUE DISORDERS	2018-04-30	2015-12-02	880
148466231	NERVOUS SYSTEM DISORDERS	2018-04-20	2018-04-05	15
148469681	GASTROINTESTINAL DISORDERS	2016-08-03	2016-07-01	33
148469681	SOCIAL CIRCUMSTANCES	2016-08-03	2016-07-01	33
148469681	GENERAL DISORDERS AND ADMINISTRATION SITE CONDITIONS	2016-08-03	2016-07-01	33
148469681	METABOLISM AND NUTRITION DISORDERS	2016-08-03	2016-07-01	33
148469681	INVESTIGATIONS	2016-08-03	2016-07-01	33
148495852	GENERAL DISORDERS AND ADMINISTRATION SITE CONDITIONS	2018-04-21	2016-01-29	813
148510282	INFECTIONS AND INFESTATIONS	2018-04-30	2018-03-19	42
148510282	GASTROINTESTINAL DISORDERS	2018-04-30	2018-03-19	42
148511213	GASTROINTESTINAL DISORDERS	2018-04-27	2018-03-08	50
148511822	GASTROINTESTINAL DISORDERS	2017-10-01	2016-10-02	364
148511822	SKIN AND SUBCUTANEOUS TISSUE DISORDERS	2017-10-01	2016-10-02	364
148513921	INJURY, POISONING AND PROCEDURAL COMPLICATIONS	2018-04-30	2018-02-06	83
148513921	MUSCULOSKELETAL AND CONNECTIVE TISSUE DISORDERS	2018-04-30	2018-02-06	83
148514991	PSYCHIATRIC DISORDERS	2018-04-26	2018-04-23	3
148515001	SKIN AND SUBCUTANEOUS TISSUE DISORDERS	2018-05-02	2018-03-03	60
148531361	MUSCULOSKELETAL AND CONNECTIVE TISSUE DISORDERS	2018-04-07	2018-04-05	2
148531361	GENERAL DISORDERS AND ADMINISTRATION SITE CONDITIONS	2018-04-07	2018-04-05	2
195959941	SKIN AND SUBCUTANEOUS TISSUE DISORDERS	2021-07-01	2019-07-09	723
195961611	IMMUNE SYSTEM DISORDERS	2021-07-01	2021-06-16	15
195970911	INJURY, POISONING AND PROCEDURAL COMPLICATIONS	2021-07-19	2021-03-18	123
195970911	MUSCULOSKELETAL AND CONNECTIVE TISSUE DISORDERS	2021-07-19	2021-03-18	123
195988031	NERVOUS SYSTEM DISORDERS	2021-07-10	2021-07-08	2
195988031	GASTROINTESTINAL DISORDERS	2021-07-10	2021-07-08	2
196015122	GASTROINTESTINAL DISORDERS	2021-06-28	2021-06-25	3
196015122	SKIN AND SUBCUTANEOUS TISSUE DISORDERS	2021-06-28	2021-06-25	3
196020002	NERVOUS SYSTEM DISORDERS	2021-07-19	2021-06-26	23
196020002	GENERAL DISORDERS AND ADMINISTRATION SITE CONDITIONS	2021-07-19	2021-06-26	23
196021141	SKIN AND SUBCUTANEOUS TISSUE DISORDERS	2021-07-18	2018-04-27	1178
196024222	SKIN AND SUBCUTANEOUS TISSUE DISORDERS	2021-07-20	2018-02-02	1264
196024261	SKIN AND SUBCUTANEOUS TISSUE DISORDERS	2021-04-20	2018-02-21	1154
196031331	GENERAL DISORDERS AND ADMINISTRATION SITE CONDITIONS	2021-07-01	2021-02-23	128
196031331	GASTROINTESTINAL DISORDERS	2021-07-01	2021-02-23	128
247228581	PSYCHIATRIC DISORDERS	2024-10-30	2024-08-06	85
148540565	PSYCHIATRIC DISORDERS	2017-12-29	2016-12-22	372
148541451	GASTROINTESTINAL DISORDERS	2018-04-28	2018-04-27	1
148541451	GENERAL DISORDERS AND ADMINISTRATION SITE CONDITIONS	2018-04-28	2018-04-27	1
148541451	INFECTIONS AND INFESTATIONS	2018-04-28	2018-04-27	1
148542082	RESPIRATORY, THORACIC AND MEDIASTINAL DISORDERS	2018-04-24	2018-04-17	7
148542082	EYE DISORDERS	2018-04-24	2018-04-17	7
148542082	NERVOUS SYSTEM DISORDERS	2018-04-24	2018-04-17	7
148542082	GASTROINTESTINAL DISORDERS	2018-04-24	2018-04-17	7
148542082	GENERAL DISORDERS AND ADMINISTRATION SITE CONDITIONS	2018-04-24	2018-04-17	7
148549591	GASTROINTESTINAL DISORDERS	2018-03-22	2017-11-08	134
148578571	MUSCULOSKELETAL AND CONNECTIVE TISSUE DISORDERS	2018-04-18	2017-12-15	124
148578571	SKIN AND SUBCUTANEOUS TISSUE DISORDERS	2018-04-18	2017-12-15	124
148579191	INFECTIONS AND INFESTATIONS	2018-04-16	2015-03-09	1134
148579191	GENERAL DISORDERS AND ADMINISTRATION SITE CONDITIONS	2018-04-16	2015-03-09	1134
148580161	REPRODUCTIVE SYSTEM AND BREAST DISORDERS	2018-04-18	2018-04-16	2
148582411	GASTROINTESTINAL DISORDERS	2018-05-02	2018-04-03	29
148582751	PSYCHIATRIC DISORDERS	2018-05-02	2018-03-30	33
148582901	GENERAL DISORDERS AND ADMINISTRATION SITE CONDITIONS	2018-04-28	2017-05-23	340
148586572	INFECTIONS AND INFESTATIONS	2018-04-25	2017-03-14	407
148592521	GASTROINTESTINAL DISORDERS	2018-05-02	2017-01-18	469
148594531	GASTROINTESTINAL DISORDERS	2018-04-20	2018-03-29	22
148594531	PSYCHIATRIC DISORDERS	2018-04-20	2018-03-29	22
148594531	SKIN AND SUBCUTANEOUS TISSUE DISORDERS	2018-04-20	2018-03-29	22
148595142	SKIN AND SUBCUTANEOUS TISSUE DISORDERS	2018-04-06	2018-03-01	36
148601622	INVESTIGATIONS	2018-04-14	2017-12-22	113
148601622	CARDIAC DISORDERS	2018-04-14	2017-12-22	113
100470291	INVESTIGATIONS	2014-03-17	2014-01-30	46
100470291	GENERAL DISORDERS AND ADMINISTRATION SITE CONDITIONS	2014-03-17	2014-01-30	46
100470291	CARDIAC DISORDERS	2014-03-17	2014-01-30	46
196060341	NERVOUS SYSTEM DISORDERS	2021-06-15	2021-06-13	2
196060341	GASTROINTESTINAL DISORDERS	2021-06-15	2021-06-13	2
196063721	SKIN AND SUBCUTANEOUS TISSUE DISORDERS	2021-07-18	2021-06-25	23
196067421	SKIN AND SUBCUTANEOUS TISSUE DISORDERS	2021-06-21	2021-03-24	89
196069441	INFECTIONS AND INFESTATIONS	2021-07-09	2021-05-13	57
196069441	INJURY, POISONING AND PROCEDURAL COMPLICATIONS	2021-07-09	2021-05-13	57
196069501	INFECTIONS AND INFESTATIONS	2021-07-19	2021-05-25	55
196077451	MUSCULOSKELETAL AND CONNECTIVE TISSUE DISORDERS	2021-01-01	2020-07-22	163
247346091	GENERAL DISORDERS AND ADMINISTRATION SITE CONDITIONS	2024-11-01	2024-10-15	17
247373391	GENERAL DISORDERS AND ADMINISTRATION SITE CONDITIONS	2024-11-25	2023-07-06	508
148619832	GASTROINTESTINAL DISORDERS	2016-09-15	2014-11-02	683
148619832	GENERAL DISORDERS AND ADMINISTRATION SITE CONDITIONS	2016-09-15	2014-11-02	683
148621991	GASTROINTESTINAL DISORDERS	2018-05-02	2018-03-09	54
148682142	NERVOUS SYSTEM DISORDERS	2018-01-01	2017-11-28	34
196121791	PSYCHIATRIC DISORDERS	2021-07-14	2021-01-14	181
196122591	NERVOUS SYSTEM DISORDERS	2021-07-20	2020-10-29	264
196127071	GASTROINTESTINAL DISORDERS	2021-07-01	2020-02-06	511
196127071	MUSCULOSKELETAL AND CONNECTIVE TISSUE DISORDERS	2021-07-01	2020-02-06	511
196137051	METABOLISM AND NUTRITION DISORDERS	2021-07-15	2017-04-04	1563
196137051	VASCULAR DISORDERS	2021-07-15	2017-04-04	1563
196153061	GENERAL DISORDERS AND ADMINISTRATION SITE CONDITIONS	2021-07-21	2021-01-22	180
196187932	SKIN AND SUBCUTANEOUS TISSUE DISORDERS	2021-05-27	2019-07-01	696
196193341	SKIN AND SUBCUTANEOUS TISSUE DISORDERS	2021-07-12	2019-01-17	907
196193841	GENERAL DISORDERS AND ADMINISTRATION SITE CONDITIONS	2021-07-07	2021-01-22	166
196193841	SKIN AND SUBCUTANEOUS TISSUE DISORDERS	2021-07-07	2021-01-22	166
100702923	PSYCHIATRIC DISORDERS	2014-03-08	2014-02-26	10
247422901	GASTROINTESTINAL DISORDERS	2024-12-10	2024-07-02	161
247422901	NEOPLASMS BENIGN, MALIGNANT AND UNSPECIFIED (INCL CYSTS AND POLYPS)	2024-12-10	2024-07-02	161
247435511	GENERAL DISORDERS AND ADMINISTRATION SITE CONDITIONS	2024-11-01	2022-09-09	784
247435511	GASTROINTESTINAL DISORDERS	2024-11-01	2022-09-09	784
247435511	INJURY, POISONING AND PROCEDURAL COMPLICATIONS	2024-11-01	2022-09-09	784
247437533	SKIN AND SUBCUTANEOUS TISSUE DISORDERS	2022-10-19	2022-02-16	245
247437533	SURGICAL AND MEDICAL PROCEDURES	2022-10-19	2022-02-16	245
247437533	GENERAL DISORDERS AND ADMINISTRATION SITE CONDITIONS	2022-10-19	2022-02-16	245
247460211	GASTROINTESTINAL DISORDERS	2024-03-03	2023-06-09	268
148706791	GASTROINTESTINAL DISORDERS	2018-04-25	2017-04-18	372
148706791	NERVOUS SYSTEM DISORDERS	2018-04-25	2017-04-18	372
148706791	GENERAL DISORDERS AND ADMINISTRATION SITE CONDITIONS	2018-04-25	2017-04-18	372
148715851	NEOPLASMS BENIGN, MALIGNANT AND UNSPECIFIED (INCL CYSTS AND POLYPS)	2018-05-01	2017-07-13	292
148727401	NERVOUS SYSTEM DISORDERS	2018-05-04	2016-09-21	590
148728133	NERVOUS SYSTEM DISORDERS	2018-05-03	2018-04-05	28
148746292	SKIN AND SUBCUTANEOUS TISSUE DISORDERS	2018-03-18	2018-03-13	5
100813303	NEOPLASMS BENIGN, MALIGNANT AND UNSPECIFIED (INCL CYSTS AND POLYPS)	2014-02-12	2012-10-08	492
247519043	GENERAL DISORDERS AND ADMINISTRATION SITE CONDITIONS	2024-11-15	2019-12-24	1788
247519043	MUSCULOSKELETAL AND CONNECTIVE TISSUE DISORDERS	2024-11-15	2019-12-24	1788
247546751	REPRODUCTIVE SYSTEM AND BREAST DISORDERS	2024-11-05	2024-01-15	295
196201741	GENERAL DISORDERS AND ADMINISTRATION SITE CONDITIONS	2021-07-21	2021-04-28	84
196201741	INJURY, POISONING AND PROCEDURAL COMPLICATIONS	2021-07-21	2021-04-28	84
196205552	MUSCULOSKELETAL AND CONNECTIVE TISSUE DISORDERS	2021-07-18	2019-09-13	674
196205552	INFECTIONS AND INFESTATIONS	2021-07-18	2019-09-13	674
196209992	SKIN AND SUBCUTANEOUS TISSUE DISORDERS	2021-07-01	2018-03-21	1198
196214062	INVESTIGATIONS	2021-06-21	2020-10-11	253
196229041	SURGICAL AND MEDICAL PROCEDURES	2021-04-07	2020-09-17	202
196229051	INFECTIONS AND INFESTATIONS	2021-07-08	2018-03-01	1225
196230622	INJURY, POISONING AND PROCEDURAL COMPLICATIONS	2021-07-20	2020-12-15	217
196230622	SKIN AND SUBCUTANEOUS TISSUE DISORDERS	2021-07-20	2020-12-15	217
196231292	GASTROINTESTINAL DISORDERS	2021-07-23	2018-09-14	1043
196231292	METABOLISM AND NUTRITION DISORDERS	2021-07-23	2018-09-14	1043
196231292	GENERAL DISORDERS AND ADMINISTRATION SITE CONDITIONS	2021-07-23	2018-09-14	1043
196231761	INJURY, POISONING AND PROCEDURAL COMPLICATIONS	2021-07-01	2020-11-18	225
196231761	MUSCULOSKELETAL AND CONNECTIVE TISSUE DISORDERS	2021-07-01	2020-11-18	225
196234152	SKIN AND SUBCUTANEOUS TISSUE DISORDERS	2021-07-21	2020-02-13	524
196234152	INJURY, POISONING AND PROCEDURAL COMPLICATIONS	2021-07-21	2020-02-13	524
196234232	GASTROINTESTINAL DISORDERS	2021-07-21	2021-07-19	2
196234232	NERVOUS SYSTEM DISORDERS	2021-07-21	2021-07-19	2
196234232	GENERAL DISORDERS AND ADMINISTRATION SITE CONDITIONS	2021-07-21	2021-07-19	2
196235661	MUSCULOSKELETAL AND CONNECTIVE TISSUE DISORDERS	2021-07-21	2020-03-13	495
196245451	INFECTIONS AND INFESTATIONS	2021-07-23	2021-06-04	49
196282281	INJURY, POISONING AND PROCEDURAL COMPLICATIONS	2021-07-24	2021-04-09	106
148782942	SKIN AND SUBCUTANEOUS TISSUE DISORDERS	2018-04-01	2017-12-05	117
148783781	GASTROINTESTINAL DISORDERS	2018-05-02	2018-03-02	61
148789081	GASTROINTESTINAL DISORDERS	2018-05-02	2018-04-19	13
148796882	MUSCULOSKELETAL AND CONNECTIVE TISSUE DISORDERS	2018-04-23	2018-04-04	19
148796882	SKIN AND SUBCUTANEOUS TISSUE DISORDERS	2018-04-23	2018-04-04	19
148800491	GASTROINTESTINAL DISORDERS	2018-04-19	2018-03-15	35
148809401	GENERAL DISORDERS AND ADMINISTRATION SITE CONDITIONS	2018-05-03	2018-05-01	2
148809401	PSYCHIATRIC DISORDERS	2018-05-03	2018-05-01	2
148809401	RENAL AND URINARY DISORDERS	2018-05-03	2018-05-01	2
148820741	GENERAL DISORDERS AND ADMINISTRATION SITE CONDITIONS	2018-04-01	2017-10-23	160
148825551	SKIN AND SUBCUTANEOUS TISSUE DISORDERS	2018-05-03	2017-08-10	266
247605511	GENERAL DISORDERS AND ADMINISTRATION SITE CONDITIONS	2024-10-01	2024-09-14	17
247605511	NERVOUS SYSTEM DISORDERS	2024-10-01	2024-09-14	17
247605511	INVESTIGATIONS	2024-10-01	2024-09-14	17
247642751	METABOLISM AND NUTRITION DISORDERS	2024-12-01	2023-04-13	598
247642751	GASTROINTESTINAL DISORDERS	2024-12-01	2023-04-13	598
148886671	GENERAL DISORDERS AND ADMINISTRATION SITE CONDITIONS	2018-04-27	2018-02-19	67
148886681	GASTROINTESTINAL DISORDERS	2018-05-08	2017-12-18	141
148893921	NERVOUS SYSTEM DISORDERS	2018-05-08	2018-04-12	26
148893921	RENAL AND URINARY DISORDERS	2018-05-08	2018-04-12	26
148894631	GASTROINTESTINAL DISORDERS	2018-04-16	2018-04-09	7
148909801	MUSCULOSKELETAL AND CONNECTIVE TISSUE DISORDERS	2018-05-06	2018-04-30	6
148909801	GENERAL DISORDERS AND ADMINISTRATION SITE CONDITIONS	2018-05-06	2018-04-30	6
148909801	INVESTIGATIONS	2018-05-06	2018-04-30	6
148909801	GASTROINTESTINAL DISORDERS	2018-05-06	2018-04-30	6
148910661	INVESTIGATIONS	2018-04-24	2018-03-29	26
148917572	NERVOUS SYSTEM DISORDERS	2018-04-17	2018-04-03	14
148917572	GASTROINTESTINAL DISORDERS	2018-04-17	2018-04-03	14
148917572	SKIN AND SUBCUTANEOUS TISSUE DISORDERS	2018-04-17	2018-04-03	14
148918701	GENERAL DISORDERS AND ADMINISTRATION SITE CONDITIONS	2018-05-09	2017-02-01	462
148929951	INFECTIONS AND INFESTATIONS	2018-04-14	2018-03-12	33
148930231	MUSCULOSKELETAL AND CONNECTIVE TISSUE DISORDERS	2018-05-01	2018-04-17	14
148930231	INJURY, POISONING AND PROCEDURAL COMPLICATIONS	2018-05-01	2018-04-17	14
148930231	GENERAL DISORDERS AND ADMINISTRATION SITE CONDITIONS	2018-05-01	2018-04-17	14
148932891	GASTROINTESTINAL DISORDERS	2018-05-09	2018-03-14	56
148943151	INFECTIONS AND INFESTATIONS	2018-04-08	2015-12-14	846
148943151	SKIN AND SUBCUTANEOUS TISSUE DISORDERS	2018-04-08	2015-12-14	846
196305661	NERVOUS SYSTEM DISORDERS	2021-07-20	2021-07-06	14
196305661	GASTROINTESTINAL DISORDERS	2021-07-20	2021-07-06	14
196314221	NERVOUS SYSTEM DISORDERS	2021-07-15	2021-07-14	1
196326691	GASTROINTESTINAL DISORDERS	2021-07-21	2021-05-05	77
196326691	SKIN AND SUBCUTANEOUS TISSUE DISORDERS	2021-07-21	2021-05-05	77
196346961	SURGICAL AND MEDICAL PROCEDURES	2021-06-29	2020-11-11	230
247724362	GASTROINTESTINAL DISORDERS	2023-07-01	2023-05-08	54
247734131	SKIN AND SUBCUTANEOUS TISSUE DISORDERS	2024-12-01	2023-08-04	485
247734131	GENERAL DISORDERS AND ADMINISTRATION SITE CONDITIONS	2024-12-01	2023-08-04	485
148946481	GASTROINTESTINAL DISORDERS	2018-05-09	2018-02-01	97
148947182	GASTROINTESTINAL DISORDERS	2018-05-29	2018-04-01	58
148947182	NERVOUS SYSTEM DISORDERS	2018-05-29	2018-04-01	58
148947201	SKIN AND SUBCUTANEOUS TISSUE DISORDERS	2018-04-01	2015-05-07	1060
148955091	BLOOD AND LYMPHATIC SYSTEM DISORDERS	2017-11-14	2017-11-07	7
148955091	PSYCHIATRIC DISORDERS	2017-11-14	2017-11-07	7
148974621	INJURY, POISONING AND PROCEDURAL COMPLICATIONS	2018-05-07	2016-02-04	823
148989301	METABOLISM AND NUTRITION DISORDERS	2018-05-10	2018-04-09	31
148989301	GASTROINTESTINAL DISORDERS	2018-05-10	2018-04-09	31
148989322	GENERAL DISORDERS AND ADMINISTRATION SITE CONDITIONS	2018-04-27	2018-02-21	65
148991431	GASTROINTESTINAL DISORDERS	2018-05-10	2018-01-10	120
148992121	GASTROINTESTINAL DISORDERS	2018-05-10	2018-02-23	76
148992121	SKIN AND SUBCUTANEOUS TISSUE DISORDERS	2018-05-10	2018-02-23	76
148995041	SKIN AND SUBCUTANEOUS TISSUE DISORDERS	2018-05-09	2017-05-17	357
148995623	GASTROINTESTINAL DISORDERS	2018-05-24	2018-04-29	25
148995623	INVESTIGATIONS	2018-05-24	2018-04-29	25
148995641	NERVOUS SYSTEM DISORDERS	2018-05-11	2018-04-16	25
148995641	GASTROINTESTINAL DISORDERS	2018-05-11	2018-04-16	25
148995651	GASTROINTESTINAL DISORDERS	2018-05-11	2018-02-07	93
149001112	METABOLISM AND NUTRITION DISORDERS	2017-11-09	2017-10-12	28
149001112	GASTROINTESTINAL DISORDERS	2017-11-09	2017-10-12	28
149001112	INFECTIONS AND INFESTATIONS	2017-11-09	2017-10-12	28
149002951	NERVOUS SYSTEM DISORDERS	2018-05-01	2018-04-17	14
149016571	METABOLISM AND NUTRITION DISORDERS	2018-04-19	2018-04-14	5
149016571	NERVOUS SYSTEM DISORDERS	2018-04-19	2018-04-14	5
149016571	REPRODUCTIVE SYSTEM AND BREAST DISORDERS	2018-04-19	2018-04-14	5
149016571	GASTROINTESTINAL DISORDERS	2018-04-19	2018-04-14	5
149024072	NERVOUS SYSTEM DISORDERS	2017-07-13	2016-04-26	443
196409651	GASTROINTESTINAL DISORDERS	2021-07-16	2021-04-02	105
196409651	GENERAL DISORDERS AND ADMINISTRATION SITE CONDITIONS	2021-07-16	2021-04-02	105
196410262	PSYCHIATRIC DISORDERS	2021-07-01	2021-04-08	84
196410262	GENERAL DISORDERS AND ADMINISTRATION SITE CONDITIONS	2021-07-01	2021-04-08	84
196410262	SKIN AND SUBCUTANEOUS TISSUE DISORDERS	2021-07-01	2021-04-08	84
196411331	INJURY, POISONING AND PROCEDURAL COMPLICATIONS	2021-07-02	2020-06-11	386
196411331	GASTROINTESTINAL DISORDERS	2021-07-02	2020-06-11	386
196412943	SKIN AND SUBCUTANEOUS TISSUE DISORDERS	2021-07-27	2020-09-16	314
196412943	GENERAL DISORDERS AND ADMINISTRATION SITE CONDITIONS	2021-07-27	2020-09-16	314
196414241	PSYCHIATRIC DISORDERS	2021-03-24	2021-02-26	26
196415111	GASTROINTESTINAL DISORDERS	2021-07-28	2021-05-19	70
196430671	GASTROINTESTINAL DISORDERS	2021-07-23	2021-07-19	4
196430671	NERVOUS SYSTEM DISORDERS	2021-07-23	2021-07-19	4
196443871	PSYCHIATRIC DISORDERS	2021-06-01	2020-08-22	283
247810212	RENAL AND URINARY DISORDERS	2024-12-12	2024-12-10	2
149037551	INFECTIONS AND INFESTATIONS	2018-05-11	2018-04-11	30
149042231	GASTROINTESTINAL DISORDERS	2018-05-11	2018-03-20	52
149064611	GASTROINTESTINAL DISORDERS	2018-04-27	2018-04-20	7
149071801	GENERAL DISORDERS AND ADMINISTRATION SITE CONDITIONS	2018-05-09	2018-01-29	100
149071801	NERVOUS SYSTEM DISORDERS	2018-05-09	2018-01-29	100
149075591	NERVOUS SYSTEM DISORDERS	2018-05-11	2018-04-18	23
149081651	PSYCHIATRIC DISORDERS	2018-05-03	2018-04-21	12
149081651	SKIN AND SUBCUTANEOUS TISSUE DISORDERS	2018-05-03	2018-04-21	12
149083585	RESPIRATORY, THORACIC AND MEDIASTINAL DISORDERS	2018-03-07	2018-02-19	16
149083585	GASTROINTESTINAL DISORDERS	2018-03-07	2018-02-19	16
149083585	MUSCULOSKELETAL AND CONNECTIVE TISSUE DISORDERS	2018-03-07	2018-02-19	16
149083585	INVESTIGATIONS	2018-03-07	2018-02-19	16
149085371	GASTROINTESTINAL DISORDERS	2018-05-14	2016-05-14	730
149104351	INFECTIONS AND INFESTATIONS	2018-05-13	2018-01-18	115
149106072	SKIN AND SUBCUTANEOUS TISSUE DISORDERS	2018-04-27	2016-09-28	576
149109511	GASTROINTESTINAL DISORDERS	2018-04-20	2018-03-28	23
149109511	INVESTIGATIONS	2018-04-20	2018-03-28	23
196451041	MUSCULOSKELETAL AND CONNECTIVE TISSUE DISORDERS	2021-07-26	2018-01-19	1284
196451041	GENERAL DISORDERS AND ADMINISTRATION SITE CONDITIONS	2021-07-26	2018-01-19	1284
196451162	SKIN AND SUBCUTANEOUS TISSUE DISORDERS	2021-07-26	2021-07-20	6
196457043	INFECTIONS AND INFESTATIONS	2019-08-01	2018-12-11	233
196457043	SKIN AND SUBCUTANEOUS TISSUE DISORDERS	2019-08-01	2018-12-11	233
196457043	MUSCULOSKELETAL AND CONNECTIVE TISSUE DISORDERS	2019-08-01	2018-12-11	233
196457043	INJURY, POISONING AND PROCEDURAL COMPLICATIONS	2019-08-01	2018-12-11	233
196458691	RESPIRATORY, THORACIC AND MEDIASTINAL DISORDERS	2021-07-26	2021-07-20	6
196481052	SKIN AND SUBCUTANEOUS TISSUE DISORDERS	2021-07-23	2019-08-01	722
196483191	GENERAL DISORDERS AND ADMINISTRATION SITE CONDITIONS	2020-06-01	2019-03-08	451
196484121	INJURY, POISONING AND PROCEDURAL COMPLICATIONS	2021-07-25	2019-12-27	576
196490181	NERVOUS SYSTEM DISORDERS	2021-07-28	2020-12-21	219
196490181	INJURY, POISONING AND PROCEDURAL COMPLICATIONS	2021-07-28	2020-12-21	219
196490181	GASTROINTESTINAL DISORDERS	2021-07-28	2020-12-21	219
196490201	INFECTIONS AND INFESTATIONS	2021-07-10	2017-10-07	1372
196494561	MUSCULOSKELETAL AND CONNECTIVE TISSUE DISORDERS	2021-07-14	2021-06-29	15
196508263	PRODUCT ISSUES	2021-07-18	2021-05-04	75
196508263	SKIN AND SUBCUTANEOUS TISSUE DISORDERS	2021-07-18	2021-05-04	75
196511621	SKIN AND SUBCUTANEOUS TISSUE DISORDERS	2021-07-26	2019-03-07	872
196512931	GENERAL DISORDERS AND ADMINISTRATION SITE CONDITIONS	2021-07-28	2020-12-23	217
196512931	INJURY, POISONING AND PROCEDURAL COMPLICATIONS	2021-07-28	2020-12-23	217
196517681	GENERAL DISORDERS AND ADMINISTRATION SITE CONDITIONS	2021-07-27	2019-02-14	894
149124241	PSYCHIATRIC DISORDERS	2018-03-23	2018-02-17	34
149125152	GASTROINTESTINAL DISORDERS	2018-05-15	2017-02-01	468
149125152	RESPIRATORY, THORACIC AND MEDIASTINAL DISORDERS	2018-05-15	2017-02-01	468
149125152	EYE DISORDERS	2018-05-15	2017-02-01	468
149125152	NERVOUS SYSTEM DISORDERS	2018-05-15	2017-02-01	468
149125152	INFECTIONS AND INFESTATIONS	2018-05-15	2017-02-01	468
149128981	PSYCHIATRIC DISORDERS	2018-04-30	2018-02-08	81
149132502	INVESTIGATIONS	2018-02-20	2018-02-15	5
149132502	CARDIAC DISORDERS	2018-02-20	2018-02-15	5
149139921	NERVOUS SYSTEM DISORDERS	2018-05-06	2018-04-05	31
149151391	GASTROINTESTINAL DISORDERS	2018-03-31	2018-03-23	8
149157634	GENERAL DISORDERS AND ADMINISTRATION SITE CONDITIONS	2017-12-31	2017-02-03	331
149157634	CARDIAC DISORDERS	2017-12-31	2017-02-03	331
149176272	GASTROINTESTINAL DISORDERS	2018-01-29	2018-01-23	6
149176821	PSYCHIATRIC DISORDERS	2018-05-14	2018-04-09	35
247963171	GENERAL DISORDERS AND ADMINISTRATION SITE CONDITIONS	2024-11-01	2020-12-24	1408
149200112	CARDIAC DISORDERS	2017-10-08	2016-11-29	313
149200112	SKIN AND SUBCUTANEOUS TISSUE DISORDERS	2017-10-08	2016-11-29	313
149211772	SKIN AND SUBCUTANEOUS TISSUE DISORDERS	2018-05-14	2015-12-12	884
149212091	INJURY, POISONING AND PROCEDURAL COMPLICATIONS	2018-05-05	2018-03-02	64
149212091	GENERAL DISORDERS AND ADMINISTRATION SITE CONDITIONS	2018-05-05	2018-03-02	64
149217381	GENERAL DISORDERS AND ADMINISTRATION SITE CONDITIONS	2018-05-14	2017-10-24	202
149217381	SKIN AND SUBCUTANEOUS TISSUE DISORDERS	2018-05-14	2017-10-24	202
149218022	NERVOUS SYSTEM DISORDERS	2018-05-10	2018-04-25	15
149218222	SKIN AND SUBCUTANEOUS TISSUE DISORDERS	2018-05-08	2018-04-06	32
149244531	INFECTIONS AND INFESTATIONS	2018-03-01	2017-06-27	247
149246032	GASTROINTESTINAL DISORDERS	2018-02-01	2018-01-24	8
149247351	GENERAL DISORDERS AND ADMINISTRATION SITE CONDITIONS	2018-05-16	2018-02-23	82
149247871	GASTROINTESTINAL DISORDERS	2018-04-20	2018-04-16	4
149249501	MUSCULOSKELETAL AND CONNECTIVE TISSUE DISORDERS	2018-03-15	2017-02-28	380
149249501	INJURY, POISONING AND PROCEDURAL COMPLICATIONS	2018-03-15	2017-02-28	380
149253123	SKIN AND SUBCUTANEOUS TISSUE DISORDERS	2018-05-01	2018-01-30	91
149263267	PSYCHIATRIC DISORDERS	2018-05-08	2018-05-02	6
149263267	GENERAL DISORDERS AND ADMINISTRATION SITE CONDITIONS	2018-05-08	2018-05-02	6
149263267	RESPIRATORY, THORACIC AND MEDIASTINAL DISORDERS	2018-05-08	2018-05-02	6
149263271	GENERAL DISORDERS AND ADMINISTRATION SITE CONDITIONS	2018-05-16	2018-01-23	113
149265371	MUSCULOSKELETAL AND CONNECTIVE TISSUE DISORDERS	2018-05-16	2016-11-01	561
149265451	METABOLISM AND NUTRITION DISORDERS	2018-04-09	2018-04-04	5
149265451	GASTROINTESTINAL DISORDERS	2018-04-09	2018-04-04	5
149266992	MUSCULOSKELETAL AND CONNECTIVE TISSUE DISORDERS	2018-05-01	2018-03-29	33
149267011	GASTROINTESTINAL DISORDERS	2018-05-09	2018-03-04	66
101551951	GASTROINTESTINAL DISORDERS	2014-05-01	2014-04-28	3
196537352	GENERAL DISORDERS AND ADMINISTRATION SITE CONDITIONS	2021-07-29	2018-11-30	972
196537742	INJURY, POISONING AND PROCEDURAL COMPLICATIONS	2021-01-01	2020-08-19	135
196537742	SKIN AND SUBCUTANEOUS TISSUE DISORDERS	2021-01-01	2020-08-19	135
196540301	GASTROINTESTINAL DISORDERS	2021-07-29	2021-07-09	20
196541642	INJURY, POISONING AND PROCEDURAL COMPLICATIONS	2021-07-30	2021-04-02	119
196542643	MUSCULOSKELETAL AND CONNECTIVE TISSUE DISORDERS	2021-07-28	2021-07-08	20
196542643	GASTROINTESTINAL DISORDERS	2021-07-28	2021-07-08	20
196542643	NERVOUS SYSTEM DISORDERS	2021-07-28	2021-07-08	20
196543012	MUSCULOSKELETAL AND CONNECTIVE TISSUE DISORDERS	2021-07-20	2021-07-02	18
196543012	SURGICAL AND MEDICAL PROCEDURES	2021-07-20	2021-07-02	18
196545542	INFECTIONS AND INFESTATIONS	2021-07-29	2018-08-03	1091
196545681	INJURY, POISONING AND PROCEDURAL COMPLICATIONS	2021-06-30	2020-02-11	505
196545681	SKIN AND SUBCUTANEOUS TISSUE DISORDERS	2021-06-30	2020-02-11	505
196546792	SURGICAL AND MEDICAL PROCEDURES	2021-07-27	2018-08-03	1089
196546822	INJURY, POISONING AND PROCEDURAL COMPLICATIONS	2021-07-29	2018-10-19	1014
196546822	MUSCULOSKELETAL AND CONNECTIVE TISSUE DISORDERS	2021-07-29	2018-10-19	1014
196552592	GASTROINTESTINAL DISORDERS	2021-07-01	2021-06-07	24
196552592	NERVOUS SYSTEM DISORDERS	2021-07-01	2021-06-07	24
196555341	INJURY, POISONING AND PROCEDURAL COMPLICATIONS	2021-07-23	2016-12-21	1675
196588792	GASTROINTESTINAL DISORDERS	2021-07-29	2021-07-23	6
196588792	NERVOUS SYSTEM DISORDERS	2021-07-29	2021-07-23	6
196593592	GENERAL DISORDERS AND ADMINISTRATION SITE CONDITIONS	2021-06-17	2020-02-28	475
196598292	GASTROINTESTINAL DISORDERS	2021-07-01	2021-03-05	118
248090681	GENERAL DISORDERS AND ADMINISTRATION SITE CONDITIONS	2023-02-07	2023-01-16	22
248090681	SKIN AND SUBCUTANEOUS TISSUE DISORDERS	2023-02-07	2023-01-16	22
248090681	GASTROINTESTINAL DISORDERS	2023-02-07	2023-01-16	22
248102452	NEOPLASMS BENIGN, MALIGNANT AND UNSPECIFIED (INCL CYSTS AND POLYPS)	2024-12-15	2021-06-04	1290
149286361	PSYCHIATRIC DISORDERS	2018-05-15	2016-07-04	680
149290482	NERVOUS SYSTEM DISORDERS	2018-05-21	2018-04-19	32
149290482	GASTROINTESTINAL DISORDERS	2018-05-21	2018-04-19	32
149292481	GENERAL DISORDERS AND ADMINISTRATION SITE CONDITIONS	2018-05-11	2018-02-21	79
149292481	MUSCULOSKELETAL AND CONNECTIVE TISSUE DISORDERS	2018-05-11	2018-02-21	79
149295932	GASTROINTESTINAL DISORDERS	2018-05-21	2018-03-28	54
149295932	INVESTIGATIONS	2018-05-21	2018-03-28	54
149297641	INFECTIONS AND INFESTATIONS	2018-05-21	2017-11-04	198
149297641	GASTROINTESTINAL DISORDERS	2018-05-21	2017-11-04	198
149306271	GASTROINTESTINAL DISORDERS	2018-05-17	2018-04-23	24
149306591	GENERAL DISORDERS AND ADMINISTRATION SITE CONDITIONS	2018-05-17	2018-01-09	128
149307151	GASTROINTESTINAL DISORDERS	2018-04-04	2018-01-31	63
149309682	GASTROINTESTINAL DISORDERS	2018-05-01	2018-04-28	3
149309682	NERVOUS SYSTEM DISORDERS	2018-05-01	2018-04-28	3
149309692	SKIN AND SUBCUTANEOUS TISSUE DISORDERS	2018-05-17	2017-12-19	149
149309711	NERVOUS SYSTEM DISORDERS	2018-05-17	2016-06-16	700
149310501	GASTROINTESTINAL DISORDERS	2018-04-18	2017-12-23	116
149313082	NERVOUS SYSTEM DISORDERS	2018-05-20	2018-03-01	80
149313161	GASTROINTESTINAL DISORDERS	2018-05-17	2017-06-06	345
149314061	INFECTIONS AND INFESTATIONS	2018-05-18	2018-05-01	17
149314531	GASTROINTESTINAL DISORDERS	2018-05-18	2016-04-11	767
149314531	NERVOUS SYSTEM DISORDERS	2018-05-18	2016-04-11	767
149314531	INVESTIGATIONS	2018-05-18	2016-04-11	767
149335493	GENERAL DISORDERS AND ADMINISTRATION SITE CONDITIONS	2018-05-18	2018-02-27	80
149341191	BLOOD AND LYMPHATIC SYSTEM DISORDERS	2018-05-03	2018-04-26	7
149341191	SKIN AND SUBCUTANEOUS TISSUE DISORDERS	2018-05-03	2018-04-26	7
149345801	GASTROINTESTINAL DISORDERS	2018-05-21	2018-05-12	9
149345801	NERVOUS SYSTEM DISORDERS	2018-05-21	2018-05-12	9
149348381	GASTROINTESTINAL DISORDERS	2018-05-21	2017-12-07	165
149348741	GASTROINTESTINAL DISORDERS	2018-05-20	2018-04-19	31
101635053	NEOPLASMS BENIGN, MALIGNANT AND UNSPECIFIED (INCL CYSTS AND POLYPS)	2013-04-05	2011-05-25	681
196625401	INJURY, POISONING AND PROCEDURAL COMPLICATIONS	2019-02-05	2018-10-09	119
196625401	SKIN AND SUBCUTANEOUS TISSUE DISORDERS	2019-02-05	2018-10-09	119
196655052	GASTROINTESTINAL DISORDERS	2021-03-05	2020-03-17	353
196660403	MUSCULOSKELETAL AND CONNECTIVE TISSUE DISORDERS	2021-07-31	2021-07-29	2
196660403	GASTROINTESTINAL DISORDERS	2021-07-31	2021-07-29	2
196661231	INJURY, POISONING AND PROCEDURAL COMPLICATIONS	2021-07-15	2019-03-21	847
196661231	SKIN AND SUBCUTANEOUS TISSUE DISORDERS	2021-07-15	2019-03-21	847
196665722	SKIN AND SUBCUTANEOUS TISSUE DISORDERS	2021-08-02	2020-11-24	251
196666841	GASTROINTESTINAL DISORDERS	2021-07-22	2021-06-18	34
196669091	INJURY, POISONING AND PROCEDURAL COMPLICATIONS	2021-07-27	2021-01-02	206
248168342	GASTROINTESTINAL DISORDERS	2024-11-01	2019-11-19	1809
248198042	MUSCULOSKELETAL AND CONNECTIVE TISSUE DISORDERS	2024-11-03	2024-10-31	3
248198042	NERVOUS SYSTEM DISORDERS	2024-11-03	2024-10-31	3
248198042	GENERAL DISORDERS AND ADMINISTRATION SITE CONDITIONS	2024-11-03	2024-10-31	3
149360081	GENERAL DISORDERS AND ADMINISTRATION SITE CONDITIONS	2018-05-21	2018-02-09	101
149363301	SKIN AND SUBCUTANEOUS TISSUE DISORDERS	2018-04-30	2017-07-26	278
149365861	INJURY, POISONING AND PROCEDURAL COMPLICATIONS	2018-05-16	2017-12-18	149
149365861	SKIN AND SUBCUTANEOUS TISSUE DISORDERS	2018-05-16	2017-12-18	149
149366531	NERVOUS SYSTEM DISORDERS	2018-05-19	2018-02-01	107
149369131	SKIN AND SUBCUTANEOUS TISSUE DISORDERS	2018-05-20	2018-05-14	6
149369131	GASTROINTESTINAL DISORDERS	2018-05-20	2018-05-14	6
149369131	NERVOUS SYSTEM DISORDERS	2018-05-20	2018-05-14	6
149369711	GENERAL DISORDERS AND ADMINISTRATION SITE CONDITIONS	2018-05-21	2018-05-19	2
149369711	GASTROINTESTINAL DISORDERS	2018-05-21	2018-05-19	2
149369711	NERVOUS SYSTEM DISORDERS	2018-05-21	2018-05-19	2
149369711	INJURY, POISONING AND PROCEDURAL COMPLICATIONS	2018-05-21	2018-05-19	2
149369711	MUSCULOSKELETAL AND CONNECTIVE TISSUE DISORDERS	2018-05-21	2018-05-19	2
149369711	SKIN AND SUBCUTANEOUS TISSUE DISORDERS	2018-05-21	2018-05-19	2
149371401	GASTROINTESTINAL DISORDERS	2018-05-19	2018-04-27	22
149371401	NERVOUS SYSTEM DISORDERS	2018-05-19	2018-04-27	22
149380343	GASTROINTESTINAL DISORDERS	2018-05-01	2018-04-14	17
149380343	METABOLISM AND NUTRITION DISORDERS	2018-05-01	2018-04-14	17
149380343	EAR AND LABYRINTH DISORDERS	2018-05-01	2018-04-14	17
149387011	MUSCULOSKELETAL AND CONNECTIVE TISSUE DISORDERS	2018-05-20	2017-12-05	166
149388821	NEOPLASMS BENIGN, MALIGNANT AND UNSPECIFIED (INCL CYSTS AND POLYPS)	2018-04-30	2018-04-12	18
149398892	MUSCULOSKELETAL AND CONNECTIVE TISSUE DISORDERS	2018-05-23	2017-12-19	155
149398901	GASTROINTESTINAL DISORDERS	2018-05-20	2018-05-14	6
149398901	MUSCULOSKELETAL AND CONNECTIVE TISSUE DISORDERS	2018-05-20	2018-05-14	6
149398901	SKIN AND SUBCUTANEOUS TISSUE DISORDERS	2018-05-20	2018-05-14	6
149406001	GASTROINTESTINAL DISORDERS	2018-05-21	2018-04-27	24
149421382	GENERAL DISORDERS AND ADMINISTRATION SITE CONDITIONS	2018-04-25	2017-06-01	328
149421391	GASTROINTESTINAL DISORDERS	2018-05-22	2018-01-25	117
149421922	GASTROINTESTINAL DISORDERS	2018-05-15	2017-12-21	145
149421922	RESPIRATORY, THORACIC AND MEDIASTINAL DISORDERS	2018-05-15	2017-12-21	145
149421942	PSYCHIATRIC DISORDERS	2018-05-14	2018-04-09	35
149421951	INJURY, POISONING AND PROCEDURAL COMPLICATIONS	2018-05-05	2017-01-30	460
149421951	GENERAL DISORDERS AND ADMINISTRATION SITE CONDITIONS	2018-05-05	2017-01-30	460
149421951	SKIN AND SUBCUTANEOUS TISSUE DISORDERS	2018-05-05	2017-01-30	460
149424131	GASTROINTESTINAL DISORDERS	2018-04-30	2018-04-28	2
149429582	NERVOUS SYSTEM DISORDERS	2018-05-20	2018-04-30	20
149429582	VASCULAR DISORDERS	2018-05-20	2018-04-30	20
149431621	GENERAL DISORDERS AND ADMINISTRATION SITE CONDITIONS	2018-04-24	2018-04-23	1
149432242	GENERAL DISORDERS AND ADMINISTRATION SITE CONDITIONS	2018-04-25	2014-08-12	1352
149432471	GASTROINTESTINAL DISORDERS	2018-05-01	2018-03-02	60
149433831	MUSCULOSKELETAL AND CONNECTIVE TISSUE DISORDERS	2018-04-25	2018-04-24	1
149433831	GASTROINTESTINAL DISORDERS	2018-04-25	2018-04-24	1
149433831	VASCULAR DISORDERS	2018-04-25	2018-04-24	1
149433831	GENERAL DISORDERS AND ADMINISTRATION SITE CONDITIONS	2018-04-25	2018-04-24	1
101796103	HEPATOBILIARY DISORDERS	2013-02-21	2011-11-22	457
248260161	NERVOUS SYSTEM DISORDERS	2024-10-26	2022-07-14	835
196722021	GENERAL DISORDERS AND ADMINISTRATION SITE CONDITIONS	2021-07-07	2021-05-13	55
196722021	NERVOUS SYSTEM DISORDERS	2021-07-07	2021-05-13	55
196722032	INJURY, POISONING AND PROCEDURAL COMPLICATIONS	2021-06-01	2021-01-29	123
196722032	GENERAL DISORDERS AND ADMINISTRATION SITE CONDITIONS	2021-06-01	2021-01-29	123
196722381	GASTROINTESTINAL DISORDERS	2021-08-02	2021-06-18	45
196722531	SKIN AND SUBCUTANEOUS TISSUE DISORDERS	2021-08-02	2018-11-01	1005
196750092	SKIN AND SUBCUTANEOUS TISSUE DISORDERS	2021-08-02	2021-04-06	118
196764093	GASTROINTESTINAL DISORDERS	2021-08-01	2020-06-24	403
196764093	INJURY, POISONING AND PROCEDURAL COMPLICATIONS	2021-08-01	2020-06-24	403
196764093	SKIN AND SUBCUTANEOUS TISSUE DISORDERS	2021-08-01	2020-06-24	403
196767302	GENERAL DISORDERS AND ADMINISTRATION SITE CONDITIONS	2021-08-05	2020-08-20	350
196773061	SKIN AND SUBCUTANEOUS TISSUE DISORDERS	2019-10-17	2018-10-09	373
196773061	RENAL AND URINARY DISORDERS	2019-10-17	2018-10-09	373
149476132	GASTROINTESTINAL DISORDERS	2018-05-15	2018-05-02	13
149481923	GASTROINTESTINAL DISORDERS	2018-05-04	2017-09-21	225
149488722	GENERAL DISORDERS AND ADMINISTRATION SITE CONDITIONS	2018-04-09	2018-02-01	67
149497302	GENERAL DISORDERS AND ADMINISTRATION SITE CONDITIONS	2018-05-24	2017-05-19	370
149497582	SKIN AND SUBCUTANEOUS TISSUE DISORDERS	2018-05-18	2018-03-19	60
149501475	PSYCHIATRIC DISORDERS	2018-04-01	2018-01-15	76
149501475	METABOLISM AND NUTRITION DISORDERS	2018-04-01	2018-01-15	76
149501475	INVESTIGATIONS	2018-04-01	2018-01-15	76
149520441	GENERAL DISORDERS AND ADMINISTRATION SITE CONDITIONS	2018-04-30	2018-04-12	18
149520441	INJURY, POISONING AND PROCEDURAL COMPLICATIONS	2018-04-30	2018-04-12	18
149520441	CARDIAC DISORDERS	2018-04-30	2018-04-12	18
101858061	GASTROINTESTINAL DISORDERS	2014-05-08	2014-05-06	2
101858061	NERVOUS SYSTEM DISORDERS	2014-05-08	2014-05-06	2
101895451	NERVOUS SYSTEM DISORDERS	2014-05-10	2014-04-27	13
101895451	GASTROINTESTINAL DISORDERS	2014-05-10	2014-04-27	13
248353381	PSYCHIATRIC DISORDERS	2024-11-28	2024-11-27	1
248353381	METABOLISM AND NUTRITION DISORDERS	2024-11-28	2024-11-27	1
248353381	INVESTIGATIONS	2024-11-28	2024-11-27	1
149534552	METABOLISM AND NUTRITION DISORDERS	2018-05-21	2018-05-07	14
149537401	GASTROINTESTINAL DISORDERS	2018-05-27	2018-05-26	1
149537401	NERVOUS SYSTEM DISORDERS	2018-05-27	2018-05-26	1
149537401	GENERAL DISORDERS AND ADMINISTRATION SITE CONDITIONS	2018-05-27	2018-05-26	1
149541871	SKIN AND SUBCUTANEOUS TISSUE DISORDERS	2018-02-21	2018-02-06	15
149541871	GASTROINTESTINAL DISORDERS	2018-02-21	2018-02-06	15
149541871	REPRODUCTIVE SYSTEM AND BREAST DISORDERS	2018-02-21	2018-02-06	15
149545422	METABOLISM AND NUTRITION DISORDERS	2018-04-22	2018-04-21	1
149545422	GASTROINTESTINAL DISORDERS	2018-04-22	2018-04-21	1
149545422	GENERAL DISORDERS AND ADMINISTRATION SITE CONDITIONS	2018-04-22	2018-04-21	1
149545422	EYE DISORDERS	2018-04-22	2018-04-21	1
149545422	INVESTIGATIONS	2018-04-22	2018-04-21	1
149548191	MUSCULOSKELETAL AND CONNECTIVE TISSUE DISORDERS	2018-05-21	2017-10-04	229
149549221	INJURY, POISONING AND PROCEDURAL COMPLICATIONS	2018-05-07	2018-02-21	75
149549221	SKIN AND SUBCUTANEOUS TISSUE DISORDERS	2018-05-07	2018-02-21	75
149552241	GASTROINTESTINAL DISORDERS	2018-05-19	2018-05-10	9
149552241	SKIN AND SUBCUTANEOUS TISSUE DISORDERS	2018-05-19	2018-05-10	9
149552241	NERVOUS SYSTEM DISORDERS	2018-05-19	2018-05-10	9
149553003	GENERAL DISORDERS AND ADMINISTRATION SITE CONDITIONS	2018-05-25	2017-02-20	459
149553003	SKIN AND SUBCUTANEOUS TISSUE DISORDERS	2018-05-25	2017-02-20	459
149553003	INJURY, POISONING AND PROCEDURAL COMPLICATIONS	2018-05-25	2017-02-20	459
149553003	INFECTIONS AND INFESTATIONS	2018-05-25	2017-02-20	459
149553681	SKIN AND SUBCUTANEOUS TISSUE DISORDERS	2018-04-23	2017-06-25	302
149554551	NERVOUS SYSTEM DISORDERS	2018-05-23	2018-04-07	46
149554551	GASTROINTESTINAL DISORDERS	2018-05-23	2018-04-07	46
149555151	PSYCHIATRIC DISORDERS	2018-05-24	2018-03-07	78
149556231	SKIN AND SUBCUTANEOUS TISSUE DISORDERS	2018-05-02	2017-01-12	475
149559711	GENERAL DISORDERS AND ADMINISTRATION SITE CONDITIONS	2018-03-15	2015-05-15	1035
149573401	SKIN AND SUBCUTANEOUS TISSUE DISORDERS	2018-05-10	2018-05-02	8
149574232	INFECTIONS AND INFESTATIONS	2018-05-18	2017-07-25	297
149583021	GASTROINTESTINAL DISORDERS	2018-05-24	2018-05-21	3
149593564	CARDIAC DISORDERS	2018-05-21	2018-02-16	94
149595892	GASTROINTESTINAL DISORDERS	2018-05-09	2018-03-16	54
149595892	NERVOUS SYSTEM DISORDERS	2018-05-09	2018-03-16	54
196783501	GASTROINTESTINAL DISORDERS	2021-08-04	2021-06-08	57
196783501	GENERAL DISORDERS AND ADMINISTRATION SITE CONDITIONS	2021-08-04	2021-06-08	57
196783841	INJURY, POISONING AND PROCEDURAL COMPLICATIONS	2021-08-06	2020-06-12	420
196785881	GASTROINTESTINAL DISORDERS	2021-08-04	2021-06-26	39
196785881	INJURY, POISONING AND PROCEDURAL COMPLICATIONS	2021-08-04	2021-06-26	39
196796181	INFECTIONS AND INFESTATIONS	2021-07-24	2021-06-25	29
196803391	NERVOUS SYSTEM DISORDERS	2021-08-06	2021-05-31	67
196833101	SKIN AND SUBCUTANEOUS TISSUE DISORDERS	2021-07-20	2018-08-22	1063
196844982	NERVOUS SYSTEM DISORDERS	2019-04-06	2018-02-08	422
196844982	MUSCULOSKELETAL AND CONNECTIVE TISSUE DISORDERS	2019-04-06	2018-02-08	422
196848623	INVESTIGATIONS	2021-07-01	2020-11-13	230
196848623	INJURY, POISONING AND PROCEDURAL COMPLICATIONS	2021-07-01	2020-11-13	230
196848623	INFECTIONS AND INFESTATIONS	2021-07-01	2020-11-13	230
196848623	MUSCULOSKELETAL AND CONNECTIVE TISSUE DISORDERS	2021-07-01	2020-11-13	230
196848623	PSYCHIATRIC DISORDERS	2021-07-01	2020-11-13	230
196848623	GENERAL DISORDERS AND ADMINISTRATION SITE CONDITIONS	2021-07-01	2020-11-13	230
196859091	GASTROINTESTINAL DISORDERS	2021-08-06	2021-05-18	80
248389261	MUSCULOSKELETAL AND CONNECTIVE TISSUE DISORDERS	2024-12-10	2020-01-22	1784
248389261	NERVOUS SYSTEM DISORDERS	2024-12-10	2020-01-22	1784
149616481	GENERAL DISORDERS AND ADMINISTRATION SITE CONDITIONS	2018-05-21	2017-09-13	250
149616481	SKIN AND SUBCUTANEOUS TISSUE DISORDERS	2018-05-21	2017-09-13	250
149616491	HEPATOBILIARY DISORDERS	2018-05-24	2018-04-18	36
149635551	GASTROINTESTINAL DISORDERS	2018-05-25	2018-02-05	109
149635551	NERVOUS SYSTEM DISORDERS	2018-05-25	2018-02-05	109
149643143	NERVOUS SYSTEM DISORDERS	2018-05-25	2018-03-30	56
149643143	PSYCHIATRIC DISORDERS	2018-05-25	2018-03-30	56
149643143	INVESTIGATIONS	2018-05-25	2018-03-30	56
149664321	SKIN AND SUBCUTANEOUS TISSUE DISORDERS	2018-05-20	2018-03-09	72
149665641	GASTROINTESTINAL DISORDERS	2018-05-14	2018-05-05	9
149666172	GASTROINTESTINAL DISORDERS	2018-05-29	2014-05-03	1487
149669001	GASTROINTESTINAL DISORDERS	2018-05-25	2018-05-01	24
149677131	MUSCULOSKELETAL AND CONNECTIVE TISSUE DISORDERS	2018-05-21	2018-04-05	46
149679571	GASTROINTESTINAL DISORDERS	2018-05-27	2018-05-22	5
149683791	GENERAL DISORDERS AND ADMINISTRATION SITE CONDITIONS	2018-05-29	2018-05-23	6
149683791	RESPIRATORY, THORACIC AND MEDIASTINAL DISORDERS	2018-05-29	2018-05-23	6
149684361	GENERAL DISORDERS AND ADMINISTRATION SITE CONDITIONS	2018-05-25	2018-05-21	4
149686871	NERVOUS SYSTEM DISORDERS	2018-05-23	2018-05-09	14
196862105	GENERAL DISORDERS AND ADMINISTRATION SITE CONDITIONS	2021-08-07	2021-05-19	80
196862105	SOCIAL CIRCUMSTANCES	2021-08-07	2021-05-19	80
196862105	NERVOUS SYSTEM DISORDERS	2021-08-07	2021-05-19	80
196862105	MUSCULOSKELETAL AND CONNECTIVE TISSUE DISORDERS	2021-08-07	2021-05-19	80
196875611	INJURY, POISONING AND PROCEDURAL COMPLICATIONS	2021-08-09	2018-08-01	1104
196878721	VASCULAR DISORDERS	2021-08-07	2021-07-13	25
196878721	NERVOUS SYSTEM DISORDERS	2021-08-07	2021-07-13	25
196878721	GENERAL DISORDERS AND ADMINISTRATION SITE CONDITIONS	2021-08-07	2021-07-13	25
196893382	PSYCHIATRIC DISORDERS	2020-01-01	2019-12-09	23
196930461	GASTROINTESTINAL DISORDERS	2021-08-08	2021-08-03	5
196933891	MUSCULOSKELETAL AND CONNECTIVE TISSUE DISORDERS	2021-07-22	2020-01-17	552
196935452	INJURY, POISONING AND PROCEDURAL COMPLICATIONS	2021-08-09	2018-04-11	1216
196935452	SKIN AND SUBCUTANEOUS TISSUE DISORDERS	2021-08-09	2018-04-11	1216
248517891	GASTROINTESTINAL DISORDERS	2024-11-01	2024-05-14	171
149694531	GASTROINTESTINAL DISORDERS	2018-05-30	2017-12-14	167
149698291	SKIN AND SUBCUTANEOUS TISSUE DISORDERS	2018-05-29	2018-02-17	101
149710611	SKIN AND SUBCUTANEOUS TISSUE DISORDERS	2018-04-18	2018-04-08	10
149710611	NEOPLASMS BENIGN, MALIGNANT AND UNSPECIFIED (INCL CYSTS AND POLYPS)	2018-04-18	2018-04-08	10
149710611	INFECTIONS AND INFESTATIONS	2018-04-18	2018-04-08	10
149711706	MUSCULOSKELETAL AND CONNECTIVE TISSUE DISORDERS	2018-05-18	2018-04-23	25
149711706	GENERAL DISORDERS AND ADMINISTRATION SITE CONDITIONS	2018-05-18	2018-04-23	25
149711706	METABOLISM AND NUTRITION DISORDERS	2018-05-18	2018-04-23	25
149711706	GASTROINTESTINAL DISORDERS	2018-05-18	2018-04-23	25
149711706	PSYCHIATRIC DISORDERS	2018-05-18	2018-04-23	25
149711706	INFECTIONS AND INFESTATIONS	2018-05-18	2018-04-23	25
149715771	PSYCHIATRIC DISORDERS	2018-05-01	2017-03-07	420
149717141	GASTROINTESTINAL DISORDERS	2017-03-01	2017-02-17	12
149718831	INFECTIONS AND INFESTATIONS	2018-05-21	2018-04-22	29
149723022	GASTROINTESTINAL DISORDERS	2018-05-19	2018-05-17	2
149748441	GENERAL DISORDERS AND ADMINISTRATION SITE CONDITIONS	2018-06-01	2018-03-16	77
149748441	SKIN AND SUBCUTANEOUS TISSUE DISORDERS	2018-06-01	2018-03-16	77
149752771	INJURY, POISONING AND PROCEDURAL COMPLICATIONS	2018-04-04	2016-04-19	715
149752771	SKIN AND SUBCUTANEOUS TISSUE DISORDERS	2018-04-04	2016-04-19	715
149769251	NERVOUS SYSTEM DISORDERS	2018-05-02	2018-04-28	4
149769691	METABOLISM AND NUTRITION DISORDERS	2018-05-01	2017-10-11	202
149769691	INVESTIGATIONS	2018-05-01	2017-10-11	202
149771211	INVESTIGATIONS	2018-05-29	2018-04-11	48
149771331	GASTROINTESTINAL DISORDERS	2018-05-31	2018-02-02	118
196945791	INJURY, POISONING AND PROCEDURAL COMPLICATIONS	2021-08-08	2021-04-10	120
196945791	SKIN AND SUBCUTANEOUS TISSUE DISORDERS	2021-08-08	2021-04-10	120
196946061	SKIN AND SUBCUTANEOUS TISSUE DISORDERS	2021-08-10	2018-12-11	973
196946061	MUSCULOSKELETAL AND CONNECTIVE TISSUE DISORDERS	2021-08-10	2018-12-11	973
196967911	INJURY, POISONING AND PROCEDURAL COMPLICATIONS	2021-06-01	2020-09-29	245
196967911	SKIN AND SUBCUTANEOUS TISSUE DISORDERS	2021-06-01	2020-09-29	245
196975122	SKIN AND SUBCUTANEOUS TISSUE DISORDERS	2021-08-02	2018-10-04	1033
196980141	NERVOUS SYSTEM DISORDERS	2021-07-26	2021-07-09	17
196980141	GASTROINTESTINAL DISORDERS	2021-07-26	2021-07-09	17
196991511	SKIN AND SUBCUTANEOUS TISSUE DISORDERS	2021-06-30	2016-03-17	1931
196995961	GASTROINTESTINAL DISORDERS	2021-06-01	2018-09-11	994
196995971	GENERAL DISORDERS AND ADMINISTRATION SITE CONDITIONS	2021-06-18	2020-12-22	178
197010826	INJURY, POISONING AND PROCEDURAL COMPLICATIONS	2019-10-01	2018-03-27	553
197010826	SKIN AND SUBCUTANEOUS TISSUE DISORDERS	2019-10-01	2018-03-27	553
197010826	NERVOUS SYSTEM DISORDERS	2019-10-01	2018-03-27	553
197021682	INFECTIONS AND INFESTATIONS	2021-07-15	2021-04-10	96
248615141	INFECTIONS AND INFESTATIONS	2024-12-01	2021-07-01	1249
248615141	GENERAL DISORDERS AND ADMINISTRATION SITE CONDITIONS	2024-12-01	2021-07-01	1249
248615141	INJURY, POISONING AND PROCEDURAL COMPLICATIONS	2024-12-01	2021-07-01	1249
248618311	INJURY, POISONING AND PROCEDURAL COMPLICATIONS	2025-01-01	2024-05-23	223
248618311	GENERAL DISORDERS AND ADMINISTRATION SITE CONDITIONS	2025-01-01	2024-05-23	223
248638992	GASTROINTESTINAL DISORDERS	2023-08-15	2021-09-24	690
248638992	GENERAL DISORDERS AND ADMINISTRATION SITE CONDITIONS	2023-08-15	2021-09-24	690
149772041	MUSCULOSKELETAL AND CONNECTIVE TISSUE DISORDERS	2018-05-11	2017-08-30	254
149773031	PSYCHIATRIC DISORDERS	2018-05-01	2016-09-08	600
149782941	GASTROINTESTINAL DISORDERS	2018-05-25	2018-05-05	20
149782941	RESPIRATORY, THORACIC AND MEDIASTINAL DISORDERS	2018-05-25	2018-05-05	20
149786572	NERVOUS SYSTEM DISORDERS	2018-03-20	2018-03-19	1
149794531	GASTROINTESTINAL DISORDERS	2018-06-01	2017-02-06	480
149797221	GENERAL DISORDERS AND ADMINISTRATION SITE CONDITIONS	2018-06-01	2017-03-07	451
149797221	SKIN AND SUBCUTANEOUS TISSUE DISORDERS	2018-06-01	2017-03-07	451
149808261	INFECTIONS AND INFESTATIONS	2018-04-27	2018-04-16	11
149809122	EYE DISORDERS	2018-05-21	2017-03-22	425
149816961	GASTROINTESTINAL DISORDERS	2018-06-01	2018-05-28	4
149818351	PSYCHIATRIC DISORDERS	2018-06-01	2018-05-25	7
149818751	GASTROINTESTINAL DISORDERS	2018-06-01	2018-04-30	32
149818901	MUSCULOSKELETAL AND CONNECTIVE TISSUE DISORDERS	2018-05-17	2018-04-26	21
149819491	GENERAL DISORDERS AND ADMINISTRATION SITE CONDITIONS	2018-06-01	2018-05-11	21
149823981	SKIN AND SUBCUTANEOUS TISSUE DISORDERS	2018-05-15	2018-05-10	5
149823981	VASCULAR DISORDERS	2018-05-15	2018-05-10	5
149835541	GENERAL DISORDERS AND ADMINISTRATION SITE CONDITIONS	2018-06-04	2018-03-16	80
149837491	METABOLISM AND NUTRITION DISORDERS	2018-06-01	2018-02-28	93
149837491	GASTROINTESTINAL DISORDERS	2018-06-01	2018-02-28	93
149837491	NERVOUS SYSTEM DISORDERS	2018-06-01	2018-02-28	93
149849101	PSYCHIATRIC DISORDERS	2018-06-02	2017-10-06	239
149850281	MUSCULOSKELETAL AND CONNECTIVE TISSUE DISORDERS	2018-05-28	2018-05-08	20
197028882	SKIN AND SUBCUTANEOUS TISSUE DISORDERS	2020-04-28	2018-03-01	789
197028882	GASTROINTESTINAL DISORDERS	2020-04-28	2018-03-01	789
197028882	MUSCULOSKELETAL AND CONNECTIVE TISSUE DISORDERS	2020-04-28	2018-03-01	789
197029551	GASTROINTESTINAL DISORDERS	2021-07-20	2018-06-12	1134
197029551	INJURY, POISONING AND PROCEDURAL COMPLICATIONS	2021-07-20	2018-06-12	1134
197029551	MUSCULOSKELETAL AND CONNECTIVE TISSUE DISORDERS	2021-07-20	2018-06-12	1134
197034191	GASTROINTESTINAL DISORDERS	2021-08-11	2021-08-05	6
197040761	INJURY, POISONING AND PROCEDURAL COMPLICATIONS	2021-08-09	2020-08-01	373
197040761	SKIN AND SUBCUTANEOUS TISSUE DISORDERS	2021-08-09	2020-08-01	373
197058035	SURGICAL AND MEDICAL PROCEDURES	2017-07-22	2017-06-22	30
197058035	SKIN AND SUBCUTANEOUS TISSUE DISORDERS	2017-07-22	2017-06-22	30
197058035	INJURY, POISONING AND PROCEDURAL COMPLICATIONS	2017-07-22	2017-06-22	30
197058035	GENERAL DISORDERS AND ADMINISTRATION SITE CONDITIONS	2017-07-22	2017-06-22	30
197062983	INJURY, POISONING AND PROCEDURAL COMPLICATIONS	2021-08-01	2020-01-14	565
197062983	SKIN AND SUBCUTANEOUS TISSUE DISORDERS	2021-08-01	2020-01-14	565
197067694	GASTROINTESTINAL DISORDERS	2021-07-28	2021-05-14	75
197067694	NERVOUS SYSTEM DISORDERS	2021-07-28	2021-05-14	75
197067694	GENERAL DISORDERS AND ADMINISTRATION SITE CONDITIONS	2021-07-28	2021-05-14	75
197067694	INJURY, POISONING AND PROCEDURAL COMPLICATIONS	2021-07-28	2021-05-14	75
197069241	INJURY, POISONING AND PROCEDURAL COMPLICATIONS	2021-08-12	2020-12-29	226
197070761	MUSCULOSKELETAL AND CONNECTIVE TISSUE DISORDERS	2021-07-25	2019-02-19	887
197071232	SKIN AND SUBCUTANEOUS TISSUE DISORDERS	2021-01-01	2020-09-02	121
197071232	INJURY, POISONING AND PROCEDURAL COMPLICATIONS	2021-01-01	2020-09-02	121
197071232	GASTROINTESTINAL DISORDERS	2021-01-01	2020-09-02	121
248670031	GENERAL DISORDERS AND ADMINISTRATION SITE CONDITIONS	2024-12-01	2024-11-18	13
248714851	INFECTIONS AND INFESTATIONS	2025-01-01	2022-10-06	818
248717664	GENERAL DISORDERS AND ADMINISTRATION SITE CONDITIONS	2025-01-17	2024-12-11	37
248717664	GASTROINTESTINAL DISORDERS	2025-01-17	2024-12-11	37
248717664	SURGICAL AND MEDICAL PROCEDURES	2025-01-17	2024-12-11	37
248717664	INJURY, POISONING AND PROCEDURAL COMPLICATIONS	2025-01-17	2024-12-11	37
248723904	INFECTIONS AND INFESTATIONS	2024-11-25	2024-02-23	276
248723904	SURGICAL AND MEDICAL PROCEDURES	2024-11-25	2024-02-23	276
149855101	EYE DISORDERS	2015-06-07	2015-06-03	4
149858705	RESPIRATORY, THORACIC AND MEDIASTINAL DISORDERS	2018-05-09	2018-05-08	1
149858705	INFECTIONS AND INFESTATIONS	2018-05-09	2018-05-08	1
149858705	VASCULAR DISORDERS	2018-05-09	2018-05-08	1
149860101	RENAL AND URINARY DISORDERS	2018-05-17	2017-10-04	225
149860101	METABOLISM AND NUTRITION DISORDERS	2018-05-17	2017-10-04	225
149860681	CARDIAC DISORDERS	2018-06-03	2017-02-08	480
149865883	GASTROINTESTINAL DISORDERS	2018-05-29	2016-04-01	788
149866731	NERVOUS SYSTEM DISORDERS	2018-05-25	2018-04-17	38
149871151	SKIN AND SUBCUTANEOUS TISSUE DISORDERS	2018-06-02	2018-05-27	6
149882681	GASTROINTESTINAL DISORDERS	2018-06-02	2018-05-29	4
149901441	GASTROINTESTINAL DISORDERS	2017-01-01	2016-01-01	366
149908031	GENERAL DISORDERS AND ADMINISTRATION SITE CONDITIONS	2018-06-01	2018-05-24	8
149910232	GENERAL DISORDERS AND ADMINISTRATION SITE CONDITIONS	2018-06-06	2016-06-13	723
149910232	SKIN AND SUBCUTANEOUS TISSUE DISORDERS	2018-06-06	2016-06-13	723
149915472	GENERAL DISORDERS AND ADMINISTRATION SITE CONDITIONS	2018-05-22	2018-05-11	11
149922412	MUSCULOSKELETAL AND CONNECTIVE TISSUE DISORDERS	2018-06-01	2018-05-23	9
149922412	GENERAL DISORDERS AND ADMINISTRATION SITE CONDITIONS	2018-06-01	2018-05-23	9
149922412	REPRODUCTIVE SYSTEM AND BREAST DISORDERS	2018-06-01	2018-05-23	9
149934452	NERVOUS SYSTEM DISORDERS	2018-05-28	2018-01-18	130
149934471	GASTROINTESTINAL DISORDERS	2018-01-01	2016-01-01	731
149934501	INFECTIONS AND INFESTATIONS	2018-03-01	2018-01-31	29
197108782	SKIN AND SUBCUTANEOUS TISSUE DISORDERS	2021-08-01	2020-12-29	215
197132124	NERVOUS SYSTEM DISORDERS	2021-08-01	2021-07-16	16
197132124	INJURY, POISONING AND PROCEDURAL COMPLICATIONS	2021-08-01	2021-07-16	16
197132124	SKIN AND SUBCUTANEOUS TISSUE DISORDERS	2021-08-01	2021-07-16	16
197132124	GENERAL DISORDERS AND ADMINISTRATION SITE CONDITIONS	2021-08-01	2021-07-16	16
197137741	GASTROINTESTINAL DISORDERS	2021-08-10	2020-11-24	259
197147321	GASTROINTESTINAL DISORDERS	2021-08-03	2018-05-09	1182
197154632	NEOPLASMS BENIGN, MALIGNANT AND UNSPECIFIED (INCL CYSTS AND POLYPS)	2020-02-24	2019-06-15	254
197154632	INJURY, POISONING AND PROCEDURAL COMPLICATIONS	2020-02-24	2019-06-15	254
197154632	SKIN AND SUBCUTANEOUS TISSUE DISORDERS	2020-02-24	2019-06-15	254
197154632	MUSCULOSKELETAL AND CONNECTIVE TISSUE DISORDERS	2020-02-24	2019-06-15	254
197161073	GASTROINTESTINAL DISORDERS	2021-07-01	2020-12-18	195
197161073	INFECTIONS AND INFESTATIONS	2021-07-01	2020-12-18	195
197161073	INJURY, POISONING AND PROCEDURAL COMPLICATIONS	2021-07-01	2020-12-18	195
197162841	INJURY, POISONING AND PROCEDURAL COMPLICATIONS	2021-08-06	2020-10-02	308
197176691	GASTROINTESTINAL DISORDERS	2021-08-14	2021-06-26	49
197176691	INJURY, POISONING AND PROCEDURAL COMPLICATIONS	2021-08-14	2021-06-26	49
197178954	RESPIRATORY, THORACIC AND MEDIASTINAL DISORDERS	2021-08-10	2021-05-19	83
248742551	GENERAL DISORDERS AND ADMINISTRATION SITE CONDITIONS	2024-12-01	2022-01-07	1059
248742551	INJURY, POISONING AND PROCEDURAL COMPLICATIONS	2024-12-01	2022-01-07	1059
149937831	GASTROINTESTINAL DISORDERS	2018-05-05	2018-05-04	1
149937831	NERVOUS SYSTEM DISORDERS	2018-05-05	2018-05-04	1
149938172	NERVOUS SYSTEM DISORDERS	2018-06-01	2018-02-17	104
149940142	MUSCULOSKELETAL AND CONNECTIVE TISSUE DISORDERS	2018-05-08	2018-05-04	4
149940142	GASTROINTESTINAL DISORDERS	2018-05-08	2018-05-04	4
149941201	GASTROINTESTINAL DISORDERS	2018-06-01	2018-04-17	45
149941621	GASTROINTESTINAL DISORDERS	2018-06-01	2018-05-30	2
149942232	GASTROINTESTINAL DISORDERS	2018-06-05	2018-04-11	55
149947291	GASTROINTESTINAL DISORDERS	2018-06-05	2018-05-26	10
149958091	INJURY, POISONING AND PROCEDURAL COMPLICATIONS	2018-05-26	2017-12-01	176
149958091	SKIN AND SUBCUTANEOUS TISSUE DISORDERS	2018-05-26	2017-12-01	176
149961532	GASTROINTESTINAL DISORDERS	2018-05-01	2018-04-27	4
149961532	PSYCHIATRIC DISORDERS	2018-05-01	2018-04-27	4
149965762	SKIN AND SUBCUTANEOUS TISSUE DISORDERS	2018-05-18	2016-02-08	830
149972331	GASTROINTESTINAL DISORDERS	2018-06-05	2016-03-01	826
149973231	NERVOUS SYSTEM DISORDERS	2018-06-05	2017-05-10	391
149973231	GASTROINTESTINAL DISORDERS	2018-06-05	2017-05-10	391
149983811	MUSCULOSKELETAL AND CONNECTIVE TISSUE DISORDERS	2018-05-22	2018-05-03	19
149983811	INJURY, POISONING AND PROCEDURAL COMPLICATIONS	2018-05-22	2018-05-03	19
149984111	METABOLISM AND NUTRITION DISORDERS	2018-06-05	2018-05-08	28
149984251	GASTROINTESTINAL DISORDERS	2018-06-05	2017-04-27	404
149989521	INJURY, POISONING AND PROCEDURAL COMPLICATIONS	2018-04-01	2018-02-28	32
149989521	SKIN AND SUBCUTANEOUS TISSUE DISORDERS	2018-04-01	2018-02-28	32
149995101	SKIN AND SUBCUTANEOUS TISSUE DISORDERS	2018-06-03	2018-05-07	27
150001752	INJURY, POISONING AND PROCEDURAL COMPLICATIONS	2018-06-01	2017-10-05	239
150001752	SKIN AND SUBCUTANEOUS TISSUE DISORDERS	2018-06-01	2017-10-05	239
150008771	INJURY, POISONING AND PROCEDURAL COMPLICATIONS	2018-06-06	2018-02-13	113
150008771	SKIN AND SUBCUTANEOUS TISSUE DISORDERS	2018-06-06	2018-02-13	113
150013552	GASTROINTESTINAL DISORDERS	2018-06-07	2016-09-22	623
150013552	NERVOUS SYSTEM DISORDERS	2018-06-07	2016-09-22	623
150016161	SKIN AND SUBCUTANEOUS TISSUE DISORDERS	2018-06-06	2018-05-15	22
150016161	INFECTIONS AND INFESTATIONS	2018-06-06	2018-05-15	22
150017721	GASTROINTESTINAL DISORDERS	2018-05-20	2018-05-10	10
197199341	GENERAL DISORDERS AND ADMINISTRATION SITE CONDITIONS	2021-05-01	2021-01-01	120
197199341	MUSCULOSKELETAL AND CONNECTIVE TISSUE DISORDERS	2021-05-01	2021-01-01	120
197205532	INJURY, POISONING AND PROCEDURAL COMPLICATIONS	2021-08-16	2021-06-25	52
197205532	SKIN AND SUBCUTANEOUS TISSUE DISORDERS	2021-08-16	2021-06-25	52
197228401	INFECTIONS AND INFESTATIONS	2021-08-01	2019-12-11	599
197248831	GASTROINTESTINAL DISORDERS	2021-08-16	2018-10-18	1033
102325871	GASTROINTESTINAL DISORDERS	2014-06-06	2014-05-29	8
197275301	METABOLISM AND NUTRITION DISORDERS	2021-08-01	2021-06-18	44
197275351	SURGICAL AND MEDICAL PROCEDURES	2021-08-13	2019-09-17	696
197293662	SURGICAL AND MEDICAL PROCEDURES	2021-10-06	2018-12-22	1019
197293662	REPRODUCTIVE SYSTEM AND BREAST DISORDERS	2021-10-06	2018-12-22	1019
197298461	INJURY, POISONING AND PROCEDURAL COMPLICATIONS	2021-08-06	2021-05-26	72
197298461	MUSCULOSKELETAL AND CONNECTIVE TISSUE DISORDERS	2021-08-06	2021-05-26	72
197333771	PRODUCT ISSUES	2021-08-07	2018-11-21	990
197333771	SKIN AND SUBCUTANEOUS TISSUE DISORDERS	2021-08-07	2018-11-21	990
197333771	MUSCULOSKELETAL AND CONNECTIVE TISSUE DISORDERS	2021-08-07	2018-11-21	990
197334163	SKIN AND SUBCUTANEOUS TISSUE DISORDERS	2021-08-16	2021-06-03	74
197334163	MUSCULOSKELETAL AND CONNECTIVE TISSUE DISORDERS	2021-08-16	2021-06-03	74
197344881	INJURY, POISONING AND PROCEDURAL COMPLICATIONS	2021-08-19	2021-05-01	110
197346182	SURGICAL AND MEDICAL PROCEDURES	2021-07-13	2021-03-19	116
197346551	GENERAL DISORDERS AND ADMINISTRATION SITE CONDITIONS	2021-07-01	2018-02-08	1239
150032442	GENERAL DISORDERS AND ADMINISTRATION SITE CONDITIONS	2018-06-08	2018-02-21	107
150033181	GASTROINTESTINAL DISORDERS	2018-05-31	2018-05-22	9
150033401	GENERAL DISORDERS AND ADMINISTRATION SITE CONDITIONS	2018-06-07	2018-06-04	3
150033401	SKIN AND SUBCUTANEOUS TISSUE DISORDERS	2018-06-07	2018-06-04	3
150039402	GASTROINTESTINAL DISORDERS	2018-06-01	2018-05-04	28
150039402	RESPIRATORY, THORACIC AND MEDIASTINAL DISORDERS	2018-06-01	2018-05-04	28
150039402	NERVOUS SYSTEM DISORDERS	2018-06-01	2018-05-04	28
150041971	GENERAL DISORDERS AND ADMINISTRATION SITE CONDITIONS	2018-01-15	2018-01-05	10
150041971	NERVOUS SYSTEM DISORDERS	2018-01-15	2018-01-05	10
150041971	RESPIRATORY, THORACIC AND MEDIASTINAL DISORDERS	2018-01-15	2018-01-05	10
150046651	NERVOUS SYSTEM DISORDERS	2018-06-06	2018-04-24	43
150047601	INFECTIONS AND INFESTATIONS	2018-06-07	2018-04-18	50
150048162	GENERAL DISORDERS AND ADMINISTRATION SITE CONDITIONS	2018-04-30	2016-05-04	726
150048172	GASTROINTESTINAL DISORDERS	2018-06-08	2018-01-05	154
150056562	GASTROINTESTINAL DISORDERS	2018-05-08	2018-03-30	39
150056562	MUSCULOSKELETAL AND CONNECTIVE TISSUE DISORDERS	2018-05-08	2018-03-30	39
150073171	GASTROINTESTINAL DISORDERS	2018-06-06	2018-06-02	4
150073171	PSYCHIATRIC DISORDERS	2018-06-06	2018-06-02	4
150088881	GASTROINTESTINAL DISORDERS	2018-06-04	2018-05-31	4
150090841	GENERAL DISORDERS AND ADMINISTRATION SITE CONDITIONS	2018-06-11	2017-12-12	181
150094921	RENAL AND URINARY DISORDERS	2018-06-07	2018-05-15	23
150094931	PSYCHIATRIC DISORDERS	2018-04-01	2018-03-01	31
150094931	NERVOUS SYSTEM DISORDERS	2018-04-01	2018-03-01	31
150096142	GASTROINTESTINAL DISORDERS	2018-06-15	2018-05-09	37
248956191	GASTROINTESTINAL DISORDERS	2025-01-10	2025-01-08	2
248956191	GENERAL DISORDERS AND ADMINISTRATION SITE CONDITIONS	2025-01-10	2025-01-08	2
248956191	NERVOUS SYSTEM DISORDERS	2025-01-10	2025-01-08	2
197355341	MUSCULOSKELETAL AND CONNECTIVE TISSUE DISORDERS	2021-08-02	2020-01-06	574
197357051	MUSCULOSKELETAL AND CONNECTIVE TISSUE DISORDERS	2021-08-14	2020-07-15	395
197376511	SKIN AND SUBCUTANEOUS TISSUE DISORDERS	2021-05-19	2021-05-05	14
197381191	GASTROINTESTINAL DISORDERS	2021-08-20	2021-07-12	39
197381191	GENERAL DISORDERS AND ADMINISTRATION SITE CONDITIONS	2021-08-20	2021-07-12	39
197384891	NERVOUS SYSTEM DISORDERS	2021-08-19	2021-05-25	86
197400665	INJURY, POISONING AND PROCEDURAL COMPLICATIONS	2021-09-01	2019-05-02	853
197400665	SKIN AND SUBCUTANEOUS TISSUE DISORDERS	2021-09-01	2019-05-02	853
197415051	SKIN AND SUBCUTANEOUS TISSUE DISORDERS	2021-01-23	2017-02-10	1443
197415721	HEPATOBILIARY DISORDERS	2021-08-18	2020-08-21	362
197415721	SKIN AND SUBCUTANEOUS TISSUE DISORDERS	2021-08-18	2020-08-21	362
197415721	RENAL AND URINARY DISORDERS	2021-08-18	2020-08-21	362
197422004	MUSCULOSKELETAL AND CONNECTIVE TISSUE DISORDERS	2024-07-20	2017-08-10	2536
197422004	GENERAL DISORDERS AND ADMINISTRATION SITE CONDITIONS	2024-07-20	2017-08-10	2536
197422004	PSYCHIATRIC DISORDERS	2024-07-20	2017-08-10	2536
197424072	IMMUNE SYSTEM DISORDERS	2021-07-15	2019-06-08	768
197425623	SKIN AND SUBCUTANEOUS TISSUE DISORDERS	2021-08-20	2021-03-13	160
197425623	GENERAL DISORDERS AND ADMINISTRATION SITE CONDITIONS	2021-08-20	2021-03-13	160
150107661	MUSCULOSKELETAL AND CONNECTIVE TISSUE DISORDERS	2018-05-29	2018-05-25	4
150107661	GENERAL DISORDERS AND ADMINISTRATION SITE CONDITIONS	2018-05-29	2018-05-25	4
150150811	GASTROINTESTINAL DISORDERS	2018-05-15	2018-05-11	4
150150811	NERVOUS SYSTEM DISORDERS	2018-05-15	2018-05-11	4
150153182	GENERAL DISORDERS AND ADMINISTRATION SITE CONDITIONS	2018-06-08	2018-03-01	99
150154701	NERVOUS SYSTEM DISORDERS	2018-01-13	2017-01-10	368
150155712	IMMUNE SYSTEM DISORDERS	2018-05-17	2018-04-25	22
150178671	SURGICAL AND MEDICAL PROCEDURES	2018-05-30	2018-03-19	72
249056501	GASTROINTESTINAL DISORDERS	2024-12-20	2021-02-05	1414
249056501	GENERAL DISORDERS AND ADMINISTRATION SITE CONDITIONS	2024-12-20	2021-02-05	1414
249072902	RESPIRATORY, THORACIC AND MEDIASTINAL DISORDERS	2024-12-30	2024-10-17	74
249072902	GASTROINTESTINAL DISORDERS	2024-12-30	2024-10-17	74
102439501	SKIN AND SUBCUTANEOUS TISSUE DISORDERS	2014-05-15	2014-04-15	30
102498851	RENAL AND URINARY DISORDERS	2014-05-26	2014-05-20	6
150184201	SKIN AND SUBCUTANEOUS TISSUE DISORDERS	2018-06-07	2018-04-23	45
150184803	GASTROINTESTINAL DISORDERS	2018-05-22	2018-05-04	18
150184803	GENERAL DISORDERS AND ADMINISTRATION SITE CONDITIONS	2018-05-22	2018-05-04	18
150202091	SKIN AND SUBCUTANEOUS TISSUE DISORDERS	2018-06-11	2018-01-03	159
150202161	SKIN AND SUBCUTANEOUS TISSUE DISORDERS	2018-06-08	2017-02-14	479
150202171	PSYCHIATRIC DISORDERS	2018-06-11	2018-04-24	48
150202181	GASTROINTESTINAL DISORDERS	2018-06-10	2018-06-01	9
150202181	MUSCULOSKELETAL AND CONNECTIVE TISSUE DISORDERS	2018-06-10	2018-06-01	9
150202181	INVESTIGATIONS	2018-06-10	2018-06-01	9
150202321	SKIN AND SUBCUTANEOUS TISSUE DISORDERS	2018-06-08	2018-04-27	42
150204531	SKIN AND SUBCUTANEOUS TISSUE DISORDERS	2018-06-08	2018-06-04	4
150211081	INVESTIGATIONS	2018-05-28	2018-02-07	110
150215581	GASTROINTESTINAL DISORDERS	2018-06-04	2018-05-16	19
150215581	NERVOUS SYSTEM DISORDERS	2018-06-04	2018-05-16	19
150215581	GENERAL DISORDERS AND ADMINISTRATION SITE CONDITIONS	2018-06-04	2018-05-16	19
150215592	GENERAL DISORDERS AND ADMINISTRATION SITE CONDITIONS	2018-06-10	2016-09-24	624
150227991	SKIN AND SUBCUTANEOUS TISSUE DISORDERS	2018-06-09	2018-01-30	130
150237881	GENERAL DISORDERS AND ADMINISTRATION SITE CONDITIONS	2018-06-11	2018-05-03	39
197440551	INJURY, POISONING AND PROCEDURAL COMPLICATIONS	2021-08-09	2020-07-10	395
197443081	NERVOUS SYSTEM DISORDERS	2021-08-01	2021-07-30	2
197449871	PSYCHIATRIC DISORDERS	2021-08-11	2021-07-15	27
197449871	GENERAL DISORDERS AND ADMINISTRATION SITE CONDITIONS	2021-08-11	2021-07-15	27
197449871	GASTROINTESTINAL DISORDERS	2021-08-11	2021-07-15	27
197455262	GASTROINTESTINAL DISORDERS	2021-07-20	2021-05-12	69
197455262	SKIN AND SUBCUTANEOUS TISSUE DISORDERS	2021-07-20	2021-05-12	69
197455262	MUSCULOSKELETAL AND CONNECTIVE TISSUE DISORDERS	2021-07-20	2021-05-12	69
197455262	INJURY, POISONING AND PROCEDURAL COMPLICATIONS	2021-07-20	2021-05-12	69
197457332	GASTROINTESTINAL DISORDERS	2021-08-22	2021-07-30	23
197457332	GENERAL DISORDERS AND ADMINISTRATION SITE CONDITIONS	2021-08-22	2021-07-30	23
197458191	INFECTIONS AND INFESTATIONS	2021-07-30	2018-07-12	1114
197461921	GASTROINTESTINAL DISORDERS	2021-08-10	2017-07-06	1496
197467186	MUSCULOSKELETAL AND CONNECTIVE TISSUE DISORDERS	2021-07-30	2018-11-09	994
197467186	GENERAL DISORDERS AND ADMINISTRATION SITE CONDITIONS	2021-07-30	2018-11-09	994
197467311	SURGICAL AND MEDICAL PROCEDURES	2021-07-29	2017-08-10	1449
197480931	INJURY, POISONING AND PROCEDURAL COMPLICATIONS	2021-08-23	2021-04-01	144
197483811	MUSCULOSKELETAL AND CONNECTIVE TISSUE DISORDERS	2021-08-05	2021-06-24	42
197485101	INFECTIONS AND INFESTATIONS	2021-08-08	2019-08-31	708
197487142	GASTROINTESTINAL DISORDERS	2021-08-23	2020-10-20	307
197487142	INJURY, POISONING AND PROCEDURAL COMPLICATIONS	2021-08-23	2020-10-20	307
197487142	SKIN AND SUBCUTANEOUS TISSUE DISORDERS	2021-08-23	2020-10-20	307
197502261	INJURY, POISONING AND PROCEDURAL COMPLICATIONS	2021-08-23	2020-08-18	370
197516801	GASTROINTESTINAL DISORDERS	2021-08-20	2019-06-12	800
150266801	PSYCHIATRIC DISORDERS	2018-05-10	2017-05-31	344
150266801	GENERAL DISORDERS AND ADMINISTRATION SITE CONDITIONS	2018-05-10	2017-05-31	344
150269411	MUSCULOSKELETAL AND CONNECTIVE TISSUE DISORDERS	2018-06-12	2018-01-23	140
150269411	PSYCHIATRIC DISORDERS	2018-06-12	2018-01-23	140
150270051	GENERAL DISORDERS AND ADMINISTRATION SITE CONDITIONS	2018-06-12	2017-12-05	189
150270191	GASTROINTESTINAL DISORDERS	2018-05-19	2018-05-16	3
150270292	PSYCHIATRIC DISORDERS	2018-06-01	2018-03-19	74
150270292	GASTROINTESTINAL DISORDERS	2018-06-01	2018-03-19	74
150270925	EYE DISORDERS	2018-06-11	2018-05-15	27
150270925	NERVOUS SYSTEM DISORDERS	2018-06-11	2018-05-15	27
150271352	GASTROINTESTINAL DISORDERS	2018-06-12	2018-05-16	27
150292741	GENERAL DISORDERS AND ADMINISTRATION SITE CONDITIONS	2018-06-11	2018-03-06	97
150295081	RESPIRATORY, THORACIC AND MEDIASTINAL DISORDERS	2018-03-17	2018-01-25	51
150295081	PSYCHIATRIC DISORDERS	2018-03-17	2018-01-25	51
150295081	GENERAL DISORDERS AND ADMINISTRATION SITE CONDITIONS	2018-03-17	2018-01-25	51
150295081	INFECTIONS AND INFESTATIONS	2018-03-17	2018-01-25	51
150296902	PSYCHIATRIC DISORDERS	2018-01-13	2018-01-12	1
150296902	GASTROINTESTINAL DISORDERS	2018-01-13	2018-01-12	1
150296902	SKIN AND SUBCUTANEOUS TISSUE DISORDERS	2018-01-13	2018-01-12	1
150296902	INVESTIGATIONS	2018-01-13	2018-01-12	1
150308321	GENERAL DISORDERS AND ADMINISTRATION SITE CONDITIONS	2018-06-13	2016-10-20	601
150308321	MUSCULOSKELETAL AND CONNECTIVE TISSUE DISORDERS	2018-06-13	2016-10-20	601
150338461	INFECTIONS AND INFESTATIONS	2018-03-26	2018-02-28	26
150338584	MUSCULOSKELETAL AND CONNECTIVE TISSUE DISORDERS	2018-05-14	2015-08-07	1011
150338584	SKIN AND SUBCUTANEOUS TISSUE DISORDERS	2018-05-14	2015-08-07	1011
150340121	GASTROINTESTINAL DISORDERS	2018-06-13	2018-05-13	31
150344383	METABOLISM AND NUTRITION DISORDERS	2018-01-29	2018-01-25	4
150344383	GASTROINTESTINAL DISORDERS	2018-01-29	2018-01-25	4
150344383	RESPIRATORY, THORACIC AND MEDIASTINAL DISORDERS	2018-01-29	2018-01-25	4
150344383	INVESTIGATIONS	2018-01-29	2018-01-25	4
150346191	INFECTIONS AND INFESTATIONS	2018-06-11	2018-03-30	73
150346841	SKIN AND SUBCUTANEOUS TISSUE DISORDERS	2018-05-12	2017-06-15	331
150347121	GASTROINTESTINAL DISORDERS	2018-06-01	2018-04-11	51
150347121	PSYCHIATRIC DISORDERS	2018-06-01	2018-04-11	51
150347121	GENERAL DISORDERS AND ADMINISTRATION SITE CONDITIONS	2018-06-01	2018-04-11	51
150347121	NERVOUS SYSTEM DISORDERS	2018-06-01	2018-04-11	51
150347661	GASTROINTESTINAL DISORDERS	2018-06-14	2017-11-08	218
102616671	GASTROINTESTINAL DISORDERS	2014-06-20	2014-06-13	7
102616671	GENERAL DISORDERS AND ADMINISTRATION SITE CONDITIONS	2014-06-20	2014-06-13	7
102671473	METABOLISM AND NUTRITION DISORDERS	2014-05-22	2014-05-10	12
102671473	GASTROINTESTINAL DISORDERS	2014-05-22	2014-05-10	12
102671473	MUSCULOSKELETAL AND CONNECTIVE TISSUE DISORDERS	2014-05-22	2014-05-10	12
102671473	SKIN AND SUBCUTANEOUS TISSUE DISORDERS	2014-05-22	2014-05-10	12
102671473	INVESTIGATIONS	2014-05-22	2014-05-10	12
197519561	GASTROINTESTINAL DISORDERS	2021-08-23	2018-10-16	1042
197519922	GENERAL DISORDERS AND ADMINISTRATION SITE CONDITIONS	2018-01-26	2018-01-25	1
197519922	INJURY, POISONING AND PROCEDURAL COMPLICATIONS	2018-01-26	2018-01-25	1
197519922	MUSCULOSKELETAL AND CONNECTIVE TISSUE DISORDERS	2018-01-26	2018-01-25	1
197523921	GASTROINTESTINAL DISORDERS	2021-08-01	2021-06-22	40
197523971	NERVOUS SYSTEM DISORDERS	2021-08-23	2021-04-01	144
197523971	SKIN AND SUBCUTANEOUS TISSUE DISORDERS	2021-08-23	2021-04-01	144
197533481	MUSCULOSKELETAL AND CONNECTIVE TISSUE DISORDERS	2021-08-17	2021-08-15	2
197533481	GASTROINTESTINAL DISORDERS	2021-08-17	2021-08-15	2
197535262	INJURY, POISONING AND PROCEDURAL COMPLICATIONS	2021-01-20	2018-05-01	995
197535262	PSYCHIATRIC DISORDERS	2021-01-20	2018-05-01	995
197537431	GENERAL DISORDERS AND ADMINISTRATION SITE CONDITIONS	2021-08-01	2019-04-09	845
197549832	GENERAL DISORDERS AND ADMINISTRATION SITE CONDITIONS	2020-01-06	2018-12-11	391
197549832	INJURY, POISONING AND PROCEDURAL COMPLICATIONS	2020-01-06	2018-12-11	391
197549832	SKIN AND SUBCUTANEOUS TISSUE DISORDERS	2020-01-06	2018-12-11	391
197572922	GENERAL DISORDERS AND ADMINISTRATION SITE CONDITIONS	2021-08-03	2021-03-25	131
197572922	INJURY, POISONING AND PROCEDURAL COMPLICATIONS	2021-08-03	2021-03-25	131
197572922	SKIN AND SUBCUTANEOUS TISSUE DISORDERS	2021-08-03	2021-03-25	131
197580882	INJURY, POISONING AND PROCEDURAL COMPLICATIONS	2021-08-19	2021-07-21	29
197580882	NERVOUS SYSTEM DISORDERS	2021-08-19	2021-07-21	29
197580882	MUSCULOSKELETAL AND CONNECTIVE TISSUE DISORDERS	2021-08-19	2021-07-21	29
197596082	SKIN AND SUBCUTANEOUS TISSUE DISORDERS	2021-08-12	2021-07-31	12
197596101	GENERAL DISORDERS AND ADMINISTRATION SITE CONDITIONS	2021-08-21	2021-06-10	72
197596881	SKIN AND SUBCUTANEOUS TISSUE DISORDERS	2021-08-16	2018-01-19	1305
197597742	MUSCULOSKELETAL AND CONNECTIVE TISSUE DISORDERS	2021-08-01	2018-02-09	1269
150348421	GENERAL DISORDERS AND ADMINISTRATION SITE CONDITIONS	2018-05-10	2018-03-09	62
150354852	CARDIAC DISORDERS	2017-12-13	2016-10-06	433
150363421	GASTROINTESTINAL DISORDERS	2018-06-14	2016-05-13	762
150370682	RENAL AND URINARY DISORDERS	2018-05-09	2015-10-20	932
150370682	NERVOUS SYSTEM DISORDERS	2018-05-09	2015-10-20	932
150370682	NEOPLASMS BENIGN, MALIGNANT AND UNSPECIFIED (INCL CYSTS AND POLYPS)	2018-05-09	2015-10-20	932
150378871	GASTROINTESTINAL DISORDERS	2018-06-07	2018-05-30	8
150409022	GASTROINTESTINAL DISORDERS	2018-05-24	2018-03-01	84
150409432	SKIN AND SUBCUTANEOUS TISSUE DISORDERS	2018-05-15	2018-04-06	39
150411861	GASTROINTESTINAL DISORDERS	2018-06-14	2018-04-17	58
150411861	NERVOUS SYSTEM DISORDERS	2018-06-14	2018-04-17	58
150411861	INFECTIONS AND INFESTATIONS	2018-06-14	2018-04-17	58
150413331	PSYCHIATRIC DISORDERS	2018-06-04	2018-05-10	25
150414161	MUSCULOSKELETAL AND CONNECTIVE TISSUE DISORDERS	2018-05-31	2018-02-14	106
150414591	GASTROINTESTINAL DISORDERS	2018-06-14	2018-05-08	37
150414621	GASTROINTESTINAL DISORDERS	2018-06-14	2017-04-24	416
150415402	GENERAL DISORDERS AND ADMINISTRATION SITE CONDITIONS	2018-05-02	2018-05-01	1
249316411	INJURY, POISONING AND PROCEDURAL COMPLICATIONS	2025-01-01	2021-07-08	1273
249316411	SKIN AND SUBCUTANEOUS TISSUE DISORDERS	2025-01-01	2021-07-08	1273
150464511	MUSCULOSKELETAL AND CONNECTIVE TISSUE DISORDERS	2018-06-13	2018-04-17	57
150479011	GASTROINTESTINAL DISORDERS	2018-04-16	2017-04-14	367
150479261	GASTROINTESTINAL DISORDERS	2018-06-15	2018-04-19	57
150480831	INVESTIGATIONS	2018-04-18	2018-01-10	98
150481511	MUSCULOSKELETAL AND CONNECTIVE TISSUE DISORDERS	2018-06-01	2018-03-29	64
150481511	GENERAL DISORDERS AND ADMINISTRATION SITE CONDITIONS	2018-06-01	2018-03-29	64
150483091	GENERAL DISORDERS AND ADMINISTRATION SITE CONDITIONS	2018-06-18	2018-02-15	123
150484792	SKIN AND SUBCUTANEOUS TISSUE DISORDERS	2018-06-15	2018-04-17	59
150484792	INVESTIGATIONS	2018-06-15	2018-04-17	59
150485851	GENERAL DISORDERS AND ADMINISTRATION SITE CONDITIONS	2018-06-18	2018-03-05	105
150488941	GASTROINTESTINAL DISORDERS	2018-06-13	2018-06-10	3
150488941	MUSCULOSKELETAL AND CONNECTIVE TISSUE DISORDERS	2018-06-13	2018-06-10	3
150488941	PSYCHIATRIC DISORDERS	2018-06-13	2018-06-10	3
150488941	VASCULAR DISORDERS	2018-06-13	2018-06-10	3
150488941	GENERAL DISORDERS AND ADMINISTRATION SITE CONDITIONS	2018-06-13	2018-06-10	3
150488941	SKIN AND SUBCUTANEOUS TISSUE DISORDERS	2018-06-13	2018-06-10	3
150492141	GASTROINTESTINAL DISORDERS	2018-05-04	2018-04-30	4
249379591	GENERAL DISORDERS AND ADMINISTRATION SITE CONDITIONS	2025-01-30	2024-12-16	45
249379591	GASTROINTESTINAL DISORDERS	2025-01-30	2024-12-16	45
249398691	NERVOUS SYSTEM DISORDERS	2025-01-05	2023-06-23	562
249398691	GENERAL DISORDERS AND ADMINISTRATION SITE CONDITIONS	2025-01-05	2023-06-23	562
197622052	INJURY, POISONING AND PROCEDURAL COMPLICATIONS	2021-08-21	2020-04-10	498
197636561	INVESTIGATIONS	2021-08-22	2020-09-12	344
197638601	INFECTIONS AND INFESTATIONS	2021-08-17	2019-07-10	769
197647391	NEOPLASMS BENIGN, MALIGNANT AND UNSPECIFIED (INCL CYSTS AND POLYPS)	2020-11-28	2017-09-02	1183
197650261	INFECTIONS AND INFESTATIONS	2021-08-23	2021-06-26	58
197653302	GASTROINTESTINAL DISORDERS	2021-08-26	2020-07-20	402
197653302	GENERAL DISORDERS AND ADMINISTRATION SITE CONDITIONS	2021-08-26	2020-07-20	402
197666441	INJURY, POISONING AND PROCEDURAL COMPLICATIONS	2021-02-15	2017-08-30	1265
197666441	GASTROINTESTINAL DISORDERS	2021-02-15	2017-08-30	1265
197666441	SKIN AND SUBCUTANEOUS TISSUE DISORDERS	2021-02-15	2017-08-30	1265
197666472	GASTROINTESTINAL DISORDERS	2021-08-24	2021-08-21	3
197666472	GENERAL DISORDERS AND ADMINISTRATION SITE CONDITIONS	2021-08-24	2021-08-21	3
197666472	NERVOUS SYSTEM DISORDERS	2021-08-24	2021-08-21	3
102819791	GENERAL DISORDERS AND ADMINISTRATION SITE CONDITIONS	2014-06-22	2014-06-19	3
102819791	MUSCULOSKELETAL AND CONNECTIVE TISSUE DISORDERS	2014-06-22	2014-06-19	3
102819791	GASTROINTESTINAL DISORDERS	2014-06-22	2014-06-19	3
102845931	MUSCULOSKELETAL AND CONNECTIVE TISSUE DISORDERS	2014-07-01	2014-06-28	3
102845931	GASTROINTESTINAL DISORDERS	2014-07-01	2014-06-28	3
150519031	PSYCHIATRIC DISORDERS	2018-06-16	2018-05-23	24
150527911	GASTROINTESTINAL DISORDERS	2018-05-21	2018-05-18	3
150529392	NERVOUS SYSTEM DISORDERS	2018-06-14	2018-06-11	3
150529392	GENERAL DISORDERS AND ADMINISTRATION SITE CONDITIONS	2018-06-14	2018-06-11	3
150533948	METABOLISM AND NUTRITION DISORDERS	2018-05-09	2018-03-14	56
150533948	GASTROINTESTINAL DISORDERS	2018-05-09	2018-03-14	56
150533948	NERVOUS SYSTEM DISORDERS	2018-05-09	2018-03-14	56
150533948	REPRODUCTIVE SYSTEM AND BREAST DISORDERS	2018-05-09	2018-03-14	56
150533948	INJURY, POISONING AND PROCEDURAL COMPLICATIONS	2018-05-09	2018-03-14	56
150556221	INJURY, POISONING AND PROCEDURAL COMPLICATIONS	2018-05-28	2018-03-01	88
150556221	SKIN AND SUBCUTANEOUS TISSUE DISORDERS	2018-05-28	2018-03-01	88
150569111	GASTROINTESTINAL DISORDERS	2018-06-01	2018-04-09	53
150569121	PSYCHIATRIC DISORDERS	2018-06-01	2018-02-23	98
150572531	NERVOUS SYSTEM DISORDERS	2018-06-19	2017-06-09	375
150573811	GENERAL DISORDERS AND ADMINISTRATION SITE CONDITIONS	2018-05-20	2016-06-30	689
150573811	SKIN AND SUBCUTANEOUS TISSUE DISORDERS	2018-05-20	2016-06-30	689
150574521	NERVOUS SYSTEM DISORDERS	2018-06-14	2018-06-12	2
150589761	GASTROINTESTINAL DISORDERS	2018-06-20	2017-10-13	250
150592971	GASTROINTESTINAL DISORDERS	2018-06-20	2017-10-13	250
150592971	NERVOUS SYSTEM DISORDERS	2018-06-20	2017-10-13	250
150594365	INFECTIONS AND INFESTATIONS	2018-05-10	2015-10-13	940
150594365	GASTROINTESTINAL DISORDERS	2018-05-10	2015-10-13	940
150594365	GENERAL DISORDERS AND ADMINISTRATION SITE CONDITIONS	2018-05-10	2015-10-13	940
197685031	GENERAL DISORDERS AND ADMINISTRATION SITE CONDITIONS	2021-08-24	2021-06-16	69
197687641	INVESTIGATIONS	2021-08-25	2021-02-16	190
197688263	PSYCHIATRIC DISORDERS	2021-08-20	2021-05-08	104
197689022	MUSCULOSKELETAL AND CONNECTIVE TISSUE DISORDERS	2021-08-26	2019-05-30	819
197689022	GASTROINTESTINAL DISORDERS	2021-08-26	2019-05-30	819
197689022	SKIN AND SUBCUTANEOUS TISSUE DISORDERS	2021-08-26	2019-05-30	819
197693081	GASTROINTESTINAL DISORDERS	2021-08-31	2021-08-06	25
197699092	GASTROINTESTINAL DISORDERS	2021-08-26	2021-07-27	30
197716091	INVESTIGATIONS	2021-08-01	2020-01-16	563
197716411	GENERAL DISORDERS AND ADMINISTRATION SITE CONDITIONS	2021-08-27	2021-07-16	42
197716411	NERVOUS SYSTEM DISORDERS	2021-08-27	2021-07-16	42
197716411	VASCULAR DISORDERS	2021-08-27	2021-07-16	42
197727332	SKIN AND SUBCUTANEOUS TISSUE DISORDERS	2021-07-25	2019-01-17	920
197727332	GENERAL DISORDERS AND ADMINISTRATION SITE CONDITIONS	2021-07-25	2019-01-17	920
197727332	GASTROINTESTINAL DISORDERS	2021-07-25	2019-01-17	920
197727332	MUSCULOSKELETAL AND CONNECTIVE TISSUE DISORDERS	2021-07-25	2019-01-17	920
197727332	EYE DISORDERS	2021-07-25	2019-01-17	920
197729604	INJURY, POISONING AND PROCEDURAL COMPLICATIONS	2021-08-27	2021-08-03	24
197729604	SKIN AND SUBCUTANEOUS TISSUE DISORDERS	2021-08-27	2021-08-03	24
197729604	GENERAL DISORDERS AND ADMINISTRATION SITE CONDITIONS	2021-08-27	2021-08-03	24
197731751	GASTROINTESTINAL DISORDERS	2021-08-26	2021-05-07	111
197731751	INJURY, POISONING AND PROCEDURAL COMPLICATIONS	2021-08-26	2021-05-07	111
197734363	GENERAL DISORDERS AND ADMINISTRATION SITE CONDITIONS	2021-08-20	2020-08-04	381
197734363	SKIN AND SUBCUTANEOUS TISSUE DISORDERS	2021-08-20	2020-08-04	381
197738061	MUSCULOSKELETAL AND CONNECTIVE TISSUE DISORDERS	2021-08-24	2021-02-03	202
197741372	GASTROINTESTINAL DISORDERS	2021-08-27	2020-04-10	504
197748782	MUSCULOSKELETAL AND CONNECTIVE TISSUE DISORDERS	2021-08-28	2020-02-14	561
197748782	GENERAL DISORDERS AND ADMINISTRATION SITE CONDITIONS	2021-08-28	2020-02-14	561
197748782	INJURY, POISONING AND PROCEDURAL COMPLICATIONS	2021-08-28	2020-02-14	561
150595341	NERVOUS SYSTEM DISORDERS	2018-05-17	2018-05-09	8
150595401	GASTROINTESTINAL DISORDERS	2018-06-12	2018-05-18	25
150599811	CARDIAC DISORDERS	2018-05-10	2018-03-14	57
150599811	GENERAL DISORDERS AND ADMINISTRATION SITE CONDITIONS	2018-05-10	2018-03-14	57
150603621	MUSCULOSKELETAL AND CONNECTIVE TISSUE DISORDERS	2018-06-15	2017-03-24	448
150603621	SKIN AND SUBCUTANEOUS TISSUE DISORDERS	2018-06-15	2017-03-24	448
150604671	GASTROINTESTINAL DISORDERS	2018-06-11	2018-06-04	7
150610341	GASTROINTESTINAL DISORDERS	2018-05-11	2018-05-09	2
150610341	NERVOUS SYSTEM DISORDERS	2018-05-11	2018-05-09	2
150615862	GENERAL DISORDERS AND ADMINISTRATION SITE CONDITIONS	2018-06-19	2018-03-23	88
150615912	NERVOUS SYSTEM DISORDERS	2018-04-06	2018-03-02	35
150615912	IMMUNE SYSTEM DISORDERS	2018-04-06	2018-03-02	35
150617111	GASTROINTESTINAL DISORDERS	2018-06-21	2018-04-26	56
150617111	GENERAL DISORDERS AND ADMINISTRATION SITE CONDITIONS	2018-06-21	2018-04-26	56
150617131	GENERAL DISORDERS AND ADMINISTRATION SITE CONDITIONS	2018-06-21	2018-03-23	90
150617481	GASTROINTESTINAL DISORDERS	2018-06-01	2018-05-24	8
150622571	METABOLISM AND NUTRITION DISORDERS	2018-06-20	2018-05-20	31
150622571	INVESTIGATIONS	2018-06-20	2018-05-20	31
150650491	GASTROINTESTINAL DISORDERS	2018-06-15	2018-06-14	1
150650491	GENERAL DISORDERS AND ADMINISTRATION SITE CONDITIONS	2018-06-15	2018-06-14	1
150650491	NERVOUS SYSTEM DISORDERS	2018-06-15	2018-06-14	1
150658031	INVESTIGATIONS	2018-01-30	2018-01-20	10
150659231	GASTROINTESTINAL DISORDERS	2018-05-27	2018-05-25	2
150659911	GASTROINTESTINAL DISORDERS	2018-06-20	2018-04-20	61
150659911	GENERAL DISORDERS AND ADMINISTRATION SITE CONDITIONS	2018-06-20	2018-04-20	61
150661752	NERVOUS SYSTEM DISORDERS	2018-06-13	2018-05-28	16
150663441	SKIN AND SUBCUTANEOUS TISSUE DISORDERS	2018-06-19	2017-03-15	461
150663961	GASTROINTESTINAL DISORDERS	2018-06-21	2016-12-02	566
150664961	GASTROINTESTINAL DISORDERS	2018-06-14	2018-05-21	24
150664961	INFECTIONS AND INFESTATIONS	2018-06-14	2018-05-21	24
249575081	GENERAL DISORDERS AND ADMINISTRATION SITE CONDITIONS	2025-02-02	2025-01-31	2
249575081	CARDIAC DISORDERS	2025-02-02	2025-01-31	2
249575081	INJURY, POISONING AND PROCEDURAL COMPLICATIONS	2025-02-02	2025-01-31	2
249575081	NERVOUS SYSTEM DISORDERS	2025-02-02	2025-01-31	2
197775101	INJURY, POISONING AND PROCEDURAL COMPLICATIONS	2021-08-31	2021-01-07	236
197787631	NERVOUS SYSTEM DISORDERS	2021-08-30	2021-07-09	52
197787631	GASTROINTESTINAL DISORDERS	2021-08-30	2021-07-09	52
197790312	NERVOUS SYSTEM DISORDERS	2021-08-31	2017-10-13	1418
197790312	GENERAL DISORDERS AND ADMINISTRATION SITE CONDITIONS	2021-08-31	2017-10-13	1418
197790381	INFECTIONS AND INFESTATIONS	2021-08-31	2018-11-30	1005
197809361	GENERAL DISORDERS AND ADMINISTRATION SITE CONDITIONS	2021-08-30	2019-09-24	706
197819451	VASCULAR DISORDERS	2021-08-31	2021-03-31	153
197819451	INFECTIONS AND INFESTATIONS	2021-08-31	2021-03-31	153
197838151	INFECTIONS AND INFESTATIONS	2021-08-25	2020-09-15	344
197838241	GASTROINTESTINAL DISORDERS	2021-08-30	2021-08-28	2
249652371	INFECTIONS AND INFESTATIONS	2025-01-20	2025-01-14	6
249682282	GENERAL DISORDERS AND ADMINISTRATION SITE CONDITIONS	2025-01-01	2019-05-06	2067
150683361	SKIN AND SUBCUTANEOUS TISSUE DISORDERS	2018-06-15	2018-05-01	45
150689122	INJURY, POISONING AND PROCEDURAL COMPLICATIONS	2018-05-28	2017-12-10	169
150689122	SKIN AND SUBCUTANEOUS TISSUE DISORDERS	2018-05-28	2017-12-10	169
150702731	EYE DISORDERS	2018-06-20	2018-06-03	17
150724591	GASTROINTESTINAL DISORDERS	2018-06-22	2017-12-13	191
150724884	GASTROINTESTINAL DISORDERS	2018-06-22	2018-04-26	57
150724884	NERVOUS SYSTEM DISORDERS	2018-06-22	2018-04-26	57
150725071	GENERAL DISORDERS AND ADMINISTRATION SITE CONDITIONS	2018-06-14	2017-06-09	370
150725082	NERVOUS SYSTEM DISORDERS	2018-06-19	2018-01-24	146
150725082	GASTROINTESTINAL DISORDERS	2018-06-19	2018-01-24	146
150725151	GASTROINTESTINAL DISORDERS	2018-06-16	2018-05-28	19
150727291	INJURY, POISONING AND PROCEDURAL COMPLICATIONS	2018-06-15	2018-02-11	124
150727291	SKIN AND SUBCUTANEOUS TISSUE DISORDERS	2018-06-15	2018-02-11	124
150728271	GENERAL DISORDERS AND ADMINISTRATION SITE CONDITIONS	2018-05-21	2017-08-08	286
150732131	MUSCULOSKELETAL AND CONNECTIVE TISSUE DISORDERS	2018-06-01	2018-05-31	1
150732141	GASTROINTESTINAL DISORDERS	2018-06-07	2018-05-30	8
150739221	GASTROINTESTINAL DISORDERS	2018-06-06	2018-06-05	1
103024541	INFECTIONS AND INFESTATIONS	2014-06-13	2014-04-24	50
103025952	MUSCULOSKELETAL AND CONNECTIVE TISSUE DISORDERS	2014-07-02	2014-06-26	6
103025952	GENERAL DISORDERS AND ADMINISTRATION SITE CONDITIONS	2014-07-02	2014-06-26	6
103035902	INFECTIONS AND INFESTATIONS	2014-06-13	2014-04-24	50
103041291	PSYCHIATRIC DISORDERS	2014-06-28	2014-05-01	58
103041291	MUSCULOSKELETAL AND CONNECTIVE TISSUE DISORDERS	2014-06-28	2014-05-01	58
103063383	CARDIAC DISORDERS	2014-06-17	2014-06-03	14
103063383	GENERAL DISORDERS AND ADMINISTRATION SITE CONDITIONS	2014-06-17	2014-06-03	14
103063383	GASTROINTESTINAL DISORDERS	2014-06-17	2014-06-03	14
103063383	NERVOUS SYSTEM DISORDERS	2014-06-17	2014-06-03	14
103063383	SKIN AND SUBCUTANEOUS TISSUE DISORDERS	2014-06-17	2014-06-03	14
103076362	NERVOUS SYSTEM DISORDERS	2014-06-15	2014-05-27	19
103076471	MUSCULOSKELETAL AND CONNECTIVE TISSUE DISORDERS	2014-06-27	2014-05-16	42
197862021	SKIN AND SUBCUTANEOUS TISSUE DISORDERS	2021-08-14	2019-08-06	739
197863693	GASTROINTESTINAL DISORDERS	2021-08-31	2021-06-12	80
197863693	INJURY, POISONING AND PROCEDURAL COMPLICATIONS	2021-08-31	2021-06-12	80
197863693	SKIN AND SUBCUTANEOUS TISSUE DISORDERS	2021-08-31	2021-06-12	80
197864483	INJURY, POISONING AND PROCEDURAL COMPLICATIONS	2021-08-01	2019-11-14	626
197864483	MUSCULOSKELETAL AND CONNECTIVE TISSUE DISORDERS	2021-08-01	2019-11-14	626
197864483	SKIN AND SUBCUTANEOUS TISSUE DISORDERS	2021-08-01	2019-11-14	626
197869021	INFECTIONS AND INFESTATIONS	2021-08-21	2019-12-24	606
197900973	SKIN AND SUBCUTANEOUS TISSUE DISORDERS	2021-08-31	2021-02-09	203
197900973	GASTROINTESTINAL DISORDERS	2021-08-31	2021-02-09	203
197908471	GENERAL DISORDERS AND ADMINISTRATION SITE CONDITIONS	2021-08-31	2020-09-18	347
197910431	INJURY, POISONING AND PROCEDURAL COMPLICATIONS	2021-08-30	2020-07-08	418
197910431	MUSCULOSKELETAL AND CONNECTIVE TISSUE DISORDERS	2021-08-30	2020-07-08	418
197913432	SKIN AND SUBCUTANEOUS TISSUE DISORDERS	2021-08-18	2021-04-19	121
197927881	GENERAL DISORDERS AND ADMINISTRATION SITE CONDITIONS	2021-08-30	2018-01-23	1315
103101481	GASTROINTESTINAL DISORDERS	2014-07-13	2014-05-15	59
103101481	NERVOUS SYSTEM DISORDERS	2014-07-13	2014-05-15	59
150760201	GASTROINTESTINAL DISORDERS	2018-06-22	2018-03-09	105
150766231	PSYCHIATRIC DISORDERS	2018-06-18	2018-06-13	5
150770521	NERVOUS SYSTEM DISORDERS	2018-06-02	2018-05-24	9
150803321	GENERAL DISORDERS AND ADMINISTRATION SITE CONDITIONS	2018-05-13	2018-05-11	2
150813951	GASTROINTESTINAL DISORDERS	2018-06-25	2017-09-01	297
150815831	GASTROINTESTINAL DISORDERS	2018-06-19	2018-06-13	6
150820571	PSYCHIATRIC DISORDERS	2018-06-04	2018-03-01	95
150821461	GENERAL DISORDERS AND ADMINISTRATION SITE CONDITIONS	2018-02-01	2018-01-04	28
150822741	MUSCULOSKELETAL AND CONNECTIVE TISSUE DISORDERS	2018-06-21	2018-06-15	6
150829561	GENERAL DISORDERS AND ADMINISTRATION SITE CONDITIONS	2018-05-01	2017-10-05	208
150829561	MUSCULOSKELETAL AND CONNECTIVE TISSUE DISORDERS	2018-05-01	2017-10-05	208
150833891	SKIN AND SUBCUTANEOUS TISSUE DISORDERS	2018-03-22	2017-07-14	251
150834532	GASTROINTESTINAL DISORDERS	2018-05-24	2018-05-23	1
150834532	SKIN AND SUBCUTANEOUS TISSUE DISORDERS	2018-05-24	2018-05-23	1
150835572	GASTROINTESTINAL DISORDERS	2018-06-06	2018-06-05	1
150835572	PSYCHIATRIC DISORDERS	2018-06-06	2018-06-05	1
249761121	NERVOUS SYSTEM DISORDERS	2025-02-01	2024-06-08	238
249761121	GENERAL DISORDERS AND ADMINISTRATION SITE CONDITIONS	2025-02-01	2024-06-08	238
249761121	GASTROINTESTINAL DISORDERS	2025-02-01	2024-06-08	238
249761121	INJURY, POISONING AND PROCEDURAL COMPLICATIONS	2025-02-01	2024-06-08	238
150844111	GASTROINTESTINAL DISORDERS	2018-06-12	2018-06-04	8
150845543	CARDIAC DISORDERS	2018-06-15	2017-07-10	340
150875001	INJURY, POISONING AND PROCEDURAL COMPLICATIONS	2018-06-19	2018-06-04	15
150875001	SKIN AND SUBCUTANEOUS TISSUE DISORDERS	2018-06-19	2018-06-04	15
150877252	GASTROINTESTINAL DISORDERS	2018-06-18	2018-06-16	2
150877252	MUSCULOSKELETAL AND CONNECTIVE TISSUE DISORDERS	2018-06-18	2018-06-16	2
150877252	INVESTIGATIONS	2018-06-18	2018-06-16	2
150877362	GASTROINTESTINAL DISORDERS	2018-06-25	2018-01-03	173
150877771	INJURY, POISONING AND PROCEDURAL COMPLICATIONS	2018-06-15	2017-12-20	177
150877771	GASTROINTESTINAL DISORDERS	2018-06-15	2017-12-20	177
150878031	MUSCULOSKELETAL AND CONNECTIVE TISSUE DISORDERS	2018-04-25	2018-04-02	23
150878031	GENERAL DISORDERS AND ADMINISTRATION SITE CONDITIONS	2018-04-25	2018-04-02	23
150881161	GENERAL DISORDERS AND ADMINISTRATION SITE CONDITIONS	2018-06-26	2018-04-17	70
150882451	GASTROINTESTINAL DISORDERS	2018-06-26	2016-11-01	602
150894932	GENERAL DISORDERS AND ADMINISTRATION SITE CONDITIONS	2018-05-28	2018-05-14	14
150894932	GASTROINTESTINAL DISORDERS	2018-05-28	2018-05-14	14
150901021	METABOLISM AND NUTRITION DISORDERS	2018-05-15	2018-04-20	25
197949371	PSYCHIATRIC DISORDERS	2021-07-12	2021-06-25	17
197953661	GASTROINTESTINAL DISORDERS	2021-08-16	2021-08-12	4
197968122	INJURY, POISONING AND PROCEDURAL COMPLICATIONS	2021-08-30	2018-12-28	976
197968122	INVESTIGATIONS	2021-08-30	2018-12-28	976
197970795	INJURY, POISONING AND PROCEDURAL COMPLICATIONS	2021-08-01	2021-01-08	205
197970795	SKIN AND SUBCUTANEOUS TISSUE DISORDERS	2021-08-01	2021-01-08	205
198000581	SKIN AND SUBCUTANEOUS TISSUE DISORDERS	2021-09-01	2020-05-05	484
198000581	MUSCULOSKELETAL AND CONNECTIVE TISSUE DISORDERS	2021-09-01	2020-05-05	484
249787981	MUSCULOSKELETAL AND CONNECTIVE TISSUE DISORDERS	2025-02-12	2025-01-17	26
249798262	GASTROINTESTINAL DISORDERS	2025-01-05	2024-12-05	31
249805741	SOCIAL CIRCUMSTANCES	2025-01-01	2023-03-30	643
249805741	GENERAL DISORDERS AND ADMINISTRATION SITE CONDITIONS	2025-01-01	2023-03-30	643
249831871	GENERAL DISORDERS AND ADMINISTRATION SITE CONDITIONS	2025-01-22	2024-10-19	95
249831871	SKIN AND SUBCUTANEOUS TISSUE DISORDERS	2025-01-22	2024-10-19	95
249845281	INJURY, POISONING AND PROCEDURAL COMPLICATIONS	2025-01-01	2024-05-09	237
249845281	GENERAL DISORDERS AND ADMINISTRATION SITE CONDITIONS	2025-01-01	2024-05-09	237
103340253	INFECTIONS AND INFESTATIONS	2014-07-12	2012-06-28	744
150931161	GENERAL DISORDERS AND ADMINISTRATION SITE CONDITIONS	2018-06-25	2018-01-20	156
150950591	INFECTIONS AND INFESTATIONS	2018-06-15	2018-03-07	100
150951791	GASTROINTESTINAL DISORDERS	2018-06-25	2018-05-25	31
150955222	PSYCHIATRIC DISORDERS	2018-06-01	2018-05-15	17
150964901	GENERAL DISORDERS AND ADMINISTRATION SITE CONDITIONS	2018-05-22	2018-02-21	90
150964901	INJURY, POISONING AND PROCEDURAL COMPLICATIONS	2018-05-22	2018-02-21	90
150973741	RESPIRATORY, THORACIC AND MEDIASTINAL DISORDERS	2018-02-15	2018-02-12	3
150976191	GASTROINTESTINAL DISORDERS	2018-06-06	2018-06-03	3
150976191	SKIN AND SUBCUTANEOUS TISSUE DISORDERS	2018-06-06	2018-06-03	3
150976211	GASTROINTESTINAL DISORDERS	2018-05-05	2018-04-15	20
150977221	SKIN AND SUBCUTANEOUS TISSUE DISORDERS	2018-05-25	2018-04-09	46
150981571	GASTROINTESTINAL DISORDERS	2018-06-12	2018-06-05	7
150984861	MUSCULOSKELETAL AND CONNECTIVE TISSUE DISORDERS	2018-05-26	2018-02-19	96
150984861	SKIN AND SUBCUTANEOUS TISSUE DISORDERS	2018-05-26	2018-02-19	96
150986411	METABOLISM AND NUTRITION DISORDERS	2018-06-19	2018-06-13	6
150986411	GASTROINTESTINAL DISORDERS	2018-06-19	2018-06-13	6
150988063	GASTROINTESTINAL DISORDERS	2018-06-21	2018-06-12	9
150988322	INVESTIGATIONS	2018-06-13	2018-06-08	5
150988322	GASTROINTESTINAL DISORDERS	2018-06-13	2018-06-08	5
150988322	SKIN AND SUBCUTANEOUS TISSUE DISORDERS	2018-06-13	2018-06-08	5
150988322	NERVOUS SYSTEM DISORDERS	2018-06-13	2018-06-08	5
150994651	GENERAL DISORDERS AND ADMINISTRATION SITE CONDITIONS	2018-06-07	2018-01-05	153
150997491	GASTROINTESTINAL DISORDERS	2018-06-26	2018-06-01	25
151001261	NERVOUS SYSTEM DISORDERS	2017-04-15	2017-04-14	1
151004591	GASTROINTESTINAL DISORDERS	2018-05-26	2018-03-06	81
151004591	SKIN AND SUBCUTANEOUS TISSUE DISORDERS	2018-05-26	2018-03-06	81
198014733	MUSCULOSKELETAL AND CONNECTIVE TISSUE DISORDERS	2021-09-01	2018-08-09	1119
198014733	INJURY, POISONING AND PROCEDURAL COMPLICATIONS	2021-09-01	2018-08-09	1119
198022653	MUSCULOSKELETAL AND CONNECTIVE TISSUE DISORDERS	2021-07-01	2017-10-06	1364
198068101	NERVOUS SYSTEM DISORDERS	2021-09-02	2021-07-13	51
198068101	MUSCULOSKELETAL AND CONNECTIVE TISSUE DISORDERS	2021-09-02	2021-07-13	51
198079971	INJURY, POISONING AND PROCEDURAL COMPLICATIONS	2021-09-03	2019-02-22	924
103423002	INFECTIONS AND INFESTATIONS	2014-01-30	2013-03-14	322
249928611	GASTROINTESTINAL DISORDERS	2025-01-30	2025-01-27	3
249928611	GENERAL DISORDERS AND ADMINISTRATION SITE CONDITIONS	2025-01-30	2025-01-27	3
249930331	GENERAL DISORDERS AND ADMINISTRATION SITE CONDITIONS	2025-01-01	2022-09-07	847
151012031	GASTROINTESTINAL DISORDERS	2018-06-27	2018-05-16	42
151012361	GASTROINTESTINAL DISORDERS	2018-05-03	2018-04-03	30
151014282	MUSCULOSKELETAL AND CONNECTIVE TISSUE DISORDERS	2018-03-01	2015-10-15	868
151014282	PSYCHIATRIC DISORDERS	2018-03-01	2015-10-15	868
151014282	GENERAL DISORDERS AND ADMINISTRATION SITE CONDITIONS	2018-03-01	2015-10-15	868
151014282	INVESTIGATIONS	2018-03-01	2015-10-15	868
151016501	MUSCULOSKELETAL AND CONNECTIVE TISSUE DISORDERS	2018-06-14	2018-06-11	3
151017161	VASCULAR DISORDERS	2018-06-27	2018-05-29	29
151018621	GASTROINTESTINAL DISORDERS	2018-06-14	2018-06-13	1
151038081	CARDIAC DISORDERS	2018-06-08	2018-05-31	8
151038081	GENERAL DISORDERS AND ADMINISTRATION SITE CONDITIONS	2018-06-08	2018-05-31	8
151040171	IMMUNE SYSTEM DISORDERS	2018-06-26	2018-06-07	19
151056631	RESPIRATORY, THORACIC AND MEDIASTINAL DISORDERS	2018-06-27	2018-06-26	1
151063641	NERVOUS SYSTEM DISORDERS	2018-05-31	2018-05-02	29
151063641	GASTROINTESTINAL DISORDERS	2018-05-31	2018-05-02	29
151070081	GASTROINTESTINAL DISORDERS	2018-06-27	2018-05-18	40
151072852	PSYCHIATRIC DISORDERS	2018-07-01	2018-06-28	3
151072852	NERVOUS SYSTEM DISORDERS	2018-07-01	2018-06-28	3
151072852	RESPIRATORY, THORACIC AND MEDIASTINAL DISORDERS	2018-07-01	2018-06-28	3
151082241	NERVOUS SYSTEM DISORDERS	2018-06-27	2018-04-30	58
151082241	GASTROINTESTINAL DISORDERS	2018-06-27	2018-04-30	58
151082252	NERVOUS SYSTEM DISORDERS	2018-06-20	2018-06-15	5
151082281	GASTROINTESTINAL DISORDERS	2018-06-27	2018-04-16	72
151083231	GASTROINTESTINAL DISORDERS	2018-05-10	2018-04-25	15
151085191	GASTROINTESTINAL DISORDERS	2018-04-28	2018-04-14	14
151085191	GENERAL DISORDERS AND ADMINISTRATION SITE CONDITIONS	2018-04-28	2018-04-14	14
151085191	METABOLISM AND NUTRITION DISORDERS	2018-04-28	2018-04-14	14
151085441	GASTROINTESTINAL DISORDERS	2018-06-23	2018-04-16	68
151085661	MUSCULOSKELETAL AND CONNECTIVE TISSUE DISORDERS	2018-06-01	2016-01-18	865
198100711	SKIN AND SUBCUTANEOUS TISSUE DISORDERS	2021-07-23	2021-06-10	43
198109461	GASTROINTESTINAL DISORDERS	2021-09-07	2018-08-17	1117
198109841	SKIN AND SUBCUTANEOUS TISSUE DISORDERS	2021-09-06	2021-03-04	186
198136231	GASTROINTESTINAL DISORDERS	2021-08-31	2021-08-23	8
198136231	NERVOUS SYSTEM DISORDERS	2021-08-31	2021-08-23	8
198136231	PSYCHIATRIC DISORDERS	2021-08-31	2021-08-23	8
198136231	RESPIRATORY, THORACIC AND MEDIASTINAL DISORDERS	2021-08-31	2021-08-23	8
198139212	SKIN AND SUBCUTANEOUS TISSUE DISORDERS	2021-09-01	2021-06-23	70
198147511	PSYCHIATRIC DISORDERS	2021-02-02	2021-01-12	21
198148321	GENERAL DISORDERS AND ADMINISTRATION SITE CONDITIONS	2021-08-11	2020-11-16	268
198151041	SKIN AND SUBCUTANEOUS TISSUE DISORDERS	2021-09-07	2020-04-18	507
198154431	SKIN AND SUBCUTANEOUS TISSUE DISORDERS	2021-09-07	2018-01-19	1327
198155441	INJURY, POISONING AND PROCEDURAL COMPLICATIONS	2021-09-02	2018-10-20	1048
198155441	SKIN AND SUBCUTANEOUS TISSUE DISORDERS	2021-09-02	2018-10-20	1048
198159292	SKIN AND SUBCUTANEOUS TISSUE DISORDERS	2021-09-07	2018-01-30	1316
198167091	GASTROINTESTINAL DISORDERS	2021-09-06	2021-06-23	75
151092331	GASTROINTESTINAL DISORDERS	2018-06-29	2017-04-10	445
151094091	NERVOUS SYSTEM DISORDERS	2018-06-15	2018-05-25	21
151097641	GASTROINTESTINAL DISORDERS	2018-05-28	2018-05-04	24
151114051	GENERAL DISORDERS AND ADMINISTRATION SITE CONDITIONS	2018-06-04	2018-04-05	60
151114051	NERVOUS SYSTEM DISORDERS	2018-06-04	2018-04-05	60
151117623	NERVOUS SYSTEM DISORDERS	2018-06-11	2018-06-08	3
151117623	GASTROINTESTINAL DISORDERS	2018-06-11	2018-06-08	3
151117623	CARDIAC DISORDERS	2018-06-11	2018-06-08	3
151120941	SKIN AND SUBCUTANEOUS TISSUE DISORDERS	2018-06-23	2015-10-14	983
151124651	GASTROINTESTINAL DISORDERS	2018-06-18	2016-11-10	585
151130891	SKIN AND SUBCUTANEOUS TISSUE DISORDERS	2017-01-02	2016-03-10	298
151131021	RESPIRATORY, THORACIC AND MEDIASTINAL DISORDERS	2018-06-27	2018-06-26	1
151134081	GASTROINTESTINAL DISORDERS	2018-06-29	2018-02-02	147
151135051	GENERAL DISORDERS AND ADMINISTRATION SITE CONDITIONS	2018-06-29	2017-07-07	357
151136081	GASTROINTESTINAL DISORDERS	2018-07-02	2015-08-13	1054
151136361	GASTROINTESTINAL DISORDERS	2018-06-29	2018-06-07	22
151138681	MUSCULOSKELETAL AND CONNECTIVE TISSUE DISORDERS	2018-06-08	2018-06-01	7
151138681	GENERAL DISORDERS AND ADMINISTRATION SITE CONDITIONS	2018-06-08	2018-06-01	7
151138681	NERVOUS SYSTEM DISORDERS	2018-06-08	2018-06-01	7
151139071	GASTROINTESTINAL DISORDERS	2018-04-07	2018-04-01	6
151139071	INVESTIGATIONS	2018-04-07	2018-04-01	6
151139322	INVESTIGATIONS	2018-06-30	2017-09-05	298
151143611	RESPIRATORY, THORACIC AND MEDIASTINAL DISORDERS	2017-02-10	2017-01-26	15
151145543	VASCULAR DISORDERS	2018-06-17	2018-04-03	75
151145543	CARDIAC DISORDERS	2018-06-17	2018-04-03	75
151145543	NERVOUS SYSTEM DISORDERS	2018-06-17	2018-04-03	75
151163981	GASTROINTESTINAL DISORDERS	2018-06-16	2018-03-19	89
151164022	GASTROINTESTINAL DISORDERS	2018-05-21	2018-05-14	7
103450592	PSYCHIATRIC DISORDERS	2014-04-30	2014-04-24	6
103476781	BLOOD AND LYMPHATIC SYSTEM DISORDERS	2014-07-08	2014-07-03	5
103476781	GASTROINTESTINAL DISORDERS	2014-07-08	2014-07-03	5
103476781	NERVOUS SYSTEM DISORDERS	2014-07-08	2014-07-03	5
103479671	GASTROINTESTINAL DISORDERS	2014-07-26	2014-07-14	12
103479671	SKIN AND SUBCUTANEOUS TISSUE DISORDERS	2014-07-26	2014-07-14	12
198182583	INJURY, POISONING AND PROCEDURAL COMPLICATIONS	2020-03-01	2020-02-05	25
198182583	MUSCULOSKELETAL AND CONNECTIVE TISSUE DISORDERS	2020-03-01	2020-02-05	25
198182583	SOCIAL CIRCUMSTANCES	2020-03-01	2020-02-05	25
198182583	GENERAL DISORDERS AND ADMINISTRATION SITE CONDITIONS	2020-03-01	2020-02-05	25
198189422	INVESTIGATIONS	2021-08-24	2021-08-11	13
198197763	SKIN AND SUBCUTANEOUS TISSUE DISORDERS	2021-09-05	2020-06-17	445
198197763	MUSCULOSKELETAL AND CONNECTIVE TISSUE DISORDERS	2021-09-05	2020-06-17	445
198197763	GENERAL DISORDERS AND ADMINISTRATION SITE CONDITIONS	2021-09-05	2020-06-17	445
198208962	INJURY, POISONING AND PROCEDURAL COMPLICATIONS	2021-09-07	2020-10-15	327
198208962	SKIN AND SUBCUTANEOUS TISSUE DISORDERS	2021-09-07	2020-10-15	327
198208962	GENERAL DISORDERS AND ADMINISTRATION SITE CONDITIONS	2021-09-07	2020-10-15	327
198238741	INFECTIONS AND INFESTATIONS	2021-08-23	2017-12-14	1348
198241591	GASTROINTESTINAL DISORDERS	2021-09-09	2021-01-01	251
198254932	SKIN AND SUBCUTANEOUS TISSUE DISORDERS	2019-06-15	2019-01-25	141
151174953	MUSCULOSKELETAL AND CONNECTIVE TISSUE DISORDERS	2018-01-15	2017-11-21	55
151175032	NEOPLASMS BENIGN, MALIGNANT AND UNSPECIFIED (INCL CYSTS AND POLYPS)	2018-06-18	2018-03-12	98
151175481	SKIN AND SUBCUTANEOUS TISSUE DISORDERS	2018-04-01	2017-10-26	157
151186342	GENERAL DISORDERS AND ADMINISTRATION SITE CONDITIONS	2018-06-07	2016-11-09	575
151186491	GENERAL DISORDERS AND ADMINISTRATION SITE CONDITIONS	2018-06-07	2016-12-06	548
151186631	MUSCULOSKELETAL AND CONNECTIVE TISSUE DISORDERS	2017-01-06	2016-12-23	14
151186631	NERVOUS SYSTEM DISORDERS	2017-01-06	2016-12-23	14
151190931	GASTROINTESTINAL DISORDERS	2018-07-01	2018-04-04	88
151190931	MUSCULOSKELETAL AND CONNECTIVE TISSUE DISORDERS	2018-07-01	2018-04-04	88
151192531	MUSCULOSKELETAL AND CONNECTIVE TISSUE DISORDERS	2017-06-01	2017-05-21	11
151192531	INJURY, POISONING AND PROCEDURAL COMPLICATIONS	2017-06-01	2017-05-21	11
151192531	GENERAL DISORDERS AND ADMINISTRATION SITE CONDITIONS	2017-06-01	2017-05-21	11
151192531	SKIN AND SUBCUTANEOUS TISSUE DISORDERS	2017-06-01	2017-05-21	11
151194421	NERVOUS SYSTEM DISORDERS	2018-06-25	2018-06-23	2
151194421	SOCIAL CIRCUMSTANCES	2018-06-25	2018-06-23	2
151194421	GENERAL DISORDERS AND ADMINISTRATION SITE CONDITIONS	2018-06-25	2018-06-23	2
151194421	MUSCULOSKELETAL AND CONNECTIVE TISSUE DISORDERS	2018-06-25	2018-06-23	2
151194421	GASTROINTESTINAL DISORDERS	2018-06-25	2018-06-23	2
151202021	GENERAL DISORDERS AND ADMINISTRATION SITE CONDITIONS	2018-07-02	2017-03-06	483
151206092	SKIN AND SUBCUTANEOUS TISSUE DISORDERS	2017-06-19	2016-11-15	216
151220111	GASTROINTESTINAL DISORDERS	2018-06-15	2016-08-22	662
151222001	RESPIRATORY, THORACIC AND MEDIASTINAL DISORDERS	2018-06-16	2018-06-12	4
151222001	NERVOUS SYSTEM DISORDERS	2018-06-16	2018-06-12	4
151222001	MUSCULOSKELETAL AND CONNECTIVE TISSUE DISORDERS	2018-06-16	2018-06-12	4
151231052	IMMUNE SYSTEM DISORDERS	2017-03-14	2017-02-23	19
151236512	INJURY, POISONING AND PROCEDURAL COMPLICATIONS	2017-03-24	2017-02-10	42
151236512	GENERAL DISORDERS AND ADMINISTRATION SITE CONDITIONS	2017-03-24	2017-02-10	42
151236512	SKIN AND SUBCUTANEOUS TISSUE DISORDERS	2017-03-24	2017-02-10	42
151238262	GASTROINTESTINAL DISORDERS	2018-07-05	2018-05-09	57
151238481	MUSCULOSKELETAL AND CONNECTIVE TISSUE DISORDERS	2018-07-02	2018-05-17	46
151238611	GENERAL DISORDERS AND ADMINISTRATION SITE CONDITIONS	2018-07-02	2017-12-13	201
151239762	SKIN AND SUBCUTANEOUS TISSUE DISORDERS	2017-09-05	2014-09-12	1089
151239982	GASTROINTESTINAL DISORDERS	2018-07-01	2017-03-03	485
151239982	NERVOUS SYSTEM DISORDERS	2018-07-01	2017-03-03	485
151240941	GENERAL DISORDERS AND ADMINISTRATION SITE CONDITIONS	2018-07-03	2018-04-23	71
151241091	MUSCULOSKELETAL AND CONNECTIVE TISSUE DISORDERS	2018-07-04	2018-05-14	51
151241161	GASTROINTESTINAL DISORDERS	2018-07-01	2018-06-15	16
151242023	GASTROINTESTINAL DISORDERS	2018-06-25	2018-06-24	1
151242031	GASTROINTESTINAL DISORDERS	2018-07-04	2018-07-02	2
151242362	GASTROINTESTINAL DISORDERS	2018-06-03	2018-03-06	89
151242362	PSYCHIATRIC DISORDERS	2018-06-03	2018-03-06	89
151249062	RESPIRATORY, THORACIC AND MEDIASTINAL DISORDERS	2018-07-05	2017-11-01	246
151249062	GENERAL DISORDERS AND ADMINISTRATION SITE CONDITIONS	2018-07-05	2017-11-01	246
151249171	PSYCHIATRIC DISORDERS	2018-05-15	2018-05-03	12
151252061	PSYCHIATRIC DISORDERS	2018-06-20	2018-03-04	108
151253011	GASTROINTESTINAL DISORDERS	2018-07-05	2018-01-13	173
151253061	GASTROINTESTINAL DISORDERS	2018-07-05	2018-01-23	163
151253081	CARDIAC DISORDERS	2018-06-11	2015-10-13	972
103508841	GASTROINTESTINAL DISORDERS	2014-06-30	2014-06-17	13
103508841	GENERAL DISORDERS AND ADMINISTRATION SITE CONDITIONS	2014-06-30	2014-06-17	13
103508841	RESPIRATORY, THORACIC AND MEDIASTINAL DISORDERS	2014-06-30	2014-06-17	13
103508841	MUSCULOSKELETAL AND CONNECTIVE TISSUE DISORDERS	2014-06-30	2014-06-17	13
103510693	PSYCHIATRIC DISORDERS	2014-07-15	2014-06-19	26
198276432	GASTROINTESTINAL DISORDERS	2021-09-06	2021-04-02	157
198276432	GENERAL DISORDERS AND ADMINISTRATION SITE CONDITIONS	2021-09-06	2021-04-02	157
198276432	SKIN AND SUBCUTANEOUS TISSUE DISORDERS	2021-09-06	2021-04-02	157
198277551	INJURY, POISONING AND PROCEDURAL COMPLICATIONS	2021-09-08	2019-05-17	845
198277551	SKIN AND SUBCUTANEOUS TISSUE DISORDERS	2021-09-08	2019-05-17	845
198297931	SKIN AND SUBCUTANEOUS TISSUE DISORDERS	2021-09-09	2021-04-08	154
198299181	RESPIRATORY, THORACIC AND MEDIASTINAL DISORDERS	2021-09-05	2021-06-22	75
198299181	INFECTIONS AND INFESTATIONS	2021-09-05	2021-06-22	75
198299181	GENERAL DISORDERS AND ADMINISTRATION SITE CONDITIONS	2021-09-05	2021-06-22	75
198300201	SKIN AND SUBCUTANEOUS TISSUE DISORDERS	2021-09-13	2021-05-04	132
198313111	INJURY, POISONING AND PROCEDURAL COMPLICATIONS	2021-09-08	2021-07-02	68
198316032	GASTROINTESTINAL DISORDERS	2021-09-09	2021-07-20	51
198316032	INJURY, POISONING AND PROCEDURAL COMPLICATIONS	2021-09-09	2021-07-20	51
198317021	MUSCULOSKELETAL AND CONNECTIVE TISSUE DISORDERS	2021-09-09	2021-04-08	154
151283381	GASTROINTESTINAL DISORDERS	2018-06-29	2018-04-23	67
151283381	INJURY, POISONING AND PROCEDURAL COMPLICATIONS	2018-06-29	2018-04-23	67
151283381	SKIN AND SUBCUTANEOUS TISSUE DISORDERS	2018-06-29	2018-04-23	67
151283921	INFECTIONS AND INFESTATIONS	2018-05-01	2017-03-31	396
151284011	MUSCULOSKELETAL AND CONNECTIVE TISSUE DISORDERS	2018-04-01	2017-01-11	445
151286981	GASTROINTESTINAL DISORDERS	2018-06-28	2018-06-07	21
151302671	PSYCHIATRIC DISORDERS	2018-05-25	2018-02-21	93
151315531	GASTROINTESTINAL DISORDERS	2018-07-05	2018-05-08	58
151317903	NEOPLASMS BENIGN, MALIGNANT AND UNSPECIFIED (INCL CYSTS AND POLYPS)	2018-04-27	2017-07-20	281
151317903	GASTROINTESTINAL DISORDERS	2018-04-27	2017-07-20	281
151317903	HEPATOBILIARY DISORDERS	2018-04-27	2017-07-20	281
151322344	MUSCULOSKELETAL AND CONNECTIVE TISSUE DISORDERS	2017-08-03	2017-08-01	2
151322344	INFECTIONS AND INFESTATIONS	2017-08-03	2017-08-01	2
151323172	GASTROINTESTINAL DISORDERS	2018-07-05	2018-06-07	28
151323172	INVESTIGATIONS	2018-07-05	2018-06-07	28
151324401	SKIN AND SUBCUTANEOUS TISSUE DISORDERS	2018-07-03	2016-04-12	812
151325721	MUSCULOSKELETAL AND CONNECTIVE TISSUE DISORDERS	2018-07-01	2018-06-12	19
151325721	METABOLISM AND NUTRITION DISORDERS	2018-07-01	2018-06-12	19
151325721	GASTROINTESTINAL DISORDERS	2018-07-01	2018-06-12	19
151325721	GENERAL DISORDERS AND ADMINISTRATION SITE CONDITIONS	2018-07-01	2018-06-12	19
151325721	NERVOUS SYSTEM DISORDERS	2018-07-01	2018-06-12	19
151328131	GENERAL DISORDERS AND ADMINISTRATION SITE CONDITIONS	2018-07-06	2017-08-02	338
151328562	INVESTIGATIONS	2018-07-06	2017-06-07	394
151332331	MUSCULOSKELETAL AND CONNECTIVE TISSUE DISORDERS	2018-07-05	2018-06-09	26
103664162	GASTROINTESTINAL DISORDERS	2014-07-19	2014-07-11	8
103664162	NERVOUS SYSTEM DISORDERS	2014-07-19	2014-07-11	8
103664162	GENERAL DISORDERS AND ADMINISTRATION SITE CONDITIONS	2014-07-19	2014-07-11	8
103664162	SKIN AND SUBCUTANEOUS TISSUE DISORDERS	2014-07-19	2014-07-11	8
250142421	SKIN AND SUBCUTANEOUS TISSUE DISORDERS	2025-02-01	2023-12-19	410
250142421	SURGICAL AND MEDICAL PROCEDURES	2025-02-01	2023-12-19	410
250144141	GASTROINTESTINAL DISORDERS	2025-02-12	2025-01-30	13
250178502	NERVOUS SYSTEM DISORDERS	2025-01-16	2025-01-02	14
250178502	PSYCHIATRIC DISORDERS	2025-01-16	2025-01-02	14
250178502	VASCULAR DISORDERS	2025-01-16	2025-01-02	14
250191471	VASCULAR DISORDERS	2024-03-25	2024-03-07	18
198350121	GENERAL DISORDERS AND ADMINISTRATION SITE CONDITIONS	2021-09-01	2021-08-30	2
198350121	NERVOUS SYSTEM DISORDERS	2021-09-01	2021-08-30	2
198357893	MUSCULOSKELETAL AND CONNECTIVE TISSUE DISORDERS	2021-09-09	2021-02-04	217
198357893	GASTROINTESTINAL DISORDERS	2021-09-09	2021-02-04	217
198369891	NERVOUS SYSTEM DISORDERS	2021-08-21	2021-08-01	20
198369891	RESPIRATORY, THORACIC AND MEDIASTINAL DISORDERS	2021-08-21	2021-08-01	20
198373161	SKIN AND SUBCUTANEOUS TISSUE DISORDERS	2021-09-11	2018-01-19	1331
198375291	GASTROINTESTINAL DISORDERS	2021-09-13	2017-10-16	1428
198376302	GASTROINTESTINAL DISORDERS	2019-06-11	2018-06-08	368
198376302	NERVOUS SYSTEM DISORDERS	2019-06-11	2018-06-08	368
198376461	SKIN AND SUBCUTANEOUS TISSUE DISORDERS	2021-09-09	2018-01-19	1329
198380182	GASTROINTESTINAL DISORDERS	2021-09-11	2021-08-01	41
198403711	NERVOUS SYSTEM DISORDERS	2021-09-05	2018-03-01	1284
103734911	GASTROINTESTINAL DISORDERS	2014-07-30	2014-06-30	30
151348792	EYE DISORDERS	2018-06-29	2018-01-26	154
151348792	INJURY, POISONING AND PROCEDURAL COMPLICATIONS	2018-06-29	2018-01-26	154
151348792	INVESTIGATIONS	2018-06-29	2018-01-26	154
151352841	GASTROINTESTINAL DISORDERS	2018-06-15	2018-04-04	72
151353981	NERVOUS SYSTEM DISORDERS	2018-07-06	2018-05-22	45
151353981	MUSCULOSKELETAL AND CONNECTIVE TISSUE DISORDERS	2018-07-06	2018-05-22	45
151360163	GENERAL DISORDERS AND ADMINISTRATION SITE CONDITIONS	2018-04-09	2016-06-28	650
151360163	INFECTIONS AND INFESTATIONS	2018-04-09	2016-06-28	650
151360181	MUSCULOSKELETAL AND CONNECTIVE TISSUE DISORDERS	2018-07-07	2018-06-03	34
151361672	INJURY, POISONING AND PROCEDURAL COMPLICATIONS	2018-07-06	2018-06-11	25
151361672	SKIN AND SUBCUTANEOUS TISSUE DISORDERS	2018-07-06	2018-06-11	25
151363301	MUSCULOSKELETAL AND CONNECTIVE TISSUE DISORDERS	2018-06-15	2018-03-20	87
151363651	GASTROINTESTINAL DISORDERS	2018-07-09	2018-01-26	164
151386402	NERVOUS SYSTEM DISORDERS	2018-06-15	2018-05-11	35
151386641	SKIN AND SUBCUTANEOUS TISSUE DISORDERS	2018-07-09	2018-03-08	123
151386651	SKIN AND SUBCUTANEOUS TISSUE DISORDERS	2018-06-27	2018-06-25	2
151388661	GENERAL DISORDERS AND ADMINISTRATION SITE CONDITIONS	2018-07-06	2018-05-14	53
151395812	MUSCULOSKELETAL AND CONNECTIVE TISSUE DISORDERS	2018-06-23	2018-06-16	7
151395812	RESPIRATORY, THORACIC AND MEDIASTINAL DISORDERS	2018-06-23	2018-06-16	7
151395812	GENERAL DISORDERS AND ADMINISTRATION SITE CONDITIONS	2018-06-23	2018-06-16	7
151395824	INFECTIONS AND INFESTATIONS	2018-03-05	2018-02-21	12
151395824	RESPIRATORY, THORACIC AND MEDIASTINAL DISORDERS	2018-03-05	2018-02-21	12
151395824	METABOLISM AND NUTRITION DISORDERS	2018-03-05	2018-02-21	12
151395824	GENERAL DISORDERS AND ADMINISTRATION SITE CONDITIONS	2018-03-05	2018-02-21	12
151395824	NERVOUS SYSTEM DISORDERS	2018-03-05	2018-02-21	12
151404861	SKIN AND SUBCUTANEOUS TISSUE DISORDERS	2018-07-07	2018-06-08	29
151405297	PSYCHIATRIC DISORDERS	2018-06-25	2018-01-20	156
151415071	GASTROINTESTINAL DISORDERS	2018-07-10	2018-02-13	147
151415091	GASTROINTESTINAL DISORDERS	2018-07-09	2018-04-18	82
151415131	SKIN AND SUBCUTANEOUS TISSUE DISORDERS	2018-07-09	2018-01-06	184
151421962	RESPIRATORY, THORACIC AND MEDIASTINAL DISORDERS	2018-06-18	2018-05-17	32
151421962	GENERAL DISORDERS AND ADMINISTRATION SITE CONDITIONS	2018-06-18	2018-05-17	32
151421971	GASTROINTESTINAL DISORDERS	2018-07-10	2017-09-21	292
198426411	NERVOUS SYSTEM DISORDERS	2021-09-09	2021-09-04	5
198426411	MUSCULOSKELETAL AND CONNECTIVE TISSUE DISORDERS	2021-09-09	2021-09-04	5
198432481	GENERAL DISORDERS AND ADMINISTRATION SITE CONDITIONS	2021-09-05	2019-06-20	808
198434601	SURGICAL AND MEDICAL PROCEDURES	2021-09-08	2018-01-23	1324
198437611	PSYCHIATRIC DISORDERS	2021-08-11	2021-08-06	5
198437611	GASTROINTESTINAL DISORDERS	2021-08-11	2021-08-06	5
198437611	NERVOUS SYSTEM DISORDERS	2021-08-11	2021-08-06	5
198444972	BLOOD AND LYMPHATIC SYSTEM DISORDERS	2021-09-10	2021-05-14	119
198444972	INFECTIONS AND INFESTATIONS	2021-09-10	2021-05-14	119
198452655	RENAL AND URINARY DISORDERS	2021-09-13	2021-07-16	59
198460791	GENERAL DISORDERS AND ADMINISTRATION SITE CONDITIONS	2021-09-12	2021-07-21	53
198471681	GASTROINTESTINAL DISORDERS	2021-09-14	2021-05-14	123
198471681	NERVOUS SYSTEM DISORDERS	2021-09-14	2021-05-14	123
198475021	GENERAL DISORDERS AND ADMINISTRATION SITE CONDITIONS	2021-05-05	2021-04-13	22
198475021	METABOLISM AND NUTRITION DISORDERS	2021-05-05	2021-04-13	22
198475021	PSYCHIATRIC DISORDERS	2021-05-05	2021-04-13	22
198475021	SKIN AND SUBCUTANEOUS TISSUE DISORDERS	2021-05-05	2021-04-13	22
198494303	VASCULAR DISORDERS	2019-11-01	2019-10-15	17
198494303	PSYCHIATRIC DISORDERS	2019-11-01	2019-10-15	17
198495562	GENERAL DISORDERS AND ADMINISTRATION SITE CONDITIONS	2021-07-20	2021-07-13	7
198495562	PSYCHIATRIC DISORDERS	2021-07-20	2021-07-13	7
198506692	SKIN AND SUBCUTANEOUS TISSUE DISORDERS	2021-09-13	2020-02-18	573
250242131	INFECTIONS AND INFESTATIONS	2025-02-01	2024-03-20	318
250261872	GASTROINTESTINAL DISORDERS	2025-01-01	2024-03-11	296
151439121	GASTROINTESTINAL DISORDERS	2018-07-09	2018-06-07	32
151439131	INFECTIONS AND INFESTATIONS	2018-07-07	2018-03-01	128
151448251	NERVOUS SYSTEM DISORDERS	2018-07-10	2017-12-07	215
151466931	GASTROINTESTINAL DISORDERS	2018-07-05	2018-06-19	16
151467001	GASTROINTESTINAL DISORDERS	2018-07-11	2018-06-11	30
151468402	INJURY, POISONING AND PROCEDURAL COMPLICATIONS	2018-07-09	2017-11-25	226
151468402	GASTROINTESTINAL DISORDERS	2018-07-09	2017-11-25	226
151468402	SKIN AND SUBCUTANEOUS TISSUE DISORDERS	2018-07-09	2017-11-25	226
151472541	INVESTIGATIONS	2018-03-15	2018-01-20	54
151483191	GASTROINTESTINAL DISORDERS	2018-06-29	2018-06-19	10
151483191	SKIN AND SUBCUTANEOUS TISSUE DISORDERS	2018-06-29	2018-06-19	10
151483191	NERVOUS SYSTEM DISORDERS	2018-06-29	2018-06-19	10
151483191	PSYCHIATRIC DISORDERS	2018-06-29	2018-06-19	10
151483201	NERVOUS SYSTEM DISORDERS	2018-07-10	2018-04-26	75
151483431	MUSCULOSKELETAL AND CONNECTIVE TISSUE DISORDERS	2018-05-09	2017-06-18	325
151483431	VASCULAR DISORDERS	2018-05-09	2017-06-18	325
151486581	INJURY, POISONING AND PROCEDURAL COMPLICATIONS	2018-07-09	2017-02-21	503
151486581	SOCIAL CIRCUMSTANCES	2018-07-09	2017-02-21	503
151486581	IMMUNE SYSTEM DISORDERS	2018-07-09	2017-02-21	503
151486581	GENERAL DISORDERS AND ADMINISTRATION SITE CONDITIONS	2018-07-09	2017-02-21	503
151501261	GASTROINTESTINAL DISORDERS	2018-07-10	2018-06-08	32
151501272	GENERAL DISORDERS AND ADMINISTRATION SITE CONDITIONS	2018-07-09	2016-07-14	725
151501272	INJURY, POISONING AND PROCEDURAL COMPLICATIONS	2018-07-09	2016-07-14	725
151501272	SKIN AND SUBCUTANEOUS TISSUE DISORDERS	2018-07-09	2016-07-14	725
198534122	GASTROINTESTINAL DISORDERS	2021-08-14	2021-07-30	15
198534122	NERVOUS SYSTEM DISORDERS	2021-08-14	2021-07-30	15
198538812	INFECTIONS AND INFESTATIONS	2021-08-01	2020-02-27	521
198538812	INJURY, POISONING AND PROCEDURAL COMPLICATIONS	2021-08-01	2020-02-27	521
198545351	SURGICAL AND MEDICAL PROCEDURES	2021-06-29	2018-03-07	1210
198555854	NERVOUS SYSTEM DISORDERS	2021-09-01	2021-08-04	28
198555854	GENERAL DISORDERS AND ADMINISTRATION SITE CONDITIONS	2021-09-01	2021-08-04	28
198555854	GASTROINTESTINAL DISORDERS	2021-09-01	2021-08-04	28
198573652	MUSCULOSKELETAL AND CONNECTIVE TISSUE DISORDERS	2021-08-01	2021-02-26	156
198573911	SKIN AND SUBCUTANEOUS TISSUE DISORDERS	2021-09-14	2019-04-19	879
198588522	SKIN AND SUBCUTANEOUS TISSUE DISORDERS	2021-09-17	2020-12-22	269
198588522	INJURY, POISONING AND PROCEDURAL COMPLICATIONS	2021-09-17	2020-12-22	269
250340671	SKIN AND SUBCUTANEOUS TISSUE DISORDERS	2025-02-27	2025-01-31	27
250347031	GENERAL DISORDERS AND ADMINISTRATION SITE CONDITIONS	2025-02-01	2025-01-30	2
250347031	SOCIAL CIRCUMSTANCES	2025-02-01	2025-01-30	2
250347031	INFECTIONS AND INFESTATIONS	2025-02-01	2025-01-30	2
151517241	GASTROINTESTINAL DISORDERS	2018-07-07	2018-07-02	5
151517241	SKIN AND SUBCUTANEOUS TISSUE DISORDERS	2018-07-07	2018-07-02	5
151522441	GENERAL DISORDERS AND ADMINISTRATION SITE CONDITIONS	2018-07-01	2018-02-27	124
151522441	SOCIAL CIRCUMSTANCES	2018-07-01	2018-02-27	124
151522441	MUSCULOSKELETAL AND CONNECTIVE TISSUE DISORDERS	2018-07-01	2018-02-27	124
151522441	SKIN AND SUBCUTANEOUS TISSUE DISORDERS	2018-07-01	2018-02-27	124
151524051	GASTROINTESTINAL DISORDERS	2018-07-03	2018-07-02	1
151524051	INVESTIGATIONS	2018-07-03	2018-07-02	1
151533541	GENERAL DISORDERS AND ADMINISTRATION SITE CONDITIONS	2018-07-11	2018-03-22	111
151533891	GASTROINTESTINAL DISORDERS	2018-07-10	2018-06-19	21
151549731	GASTROINTESTINAL DISORDERS	2018-06-30	2018-06-28	2
151550041	SKIN AND SUBCUTANEOUS TISSUE DISORDERS	2018-06-06	2018-03-30	68
151550451	RESPIRATORY, THORACIC AND MEDIASTINAL DISORDERS	2018-07-10	2017-10-20	263
151553101	GASTROINTESTINAL DISORDERS	2018-07-11	2018-04-01	101
151553101	NERVOUS SYSTEM DISORDERS	2018-07-11	2018-04-01	101
151560091	INVESTIGATIONS	2018-06-10	2017-02-17	478
151560091	VASCULAR DISORDERS	2018-06-10	2017-02-17	478
151569751	PSYCHIATRIC DISORDERS	2018-07-07	2018-07-05	2
151569751	SKIN AND SUBCUTANEOUS TISSUE DISORDERS	2018-07-07	2018-07-05	2
151571121	GASTROINTESTINAL DISORDERS	2018-06-12	2018-02-21	111
151576351	GENERAL DISORDERS AND ADMINISTRATION SITE CONDITIONS	2018-06-28	2018-06-27	1
151585511	GASTROINTESTINAL DISORDERS	2018-06-25	2018-06-21	4
151585511	NERVOUS SYSTEM DISORDERS	2018-06-25	2018-06-21	4
151586032	INFECTIONS AND INFESTATIONS	2018-07-11	2018-07-06	5
151588902	CARDIAC DISORDERS	2018-06-26	2017-12-12	196
151588913	NERVOUS SYSTEM DISORDERS	2016-05-17	2014-11-11	553
151589552	NERVOUS SYSTEM DISORDERS	2018-07-13	2018-01-03	191
151591341	GENERAL DISORDERS AND ADMINISTRATION SITE CONDITIONS	2018-07-11	2018-07-09	2
151591341	GASTROINTESTINAL DISORDERS	2018-07-11	2018-07-09	2
151591341	NERVOUS SYSTEM DISORDERS	2018-07-11	2018-07-09	2
103856671	GASTROINTESTINAL DISORDERS	2014-07-29	2014-07-28	1
103856671	NERVOUS SYSTEM DISORDERS	2014-07-29	2014-07-28	1
103877884	INFECTIONS AND INFESTATIONS	2014-08-01	2014-07-25	7
103897023	GASTROINTESTINAL DISORDERS	2014-07-04	2011-11-14	963
103897023	RENAL AND URINARY DISORDERS	2014-07-04	2011-11-14	963
103897023	INFECTIONS AND INFESTATIONS	2014-07-04	2011-11-14	963
250405291	SURGICAL AND MEDICAL PROCEDURES	2025-01-31	2021-06-07	1334
250405291	GENERAL DISORDERS AND ADMINISTRATION SITE CONDITIONS	2025-01-31	2021-06-07	1334
103944041	VASCULAR DISORDERS	2014-08-01	2014-06-22	40
103944041	INVESTIGATIONS	2014-08-01	2014-06-22	40
198594151	INJURY, POISONING AND PROCEDURAL COMPLICATIONS	2021-09-09	2021-08-10	30
198597931	MUSCULOSKELETAL AND CONNECTIVE TISSUE DISORDERS	2021-09-14	2021-03-26	172
198597931	GENERAL DISORDERS AND ADMINISTRATION SITE CONDITIONS	2021-09-14	2021-03-26	172
198597931	NERVOUS SYSTEM DISORDERS	2021-09-14	2021-03-26	172
198597931	INJURY, POISONING AND PROCEDURAL COMPLICATIONS	2021-09-14	2021-03-26	172
198597931	SKIN AND SUBCUTANEOUS TISSUE DISORDERS	2021-09-14	2021-03-26	172
198613551	INVESTIGATIONS	2021-09-15	2020-08-03	408
198621591	GENERAL DISORDERS AND ADMINISTRATION SITE CONDITIONS	2021-09-14	2021-07-17	59
198621591	MUSCULOSKELETAL AND CONNECTIVE TISSUE DISORDERS	2021-09-14	2021-07-17	59
198622902	RESPIRATORY, THORACIC AND MEDIASTINAL DISORDERS	2021-01-01	2020-09-07	116
198622902	NERVOUS SYSTEM DISORDERS	2021-01-01	2020-09-07	116
198622981	GASTROINTESTINAL DISORDERS	2021-09-09	2021-05-20	112
198668381	EYE DISORDERS	2021-09-15	2021-01-07	251
198670702	NERVOUS SYSTEM DISORDERS	2021-09-13	2021-04-30	136
198670702	MUSCULOSKELETAL AND CONNECTIVE TISSUE DISORDERS	2021-09-13	2021-04-30	136
198670702	INJURY, POISONING AND PROCEDURAL COMPLICATIONS	2021-09-13	2021-04-30	136
151592931	INJURY, POISONING AND PROCEDURAL COMPLICATIONS	2018-07-11	2018-05-16	56
151592931	SKIN AND SUBCUTANEOUS TISSUE DISORDERS	2018-07-11	2018-05-16	56
151592931	GENERAL DISORDERS AND ADMINISTRATION SITE CONDITIONS	2018-07-11	2018-05-16	56
151593012	GENERAL DISORDERS AND ADMINISTRATION SITE CONDITIONS	2018-07-09	2017-12-06	215
151600822	GASTROINTESTINAL DISORDERS	2018-07-13	2018-06-21	22
151637062	INFECTIONS AND INFESTATIONS	2018-07-08	2018-06-11	27
151637721	GASTROINTESTINAL DISORDERS	2018-07-12	2018-05-31	42
151639092	GENERAL DISORDERS AND ADMINISTRATION SITE CONDITIONS	2018-03-13	2017-04-27	320
151639111	GASTROINTESTINAL DISORDERS	2018-07-09	2018-05-29	41
151639411	NERVOUS SYSTEM DISORDERS	2018-07-11	2018-03-09	124
151639411	GASTROINTESTINAL DISORDERS	2018-07-11	2018-03-09	124
151646491	GENERAL DISORDERS AND ADMINISTRATION SITE CONDITIONS	2018-06-20	2018-03-15	97
151651831	GASTROINTESTINAL DISORDERS	2018-05-16	2018-01-15	121
151660382	PSYCHIATRIC DISORDERS	2018-06-19	2018-03-23	88
151670072	INFECTIONS AND INFESTATIONS	2018-04-14	2018-03-01	44
151670832	GASTROINTESTINAL DISORDERS	2018-06-18	2018-03-18	92
250553642	MUSCULOSKELETAL AND CONNECTIVE TISSUE DISORDERS	2025-02-24	2024-09-13	164
104014391	SOCIAL CIRCUMSTANCES	2014-08-18	2014-08-04	14
104014391	PSYCHIATRIC DISORDERS	2014-08-18	2014-08-04	14
104091581	SKIN AND SUBCUTANEOUS TISSUE DISORDERS	2014-08-22	2014-07-16	37
104091581	GASTROINTESTINAL DISORDERS	2014-08-22	2014-07-16	37
104091581	NERVOUS SYSTEM DISORDERS	2014-08-22	2014-07-16	37
104091581	EAR AND LABYRINTH DISORDERS	2014-08-22	2014-07-16	37
198673211	GASTROINTESTINAL DISORDERS	2021-09-01	2020-10-13	323
198686541	GASTROINTESTINAL DISORDERS	2021-09-01	2021-01-08	236
198686541	INJURY, POISONING AND PROCEDURAL COMPLICATIONS	2021-09-01	2021-01-08	236
198699901	INFECTIONS AND INFESTATIONS	2021-09-20	2021-06-30	82
198705481	GASTROINTESTINAL DISORDERS	2021-09-01	2021-07-26	37
198705481	INJURY, POISONING AND PROCEDURAL COMPLICATIONS	2021-09-01	2021-07-26	37
198716031	GENERAL DISORDERS AND ADMINISTRATION SITE CONDITIONS	2021-09-12	2021-04-13	152
198721631	SKIN AND SUBCUTANEOUS TISSUE DISORDERS	2021-09-18	2018-10-09	1075
198731742	INFECTIONS AND INFESTATIONS	2021-08-15	2020-09-11	338
198731742	GENERAL DISORDERS AND ADMINISTRATION SITE CONDITIONS	2021-08-15	2020-09-11	338
198737281	GASTROINTESTINAL DISORDERS	2021-09-20	2021-05-07	136
198737281	INJURY, POISONING AND PROCEDURAL COMPLICATIONS	2021-09-20	2021-05-07	136
198737661	GASTROINTESTINAL DISORDERS	2021-06-30	2021-05-06	55
198738861	GASTROINTESTINAL DISORDERS	2021-09-10	2021-08-25	16
198740071	SKIN AND SUBCUTANEOUS TISSUE DISORDERS	2021-08-17	2021-06-19	59
198740402	GENERAL DISORDERS AND ADMINISTRATION SITE CONDITIONS	2021-09-17	2021-05-04	136
198740402	INJURY, POISONING AND PROCEDURAL COMPLICATIONS	2021-09-17	2021-05-04	136
198740402	SKIN AND SUBCUTANEOUS TISSUE DISORDERS	2021-09-17	2021-05-04	136
198748011	GENERAL DISORDERS AND ADMINISTRATION SITE CONDITIONS	2021-09-16	2021-09-15	1
198748011	RESPIRATORY, THORACIC AND MEDIASTINAL DISORDERS	2021-09-16	2021-09-15	1
198751814	GENERAL DISORDERS AND ADMINISTRATION SITE CONDITIONS	2021-08-01	2020-02-07	541
151686071	MUSCULOSKELETAL AND CONNECTIVE TISSUE DISORDERS	2018-05-13	2016-07-13	669
151686071	GENERAL DISORDERS AND ADMINISTRATION SITE CONDITIONS	2018-05-13	2016-07-13	669
151686071	SKIN AND SUBCUTANEOUS TISSUE DISORDERS	2018-05-13	2016-07-13	669
151686562	GASTROINTESTINAL DISORDERS	2018-07-10	2018-06-19	21
151690101	GASTROINTESTINAL DISORDERS	2018-07-03	2018-07-01	2
151690101	RESPIRATORY, THORACIC AND MEDIASTINAL DISORDERS	2018-07-03	2018-07-01	2
151692042	SKIN AND SUBCUTANEOUS TISSUE DISORDERS	2018-06-16	2018-06-11	5
151696421	REPRODUCTIVE SYSTEM AND BREAST DISORDERS	2018-06-19	2018-06-16	3
151703482	GASTROINTESTINAL DISORDERS	2018-06-08	2018-06-07	1
151706301	GASTROINTESTINAL DISORDERS	2018-07-01	2018-06-13	18
151706311	PSYCHIATRIC DISORDERS	2018-07-13	2017-02-20	508
151722161	NERVOUS SYSTEM DISORDERS	2018-07-14	2017-05-01	439
151722941	GENERAL DISORDERS AND ADMINISTRATION SITE CONDITIONS	2018-07-17	2018-04-16	92
151723453	PSYCHIATRIC DISORDERS	2018-05-01	2018-04-24	7
151723453	GENERAL DISORDERS AND ADMINISTRATION SITE CONDITIONS	2018-05-01	2018-04-24	7
151723453	MUSCULOSKELETAL AND CONNECTIVE TISSUE DISORDERS	2018-05-01	2018-04-24	7
151723453	INVESTIGATIONS	2018-05-01	2018-04-24	7
151723463	SKIN AND SUBCUTANEOUS TISSUE DISORDERS	2018-06-16	2018-05-01	46
151725681	INJURY, POISONING AND PROCEDURAL COMPLICATIONS	2018-07-16	2016-04-13	824
151725681	SKIN AND SUBCUTANEOUS TISSUE DISORDERS	2018-07-16	2016-04-13	824
151733994	GENERAL DISORDERS AND ADMINISTRATION SITE CONDITIONS	2018-07-10	2018-02-09	151
151733994	INJURY, POISONING AND PROCEDURAL COMPLICATIONS	2018-07-10	2018-02-09	151
151733994	MUSCULOSKELETAL AND CONNECTIVE TISSUE DISORDERS	2018-07-10	2018-02-09	151
250582011	GASTROINTESTINAL DISORDERS	2025-01-31	2025-01-20	11
250594621	SKIN AND SUBCUTANEOUS TISSUE DISORDERS	2025-02-12	2025-01-08	35
250604411	SURGICAL AND MEDICAL PROCEDURES	2024-12-31	2023-05-04	607
250617651	SKIN AND SUBCUTANEOUS TISSUE DISORDERS	2025-03-03	2024-03-12	356
250623832	GASTROINTESTINAL DISORDERS	2025-01-31	2025-01-16	15
250623832	MUSCULOSKELETAL AND CONNECTIVE TISSUE DISORDERS	2025-01-31	2025-01-16	15
250666261	NERVOUS SYSTEM DISORDERS	2025-02-17	2025-01-30	18
250666261	RESPIRATORY, THORACIC AND MEDIASTINAL DISORDERS	2025-02-17	2025-01-30	18
104117811	METABOLISM AND NUTRITION DISORDERS	2014-07-18	2014-07-07	11
104117811	NERVOUS SYSTEM DISORDERS	2014-07-18	2014-07-07	11
104117811	GASTROINTESTINAL DISORDERS	2014-07-18	2014-07-07	11
104117811	INVESTIGATIONS	2014-07-18	2014-07-07	11
104131351	INVESTIGATIONS	2014-08-11	2014-06-19	53
104137342	PSYCHIATRIC DISORDERS	2014-07-25	2014-06-27	28
104137342	NERVOUS SYSTEM DISORDERS	2014-07-25	2014-06-27	28
104137342	SKIN AND SUBCUTANEOUS TISSUE DISORDERS	2014-07-25	2014-06-27	28
104137342	INFECTIONS AND INFESTATIONS	2014-07-25	2014-06-27	28
104154171	PSYCHIATRIC DISORDERS	2014-08-08	2014-08-02	6
104154171	GASTROINTESTINAL DISORDERS	2014-08-08	2014-08-02	6
104154171	NERVOUS SYSTEM DISORDERS	2014-08-08	2014-08-02	6
104154171	INFECTIONS AND INFESTATIONS	2014-08-08	2014-08-02	6
198763101	SURGICAL AND MEDICAL PROCEDURES	2021-06-30	2021-02-04	146
198791011	GASTROINTESTINAL DISORDERS	2021-09-18	2021-05-11	130
198791011	INJURY, POISONING AND PROCEDURAL COMPLICATIONS	2021-09-18	2021-05-11	130
198791221	GASTROINTESTINAL DISORDERS	2021-09-10	2021-09-05	5
198810281	SKIN AND SUBCUTANEOUS TISSUE DISORDERS	2021-08-10	2021-04-09	123
198815571	SKIN AND SUBCUTANEOUS TISSUE DISORDERS	2021-09-18	2020-10-24	329
198819692	SKIN AND SUBCUTANEOUS TISSUE DISORDERS	2021-09-13	2018-12-04	1014
198834642	SKIN AND SUBCUTANEOUS TISSUE DISORDERS	2021-09-01	2021-08-31	1
151788921	PSYCHIATRIC DISORDERS	2018-07-13	2018-06-21	22
151789781	GASTROINTESTINAL DISORDERS	2018-06-29	2018-06-27	2
151793821	GASTROINTESTINAL DISORDERS	2018-06-09	2017-05-19	386
151794541	GENERAL DISORDERS AND ADMINISTRATION SITE CONDITIONS	2018-07-13	2017-08-09	338
151794691	GASTROINTESTINAL DISORDERS	2018-07-16	2018-06-14	32
151797111	GASTROINTESTINAL DISORDERS	2018-07-17	2018-07-15	2
151797372	NERVOUS SYSTEM DISORDERS	2018-07-11	2018-06-29	12
151809171	SKIN AND SUBCUTANEOUS TISSUE DISORDERS	2018-06-25	2018-05-30	26
151809951	GASTROINTESTINAL DISORDERS	2018-07-17	2016-03-04	865
151809981	GASTROINTESTINAL DISORDERS	2018-04-01	2018-03-20	12
151809981	INVESTIGATIONS	2018-04-01	2018-03-20	12
151827551	GASTROINTESTINAL DISORDERS	2018-07-17	2018-06-22	25
151828074	GASTROINTESTINAL DISORDERS	2018-07-18	2017-03-11	494
151830531	GASTROINTESTINAL DISORDERS	2018-06-27	2018-06-25	2
151830531	NERVOUS SYSTEM DISORDERS	2018-06-27	2018-06-25	2
151834731	GASTROINTESTINAL DISORDERS	2018-07-17	2018-07-14	3
151834731	GENERAL DISORDERS AND ADMINISTRATION SITE CONDITIONS	2018-07-17	2018-07-14	3
151834731	NERVOUS SYSTEM DISORDERS	2018-07-17	2018-07-14	3
250674211	INFECTIONS AND INFESTATIONS	2025-03-01	2022-07-07	968
250697681	NERVOUS SYSTEM DISORDERS	2025-03-12	2025-03-06	6
250697681	MUSCULOSKELETAL AND CONNECTIVE TISSUE DISORDERS	2025-03-12	2025-03-06	6
104210131	PSYCHIATRIC DISORDERS	2014-05-17	2014-05-15	2
104210131	GASTROINTESTINAL DISORDERS	2014-05-17	2014-05-15	2
104210131	INVESTIGATIONS	2014-05-17	2014-05-15	2
104210461	GASTROINTESTINAL DISORDERS	2014-06-20	2014-06-10	10
104210501	GASTROINTESTINAL DISORDERS	2014-06-18	2014-06-10	8
104210562	MUSCULOSKELETAL AND CONNECTIVE TISSUE DISORDERS	2014-06-17	2014-06-10	7
104210571	GASTROINTESTINAL DISORDERS	2014-06-12	2014-06-11	1
104210571	NERVOUS SYSTEM DISORDERS	2014-06-12	2014-06-11	1
104210571	INVESTIGATIONS	2014-06-12	2014-06-11	1
104210602	GENERAL DISORDERS AND ADMINISTRATION SITE CONDITIONS	2014-06-18	2014-05-21	28
104210661	GENERAL DISORDERS AND ADMINISTRATION SITE CONDITIONS	2014-05-07	2014-05-03	4
104210661	MUSCULOSKELETAL AND CONNECTIVE TISSUE DISORDERS	2014-05-07	2014-05-03	4
104210772	GENERAL DISORDERS AND ADMINISTRATION SITE CONDITIONS	2014-05-12	2014-05-07	5
104210772	METABOLISM AND NUTRITION DISORDERS	2014-05-12	2014-05-07	5
104210772	NERVOUS SYSTEM DISORDERS	2014-05-12	2014-05-07	5
104210772	GASTROINTESTINAL DISORDERS	2014-05-12	2014-05-07	5
104210781	GASTROINTESTINAL DISORDERS	2014-04-20	2014-04-18	2
104210781	GENERAL DISORDERS AND ADMINISTRATION SITE CONDITIONS	2014-04-20	2014-04-18	2
104210841	GENERAL DISORDERS AND ADMINISTRATION SITE CONDITIONS	2014-05-09	2014-05-08	1
104210852	MUSCULOSKELETAL AND CONNECTIVE TISSUE DISORDERS	2014-05-10	2014-05-08	2
104210852	GENERAL DISORDERS AND ADMINISTRATION SITE CONDITIONS	2014-05-10	2014-05-08	2
104210852	GASTROINTESTINAL DISORDERS	2014-05-10	2014-05-08	2
104210871	GASTROINTESTINAL DISORDERS	2014-05-07	2014-04-22	15
104210891	GASTROINTESTINAL DISORDERS	2014-05-21	2014-05-14	7
104210891	NERVOUS SYSTEM DISORDERS	2014-05-21	2014-05-14	7
104210891	INFECTIONS AND INFESTATIONS	2014-05-21	2014-05-14	7
104210891	RESPIRATORY, THORACIC AND MEDIASTINAL DISORDERS	2014-05-21	2014-05-14	7
104210901	GASTROINTESTINAL DISORDERS	2014-05-12	2014-05-11	1
104210901	RESPIRATORY, THORACIC AND MEDIASTINAL DISORDERS	2014-05-12	2014-05-11	1
104210921	MUSCULOSKELETAL AND CONNECTIVE TISSUE DISORDERS	2014-05-01	2014-04-07	24
104210981	GASTROINTESTINAL DISORDERS	2014-04-25	2014-04-23	2
104210981	NERVOUS SYSTEM DISORDERS	2014-04-25	2014-04-23	2
104210981	SKIN AND SUBCUTANEOUS TISSUE DISORDERS	2014-04-25	2014-04-23	2
104210981	MUSCULOSKELETAL AND CONNECTIVE TISSUE DISORDERS	2014-04-25	2014-04-23	2
104210981	INVESTIGATIONS	2014-04-25	2014-04-23	2
104211021	GASTROINTESTINAL DISORDERS	2014-05-19	2014-05-18	1
104211021	METABOLISM AND NUTRITION DISORDERS	2014-05-19	2014-05-18	1
104211021	GENERAL DISORDERS AND ADMINISTRATION SITE CONDITIONS	2014-05-19	2014-05-18	1
104211071	NERVOUS SYSTEM DISORDERS	2014-05-25	2014-05-22	3
104211071	PSYCHIATRIC DISORDERS	2014-05-25	2014-05-22	3
104211091	PSYCHIATRIC DISORDERS	2014-05-29	2014-05-28	1
104211101	INFECTIONS AND INFESTATIONS	2014-06-02	2014-05-24	9
104211101	INJURY, POISONING AND PROCEDURAL COMPLICATIONS	2014-06-02	2014-05-24	9
104211111	GASTROINTESTINAL DISORDERS	2014-05-27	2014-05-06	21
104211111	MUSCULOSKELETAL AND CONNECTIVE TISSUE DISORDERS	2014-05-27	2014-05-06	21
104211171	MUSCULOSKELETAL AND CONNECTIVE TISSUE DISORDERS	2014-05-15	2014-05-13	2
104228891	METABOLISM AND NUTRITION DISORDERS	2014-04-23	2014-04-17	6
104228891	GASTROINTESTINAL DISORDERS	2014-04-23	2014-04-17	6
104228891	INFECTIONS AND INFESTATIONS	2014-04-23	2014-04-17	6
104228981	METABOLISM AND NUTRITION DISORDERS	2014-05-06	2014-05-05	1
104228981	INVESTIGATIONS	2014-05-06	2014-05-05	1
104229361	GASTROINTESTINAL DISORDERS	2014-05-11	2014-05-07	4
104229361	INVESTIGATIONS	2014-05-11	2014-05-07	4
104229471	GASTROINTESTINAL DISORDERS	2014-05-13	2014-05-08	5
104230001	METABOLISM AND NUTRITION DISORDERS	2014-05-03	2014-04-26	7
104230001	NERVOUS SYSTEM DISORDERS	2014-05-03	2014-04-26	7
104230401	NERVOUS SYSTEM DISORDERS	2014-05-16	2014-05-14	2
104230471	GASTROINTESTINAL DISORDERS	2014-05-15	2014-05-09	6
104230621	GASTROINTESTINAL DISORDERS	2014-05-26	2014-05-21	5
104231122	GASTROINTESTINAL DISORDERS	2014-05-20	2014-05-15	5
104231161	GASTROINTESTINAL DISORDERS	2014-05-28	2014-05-22	6
104231232	NERVOUS SYSTEM DISORDERS	2014-05-26	2014-05-17	9
104231232	MUSCULOSKELETAL AND CONNECTIVE TISSUE DISORDERS	2014-05-26	2014-05-17	9
104231442	GASTROINTESTINAL DISORDERS	2014-05-29	2014-05-28	1
104231442	NERVOUS SYSTEM DISORDERS	2014-05-29	2014-05-28	1
104231492	GASTROINTESTINAL DISORDERS	2014-05-31	2014-05-29	2
104231492	METABOLISM AND NUTRITION DISORDERS	2014-05-31	2014-05-29	2
104231492	PSYCHIATRIC DISORDERS	2014-05-31	2014-05-29	2
104231561	GASTROINTESTINAL DISORDERS	2014-05-17	2014-05-16	1
104231561	NERVOUS SYSTEM DISORDERS	2014-05-17	2014-05-16	1
104231702	GASTROINTESTINAL DISORDERS	2014-06-03	2014-05-29	5
104232871	PSYCHIATRIC DISORDERS	2014-06-09	2014-06-05	4
104232971	GASTROINTESTINAL DISORDERS	2014-04-15	2014-04-14	1
104234121	GASTROINTESTINAL DISORDERS	2014-06-11	2014-06-09	2
104234262	GENERAL DISORDERS AND ADMINISTRATION SITE CONDITIONS	2014-05-20	2014-05-05	15
104234262	SKIN AND SUBCUTANEOUS TISSUE DISORDERS	2014-05-20	2014-05-05	15
104234381	PSYCHIATRIC DISORDERS	2014-06-05	2014-06-02	3
104234381	NERVOUS SYSTEM DISORDERS	2014-06-05	2014-06-02	3
104234381	INFECTIONS AND INFESTATIONS	2014-06-05	2014-06-02	3
104234461	NERVOUS SYSTEM DISORDERS	2014-06-02	2014-05-27	6
104234461	GASTROINTESTINAL DISORDERS	2014-06-02	2014-05-27	6
104234961	GASTROINTESTINAL DISORDERS	2014-06-12	2014-06-11	1
104234961	NERVOUS SYSTEM DISORDERS	2014-06-12	2014-06-11	1
104234961	RESPIRATORY, THORACIC AND MEDIASTINAL DISORDERS	2014-06-12	2014-06-11	1
104235561	METABOLISM AND NUTRITION DISORDERS	2014-05-09	2014-05-06	3
104235561	PSYCHIATRIC DISORDERS	2014-05-09	2014-05-06	3
104235561	GASTROINTESTINAL DISORDERS	2014-05-09	2014-05-06	3
104237121	NERVOUS SYSTEM DISORDERS	2014-06-09	2014-05-24	16
104237121	MUSCULOSKELETAL AND CONNECTIVE TISSUE DISORDERS	2014-06-09	2014-05-24	16
104237671	PSYCHIATRIC DISORDERS	2014-05-26	2014-05-22	4
104237671	NERVOUS SYSTEM DISORDERS	2014-05-26	2014-05-22	4
104237671	GENERAL DISORDERS AND ADMINISTRATION SITE CONDITIONS	2014-05-26	2014-05-22	4
104237911	INFECTIONS AND INFESTATIONS	2014-05-02	2014-04-28	4
104237911	GASTROINTESTINAL DISORDERS	2014-05-02	2014-04-28	4
104237931	GASTROINTESTINAL DISORDERS	2014-06-07	2014-05-25	13
104237931	NERVOUS SYSTEM DISORDERS	2014-06-07	2014-05-25	13
104237931	GENERAL DISORDERS AND ADMINISTRATION SITE CONDITIONS	2014-06-07	2014-05-25	13
104238621	NERVOUS SYSTEM DISORDERS	2014-05-03	2014-05-01	2
104238641	GASTROINTESTINAL DISORDERS	2014-06-01	2014-05-14	18
104238641	INFECTIONS AND INFESTATIONS	2014-06-01	2014-05-14	18
104240571	GASTROINTESTINAL DISORDERS	2014-05-02	2014-04-29	3
104241161	NERVOUS SYSTEM DISORDERS	2014-04-16	2014-04-14	2
104241161	GASTROINTESTINAL DISORDERS	2014-04-16	2014-04-14	2
104241181	GASTROINTESTINAL DISORDERS	2014-05-06	2014-05-05	1
104241641	GASTROINTESTINAL DISORDERS	2014-04-23	2014-04-18	5
104241801	NERVOUS SYSTEM DISORDERS	2014-05-14	2014-05-05	9
104241911	GASTROINTESTINAL DISORDERS	2014-05-03	2014-05-02	1
104242001	NERVOUS SYSTEM DISORDERS	2014-04-23	2014-04-22	1
104242001	GASTROINTESTINAL DISORDERS	2014-04-23	2014-04-22	1
104243181	MUSCULOSKELETAL AND CONNECTIVE TISSUE DISORDERS	2014-04-24	2014-04-14	10
104243541	INJURY, POISONING AND PROCEDURAL COMPLICATIONS	2014-04-18	2014-04-01	17
104243541	RESPIRATORY, THORACIC AND MEDIASTINAL DISORDERS	2014-04-18	2014-04-01	17
104243541	NERVOUS SYSTEM DISORDERS	2014-04-18	2014-04-01	17
104243541	PSYCHIATRIC DISORDERS	2014-04-18	2014-04-01	17
104243541	INFECTIONS AND INFESTATIONS	2014-04-18	2014-04-01	17
104244241	INVESTIGATIONS	2014-04-27	2014-04-22	5
104244611	PSYCHIATRIC DISORDERS	2014-04-30	2014-03-24	37
104244611	GASTROINTESTINAL DISORDERS	2014-04-30	2014-03-24	37
104247661	GENERAL DISORDERS AND ADMINISTRATION SITE CONDITIONS	2014-05-19	2014-05-01	18
104247661	MUSCULOSKELETAL AND CONNECTIVE TISSUE DISORDERS	2014-05-19	2014-05-01	18
104247691	GENERAL DISORDERS AND ADMINISTRATION SITE CONDITIONS	2014-05-13	2014-05-12	1
104247691	MUSCULOSKELETAL AND CONNECTIVE TISSUE DISORDERS	2014-05-13	2014-05-12	1
104247782	GASTROINTESTINAL DISORDERS	2014-05-28	2014-05-15	13
104247782	NERVOUS SYSTEM DISORDERS	2014-05-28	2014-05-15	13
104248901	SKIN AND SUBCUTANEOUS TISSUE DISORDERS	2014-04-20	2014-04-18	2
104249452	INJURY, POISONING AND PROCEDURAL COMPLICATIONS	2014-04-28	2014-04-21	7
104249452	GASTROINTESTINAL DISORDERS	2014-04-28	2014-04-21	7
104249452	GENERAL DISORDERS AND ADMINISTRATION SITE CONDITIONS	2014-04-28	2014-04-21	7
104249452	NERVOUS SYSTEM DISORDERS	2014-04-28	2014-04-21	7
250837812	GASTROINTESTINAL DISORDERS	2025-02-16	2025-02-13	3
151877991	SKIN AND SUBCUTANEOUS TISSUE DISORDERS	2018-06-27	2015-05-29	1125
151881181	GASTROINTESTINAL DISORDERS	2018-07-18	2017-05-01	443
151882471	RESPIRATORY, THORACIC AND MEDIASTINAL DISORDERS	2018-07-11	2018-07-07	4
151891561	SKIN AND SUBCUTANEOUS TISSUE DISORDERS	2018-04-18	2017-04-18	365
151892631	GENERAL DISORDERS AND ADMINISTRATION SITE CONDITIONS	2018-07-13	2014-09-11	1401
151894132	GENERAL DISORDERS AND ADMINISTRATION SITE CONDITIONS	2018-06-06	2016-01-30	858
151894132	BLOOD AND LYMPHATIC SYSTEM DISORDERS	2018-06-06	2016-01-30	858
151895841	NERVOUS SYSTEM DISORDERS	2018-07-19	2017-05-22	423
151895892	PSYCHIATRIC DISORDERS	2017-10-16	2017-06-28	110
151900211	GASTROINTESTINAL DISORDERS	2018-07-18	2017-11-01	259
151900211	EYE DISORDERS	2018-07-18	2017-11-01	259
151900211	NERVOUS SYSTEM DISORDERS	2018-07-18	2017-11-01	259
151900211	SKIN AND SUBCUTANEOUS TISSUE DISORDERS	2018-07-18	2017-11-01	259
151900291	GASTROINTESTINAL DISORDERS	2018-06-04	2018-03-11	85
151900641	SKIN AND SUBCUTANEOUS TISSUE DISORDERS	2018-07-10	2014-07-11	1460
151900651	PSYCHIATRIC DISORDERS	2018-07-15	2018-04-03	103
151908792	GASTROINTESTINAL DISORDERS	2018-05-08	2016-10-13	572
151908792	GENERAL DISORDERS AND ADMINISTRATION SITE CONDITIONS	2018-05-08	2016-10-13	572
151909351	GASTROINTESTINAL DISORDERS	2017-08-01	2016-07-26	371
151909351	GENERAL DISORDERS AND ADMINISTRATION SITE CONDITIONS	2017-08-01	2016-07-26	371
151909351	SKIN AND SUBCUTANEOUS TISSUE DISORDERS	2017-08-01	2016-07-26	371
151909641	GASTROINTESTINAL DISORDERS	2018-06-17	2018-06-13	4
151909641	NERVOUS SYSTEM DISORDERS	2018-06-17	2018-06-13	4
151910121	GASTROINTESTINAL DISORDERS	2018-07-02	2018-06-29	3
151911601	GASTROINTESTINAL DISORDERS	2018-06-01	2018-03-29	64
151915801	GASTROINTESTINAL DISORDERS	2018-07-05	2017-03-21	471
151915801	SKIN AND SUBCUTANEOUS TISSUE DISORDERS	2018-07-05	2017-03-21	471
198845291	GENERAL DISORDERS AND ADMINISTRATION SITE CONDITIONS	2021-09-18	2021-03-30	172
198845323	MUSCULOSKELETAL AND CONNECTIVE TISSUE DISORDERS	2021-01-01	2020-04-29	247
198845323	INJURY, POISONING AND PROCEDURAL COMPLICATIONS	2021-01-01	2020-04-29	247
198846631	GENERAL DISORDERS AND ADMINISTRATION SITE CONDITIONS	2021-09-21	2021-07-27	56
198849671	SKIN AND SUBCUTANEOUS TISSUE DISORDERS	2021-09-17	2019-12-18	639
198849671	MUSCULOSKELETAL AND CONNECTIVE TISSUE DISORDERS	2021-09-17	2019-12-18	639
198849671	GASTROINTESTINAL DISORDERS	2021-09-17	2019-12-18	639
198862873	SKIN AND SUBCUTANEOUS TISSUE DISORDERS	2021-09-01	2021-01-08	236
198862873	VASCULAR DISORDERS	2021-09-01	2021-01-08	236
[truncated: 30,004 more rows]

## Sheet: CRISABOROLE
primaryid	soc_name_en	EVENT_DT	START_DT	TIME
148320173	GENERAL DISORDERS AND ADMINISTRATION SITE CONDITIONS	2018-04-24	2017-10-01	205
148320173	EYE DISORDERS	2018-04-24	2017-10-01	205
148320173	INJURY, POISONING AND PROCEDURAL COMPLICATIONS	2018-04-24	2017-10-01	205
148320173	SKIN AND SUBCUTANEOUS TISSUE DISORDERS	2018-04-24	2017-10-01	205
148734812	GENERAL DISORDERS AND ADMINISTRATION SITE CONDITIONS	2018-05-07	2018-05-06	1
149329882	INVESTIGATIONS	2018-04-24	2018-02-21	62
149523342	GENERAL DISORDERS AND ADMINISTRATION SITE CONDITIONS	2018-05-18	2018-05-17	1
149523342	EYE DISORDERS	2018-05-18	2018-05-17	1
149523342	SKIN AND SUBCUTANEOUS TISSUE DISORDERS	2018-05-18	2018-05-17	1
149534541	IMMUNE SYSTEM DISORDERS	2018-05-08	2018-05-03	5
149881133	GENERAL DISORDERS AND ADMINISTRATION SITE CONDITIONS	2018-06-02	2018-05-31	2
149881133	SKIN AND SUBCUTANEOUS TISSUE DISORDERS	2018-06-02	2018-05-31	2
149881133	GASTROINTESTINAL DISORDERS	2018-06-02	2018-05-31	2
149996551	GENERAL DISORDERS AND ADMINISTRATION SITE CONDITIONS	2018-05-20	2018-05-18	2
149996551	EYE DISORDERS	2018-05-20	2018-05-18	2
149996551	SOCIAL CIRCUMSTANCES	2018-05-20	2018-05-18	2
149996551	SKIN AND SUBCUTANEOUS TISSUE DISORDERS	2018-05-20	2018-05-18	2
150071371	GENERAL DISORDERS AND ADMINISTRATION SITE CONDITIONS	2018-03-16	2018-03-15	1
150071371	IMMUNE SYSTEM DISORDERS	2018-03-16	2018-03-15	1
150159432	GENERAL DISORDERS AND ADMINISTRATION SITE CONDITIONS	2018-05-20	2018-05-18	2
150159432	SKIN AND SUBCUTANEOUS TISSUE DISORDERS	2018-05-20	2018-05-18	2
150494483	GENERAL DISORDERS AND ADMINISTRATION SITE CONDITIONS	2018-06-17	2018-06-14	3
150494483	IMMUNE SYSTEM DISORDERS	2018-06-17	2018-06-14	3
200337251	SKIN AND SUBCUTANEOUS TISSUE DISORDERS	2021-04-12	2021-04-05	7
200337251	GENERAL DISORDERS AND ADMINISTRATION SITE CONDITIONS	2021-04-12	2021-04-05	7
200337251	IMMUNE SYSTEM DISORDERS	2021-04-12	2021-04-05	7
200689541	SKIN AND SUBCUTANEOUS TISSUE DISORDERS	2021-05-31	2020-06-17	348
200689541	INJURY, POISONING AND PROCEDURAL COMPLICATIONS	2021-05-31	2020-06-17	348
250794781	PSYCHIATRIC DISORDERS	2025-02-16	2025-02-13	3
250794781	NERVOUS SYSTEM DISORDERS	2025-02-16	2025-02-13	3
250794781	GENERAL DISORDERS AND ADMINISTRATION SITE CONDITIONS	2025-02-16	2025-02-13	3
250794781	MUSCULOSKELETAL AND CONNECTIVE TISSUE DISORDERS	2025-02-16	2025-02-13	3
250794781	CARDIAC DISORDERS	2025-02-16	2025-02-13	3
152354154	GENERAL DISORDERS AND ADMINISTRATION SITE CONDITIONS	2018-02-28	2018-01-26	33
152594532	NERVOUS SYSTEM DISORDERS	2018-07-19	2018-06-29	20
152594532	GENERAL DISORDERS AND ADMINISTRATION SITE CONDITIONS	2018-07-19	2018-06-29	20
152699232	GENERAL DISORDERS AND ADMINISTRATION SITE CONDITIONS	2018-07-27	2018-07-21	6
152834292	SKIN AND SUBCUTANEOUS TISSUE DISORDERS	2018-06-19	2018-05-02	48
152955781	SKIN AND SUBCUTANEOUS TISSUE DISORDERS	2018-05-20	2018-05-18	2
152955781	EYE DISORDERS	2018-05-20	2018-05-18	2
153001572	GENERAL DISORDERS AND ADMINISTRATION SITE CONDITIONS	2018-08-07	2017-11-15	265
153360513	INFECTIONS AND INFESTATIONS	2018-08-20	2018-07-31	20
153360513	SKIN AND SUBCUTANEOUS TISSUE DISORDERS	2018-08-20	2018-07-31	20
153736982	GENERAL DISORDERS AND ADMINISTRATION SITE CONDITIONS	2018-08-23	2018-07-30	24
153745641	GENERAL DISORDERS AND ADMINISTRATION SITE CONDITIONS	2018-08-03	2018-08-02	1
153745641	INJURY, POISONING AND PROCEDURAL COMPLICATIONS	2018-08-03	2018-08-02	1
153745641	SKIN AND SUBCUTANEOUS TISSUE DISORDERS	2018-08-03	2018-08-02	1
154029901	SKIN AND SUBCUTANEOUS TISSUE DISORDERS	2018-09-13	2018-07-06	69
154029901	INFECTIONS AND INFESTATIONS	2018-09-13	2018-07-06	69
2061139117	GENERAL DISORDERS AND ADMINISTRATION SITE CONDITIONS	2022-03-01	2019-02-20	1105
2061139117	GASTROINTESTINAL DISORDERS	2022-03-01	2019-02-20	1105
2061139117	EYE DISORDERS	2022-03-01	2019-02-20	1105
2061139117	INJURY, POISONING AND PROCEDURAL COMPLICATIONS	2022-03-01	2019-02-20	1105
2061139117	INVESTIGATIONS	2022-03-01	2019-02-20	1105
2061139117	SKIN AND SUBCUTANEOUS TISSUE DISORDERS	2022-03-01	2019-02-20	1105
2061139117	NERVOUS SYSTEM DISORDERS	2022-03-01	2019-02-20	1105
2061139117	IMMUNE SYSTEM DISORDERS	2022-03-01	2019-02-20	1105
133579232	GENERAL DISORDERS AND ADMINISTRATION SITE CONDITIONS	2017-03-07	2017-03-06	1
133579232	SKIN AND SUBCUTANEOUS TISSUE DISORDERS	2017-03-07	2017-03-06	1
133625923	NERVOUS SYSTEM DISORDERS	2017-02-09	2017-02-08	1
133625923	GENERAL DISORDERS AND ADMINISTRATION SITE CONDITIONS	2017-02-09	2017-02-08	1
133625923	SKIN AND SUBCUTANEOUS TISSUE DISORDERS	2017-02-09	2017-02-08	1
133811061	NERVOUS SYSTEM DISORDERS	2017-03-23	2017-03-22	1
155160832	SKIN AND SUBCUTANEOUS TISSUE DISORDERS	2018-09-21	2018-09-03	18
155160852	NERVOUS SYSTEM DISORDERS	2018-10-12	2018-10-08	4
155160852	GENERAL DISORDERS AND ADMINISTRATION SITE CONDITIONS	2018-10-12	2018-10-08	4
155160852	SKIN AND SUBCUTANEOUS TISSUE DISORDERS	2018-10-12	2018-10-08	4
134850811	NERVOUS SYSTEM DISORDERS	2017-03-15	2017-02-28	15
134850811	SKIN AND SUBCUTANEOUS TISSUE DISORDERS	2017-03-15	2017-02-28	15
155541981	SKIN AND SUBCUTANEOUS TISSUE DISORDERS	2018-04-28	2018-02-20	67
155541981	INJURY, POISONING AND PROCEDURAL COMPLICATIONS	2018-04-28	2018-02-20	67
155608342	EYE DISORDERS	2018-08-25	2018-08-22	3
135079263	GENERAL DISORDERS AND ADMINISTRATION SITE CONDITIONS	2017-04-25	2017-04-24	1
135079263	IMMUNE SYSTEM DISORDERS	2017-04-25	2017-04-24	1
135079263	SKIN AND SUBCUTANEOUS TISSUE DISORDERS	2017-04-25	2017-04-24	1
135212433	GENERAL DISORDERS AND ADMINISTRATION SITE CONDITIONS	2017-05-17	2017-03-09	69
135212433	IMMUNE SYSTEM DISORDERS	2017-05-17	2017-03-09	69
135212433	SKIN AND SUBCUTANEOUS TISSUE DISORDERS	2017-05-17	2017-03-09	69
135488983	GASTROINTESTINAL DISORDERS	2017-05-09	2017-05-07	2
135489571	GENERAL DISORDERS AND ADMINISTRATION SITE CONDITIONS	2017-05-09	2017-05-08	1
207913381	GENERAL DISORDERS AND ADMINISTRATION SITE CONDITIONS	2022-01-11	2022-01-10	1
135674752	GENERAL DISORDERS AND ADMINISTRATION SITE CONDITIONS	2017-05-16	2017-05-13	3
157137941	SKIN AND SUBCUTANEOUS TISSUE DISORDERS	2018-12-10	2018-12-06	4
157137941	GENERAL DISORDERS AND ADMINISTRATION SITE CONDITIONS	2018-12-10	2018-12-06	4
136556003	GENERAL DISORDERS AND ADMINISTRATION SITE CONDITIONS	2017-06-09	2017-06-08	1
136556003	IMMUNE SYSTEM DISORDERS	2017-06-09	2017-06-08	1
136587301	GENERAL DISORDERS AND ADMINISTRATION SITE CONDITIONS	2017-06-15	2017-06-06	9
136766853	GENERAL DISORDERS AND ADMINISTRATION SITE CONDITIONS	2017-06-15	2017-06-13	2
157608583	NERVOUS SYSTEM DISORDERS	2019-01-20	2019-01-18	2
157608583	SKIN AND SUBCUTANEOUS TISSUE DISORDERS	2019-01-20	2019-01-18	2
157608583	INJURY, POISONING AND PROCEDURAL COMPLICATIONS	2019-01-20	2019-01-18	2
157608583	GENERAL DISORDERS AND ADMINISTRATION SITE CONDITIONS	2019-01-20	2019-01-18	2
157701752	GENERAL DISORDERS AND ADMINISTRATION SITE CONDITIONS	2018-12-14	2018-08-17	119
157701752	SKIN AND SUBCUTANEOUS TISSUE DISORDERS	2018-12-14	2018-08-17	119
209456274	GENERAL DISORDERS AND ADMINISTRATION SITE CONDITIONS	2022-06-04	2022-06-03	1
209456274	EYE DISORDERS	2022-06-04	2022-06-03	1
209456274	SKIN AND SUBCUTANEOUS TISSUE DISORDERS	2022-06-04	2022-06-03	1
209456274	IMMUNE SYSTEM DISORDERS	2022-06-04	2022-06-03	1
209511441	SKIN AND SUBCUTANEOUS TISSUE DISORDERS	2022-06-06	2022-05-23	14
209511441	INFECTIONS AND INFESTATIONS	2022-06-06	2022-05-23	14
209511441	GENERAL DISORDERS AND ADMINISTRATION SITE CONDITIONS	2022-06-06	2022-05-23	14
137221183	SKIN AND SUBCUTANEOUS TISSUE DISORDERS	2017-06-15	2017-05-11	35
157950072	GENERAL DISORDERS AND ADMINISTRATION SITE CONDITIONS	2018-12-11	2018-12-04	7
157950072	IMMUNE SYSTEM DISORDERS	2018-12-11	2018-12-04	7
137944812	IMMUNE SYSTEM DISORDERS	2017-05-08	2017-03-20	49
137944812	SKIN AND SUBCUTANEOUS TISSUE DISORDERS	2017-05-08	2017-03-20	49
137944812	NERVOUS SYSTEM DISORDERS	2017-05-08	2017-03-20	49
137944812	RESPIRATORY, THORACIC AND MEDIASTINAL DISORDERS	2017-05-08	2017-03-20	49
137528752	GENERAL DISORDERS AND ADMINISTRATION SITE CONDITIONS	2017-07-09	2017-07-08	1
137528752	SKIN AND SUBCUTANEOUS TISSUE DISORDERS	2017-07-09	2017-07-08	1
137528752	INFECTIONS AND INFESTATIONS	2017-07-09	2017-07-08	1
137528752	INJURY, POISONING AND PROCEDURAL COMPLICATIONS	2017-07-09	2017-07-08	1
138287071	EYE DISORDERS	2017-07-19	2017-07-11	8
138388451	EYE DISORDERS	2017-07-19	2017-07-11	8
138389482	NERVOUS SYSTEM DISORDERS	2017-07-28	2017-07-27	1
138389482	SKIN AND SUBCUTANEOUS TISSUE DISORDERS	2017-07-28	2017-07-27	1
138440982	EYE DISORDERS	2017-08-03	2017-07-27	7
139859392	GENERAL DISORDERS AND ADMINISTRATION SITE CONDITIONS	2017-09-14	2017-08-16	29
138760341	NERVOUS SYSTEM DISORDERS	2017-08-10	2017-07-12	29
138760341	GENERAL DISORDERS AND ADMINISTRATION SITE CONDITIONS	2017-08-10	2017-07-12	29
138760341	INFECTIONS AND INFESTATIONS	2017-08-10	2017-07-12	29
138760341	SKIN AND SUBCUTANEOUS TISSUE DISORDERS	2017-08-10	2017-07-12	29
138887371	GENERAL DISORDERS AND ADMINISTRATION SITE CONDITIONS	2017-08-08	2017-07-25	14
138887371	SOCIAL CIRCUMSTANCES	2017-08-08	2017-07-25	14
138887371	SKIN AND SUBCUTANEOUS TISSUE DISORDERS	2017-08-08	2017-07-25	14
139321981	GENERAL DISORDERS AND ADMINISTRATION SITE CONDITIONS	2017-08-30	2017-08-29	1
139321981	INJURY, POISONING AND PROCEDURAL COMPLICATIONS	2017-08-30	2017-08-29	1
159321191	GENERAL DISORDERS AND ADMINISTRATION SITE CONDITIONS	2019-02-06	2019-02-05	1
159321191	SKIN AND SUBCUTANEOUS TISSUE DISORDERS	2019-02-06	2019-02-05	1
159321191	EYE DISORDERS	2019-02-06	2019-02-05	1
140718133	GENERAL DISORDERS AND ADMINISTRATION SITE CONDITIONS	2017-09-04	2017-09-01	3
140718133	SKIN AND SUBCUTANEOUS TISSUE DISORDERS	2017-09-04	2017-09-01	3
140718133	INJURY, POISONING AND PROCEDURAL COMPLICATIONS	2017-09-04	2017-09-01	3
159750432	GENERAL DISORDERS AND ADMINISTRATION SITE CONDITIONS	2019-02-05	2019-01-30	6
141689612	GENERAL DISORDERS AND ADMINISTRATION SITE CONDITIONS	2017-10-01	2017-08-01	61
141988102	EYE DISORDERS	2017-11-13	2017-11-01	12
141405442	SKIN AND SUBCUTANEOUS TISSUE DISORDERS	2017-10-15	2017-10-10	5
141405442	MUSCULOSKELETAL AND CONNECTIVE TISSUE DISORDERS	2017-10-15	2017-10-10	5
141405442	GENERAL DISORDERS AND ADMINISTRATION SITE CONDITIONS	2017-10-15	2017-10-10	5
141443172	GENERAL DISORDERS AND ADMINISTRATION SITE CONDITIONS	2017-10-23	2017-10-17	6
141443172	SKIN AND SUBCUTANEOUS TISSUE DISORDERS	2017-10-23	2017-10-17	6
141443172	INFECTIONS AND INFESTATIONS	2017-10-23	2017-10-17	6
142212472	NERVOUS SYSTEM DISORDERS	2017-10-21	2017-10-10	11
142212472	SKIN AND SUBCUTANEOUS TISSUE DISORDERS	2017-10-21	2017-10-10	11
160305812	GENERAL DISORDERS AND ADMINISTRATION SITE CONDITIONS	2019-02-17	2018-11-09	100
143775014	GENERAL DISORDERS AND ADMINISTRATION SITE CONDITIONS	2018-01-08	2017-07-28	164
143775014	SKIN AND SUBCUTANEOUS TISSUE DISORDERS	2018-01-08	2017-07-28	164
143842132	GENERAL DISORDERS AND ADMINISTRATION SITE CONDITIONS	2018-01-10	2017-11-20	51
143842132	SKIN AND SUBCUTANEOUS TISSUE DISORDERS	2018-01-10	2017-11-20	51
143843132	GENERAL DISORDERS AND ADMINISTRATION SITE CONDITIONS	2017-11-23	2017-11-22	1
144013081	GENERAL DISORDERS AND ADMINISTRATION SITE CONDITIONS	2018-01-14	2018-01-12	2
161682261	SKIN AND SUBCUTANEOUS TISSUE DISORDERS	2019-03-05	2018-06-20	258
145907081	SKIN AND SUBCUTANEOUS TISSUE DISORDERS	2018-02-23	2018-02-17	6
145907081	IMMUNE SYSTEM DISORDERS	2018-02-23	2018-02-17	6
145290014	GENERAL DISORDERS AND ADMINISTRATION SITE CONDITIONS	2018-01-31	2018-01-15	16
145290014	INFECTIONS AND INFESTATIONS	2018-01-31	2018-01-15	16
145290014	SKIN AND SUBCUTANEOUS TISSUE DISORDERS	2018-01-31	2018-01-15	16
164256841	INFECTIONS AND INFESTATIONS	2018-06-11	2018-05-22	20
164404041	GENERAL DISORDERS AND ADMINISTRATION SITE CONDITIONS	2019-06-17	2018-10-18	242
146677461	GENERAL DISORDERS AND ADMINISTRATION SITE CONDITIONS	2018-03-17	2018-03-15	2
164569981	NERVOUS SYSTEM DISORDERS	2019-06-19	2019-05-02	48
147079632	NERVOUS SYSTEM DISORDERS	2018-03-29	2018-02-06	51
147079632	SKIN AND SUBCUTANEOUS TISSUE DISORDERS	2018-03-29	2018-02-06	51
163323864	GENERAL DISORDERS AND ADMINISTRATION SITE CONDITIONS	2019-04-25	2019-04-15	10
163323864	SKIN AND SUBCUTANEOUS TISSUE DISORDERS	2019-04-25	2019-04-15	10
165399421	GENERAL DISORDERS AND ADMINISTRATION SITE CONDITIONS	2019-06-26	2019-06-25	1
165399421	IMMUNE SYSTEM DISORDERS	2019-06-26	2019-06-25	1
165399421	INJURY, POISONING AND PROCEDURAL COMPLICATIONS	2019-06-26	2019-06-25	1
170165451	GENERAL DISORDERS AND ADMINISTRATION SITE CONDITIONS	2019-11-07	2019-10-28	10
166928941	GENERAL DISORDERS AND ADMINISTRATION SITE CONDITIONS	2019-07-22	2019-07-02	20
169151981	SKIN AND SUBCUTANEOUS TISSUE DISORDERS	2019-06-05	2019-05-31	5
169151981	INFECTIONS AND INFESTATIONS	2019-06-05	2019-05-31	5
167450991	GENERAL DISORDERS AND ADMINISTRATION SITE CONDITIONS	2019-08-26	2019-08-17	9
174140713	INVESTIGATIONS	2020-02-08	2020-02-07	1
174140713	INJURY, POISONING AND PROCEDURAL COMPLICATIONS	2020-02-08	2020-02-07	1
174140713	GENERAL DISORDERS AND ADMINISTRATION SITE CONDITIONS	2020-02-08	2020-02-07	1
174140713	RESPIRATORY, THORACIC AND MEDIASTINAL DISORDERS	2020-02-08	2020-02-07	1
174140713	EAR AND LABYRINTH DISORDERS	2020-02-08	2020-02-07	1
174605896	GENERAL DISORDERS AND ADMINISTRATION SITE CONDITIONS	2020-02-24	2020-02-20	4
172573682	SKIN AND SUBCUTANEOUS TISSUE DISORDERS	2019-12-18	2019-12-09	9
172741001	GENERAL DISORDERS AND ADMINISTRATION SITE CONDITIONS	2020-01-14	2019-01-19	360
177200182	GENERAL DISORDERS AND ADMINISTRATION SITE CONDITIONS	2020-04-22	2020-04-21	1
177200182	NERVOUS SYSTEM DISORDERS	2020-04-22	2020-04-21	1
177200182	SKIN AND SUBCUTANEOUS TISSUE DISORDERS	2020-04-22	2020-04-21	1
180441771	NERVOUS SYSTEM DISORDERS	2020-07-19	2020-07-05	14
180441771	SKIN AND SUBCUTANEOUS TISSUE DISORDERS	2020-07-19	2020-07-05	14
222503821	GENERAL DISORDERS AND ADMINISTRATION SITE CONDITIONS	2023-04-18	2023-04-10	8
182886741	IMMUNE SYSTEM DISORDERS	2020-09-18	2020-09-17	1
182886741	GENERAL DISORDERS AND ADMINISTRATION SITE CONDITIONS	2020-09-18	2020-09-17	1
182886741	SKIN AND SUBCUTANEOUS TISSUE DISORDERS	2020-09-18	2020-09-17	1
181568401	GENERAL DISORDERS AND ADMINISTRATION SITE CONDITIONS	2020-08-15	2020-04-25	112
1833584617	NERVOUS SYSTEM DISORDERS	2020-09-01	2018-11-18	653
1833584617	INJURY, POISONING AND PROCEDURAL COMPLICATIONS	2020-09-01	2018-11-18	653
1833584617	GENERAL DISORDERS AND ADMINISTRATION SITE CONDITIONS	2020-09-01	2018-11-18	653
186235896	INFECTIONS AND INFESTATIONS	2020-11-10	2020-10-10	31
186235896	SKIN AND SUBCUTANEOUS TISSUE DISORDERS	2020-11-10	2020-10-10	31
188657913	IMMUNE SYSTEM DISORDERS	2021-01-07	2021-01-05	2
189220821	GENERAL DISORDERS AND ADMINISTRATION SITE CONDITIONS	2021-02-20	2021-02-19	1
189220821	IMMUNE SYSTEM DISORDERS	2021-02-20	2021-02-19	1
187243151	EYE DISORDERS	2021-01-09	2021-01-08	1
187243151	IMMUNE SYSTEM DISORDERS	2021-01-09	2021-01-08	1
189404832	SKIN AND SUBCUTANEOUS TISSUE DISORDERS	2020-02-13	2020-02-12	1
227823561	SKIN AND SUBCUTANEOUS TISSUE DISORDERS	2023-07-01	2023-06-20	11
192930351	GENERAL DISORDERS AND ADMINISTRATION SITE CONDITIONS	2021-05-22	2021-05-21	1
230844251	NERVOUS SYSTEM DISORDERS	2023-10-03	2023-10-02	1
230844251	SKIN AND SUBCUTANEOUS TISSUE DISORDERS	2023-10-03	2023-10-02	1
230844251	GENERAL DISORDERS AND ADMINISTRATION SITE CONDITIONS	2023-10-03	2023-10-02	1
236185573	SKIN AND SUBCUTANEOUS TISSUE DISORDERS	2024-02-14	2024-02-07	7

## Sheet: ROFLUMILAST
primaryid	soc_name_en	EVENT_DT	START_DT	TIME
100259871	RESPIRATORY, THORACIC AND MEDIASTINAL DISORDERS	2014-03-03	2014-02-28	3
196278681	CARDIAC DISORDERS	2021-07-17	2021-07-14	3
196278681	NERVOUS SYSTEM DISORDERS	2021-07-17	2021-07-14	3
196278681	INVESTIGATIONS	2021-07-17	2021-07-14	3
100345231	RESPIRATORY, THORACIC AND MEDIASTINAL DISORDERS	2014-02-07	2013-07-15	207
100345231	INFECTIONS AND INFESTATIONS	2014-02-07	2013-07-15	207
100419791	RESPIRATORY, THORACIC AND MEDIASTINAL DISORDERS	2014-02-28	2014-02-11	17
196687041	PSYCHIATRIC DISORDERS	2021-06-15	2021-06-13	2
196687041	METABOLISM AND NUTRITION DISORDERS	2021-06-15	2021-06-13	2
196687041	MUSCULOSKELETAL AND CONNECTIVE TISSUE DISORDERS	2021-06-15	2021-06-13	2
196687041	VASCULAR DISORDERS	2021-06-15	2021-06-13	2
196687041	GASTROINTESTINAL DISORDERS	2021-06-15	2021-06-13	2
196687041	NERVOUS SYSTEM DISORDERS	2021-06-15	2021-06-13	2
100452601	METABOLISM AND NUTRITION DISORDERS	2014-01-22	2013-11-28	55
100452601	GENERAL DISORDERS AND ADMINISTRATION SITE CONDITIONS	2014-01-22	2013-11-28	55
100452601	PSYCHIATRIC DISORDERS	2014-01-22	2013-11-28	55
100452601	INVESTIGATIONS	2014-01-22	2013-11-28	55
100453031	GENERAL DISORDERS AND ADMINISTRATION SITE CONDITIONS	2014-02-02	2013-10-30	95
100453031	METABOLISM AND NUTRITION DISORDERS	2014-02-02	2013-10-30	95
100453031	NERVOUS SYSTEM DISORDERS	2014-02-02	2013-10-30	95
100455241	METABOLISM AND NUTRITION DISORDERS	2014-01-10	2013-12-20	21
100455241	GASTROINTESTINAL DISORDERS	2014-01-10	2013-12-20	21
100455241	GENERAL DISORDERS AND ADMINISTRATION SITE CONDITIONS	2014-01-10	2013-12-20	21
100455241	INJURY, POISONING AND PROCEDURAL COMPLICATIONS	2014-01-10	2013-12-20	21
100455241	INVESTIGATIONS	2014-01-10	2013-12-20	21
100687931	INFECTIONS AND INFESTATIONS	2014-01-15	2013-07-12	187
100793262	NERVOUS SYSTEM DISORDERS	2014-01-23	2013-06-01	236
100793262	CARDIAC DISORDERS	2014-01-23	2013-06-01	236
100793262	RESPIRATORY, THORACIC AND MEDIASTINAL DISORDERS	2014-01-23	2013-06-01	236
100846422	INFECTIONS AND INFESTATIONS	2014-03-01	2014-02-26	3
100846422	RESPIRATORY, THORACIC AND MEDIASTINAL DISORDERS	2014-03-01	2014-02-26	3
100865351	GENERAL DISORDERS AND ADMINISTRATION SITE CONDITIONS	2014-03-16	2014-02-14	30
100960521	GENERAL DISORDERS AND ADMINISTRATION SITE CONDITIONS	2014-03-22	2014-02-21	29
100960812	NEOPLASMS BENIGN, MALIGNANT AND UNSPECIFIED (INCL CYSTS AND POLYPS)	2014-02-26	2013-09-19	160
100960812	INVESTIGATIONS	2014-02-26	2013-09-19	160
101671771	GENERAL DISORDERS AND ADMINISTRATION SITE CONDITIONS	2014-02-21	2013-04-25	302
101671771	METABOLISM AND NUTRITION DISORDERS	2014-02-21	2013-04-25	302
101671771	GASTROINTESTINAL DISORDERS	2014-02-21	2013-04-25	302
101671771	INJURY, POISONING AND PROCEDURAL COMPLICATIONS	2014-02-21	2013-04-25	302
101671771	NERVOUS SYSTEM DISORDERS	2014-02-21	2013-04-25	302
101675301	INFECTIONS AND INFESTATIONS	2014-04-08	2014-03-28	11
101720061	RESPIRATORY, THORACIC AND MEDIASTINAL DISORDERS	2014-03-17	2014-03-12	5
101742912	INFECTIONS AND INFESTATIONS	2013-08-09	2013-01-31	190
101743851	RESPIRATORY, THORACIC AND MEDIASTINAL DISORDERS	2014-04-11	2014-04-02	9
101743851	INFECTIONS AND INFESTATIONS	2014-04-11	2014-04-02	9
101802871	RESPIRATORY, THORACIC AND MEDIASTINAL DISORDERS	2014-03-05	2011-11-01	855
101802871	VASCULAR DISORDERS	2014-03-05	2011-11-01	855
101817634	INVESTIGATIONS	2014-05-08	2014-03-04	65
101817634	INFECTIONS AND INFESTATIONS	2014-05-08	2014-03-04	65
101817634	RESPIRATORY, THORACIC AND MEDIASTINAL DISORDERS	2014-05-08	2014-03-04	65
101817634	REPRODUCTIVE SYSTEM AND BREAST DISORDERS	2014-05-08	2014-03-04	65
101853281	GENERAL DISORDERS AND ADMINISTRATION SITE CONDITIONS	2014-02-28	2013-10-21	130
249914701	INJURY, POISONING AND PROCEDURAL COMPLICATIONS	2025-01-08	2024-12-14	25
249914701	GENERAL DISORDERS AND ADMINISTRATION SITE CONDITIONS	2025-01-08	2024-12-14	25
102107431	PSYCHIATRIC DISORDERS	2014-04-28	2014-04-09	19
102107431	METABOLISM AND NUTRITION DISORDERS	2014-04-28	2014-04-09	19
102107431	NERVOUS SYSTEM DISORDERS	2014-04-28	2014-04-09	19
102107431	GENERAL DISORDERS AND ADMINISTRATION SITE CONDITIONS	2014-04-28	2014-04-09	19
102107431	MUSCULOSKELETAL AND CONNECTIVE TISSUE DISORDERS	2014-04-28	2014-04-09	19
102107431	SOCIAL CIRCUMSTANCES	2014-04-28	2014-04-09	19
102190562	CARDIAC DISORDERS	2014-05-20	2014-05-06	14
102480291	INFECTIONS AND INFESTATIONS	2014-06-11	2014-03-24	79
102480291	RESPIRATORY, THORACIC AND MEDIASTINAL DISORDERS	2014-06-11	2014-03-24	79
102526962	GENERAL DISORDERS AND ADMINISTRATION SITE CONDITIONS	2014-06-18	2012-11-22	573
102772611	GENERAL DISORDERS AND ADMINISTRATION SITE CONDITIONS	2014-05-30	2014-05-27	3
102772611	RESPIRATORY, THORACIC AND MEDIASTINAL DISORDERS	2014-05-30	2014-05-27	3
102772611	GASTROINTESTINAL DISORDERS	2014-05-30	2014-05-27	3
152334471	INFECTIONS AND INFESTATIONS	2018-07-01	2018-06-18	13
152334471	GENERAL DISORDERS AND ADMINISTRATION SITE CONDITIONS	2018-07-01	2018-06-18	13
103317953	RESPIRATORY, THORACIC AND MEDIASTINAL DISORDERS	2014-03-13	2014-02-27	14
103317953	INFECTIONS AND INFESTATIONS	2014-03-13	2014-02-27	14
103317953	INVESTIGATIONS	2014-03-13	2014-02-27	14
152590461	RESPIRATORY, THORACIC AND MEDIASTINAL DISORDERS	2018-04-28	2018-04-18	10
152590461	PSYCHIATRIC DISORDERS	2018-04-28	2018-04-18	10
103483773	INFECTIONS AND INFESTATIONS	2014-06-19	2012-05-11	769
152973751	GASTROINTESTINAL DISORDERS	2018-08-07	2018-08-03	4
152973751	NERVOUS SYSTEM DISORDERS	2018-08-07	2018-08-03	4
152973751	GENERAL DISORDERS AND ADMINISTRATION SITE CONDITIONS	2018-08-07	2018-08-03	4
103606402	RESPIRATORY, THORACIC AND MEDIASTINAL DISORDERS	2014-06-08	2014-04-16	53
103606402	GENERAL DISORDERS AND ADMINISTRATION SITE CONDITIONS	2014-06-08	2014-04-16	53
103606402	GASTROINTESTINAL DISORDERS	2014-06-08	2014-04-16	53
103606402	INVESTIGATIONS	2014-06-08	2014-04-16	53
103607081	INFECTIONS AND INFESTATIONS	2014-07-22	2011-01-01	1298
103607081	CARDIAC DISORDERS	2014-07-22	2011-01-01	1298
103607081	RESPIRATORY, THORACIC AND MEDIASTINAL DISORDERS	2014-07-22	2011-01-01	1298
103767732	MUSCULOSKELETAL AND CONNECTIVE TISSUE DISORDERS	2014-08-02	2014-05-02	92
103767732	RESPIRATORY, THORACIC AND MEDIASTINAL DISORDERS	2014-08-02	2014-05-02	92
103767732	GASTROINTESTINAL DISORDERS	2014-08-02	2014-05-02	92
104078871	CARDIAC DISORDERS	2014-07-20	2014-06-02	48
104160751	GENERAL DISORDERS AND ADMINISTRATION SITE CONDITIONS	2014-07-17	2013-09-10	310
104181691	RESPIRATORY, THORACIC AND MEDIASTINAL DISORDERS	2014-06-20	2014-04-24	57
104248972	METABOLISM AND NUTRITION DISORDERS	2014-07-18	2014-07-11	7
104248972	PSYCHIATRIC DISORDERS	2014-07-18	2014-07-11	7
104248972	GASTROINTESTINAL DISORDERS	2014-07-18	2014-07-11	7
104277261	GENERAL DISORDERS AND ADMINISTRATION SITE CONDITIONS	2014-08-23	2011-06-21	1159
104344901	METABOLISM AND NUTRITION DISORDERS	2014-07-01	2014-05-20	42
104344901	GENERAL DISORDERS AND ADMINISTRATION SITE CONDITIONS	2014-07-01	2014-05-20	42
104344901	GASTROINTESTINAL DISORDERS	2014-07-01	2014-05-20	42
104344901	RENAL AND URINARY DISORDERS	2014-07-01	2014-05-20	42
105035491	GASTROINTESTINAL DISORDERS	2013-07-31	2013-06-24	37
105045931	CARDIAC DISORDERS	2014-04-30	2014-02-14	75
105077952	RESPIRATORY, THORACIC AND MEDIASTINAL DISORDERS	2014-09-21	2013-11-01	324
105190551	CARDIAC DISORDERS	2014-04-29	2014-03-18	42
105190551	INVESTIGATIONS	2014-04-29	2014-03-18	42
105671332	RESPIRATORY, THORACIC AND MEDIASTINAL DISORDERS	2014-04-28	2014-01-13	105
105844214	PSYCHIATRIC DISORDERS	2014-10-24	2014-09-08	46
106429251	INFECTIONS AND INFESTATIONS	2014-10-21	2014-04-01	203
106429251	RESPIRATORY, THORACIC AND MEDIASTINAL DISORDERS	2014-10-21	2014-04-01	203
106498261	RESPIRATORY, THORACIC AND MEDIASTINAL DISORDERS	2014-11-21	2014-05-21	184
106739411	MUSCULOSKELETAL AND CONNECTIVE TISSUE DISORDERS	2014-10-18	2014-10-13	5
106739411	PSYCHIATRIC DISORDERS	2014-10-18	2014-10-13	5
107461052	GENERAL DISORDERS AND ADMINISTRATION SITE CONDITIONS	2014-09-05	2011-04-19	1235
107461052	NERVOUS SYSTEM DISORDERS	2014-09-05	2011-04-19	1235
107606411	RESPIRATORY, THORACIC AND MEDIASTINAL DISORDERS	2013-09-13	2013-06-28	77
108535671	PSYCHIATRIC DISORDERS	2014-11-17	2014-11-12	5
108611971	RESPIRATORY, THORACIC AND MEDIASTINAL DISORDERS	2015-02-06	2014-12-12	56
108611971	METABOLISM AND NUTRITION DISORDERS	2015-02-06	2014-12-12	56
108611971	INVESTIGATIONS	2015-02-06	2014-12-12	56
7919282	GENERAL DISORDERS AND ADMINISTRATION SITE CONDITIONS	2011-11-07	2011-10-25	13
7919282	MUSCULOSKELETAL AND CONNECTIVE TISSUE DISORDERS	2011-11-07	2011-10-25	13
7919282	NERVOUS SYSTEM DISORDERS	2011-11-07	2011-10-25	13
8099321	RESPIRATORY, THORACIC AND MEDIASTINAL DISORDERS	2011-11-13	2011-09-01	73
8099321	GENERAL DISORDERS AND ADMINISTRATION SITE CONDITIONS	2011-11-13	2011-09-01	73
8099321	GASTROINTESTINAL DISORDERS	2011-11-13	2011-09-01	73
8099321	INFECTIONS AND INFESTATIONS	2011-11-13	2011-09-01	73
109870811	PSYCHIATRIC DISORDERS	2014-09-01	2014-08-22	10
8170591	GASTROINTESTINAL DISORDERS	2011-04-01	2011-03-10	22
8181434	RESPIRATORY, THORACIC AND MEDIASTINAL DISORDERS	2011-11-01	2011-09-01	61
8181434	VASCULAR DISORDERS	2011-11-01	2011-09-01	61
8181434	INFECTIONS AND INFESTATIONS	2011-11-01	2011-09-01	61
8181434	CARDIAC DISORDERS	2011-11-01	2011-09-01	61
8206002	GASTROINTESTINAL DISORDERS	2011-09-01	2011-07-29	34
8206003	REPRODUCTIVE SYSTEM AND BREAST DISORDERS	2011-05-01	2011-04-04	27
8227419	GENERAL DISORDERS AND ADMINISTRATION SITE CONDITIONS	2011-03-18	2011-02-07	39
8227419	CARDIAC DISORDERS	2011-03-18	2011-02-07	39
8227492	RESPIRATORY, THORACIC AND MEDIASTINAL DISORDERS	2011-02-25	2011-02-10	15
8227492	NERVOUS SYSTEM DISORDERS	2011-02-25	2011-02-10	15
110539302	CARDIAC DISORDERS	2015-03-30	2015-03-06	24
110539302	RESPIRATORY, THORACIC AND MEDIASTINAL DISORDERS	2015-03-30	2015-03-06	24
8230925	GASTROINTESTINAL DISORDERS	2011-04-21	2011-02-25	55
8233960	VASCULAR DISORDERS	2011-10-11	2011-09-30	11
110587331	SOCIAL CIRCUMSTANCES	2015-03-23	2015-03-20	3
110587331	GENERAL DISORDERS AND ADMINISTRATION SITE CONDITIONS	2015-03-23	2015-03-20	3
110587331	INVESTIGATIONS	2015-03-23	2015-03-20	3
110587331	METABOLISM AND NUTRITION DISORDERS	2015-03-23	2015-03-20	3
110587331	PSYCHIATRIC DISORDERS	2015-03-23	2015-03-20	3
110587331	GASTROINTESTINAL DISORDERS	2015-03-23	2015-03-20	3
110587331	MUSCULOSKELETAL AND CONNECTIVE TISSUE DISORDERS	2015-03-23	2015-03-20	3
110587331	NERVOUS SYSTEM DISORDERS	2015-03-23	2015-03-20	3
8240501	PSYCHIATRIC DISORDERS	2011-08-01	2011-07-26	6
8252461	GENERAL DISORDERS AND ADMINISTRATION SITE CONDITIONS	2011-05-12	2011-05-03	9
8252461	MUSCULOSKELETAL AND CONNECTIVE TISSUE DISORDERS	2011-05-12	2011-05-03	9
8252461	INJURY, POISONING AND PROCEDURAL COMPLICATIONS	2011-05-12	2011-05-03	9
8252461	NERVOUS SYSTEM DISORDERS	2011-05-12	2011-05-03	9
8257164	GENERAL DISORDERS AND ADMINISTRATION SITE CONDITIONS	2011-09-01	2010-12-10	265
8257164	INFECTIONS AND INFESTATIONS	2011-09-01	2010-12-10	265
110838582	CARDIAC DISORDERS	2015-03-10	2015-02-07	31
110838582	RESPIRATORY, THORACIC AND MEDIASTINAL DISORDERS	2015-03-10	2015-02-07	31
110838582	GENERAL DISORDERS AND ADMINISTRATION SITE CONDITIONS	2015-03-10	2015-02-07	31
110838582	VASCULAR DISORDERS	2015-03-10	2015-02-07	31
110899301	GASTROINTESTINAL DISORDERS	2015-02-10	2015-02-01	9
110899301	NERVOUS SYSTEM DISORDERS	2015-02-10	2015-02-01	9
110899301	PSYCHIATRIC DISORDERS	2015-02-10	2015-02-01	9
8266312	GENERAL DISORDERS AND ADMINISTRATION SITE CONDITIONS	2012-03-28	2012-02-01	56
8266312	GASTROINTESTINAL DISORDERS	2012-03-28	2012-02-01	56
8271141	PSYCHIATRIC DISORDERS	2011-11-05	2011-11-02	3
8271141	NERVOUS SYSTEM DISORDERS	2011-11-05	2011-11-02	3
8283090	GASTROINTESTINAL DISORDERS	2011-09-30	2011-09-01	29
8283090	MUSCULOSKELETAL AND CONNECTIVE TISSUE DISORDERS	2011-09-30	2011-09-01	29
111324875	CARDIAC DISORDERS	2015-05-13	2014-10-01	224
111331031	GENERAL DISORDERS AND ADMINISTRATION SITE CONDITIONS	2015-03-13	2014-11-17	116
8297959	INVESTIGATIONS	2011-12-09	2011-06-10	182
8297959	GENERAL DISORDERS AND ADMINISTRATION SITE CONDITIONS	2011-12-09	2011-06-10	182
8304751	PSYCHIATRIC DISORDERS	2011-11-15	2011-08-24	83
8304751	SKIN AND SUBCUTANEOUS TISSUE DISORDERS	2011-11-15	2011-08-24	83
8304751	NERVOUS SYSTEM DISORDERS	2011-11-15	2011-08-24	83
8304751	GASTROINTESTINAL DISORDERS	2011-11-15	2011-08-24	83
8304751	GENERAL DISORDERS AND ADMINISTRATION SITE CONDITIONS	2011-11-15	2011-08-24	83
8304751	MUSCULOSKELETAL AND CONNECTIVE TISSUE DISORDERS	2011-11-15	2011-08-24	83
8304752	EYE DISORDERS	2011-05-04	2011-04-27	7
8304752	NERVOUS SYSTEM DISORDERS	2011-05-04	2011-04-27	7
8304752	MUSCULOSKELETAL AND CONNECTIVE TISSUE DISORDERS	2011-05-04	2011-04-27	7
8304752	RESPIRATORY, THORACIC AND MEDIASTINAL DISORDERS	2011-05-04	2011-04-27	7
8304752	GASTROINTESTINAL DISORDERS	2011-05-04	2011-04-27	7
8305800	REPRODUCTIVE SYSTEM AND BREAST DISORDERS	2011-10-19	2011-07-25	86
8305800	SKIN AND SUBCUTANEOUS TISSUE DISORDERS	2011-10-19	2011-07-25	86
8305897	PSYCHIATRIC DISORDERS	2012-01-01	2011-11-01	61
8307371	REPRODUCTIVE SYSTEM AND BREAST DISORDERS	2011-05-06	2011-04-30	6
8307371	MUSCULOSKELETAL AND CONNECTIVE TISSUE DISORDERS	2011-05-06	2011-04-30	6
8307371	PSYCHIATRIC DISORDERS	2011-05-06	2011-04-30	6
8326153	RENAL AND URINARY DISORDERS	2012-04-01	2011-10-01	183
8326153	INVESTIGATIONS	2012-04-01	2011-10-01	183
8326153	METABOLISM AND NUTRITION DISORDERS	2012-04-01	2011-10-01	183
8326153	GASTROINTESTINAL DISORDERS	2012-04-01	2011-10-01	183
8348217	EAR AND LABYRINTH DISORDERS	2011-07-05	2011-05-28	38
160055851	GASTROINTESTINAL DISORDERS	2019-02-14	2019-02-11	3
160055851	NERVOUS SYSTEM DISORDERS	2019-02-14	2019-02-11	3
8363691	PSYCHIATRIC DISORDERS	2011-07-26	2011-07-06	20
8371415	BLOOD AND LYMPHATIC SYSTEM DISORDERS	2012-04-05	2012-03-28	8
8371415	INVESTIGATIONS	2012-04-05	2012-03-28	8
111965141	PSYCHIATRIC DISORDERS	2015-05-29	2015-05-25	4
111965141	GASTROINTESTINAL DISORDERS	2015-05-29	2015-05-25	4
111965141	INVESTIGATIONS	2015-05-29	2015-05-25	4
8383357	SKIN AND SUBCUTANEOUS TISSUE DISORDERS	2012-04-23	2012-03-21	33
8383357	GASTROINTESTINAL DISORDERS	2012-04-23	2012-03-21	33
112350002	GASTROINTESTINAL DISORDERS	2014-12-11	2014-10-20	52
8422388	RENAL AND URINARY DISORDERS	2011-06-10	2011-05-26	15
8422388	RESPIRATORY, THORACIC AND MEDIASTINAL DISORDERS	2011-06-10	2011-05-26	15
8442595	RESPIRATORY, THORACIC AND MEDIASTINAL DISORDERS	2012-05-31	2012-05-29	2
112658731	PSYCHIATRIC DISORDERS	2015-05-29	2015-05-25	4
112658731	METABOLISM AND NUTRITION DISORDERS	2015-05-29	2015-05-25	4
112658731	GASTROINTESTINAL DISORDERS	2015-05-29	2015-05-25	4
112658731	GENERAL DISORDERS AND ADMINISTRATION SITE CONDITIONS	2015-05-29	2015-05-25	4
112658731	INVESTIGATIONS	2015-05-29	2015-05-25	4
8449462	INVESTIGATIONS	2012-04-18	2012-04-14	4
8449462	PSYCHIATRIC DISORDERS	2012-04-18	2012-04-14	4
8449462	SKIN AND SUBCUTANEOUS TISSUE DISORDERS	2012-04-18	2012-04-14	4
8449462	METABOLISM AND NUTRITION DISORDERS	2012-04-18	2012-04-14	4
8449462	GASTROINTESTINAL DISORDERS	2012-04-18	2012-04-14	4
112769552	GENERAL DISORDERS AND ADMINISTRATION SITE CONDITIONS	2014-10-21	2014-03-03	232
8454162	VASCULAR DISORDERS	2011-05-22	2011-01-06	136
84567584	INFECTIONS AND INFESTATIONS	2011-10-26	2011-09-16	40
84567584	HEPATOBILIARY DISORDERS	2011-10-26	2011-09-16	40
112774842	GENERAL DISORDERS AND ADMINISTRATION SITE CONDITIONS	2014-10-11	2014-01-23	261
112831031	PSYCHIATRIC DISORDERS	2015-06-15	2015-06-01	14
8469572	PSYCHIATRIC DISORDERS	2012-05-30	2012-05-29	1
8469572	INFECTIONS AND INFESTATIONS	2012-05-30	2012-05-29	1
8469572	GENERAL DISORDERS AND ADMINISTRATION SITE CONDITIONS	2012-05-30	2012-05-29	1
8469572	GASTROINTESTINAL DISORDERS	2012-05-30	2012-05-29	1
8469572	MUSCULOSKELETAL AND CONNECTIVE TISSUE DISORDERS	2012-05-30	2012-05-29	1
8469572	RESPIRATORY, THORACIC AND MEDIASTINAL DISORDERS	2012-05-30	2012-05-29	1
112882501	GENERAL DISORDERS AND ADMINISTRATION SITE CONDITIONS	2013-09-21	2013-05-28	116
112897381	GENERAL DISORDERS AND ADMINISTRATION SITE CONDITIONS	2013-09-20	2013-04-29	144
113120291	GASTROINTESTINAL DISORDERS	2014-05-30	2014-05-28	2
8507274	GENERAL DISORDERS AND ADMINISTRATION SITE CONDITIONS	2012-02-01	2011-06-15	231
8507274	RESPIRATORY, THORACIC AND MEDIASTINAL DISORDERS	2012-02-01	2011-06-15	231
8507274	METABOLISM AND NUTRITION DISORDERS	2012-02-01	2011-06-15	231
8507274	CARDIAC DISORDERS	2012-02-01	2011-06-15	231
8507274	VASCULAR DISORDERS	2012-02-01	2011-06-15	231
8507274	NERVOUS SYSTEM DISORDERS	2012-02-01	2011-06-15	231
8507274	PSYCHIATRIC DISORDERS	2012-02-01	2011-06-15	231
161562631	VASCULAR DISORDERS	2017-03-25	2016-03-25	365
161562631	RESPIRATORY, THORACIC AND MEDIASTINAL DISORDERS	2017-03-25	2016-03-25	365
113283721	GENERAL DISORDERS AND ADMINISTRATION SITE CONDITIONS	2013-09-20	2013-04-29	144
113284841	GENERAL DISORDERS AND ADMINISTRATION SITE CONDITIONS	2014-10-11	2014-01-23	261
113287662	RESPIRATORY, THORACIC AND MEDIASTINAL DISORDERS	2014-01-15	2014-01-13	2
113288041	RESPIRATORY, THORACIC AND MEDIASTINAL DISORDERS	2014-04-03	2014-01-13	80
113288071	RESPIRATORY, THORACIC AND MEDIASTINAL DISORDERS	2014-02-02	2014-01-13	20
113303411	GENERAL DISORDERS AND ADMINISTRATION SITE CONDITIONS	2013-09-21	2013-05-28	116
212700141	SKIN AND SUBCUTANEOUS TISSUE DISORDERS	2022-08-06	2022-08-05	1
212700141	MUSCULOSKELETAL AND CONNECTIVE TISSUE DISORDERS	2022-08-06	2022-08-05	1
212700141	GENERAL DISORDERS AND ADMINISTRATION SITE CONDITIONS	2022-08-06	2022-08-05	1
162060881	GASTROINTESTINAL DISORDERS	2019-04-15	2019-04-12	3
162060881	NERVOUS SYSTEM DISORDERS	2019-04-15	2019-04-12	3
162060881	INVESTIGATIONS	2019-04-15	2019-04-12	3
8569069	PSYCHIATRIC DISORDERS	2012-01-20	2012-01-16	4
8576526	GENERAL DISORDERS AND ADMINISTRATION SITE CONDITIONS	2012-04-01	2012-03-23	9
8576526	METABOLISM AND NUTRITION DISORDERS	2012-04-01	2012-03-23	9
8576526	VASCULAR DISORDERS	2012-04-01	2012-03-23	9
162228471	INVESTIGATIONS	2018-05-01	2018-03-28	34
162228471	GASTROINTESTINAL DISORDERS	2018-05-01	2018-03-28	34
8590888	RESPIRATORY, THORACIC AND MEDIASTINAL DISORDERS	2012-06-30	2012-06-05	25
114017971	METABOLISM AND NUTRITION DISORDERS	2012-01-16	2011-12-14	33
114017971	GASTROINTESTINAL DISORDERS	2012-01-16	2011-12-14	33
213807183	SKIN AND SUBCUTANEOUS TISSUE DISORDERS	2022-09-12	2022-08-10	33
114284262	RESPIRATORY, THORACIC AND MEDIASTINAL DISORDERS	2014-06-29	2014-04-03	87
114315152	CARDIAC DISORDERS	2014-04-29	2014-03-18	42
114315152	INVESTIGATIONS	2014-04-29	2014-03-18	42
86431132	GASTROINTESTINAL DISORDERS	2012-06-16	2012-06-11	5
86822053	RESPIRATORY, THORACIC AND MEDIASTINAL DISORDERS	2012-04-20	2011-10-11	192
86822053	INFECTIONS AND INFESTATIONS	2012-04-20	2011-10-11	192
86875012	PSYCHIATRIC DISORDERS	2012-05-28	2012-05-22	6
86875012	METABOLISM AND NUTRITION DISORDERS	2012-05-28	2012-05-22	6
86875012	GASTROINTESTINAL DISORDERS	2012-05-28	2012-05-22	6
86875012	RESPIRATORY, THORACIC AND MEDIASTINAL DISORDERS	2012-05-28	2012-05-22	6
86875012	NERVOUS SYSTEM DISORDERS	2012-05-28	2012-05-22	6
86875012	INVESTIGATIONS	2012-05-28	2012-05-22	6
86875012	MUSCULOSKELETAL AND CONNECTIVE TISSUE DISORDERS	2012-05-28	2012-05-22	6
86875012	CARDIAC DISORDERS	2012-05-28	2012-05-22	6
86875423	GASTROINTESTINAL DISORDERS	2011-11-24	2011-11-15	9
86875423	RENAL AND URINARY DISORDERS	2011-11-24	2011-11-15	9
114552711	RESPIRATORY, THORACIC AND MEDIASTINAL DISORDERS	2014-06-29	2014-04-03	87
214241391	INVESTIGATIONS	2022-09-21	2022-08-31	21
114752931	MUSCULOSKELETAL AND CONNECTIVE TISSUE DISORDERS	2015-09-04	2014-09-02	367
114752931	GASTROINTESTINAL DISORDERS	2015-09-04	2014-09-02	367
114752931	PSYCHIATRIC DISORDERS	2015-09-04	2014-09-02	367
114752931	GENERAL DISORDERS AND ADMINISTRATION SITE CONDITIONS	2015-09-04	2014-09-02	367
114752931	CARDIAC DISORDERS	2015-09-04	2014-09-02	367
114752931	INVESTIGATIONS	2015-09-04	2014-09-02	367
114778902	RESPIRATORY, THORACIC AND MEDIASTINAL DISORDERS	2015-07-13	2015-06-16	27
87350312	RESPIRATORY, THORACIC AND MEDIASTINAL DISORDERS	2012-07-20	2012-05-25	56
87350312	GENERAL DISORDERS AND ADMINISTRATION SITE CONDITIONS	2012-07-20	2012-05-25	56
114984323	RESPIRATORY, THORACIC AND MEDIASTINAL DISORDERS	2015-08-27	2015-05-21	98
114984323	INFECTIONS AND INFESTATIONS	2015-08-27	2015-05-21	98
114996791	MUSCULOSKELETAL AND CONNECTIVE TISSUE DISORDERS	2015-09-09	2015-09-06	3
114996791	GENERAL DISORDERS AND ADMINISTRATION SITE CONDITIONS	2015-09-09	2015-09-06	3
114996791	METABOLISM AND NUTRITION DISORDERS	2015-09-09	2015-09-06	3
114996791	RESPIRATORY, THORACIC AND MEDIASTINAL DISORDERS	2015-09-09	2015-09-06	3
114996791	NERVOUS SYSTEM DISORDERS	2015-09-09	2015-09-06	3
114996791	INVESTIGATIONS	2015-09-09	2015-09-06	3
87842482	SKIN AND SUBCUTANEOUS TISSUE DISORDERS	2012-07-18	2012-07-17	1
87861342	GASTROINTESTINAL DISORDERS	2012-09-03	2012-03-06	181
87861342	GENERAL DISORDERS AND ADMINISTRATION SITE CONDITIONS	2012-09-03	2012-03-06	181
88213143	GENERAL DISORDERS AND ADMINISTRATION SITE CONDITIONS	2012-09-09	2012-07-16	55
88213143	METABOLISM AND NUTRITION DISORDERS	2012-09-09	2012-07-16	55
164050691	METABOLISM AND NUTRITION DISORDERS	2019-04-01	2019-03-30	2
164050691	RESPIRATORY, THORACIC AND MEDIASTINAL DISORDERS	2019-04-01	2019-03-30	2
164050691	INVESTIGATIONS	2019-04-01	2019-03-30	2
164050691	VASCULAR DISORDERS	2019-04-01	2019-03-30	2
164050691	PSYCHIATRIC DISORDERS	2019-04-01	2019-03-30	2
164050691	MUSCULOSKELETAL AND CONNECTIVE TISSUE DISORDERS	2019-04-01	2019-03-30	2
164050691	EYE DISORDERS	2019-04-01	2019-03-30	2
164050691	NERVOUS SYSTEM DISORDERS	2019-04-01	2019-03-30	2
88333352	SURGICAL AND MEDICAL PROCEDURES	2012-09-24	2012-05-02	145
115883142	RESPIRATORY, THORACIC AND MEDIASTINAL DISORDERS	2014-04-26	2013-12-05	142
115906391	CARDIAC DISORDERS	2015-05-13	2014-10-01	224
88475753	NEOPLASMS BENIGN, MALIGNANT AND UNSPECIFIED (INCL CYSTS AND POLYPS)	2012-10-11	2012-07-27	76
88475753	INFECTIONS AND INFESTATIONS	2012-10-11	2012-07-27	76
88493181	INVESTIGATIONS	2012-06-10	2012-06-04	6
88493181	GASTROINTESTINAL DISORDERS	2012-06-10	2012-06-04	6
88493181	NERVOUS SYSTEM DISORDERS	2012-06-10	2012-06-04	6
88493181	GENERAL DISORDERS AND ADMINISTRATION SITE CONDITIONS	2012-06-10	2012-06-04	6
88507191	PSYCHIATRIC DISORDERS	2012-07-15	2012-07-04	11
88507191	SURGICAL AND MEDICAL PROCEDURES	2012-07-15	2012-07-04	11
164606792	GASTROINTESTINAL DISORDERS	2019-06-10	2019-06-04	6
164606792	INVESTIGATIONS	2019-06-10	2019-06-04	6
164606792	PSYCHIATRIC DISORDERS	2019-06-10	2019-06-04	6
164606792	METABOLISM AND NUTRITION DISORDERS	2019-06-10	2019-06-04	6
164606792	GENERAL DISORDERS AND ADMINISTRATION SITE CONDITIONS	2019-06-10	2019-06-04	6
164606792	NERVOUS SYSTEM DISORDERS	2019-06-10	2019-06-04	6
164606792	MUSCULOSKELETAL AND CONNECTIVE TISSUE DISORDERS	2019-06-10	2019-06-04	6
164606792	INJURY, POISONING AND PROCEDURAL COMPLICATIONS	2019-06-10	2019-06-04	6
164606792	RESPIRATORY, THORACIC AND MEDIASTINAL DISORDERS	2019-06-10	2019-06-04	6
88584732	RESPIRATORY, THORACIC AND MEDIASTINAL DISORDERS	2011-09-26	2011-09-11	15
88660554	GENERAL DISORDERS AND ADMINISTRATION SITE CONDITIONS	2011-06-28	2011-06-13	15
88660554	METABOLISM AND NUTRITION DISORDERS	2011-06-28	2011-06-13	15
88660554	RESPIRATORY, THORACIC AND MEDIASTINAL DISORDERS	2011-06-28	2011-06-13	15
88660554	PSYCHIATRIC DISORDERS	2011-06-28	2011-06-13	15
116062441	RESPIRATORY, THORACIC AND MEDIASTINAL DISORDERS	2014-01-15	2014-01-13	2
89109574	GASTROINTESTINAL DISORDERS	2012-10-20	2012-09-07	43
89109574	NERVOUS SYSTEM DISORDERS	2012-10-20	2012-09-07	43
89109574	METABOLISM AND NUTRITION DISORDERS	2012-10-20	2012-09-07	43
89109574	INFECTIONS AND INFESTATIONS	2012-10-20	2012-09-07	43
89109574	INVESTIGATIONS	2012-10-20	2012-09-07	43
116609211	GASTROINTESTINAL DISORDERS	2014-10-10	2014-10-09	1
89210621	GASTROINTESTINAL DISORDERS	2012-10-18	2012-10-12	6
89210621	MUSCULOSKELETAL AND CONNECTIVE TISSUE DISORDERS	2012-10-18	2012-10-12	6
89374941	GASTROINTESTINAL DISORDERS	2012-11-16	2012-09-12	65
117217032	GENERAL DISORDERS AND ADMINISTRATION SITE CONDITIONS	2015-11-02	2011-01-06	1761
89880921	HEPATOBILIARY DISORDERS	2012-07-29	2012-04-11	109
89921753	GENERAL DISORDERS AND ADMINISTRATION SITE CONDITIONS	2012-11-16	2012-11-14	2
89921753	INFECTIONS AND INFESTATIONS	2012-11-16	2012-11-14	2
117393661	PSYCHIATRIC DISORDERS	2014-10-24	2014-09-08	46
166374031	GENERAL DISORDERS AND ADMINISTRATION SITE CONDITIONS	2017-01-25	2016-06-16	223
166374031	PSYCHIATRIC DISORDERS	2017-01-25	2016-06-16	223
166411501	RESPIRATORY, THORACIC AND MEDIASTINAL DISORDERS	2018-06-15	2018-04-16	60
166411501	PSYCHIATRIC DISORDERS	2018-06-15	2018-04-16	60
90236941	INJURY, POISONING AND PROCEDURAL COMPLICATIONS	2012-10-18	2012-10-09	9
117677451	METABOLISM AND NUTRITION DISORDERS	2015-11-10	2015-10-20	21
117677451	GASTROINTESTINAL DISORDERS	2015-11-10	2015-10-20	21
90685111	NERVOUS SYSTEM DISORDERS	2012-12-28	2012-12-19	9
90707101	GENERAL DISORDERS AND ADMINISTRATION SITE CONDITIONS	2012-11-07	2012-11-06	1
90707101	NERVOUS SYSTEM DISORDERS	2012-11-07	2012-11-06	1
90956443	INFECTIONS AND INFESTATIONS	2013-01-30	2012-04-11	294
90956443	RENAL AND URINARY DISORDERS	2013-01-30	2012-04-11	294
90982241	INFECTIONS AND INFESTATIONS	2013-01-24	2012-10-10	106
91160463	RESPIRATORY, THORACIC AND MEDIASTINAL DISORDERS	2012-12-10	2012-11-27	13
91160463	GASTROINTESTINAL DISORDERS	2012-12-10	2012-11-27	13
91160463	INFECTIONS AND INFESTATIONS	2012-12-10	2012-11-27	13
91160463	RENAL AND URINARY DISORDERS	2012-12-10	2012-11-27	13
91161944	MUSCULOSKELETAL AND CONNECTIVE TISSUE DISORDERS	2013-02-03	2012-10-17	109
91161944	INJURY, POISONING AND PROCEDURAL COMPLICATIONS	2013-02-03	2012-10-17	109
91161944	RESPIRATORY, THORACIC AND MEDIASTINAL DISORDERS	2013-02-03	2012-10-17	109
91161944	GENERAL DISORDERS AND ADMINISTRATION SITE CONDITIONS	2013-02-03	2012-10-17	109
91161944	INFECTIONS AND INFESTATIONS	2013-02-03	2012-10-17	109
91161944	VASCULAR DISORDERS	2013-02-03	2012-10-17	109
91161944	INVESTIGATIONS	2013-02-03	2012-10-17	109
91207652	GASTROINTESTINAL DISORDERS	2013-02-12	2013-02-11	1
91207652	SKIN AND SUBCUTANEOUS TISSUE DISORDERS	2013-02-12	2013-02-11	1
91356902	GENERAL DISORDERS AND ADMINISTRATION SITE CONDITIONS	2012-08-02	2012-04-12	112
91356902	RESPIRATORY, THORACIC AND MEDIASTINAL DISORDERS	2012-08-02	2012-04-12	112
91496444	CARDIAC DISORDERS	2013-01-18	2012-05-20	243
91496444	RESPIRATORY, THORACIC AND MEDIASTINAL DISORDERS	2013-01-18	2012-05-20	243
118830201	RESPIRATORY, THORACIC AND MEDIASTINAL DISORDERS	2014-01-23	2013-06-01	236
118873201	METABOLISM AND NUTRITION DISORDERS	2015-12-16	2015-12-15	1
118873201	NERVOUS SYSTEM DISORDERS	2015-12-16	2015-12-15	1
118873201	PSYCHIATRIC DISORDERS	2015-12-16	2015-12-15	1
118873201	SKIN AND SUBCUTANEOUS TISSUE DISORDERS	2015-12-16	2015-12-15	1
91549431	GENERAL DISORDERS AND ADMINISTRATION SITE CONDITIONS	2012-08-07	2012-06-20	48
91549431	RESPIRATORY, THORACIC AND MEDIASTINAL DISORDERS	2012-08-07	2012-06-20	48
119184882	GENERAL DISORDERS AND ADMINISTRATION SITE CONDITIONS	2015-12-26	2011-04-06	1725
91795121	GASTROINTESTINAL DISORDERS	2013-02-08	2013-01-25	14
91795121	VASCULAR DISORDERS	2013-02-08	2013-01-25	14
91795121	GENERAL DISORDERS AND ADMINISTRATION SITE CONDITIONS	2013-02-08	2013-01-25	14
91795121	INFECTIONS AND INFESTATIONS	2013-02-08	2013-01-25	14
91970521	GENERAL DISORDERS AND ADMINISTRATION SITE CONDITIONS	2013-02-14	2013-01-28	17
91970521	IMMUNE SYSTEM DISORDERS	2013-02-14	2013-01-28	17
91979551	SURGICAL AND MEDICAL PROCEDURES	2012-10-30	2012-10-29	1
91979551	GENERAL DISORDERS AND ADMINISTRATION SITE CONDITIONS	2012-10-30	2012-10-29	1
119766863	GENERAL DISORDERS AND ADMINISTRATION SITE CONDITIONS	2016-01-14	2011-06-09	1680
220193892	SKIN AND SUBCUTANEOUS TISSUE DISORDERS	2022-12-01	2022-11-30	1
120750782	RESPIRATORY, THORACIC AND MEDIASTINAL DISORDERS	2015-03-10	2014-10-15	146
220322721	PSYCHIATRIC DISORDERS	2023-02-10	2023-02-09	1
92558641	RESPIRATORY, THORACIC AND MEDIASTINAL DISORDERS	2013-03-05	2013-01-30	34
92653672	NERVOUS SYSTEM DISORDERS	2012-12-10	2011-06-14	545
92653672	MUSCULOSKELETAL AND CONNECTIVE TISSUE DISORDERS	2012-12-10	2011-06-14	545
92653672	SURGICAL AND MEDICAL PROCEDURES	2012-12-10	2011-06-14	545
92653672	GENERAL DISORDERS AND ADMINISTRATION SITE CONDITIONS	2012-12-10	2011-06-14	545
169656281	RESPIRATORY, THORACIC AND MEDIASTINAL DISORDERS	2019-10-06	2019-10-05	1
169656281	GASTROINTESTINAL DISORDERS	2019-10-06	2019-10-05	1
121730651	RESPIRATORY, THORACIC AND MEDIASTINAL DISORDERS	2014-01-23	2012-02-23	700
121730651	INJURY, POISONING AND PROCEDURAL COMPLICATIONS	2014-01-23	2012-02-23	700
121735291	RESPIRATORY, THORACIC AND MEDIASTINAL DISORDERS	2015-04-22	2014-11-29	144
93065524	RESPIRATORY, THORACIC AND MEDIASTINAL DISORDERS	2013-05-12	2013-03-19	54
93219173	INVESTIGATIONS	2013-03-21	2013-03-19	2
93219173	CARDIAC DISORDERS	2013-03-21	2013-03-19	2
169924791	NERVOUS SYSTEM DISORDERS	2018-01-21	2018-01-19	2
169924791	MUSCULOSKELETAL AND CONNECTIVE TISSUE DISORDERS	2018-01-21	2018-01-19	2
122117472	RESPIRATORY, THORACIC AND MEDIASTINAL DISORDERS	2013-11-02	2013-10-07	26
122117472	GASTROINTESTINAL DISORDERS	2013-11-02	2013-10-07	26
122145541	RESPIRATORY, THORACIC AND MEDIASTINAL DISORDERS	2015-05-07	2015-03-24	44
93430262	PSYCHIATRIC DISORDERS	2013-04-09	2013-03-28	12
93430262	NERVOUS SYSTEM DISORDERS	2013-04-09	2013-03-28	12
93430262	GENERAL DISORDERS AND ADMINISTRATION SITE CONDITIONS	2013-04-09	2013-03-28	12
93430262	RESPIRATORY, THORACIC AND MEDIASTINAL DISORDERS	2013-04-09	2013-03-28	12
122200341	NERVOUS SYSTEM DISORDERS	2016-03-16	2016-03-09	7
122200341	GENERAL DISORDERS AND ADMINISTRATION SITE CONDITIONS	2016-03-16	2016-03-09	7
122200341	METABOLISM AND NUTRITION DISORDERS	2016-03-16	2016-03-09	7
122200341	GASTROINTESTINAL DISORDERS	2016-03-16	2016-03-09	7
122200341	PSYCHIATRIC DISORDERS	2016-03-16	2016-03-09	7
122200341	SKIN AND SUBCUTANEOUS TISSUE DISORDERS	2016-03-16	2016-03-09	7
122200341	INVESTIGATIONS	2016-03-16	2016-03-09	7
93459231	GENERAL DISORDERS AND ADMINISTRATION SITE CONDITIONS	2013-02-12	2012-01-23	386
93470434	GASTROINTESTINAL DISORDERS	2013-05-24	2012-09-05	261
93511181	SKIN AND SUBCUTANEOUS TISSUE DISORDERS	2012-12-01	2012-11-05	26
93609283	MUSCULOSKELETAL AND CONNECTIVE TISSUE DISORDERS	2013-02-15	2012-09-06	162
122523121	GENERAL DISORDERS AND ADMINISTRATION SITE CONDITIONS	2016-03-15	2016-03-14	1
122523121	INVESTIGATIONS	2016-03-15	2016-03-14	1
122523121	PSYCHIATRIC DISORDERS	2016-03-15	2016-03-14	1
93704182	RESPIRATORY, THORACIC AND MEDIASTINAL DISORDERS	2011-04-01	2011-02-15	45
93704182	GENERAL DISORDERS AND ADMINISTRATION SITE CONDITIONS	2011-04-01	2011-02-15	45
93704182	GASTROINTESTINAL DISORDERS	2011-04-01	2011-02-15	45
93707981	RESPIRATORY, THORACIC AND MEDIASTINAL DISORDERS	2013-05-28	2013-05-01	27
93747301	GASTROINTESTINAL DISORDERS	2012-11-23	2012-11-20	3
93747301	PSYCHIATRIC DISORDERS	2012-11-23	2012-11-20	3
93747301	METABOLISM AND NUTRITION DISORDERS	2012-11-23	2012-11-20	3
93747301	INVESTIGATIONS	2012-11-23	2012-11-20	3
221520631	GENERAL DISORDERS AND ADMINISTRATION SITE CONDITIONS	2023-03-19	2022-05-19	304
122704711	GENERAL DISORDERS AND ADMINISTRATION SITE CONDITIONS	2016-04-12	2016-03-03	40
122704711	MUSCULOSKELETAL AND CONNECTIVE TISSUE DISORDERS	2016-04-12	2016-03-03	40
122704711	NERVOUS SYSTEM DISORDERS	2016-04-12	2016-03-03	40
122704711	RESPIRATORY, THORACIC AND MEDIASTINAL DISORDERS	2016-04-12	2016-03-03	40
122704711	SOCIAL CIRCUMSTANCES	2016-04-12	2016-03-03	40
122704711	GASTROINTESTINAL DISORDERS	2016-04-12	2016-03-03	40
122704711	RENAL AND URINARY DISORDERS	2016-04-12	2016-03-03	40
122704711	SKIN AND SUBCUTANEOUS TISSUE DISORDERS	2016-04-12	2016-03-03	40
122704711	PSYCHIATRIC DISORDERS	2016-04-12	2016-03-03	40
122704711	INVESTIGATIONS	2016-04-12	2016-03-03	40
93877331	GASTROINTESTINAL DISORDERS	2013-04-24	2013-04-21	3
93877331	METABOLISM AND NUTRITION DISORDERS	2013-04-24	2013-04-21	3
93877331	MUSCULOSKELETAL AND CONNECTIVE TISSUE DISORDERS	2013-04-24	2013-04-21	3
93910051	VASCULAR DISORDERS	2013-01-29	2013-01-18	11
93910051	GENERAL DISORDERS AND ADMINISTRATION SITE CONDITIONS	2013-01-29	2013-01-18	11
93912171	CARDIAC DISORDERS	2013-05-19	2013-04-21	28
93932145	RESPIRATORY, THORACIC AND MEDIASTINAL DISORDERS	2013-05-28	2013-04-18	40
122985271	IMMUNE SYSTEM DISORDERS	2016-04-13	2016-03-03	41
122985271	NERVOUS SYSTEM DISORDERS	2016-04-13	2016-03-03	41
122985271	RESPIRATORY, THORACIC AND MEDIASTINAL DISORDERS	2016-04-13	2016-03-03	41
122985271	GENERAL DISORDERS AND ADMINISTRATION SITE CONDITIONS	2016-04-13	2016-03-03	41
122985271	SKIN AND SUBCUTANEOUS TISSUE DISORDERS	2016-04-13	2016-03-03	41
122985271	EYE DISORDERS	2016-04-13	2016-03-03	41
122985271	PSYCHIATRIC DISORDERS	2016-04-13	2016-03-03	41
122985271	MUSCULOSKELETAL AND CONNECTIVE TISSUE DISORDERS	2016-04-13	2016-03-03	41
122985271	GASTROINTESTINAL DISORDERS	2016-04-13	2016-03-03	41
122985271	RENAL AND URINARY DISORDERS	2016-04-13	2016-03-03	41
122985271	INVESTIGATIONS	2016-04-13	2016-03-03	41
94358003	INFECTIONS AND INFESTATIONS	2012-08-05	2012-07-03	33
123253461	PSYCHIATRIC DISORDERS	2012-12-03	2012-11-01	32
94449021	REPRODUCTIVE SYSTEM AND BREAST DISORDERS	2013-03-17	2012-09-06	192
123859092	INFECTIONS AND INFESTATIONS	2016-04-23	2016-04-22	1
123859092	GENERAL DISORDERS AND ADMINISTRATION SITE CONDITIONS	2016-04-23	2016-04-22	1
94698691	GASTROINTESTINAL DISORDERS	2013-02-11	2013-02-07	4
124135482	GASTROINTESTINAL DISORDERS	2013-07-04	2013-07-02	2
124135482	NEOPLASMS BENIGN, MALIGNANT AND UNSPECIFIED (INCL CYSTS AND POLYPS)	2013-07-04	2013-07-02	2
124135482	GENERAL DISORDERS AND ADMINISTRATION SITE CONDITIONS	2013-07-04	2013-07-02	2
124135482	RESPIRATORY, THORACIC AND MEDIASTINAL DISORDERS	2013-07-04	2013-07-02	2
124135482	RENAL AND URINARY DISORDERS	2013-07-04	2013-07-02	2
223225091	NERVOUS SYSTEM DISORDERS	2023-02-21	2023-02-17	4
223225091	RESPIRATORY, THORACIC AND MEDIASTINAL DISORDERS	2023-02-21	2023-02-17	4
223225091	PSYCHIATRIC DISORDERS	2023-02-21	2023-02-17	4
223225091	GASTROINTESTINAL DISORDERS	2023-02-21	2023-02-17	4
223225091	INFECTIONS AND INFESTATIONS	2023-02-21	2023-02-17	4
95544021	GENERAL DISORDERS AND ADMINISTRATION SITE CONDITIONS	2012-10-20	2012-10-18	2
95544021	METABOLISM AND NUTRITION DISORDERS	2012-10-20	2012-10-18	2
223378161	PSYCHIATRIC DISORDERS	2023-05-16	2023-05-10	6
223378161	NERVOUS SYSTEM DISORDERS	2023-05-16	2023-05-10	6
95613191	RESPIRATORY, THORACIC AND MEDIASTINAL DISORDERS	2013-07-27	2013-06-25	32
124782371	GASTROINTESTINAL DISORDERS	2016-05-09	2015-08-03	280
124782371	RESPIRATORY, THORACIC AND MEDIASTINAL DISORDERS	2016-05-09	2015-08-03	280
124782371	GENERAL DISORDERS AND ADMINISTRATION SITE CONDITIONS	2016-05-09	2015-08-03	280
223508151	NERVOUS SYSTEM DISORDERS	2023-05-18	2023-05-10	8
223508151	PSYCHIATRIC DISORDERS	2023-05-18	2023-05-10	8
223508151	INVESTIGATIONS	2023-05-18	2023-05-10	8
223508151	CARDIAC DISORDERS	2023-05-18	2023-05-10	8
124871901	NERVOUS SYSTEM DISORDERS	2016-06-08	2016-06-03	5
124871901	GENERAL DISORDERS AND ADMINISTRATION SITE CONDITIONS	2016-06-08	2016-06-03	5
124871901	GASTROINTESTINAL DISORDERS	2016-06-08	2016-06-03	5
96119772	GENERAL DISORDERS AND ADMINISTRATION SITE CONDITIONS	2013-08-28	2013-07-03	56
96463033	INJURY, POISONING AND PROCEDURAL COMPLICATIONS	2013-10-21	2013-01-22	272
125388401	METABOLISM AND NUTRITION DISORDERS	2016-04-23	2016-04-21	2
125388401	GENERAL DISORDERS AND ADMINISTRATION SITE CONDITIONS	2016-04-23	2016-04-21	2
125388401	GASTROINTESTINAL DISORDERS	2016-04-23	2016-04-21	2
96754286	BLOOD AND LYMPHATIC SYSTEM DISORDERS	2013-10-01	2013-08-09	53
96754286	VASCULAR DISORDERS	2013-10-01	2013-08-09	53
96754286	CARDIAC DISORDERS	2013-10-01	2013-08-09	53
96754286	GASTROINTESTINAL DISORDERS	2013-10-01	2013-08-09	53
175021071	INVESTIGATIONS	2020-02-12	2020-01-07	36
175021071	GASTROINTESTINAL DISORDERS	2020-02-12	2020-01-07	36
96963781	PSYCHIATRIC DISORDERS	2013-11-01	2013-10-16	16
96963781	RESPIRATORY, THORACIC AND MEDIASTINAL DISORDERS	2013-11-01	2013-10-16	16
96963781	MUSCULOSKELETAL AND CONNECTIVE TISSUE DISORDERS	2013-11-01	2013-10-16	16
97022992	GASTROINTESTINAL DISORDERS	2013-02-21	2013-01-23	29
126039151	INFECTIONS AND INFESTATIONS	2014-04-05	2014-03-05	31
126039151	PSYCHIATRIC DISORDERS	2014-04-05	2014-03-05	31
97161471	INFECTIONS AND INFESTATIONS	2013-09-27	2013-08-28	30
126105721	RESPIRATORY, THORACIC AND MEDIASTINAL DISORDERS	2016-05-30	2016-05-28	2
97248172	CARDIAC DISORDERS	2013-11-20	2013-10-30	21
97274632	GASTROINTESTINAL DISORDERS	2013-07-04	2013-07-02	2
97274632	NEOPLASMS BENIGN, MALIGNANT AND UNSPECIFIED (INCL CYSTS AND POLYPS)	2013-07-04	2013-07-02	2
97274632	GENERAL DISORDERS AND ADMINISTRATION SITE CONDITIONS	2013-07-04	2013-07-02	2
97274632	RESPIRATORY, THORACIC AND MEDIASTINAL DISORDERS	2013-07-04	2013-07-02	2
97274632	RENAL AND URINARY DISORDERS	2013-07-04	2013-07-02	2
97298391	INJURY, POISONING AND PROCEDURAL COMPLICATIONS	2013-11-22	2012-10-07	411
97298391	VASCULAR DISORDERS	2013-11-22	2012-10-07	411
175469602	RESPIRATORY, THORACIC AND MEDIASTINAL DISORDERS	2020-03-07	2020-03-04	3
175469602	SKIN AND SUBCUTANEOUS TISSUE DISORDERS	2020-03-07	2020-03-04	3
97364381	MUSCULOSKELETAL AND CONNECTIVE TISSUE DISORDERS	2013-10-15	2013-08-30	46
97428192	RESPIRATORY, THORACIC AND MEDIASTINAL DISORDERS	2013-10-14	2013-06-20	116
97428192	PSYCHIATRIC DISORDERS	2013-10-14	2013-06-20	116
97444973	RESPIRATORY, THORACIC AND MEDIASTINAL DISORDERS	2013-09-13	2013-06-28	77
97526351	GASTROINTESTINAL DISORDERS	2013-11-22	2013-10-28	25
97526351	CARDIAC DISORDERS	2013-11-22	2013-10-28	25
97526351	INJURY, POISONING AND PROCEDURAL COMPLICATIONS	2013-11-22	2013-10-28	25
97526351	INVESTIGATIONS	2013-11-22	2013-10-28	25
126515442	PSYCHIATRIC DISORDERS	2011-06-25	2011-06-22	3
126515442	GENERAL DISORDERS AND ADMINISTRATION SITE CONDITIONS	2011-06-25	2011-06-22	3
126515442	METABOLISM AND NUTRITION DISORDERS	2011-06-25	2011-06-22	3
126515442	GASTROINTESTINAL DISORDERS	2011-06-25	2011-06-22	3
126515442	INVESTIGATIONS	2011-06-25	2011-06-22	3
97712451	RESPIRATORY, THORACIC AND MEDIASTINAL DISORDERS	2013-09-23	2013-09-17	6
97712451	INFECTIONS AND INFESTATIONS	2013-09-23	2013-09-17	6
97753931	INVESTIGATIONS	2013-11-14	2013-10-22	23
97753931	INJURY, POISONING AND PROCEDURAL COMPLICATIONS	2013-11-14	2013-10-22	23
126699482	INFECTIONS AND INFESTATIONS	2015-12-17	2015-11-06	41
97862302	GASTROINTESTINAL DISORDERS	2013-07-04	2013-07-02	2
97862302	NEOPLASMS BENIGN, MALIGNANT AND UNSPECIFIED (INCL CYSTS AND POLYPS)	2013-07-04	2013-07-02	2
97862302	GENERAL DISORDERS AND ADMINISTRATION SITE CONDITIONS	2013-07-04	2013-07-02	2
97862302	RESPIRATORY, THORACIC AND MEDIASTINAL DISORDERS	2013-07-04	2013-07-02	2
97862302	RENAL AND URINARY DISORDERS	2013-07-04	2013-07-02	2
97862302	METABOLISM AND NUTRITION DISORDERS	2013-07-04	2013-07-02	2
97932712	MUSCULOSKELETAL AND CONNECTIVE TISSUE DISORDERS	2013-12-03	2013-07-04	152
97932712	RESPIRATORY, THORACIC AND MEDIASTINAL DISORDERS	2013-12-03	2013-07-04	152
97932712	INJURY, POISONING AND PROCEDURAL COMPLICATIONS	2013-12-03	2013-07-04	152
176660281	GASTROINTESTINAL DISORDERS	2018-01-13	2013-10-08	1558
127145912	GASTROINTESTINAL DISORDERS	2016-08-27	2016-08-26	1
127145912	GENERAL DISORDERS AND ADMINISTRATION SITE CONDITIONS	2016-08-27	2016-08-26	1
127145912	MUSCULOSKELETAL AND CONNECTIVE TISSUE DISORDERS	2016-08-27	2016-08-26	1
127145912	METABOLISM AND NUTRITION DISORDERS	2016-08-27	2016-08-26	1
127145912	RESPIRATORY, THORACIC AND MEDIASTINAL DISORDERS	2016-08-27	2016-08-26	1
127145912	INFECTIONS AND INFESTATIONS	2016-08-27	2016-08-26	1
98188021	RESPIRATORY, THORACIC AND MEDIASTINAL DISORDERS	2013-10-30	2013-06-03	149
98196221	PSYCHIATRIC DISORDERS	2013-09-16	2013-09-14	2
98196221	GASTROINTESTINAL DISORDERS	2013-09-16	2013-09-14	2
98196221	GENERAL DISORDERS AND ADMINISTRATION SITE CONDITIONS	2013-09-16	2013-09-14	2
98329244	INVESTIGATIONS	2013-12-27	2010-01-01	1456
98329244	RESPIRATORY, THORACIC AND MEDIASTINAL DISORDERS	2013-12-27	2010-01-01	1456
98329244	INFECTIONS AND INFESTATIONS	2013-12-27	2010-01-01	1456
98358683	GENERAL DISORDERS AND ADMINISTRATION SITE CONDITIONS	2013-12-16	2013-08-15	123
98358683	METABOLISM AND NUTRITION DISORDERS	2013-12-16	2013-08-15	123
98358683	GASTROINTESTINAL DISORDERS	2013-12-16	2013-08-15	123
98358683	RESPIRATORY, THORACIC AND MEDIASTINAL DISORDERS	2013-12-16	2013-08-15	123
98358683	INFECTIONS AND INFESTATIONS	2013-12-16	2013-08-15	123
98388202	REPRODUCTIVE SYSTEM AND BREAST DISORDERS	2012-08-25	2012-08-24	1
98508482	GASTROINTESTINAL DISORDERS	2013-09-19	2013-07-24	57
98508482	HEPATOBILIARY DISORDERS	2013-09-19	2013-07-24	57
98526101	RESPIRATORY, THORACIC AND MEDIASTINAL DISORDERS	2013-12-30	2013-12-04	26
98529071	INFECTIONS AND INFESTATIONS	2014-01-02	2013-12-03	30
98533121	INFECTIONS AND INFESTATIONS	2014-01-17	2013-12-21	27
98564031	RESPIRATORY, THORACIC AND MEDIASTINAL DISORDERS	2013-12-04	2013-11-22	12
98637563	RESPIRATORY, THORACIC AND MEDIASTINAL DISORDERS	2013-07-14	2013-07-10	4
98637563	INFECTIONS AND INFESTATIONS	2013-07-14	2013-07-10	4
228925121	GENERAL DISORDERS AND ADMINISTRATION SITE CONDITIONS	2015-03-13	2011-04-21	1422
128876841	RESPIRATORY, THORACIC AND MEDIASTINAL DISORDERS	2015-07-27	2015-06-03	54
128913481	RESPIRATORY, THORACIC AND MEDIASTINAL DISORDERS	2015-04-08	2015-03-31	8
128984373	NERVOUS SYSTEM DISORDERS	2013-12-01	2013-11-27	4
128984373	RESPIRATORY, THORACIC AND MEDIASTINAL DISORDERS	2013-12-01	2013-11-27	4
128984373	INJURY, POISONING AND PROCEDURAL COMPLICATIONS	2013-12-01	2013-11-27	4
98938751	NEOPLASMS BENIGN, MALIGNANT AND UNSPECIFIED (INCL CYSTS AND POLYPS)	2011-09-05	2011-04-02	156
98947703	INFECTIONS AND INFESTATIONS	2013-10-06	2013-05-01	158
98994232	RESPIRATORY, THORACIC AND MEDIASTINAL DISORDERS	2014-01-06	2013-12-11	26
99147742	INFECTIONS AND INFESTATIONS	2013-12-05	2013-05-01	218
99147742	INJURY, POISONING AND PROCEDURAL COMPLICATIONS	2013-12-05	2013-05-01	218
99217271	SURGICAL AND MEDICAL PROCEDURES	2013-12-17	2013-10-09	69
99217271	MUSCULOSKELETAL AND CONNECTIVE TISSUE DISORDERS	2013-12-17	2013-10-09	69
99217271	RESPIRATORY, THORACIC AND MEDIASTINAL DISORDERS	2013-12-17	2013-10-09	69
99220372	NERVOUS SYSTEM DISORDERS	2014-01-03	2013-12-26	8
99220372	METABOLISM AND NUTRITION DISORDERS	2014-01-03	2013-12-26	8
99220372	INJURY, POISONING AND PROCEDURAL COMPLICATIONS	2014-01-03	2013-12-26	8
99249882	RESPIRATORY, THORACIC AND MEDIASTINAL DISORDERS	2014-02-08	2013-12-11	59
99249882	GASTROINTESTINAL DISORDERS	2014-02-08	2013-12-11	59
99254482	INJURY, POISONING AND PROCEDURAL COMPLICATIONS	2013-08-10	2013-07-22	19
99295442	CARDIAC DISORDERS	2013-04-15	2012-11-23	143
99295442	BLOOD AND LYMPHATIC SYSTEM DISORDERS	2013-04-15	2012-11-23	143
99295442	GASTROINTESTINAL DISORDERS	2013-04-15	2012-11-23	143
99295442	INJURY, POISONING AND PROCEDURAL COMPLICATIONS	2013-04-15	2012-11-23	143
99295442	INVESTIGATIONS	2013-04-15	2012-11-23	143
99497932	GASTROINTESTINAL DISORDERS	2014-02-10	2013-02-08	367
99618461	RENAL AND URINARY DISORDERS	2014-02-26	2014-01-28	29
129823611	METABOLISM AND NUTRITION DISORDERS	2016-11-23	2016-10-15	39
129823611	GASTROINTESTINAL DISORDERS	2016-11-23	2016-10-15	39
129823611	RESPIRATORY, THORACIC AND MEDIASTINAL DISORDERS	2016-11-23	2016-10-15	39
129823611	GENERAL DISORDERS AND ADMINISTRATION SITE CONDITIONS	2016-11-23	2016-10-15	39
129823611	INFECTIONS AND INFESTATIONS	2016-11-23	2016-10-15	39
99699441	CARDIAC DISORDERS	2014-02-26	2014-01-28	29
99699441	VASCULAR DISORDERS	2014-02-26	2014-01-28	29
99699441	RENAL AND URINARY DISORDERS	2014-02-26	2014-01-28	29
99758561	VASCULAR DISORDERS	2014-02-16	2013-06-01	260
99807981	GENERAL DISORDERS AND ADMINISTRATION SITE CONDITIONS	2014-02-26	2014-01-28	29
99807981	CARDIAC DISORDERS	2014-02-26	2014-01-28	29
99807981	INVESTIGATIONS	2014-02-26	2014-01-28	29
99807981	METABOLISM AND NUTRITION DISORDERS	2014-02-26	2014-01-28	29
99807981	VASCULAR DISORDERS	2014-02-26	2014-01-28	29
99807981	RENAL AND URINARY DISORDERS	2014-02-26	2014-01-28	29
99824821	NERVOUS SYSTEM DISORDERS	2014-03-05	2014-01-10	54
99835021	RESPIRATORY, THORACIC AND MEDIASTINAL DISORDERS	2014-02-08	2013-10-30	101
99835021	INVESTIGATIONS	2014-02-08	2013-10-30	101
99835021	VASCULAR DISORDERS	2014-02-08	2013-10-30	101
99835111	RESPIRATORY, THORACIC AND MEDIASTINAL DISORDERS	2014-01-05	2014-01-03	2
99835111	GENERAL DISORDERS AND ADMINISTRATION SITE CONDITIONS	2014-01-05	2014-01-03	2
99835111	NERVOUS SYSTEM DISORDERS	2014-01-05	2014-01-03	2
130075651	CARDIAC DISORDERS	2016-09-10	2016-09-08	2
130081992	PSYCHIATRIC DISORDERS	2016-11-03	2016-11-02	1
99955311	GENERAL DISORDERS AND ADMINISTRATION SITE CONDITIONS	2013-07-14	2013-05-27	48
99979653	HEPATOBILIARY DISORDERS	2013-09-15	2012-06-20	452
99979653	GASTROINTESTINAL DISORDERS	2013-09-15	2012-06-20	452
99979653	RESPIRATORY, THORACIC AND MEDIASTINAL DISORDERS	2013-09-15	2012-06-20	452
99979653	BLOOD AND LYMPHATIC SYSTEM DISORDERS	2013-09-15	2012-06-20	452
132029081	RESPIRATORY, THORACIC AND MEDIASTINAL DISORDERS	2016-09-17	2016-08-13	35
232078591	NERVOUS SYSTEM DISORDERS	2023-10-01	2023-08-28	34
232078591	INVESTIGATIONS	2023-10-01	2023-08-28	34
132724681	GENERAL DISORDERS AND ADMINISTRATION SITE CONDITIONS	2016-08-06	2016-08-03	3
132724681	RESPIRATORY, THORACIC AND MEDIASTINAL DISORDERS	2016-08-06	2016-08-03	3
131657601	GASTROINTESTINAL DISORDERS	2017-01-13	2016-12-21	23
131657601	GENERAL DISORDERS AND ADMINISTRATION SITE CONDITIONS	2017-01-13	2016-12-21	23
131657601	MUSCULOSKELETAL AND CONNECTIVE TISSUE DISORDERS	2017-01-13	2016-12-21	23
132970481	MUSCULOSKELETAL AND CONNECTIVE TISSUE DISORDERS	2017-02-22	2017-02-20	2
132970481	GENERAL DISORDERS AND ADMINISTRATION SITE CONDITIONS	2017-02-22	2017-02-20	2
133729851	GASTROINTESTINAL DISORDERS	2017-03-10	2017-03-09	1
133729851	GENERAL DISORDERS AND ADMINISTRATION SITE CONDITIONS	2017-03-10	2017-03-09	1
133729851	METABOLISM AND NUTRITION DISORDERS	2017-03-10	2017-03-09	1
133729851	NERVOUS SYSTEM DISORDERS	2017-03-10	2017-03-09	1
133048681	INVESTIGATIONS	2017-03-03	2017-03-02	1
133065052	RESPIRATORY, THORACIC AND MEDIASTINAL DISORDERS	2016-04-07	2015-07-18	264
133138612	RESPIRATORY, THORACIC AND MEDIASTINAL DISORDERS	2017-01-01	2014-04-09	998
133150832	RESPIRATORY, THORACIC AND MEDIASTINAL DISORDERS	2016-07-04	2015-07-18	352
133164882	CARDIAC DISORDERS	2017-01-10	2016-12-30	11
232953501	NERVOUS SYSTEM DISORDERS	2023-11-19	2023-11-17	2
232953501	VASCULAR DISORDERS	2023-11-19	2023-11-17	2
232953501	GENERAL DISORDERS AND ADMINISTRATION SITE CONDITIONS	2023-11-19	2023-11-17	2
232953501	GASTROINTESTINAL DISORDERS	2023-11-19	2023-11-17	2
232953501	PSYCHIATRIC DISORDERS	2023-11-19	2023-11-17	2
233010501	PSYCHIATRIC DISORDERS	2023-12-08	2023-01-19	323
233010501	GENERAL DISORDERS AND ADMINISTRATION SITE CONDITIONS	2023-12-08	2023-01-19	323
233010501	NERVOUS SYSTEM DISORDERS	2023-12-08	2023-01-19	323
233010501	GASTROINTESTINAL DISORDERS	2023-12-08	2023-01-19	323
182169661	MUSCULOSKELETAL AND CONNECTIVE TISSUE DISORDERS	2020-06-30	2020-06-14	16
182433101	GENERAL DISORDERS AND ADMINISTRATION SITE CONDITIONS	2020-03-31	2019-08-01	243
182433101	GASTROINTESTINAL DISORDERS	2020-03-31	2019-08-01	243
135839081	INFECTIONS AND INFESTATIONS	2013-12-30	2013-12-03	27
136638722	INVESTIGATIONS	2015-05-29	2015-05-27	2
136638722	MUSCULOSKELETAL AND CONNECTIVE TISSUE DISORDERS	2015-05-29	2015-05-27	2
136638722	GASTROINTESTINAL DISORDERS	2015-05-29	2015-05-27	2
136638722	NEOPLASMS BENIGN, MALIGNANT AND UNSPECIFIED (INCL CYSTS AND POLYPS)	2015-05-29	2015-05-27	2
183697221	INJURY, POISONING AND PROCEDURAL COMPLICATIONS	2020-08-09	2019-09-20	324
183697221	GENERAL DISORDERS AND ADMINISTRATION SITE CONDITIONS	2020-08-09	2019-09-20	324
183697221	NEOPLASMS BENIGN, MALIGNANT AND UNSPECIFIED (INCL CYSTS AND POLYPS)	2020-08-09	2019-09-20	324
183697221	MUSCULOSKELETAL AND CONNECTIVE TISSUE DISORDERS	2020-08-09	2019-09-20	324
183697221	SKIN AND SUBCUTANEOUS TISSUE DISORDERS	2020-08-09	2019-09-20	324
137184551	RESPIRATORY, THORACIC AND MEDIASTINAL DISORDERS	2013-09-23	2013-09-17	6
137184551	INFECTIONS AND INFESTATIONS	2013-09-23	2013-09-17	6
138075981	NERVOUS SYSTEM DISORDERS	2016-06-09	2016-05-31	9
138075981	GASTROINTESTINAL DISORDERS	2016-06-09	2016-05-31	9
138258491	GASTROINTESTINAL DISORDERS	2014-07-16	2014-07-10	6
138258491	RESPIRATORY, THORACIC AND MEDIASTINAL DISORDERS	2014-07-16	2014-07-10	6
138310471	GENERAL DISORDERS AND ADMINISTRATION SITE CONDITIONS	2017-07-27	2017-07-25	2
138310471	RESPIRATORY, THORACIC AND MEDIASTINAL DISORDERS	2017-07-27	2017-07-25	2
138310471	INJURY, POISONING AND PROCEDURAL COMPLICATIONS	2017-07-27	2017-07-25	2
138310471	MUSCULOSKELETAL AND CONNECTIVE TISSUE DISORDERS	2017-07-27	2017-07-25	2
185125571	INVESTIGATIONS	2020-10-13	2020-08-12	62
141511541	GENERAL DISORDERS AND ADMINISTRATION SITE CONDITIONS	2017-10-07	2010-11-11	2522
186602691	BLOOD AND LYMPHATIC SYSTEM DISORDERS	2020-12-11	2020-11-10	31
186602691	GENERAL DISORDERS AND ADMINISTRATION SITE CONDITIONS	2020-12-11	2020-11-10	31
143133681	BLOOD AND LYMPHATIC SYSTEM DISORDERS	2013-10-01	2013-08-09	53
143133681	VASCULAR DISORDERS	2013-10-01	2013-08-09	53
143133681	CARDIAC DISORDERS	2013-10-01	2013-08-09	53
143133681	GASTROINTESTINAL DISORDERS	2013-10-01	2013-08-09	53
241673771	GASTROINTESTINAL DISORDERS	2024-05-11	2024-03-11	61
241738051	EYE DISORDERS	2021-02-26	2021-02-02	24
241738051	GENERAL DISORDERS AND ADMINISTRATION SITE CONDITIONS	2021-02-26	2021-02-02	24
241738051	EAR AND LABYRINTH DISORDERS	2021-02-26	2021-02-02	24
241738051	NERVOUS SYSTEM DISORDERS	2021-02-26	2021-02-02	24
241738051	INJURY, POISONING AND PROCEDURAL COMPLICATIONS	2021-02-26	2021-02-02	24
241738051	IMMUNE SYSTEM DISORDERS	2021-02-26	2021-02-02	24
191968551	GENERAL DISORDERS AND ADMINISTRATION SITE CONDITIONS	2021-03-23	2021-03-18	5
191968551	METABOLISM AND NUTRITION DISORDERS	2021-03-23	2021-03-18	5
241944011	NERVOUS SYSTEM DISORDERS	2024-08-01	2024-06-20	42
241944011	GASTROINTESTINAL DISORDERS	2024-08-01	2024-06-20	42
242168461	MUSCULOSKELETAL AND CONNECTIVE TISSUE DISORDERS	2024-07-30	2024-07-29	1
242168461	GASTROINTESTINAL DISORDERS	2024-07-30	2024-07-29	1
194833641	INVESTIGATIONS	2021-06-28	2021-06-25	3
246028201	MUSCULOSKELETAL AND CONNECTIVE TISSUE DISORDERS	2024-10-30	2024-10-20	10
246028201	PSYCHIATRIC DISORDERS	2024-10-30	2024-10-20	10
246028201	SURGICAL AND MEDICAL PROCEDURES	2024-10-30	2024-10-20	10
246028201	GENERAL DISORDERS AND ADMINISTRATION SITE CONDITIONS	2024-10-30	2024-10-20	10
246291181	GASTROINTESTINAL DISORDERS	2024-09-03	2024-09-02	1
