# Supplementary material for: Sex-specific adverse event profiles of PDE4 inhibitors: a comparative big-data pharmacovigilance study of apremilast, crisaborole, and roflumilast in FAERS (2004–2025)
Source: Front Pharmacol. 2026 Mar 31;17:1761303. doi: 10.3389/fphar.2026.1761303 (PMC13076269; doi:10.3389/fphar.2026.1761303)
Supplement: Supplementary file 3 [file DataSheet1.zip › Time of adverse reaction onset (induction time for each PT for each individual).xlsx]

## Sheet: APREMILAST
primaryid	PT	EVENT_DT	START_DT	TIME
246706101	DYSENTERY	2024-10-31	2024-10-17	14
246706101	NAUSEA	2024-10-31	2024-10-17	14
246706101	HEADACHE	2024-10-31	2024-10-17	14
246726912	PRODUCT DOSE OMISSION ISSUE	2024-10-01	2022-04-16	899
246726912	THERAPY NON-RESPONDER	2024-10-01	2022-04-16	899
246773221	ADVERSE REACTION	2024-10-25	2021-05-03	1271
246773221	THERAPY NON-RESPONDER	2024-10-25	2021-05-03	1271
246773221	SENSITIVITY TO WEATHER CHANGE	2024-10-25	2021-05-03	1271
246773221	RASH	2024-10-25	2021-05-03	1271
246777121	DIARRHOEA	2024-11-12	2024-11-06	6
246777121	NAUSEA	2024-11-12	2024-11-06	6
246778671	DIARRHOEA	2024-08-26	2023-10-17	314
246778671	PSORIASIS	2024-08-26	2023-10-17	314
246778671	STRESS	2024-08-26	2023-10-17	314
246783231	PSORIASIS	2024-11-05	2024-04-29	190
246783231	DIARRHOEA	2024-11-05	2024-04-29	190
148035251	URTICARIA	2018-03-14	2018-03-09	5
148051921	DIARRHOEA	2018-04-15	2018-04-13	2
148051921	NAUSEA	2018-04-15	2018-04-13	2
148051921	TENSION HEADACHE	2018-04-15	2018-04-13	2
148053281	ERYTHEMA	2018-04-13	2018-04-05	8
148055042	ALOPECIA	2016-12-31	2016-03-03	303
148055042	PRODUCT DOSE OMISSION ISSUE	2016-12-31	2016-03-03	303
148055042	PSORIASIS	2016-12-31	2016-03-03	303
148061472	CONTUSION	2018-03-30	2018-03-15	15
148061472	MOOD SWINGS	2018-03-30	2018-03-15	15
148061472	PLATELET COUNT DECREASED	2018-03-30	2018-03-15	15
148061472	VAGINAL HAEMORRHAGE	2018-03-30	2018-03-15	15
148078101	DEATH	2018-04-18	2018-01-09	99
148087345	DEATH	2018-02-06	2017-12-05	63
246823372	PSORIASIS	2024-11-06	2024-03-12	239
246839011	GINGIVITIS	2023-03-01	2022-09-01	181
246839011	DYSTONIA	2023-03-01	2022-09-01	181
246839011	TONGUE DISCOMFORT	2023-03-01	2022-09-01	181
148128792	PRODUCT DOSE OMISSION ISSUE	2018-03-13	2017-11-17	116
148128792	PSORIASIS	2018-03-13	2017-11-17	116
148128792	THERAPY NON-RESPONDER	2018-03-13	2017-11-17	116
148128991	ABNORMAL DREAMS	2018-03-25	2017-05-30	299
148129742	ABDOMINAL DISCOMFORT	2018-08-20	2017-11-20	273
148129742	PSORIASIS	2018-08-20	2017-11-20	273
148132362	HEADACHE	2018-04-20	2016-06-17	672
148132552	DECREASED APPETITE	2018-04-21	2017-08-09	255
148132552	PSORIASIS	2018-04-21	2017-08-09	255
148134502	THERAPEUTIC PRODUCT EFFECT DECREASED	2018-04-21	2017-07-01	294
148134502	PSORIASIS	2018-04-21	2017-07-01	294
148134631	PRURITUS	2018-04-18	2018-03-06	43
148135881	DISCOMFORT	2018-04-01	2018-03-14	18
148135881	PRURITUS	2018-04-01	2018-03-14	18
148139301	PRODUCT DOSE OMISSION ISSUE	2018-04-19	2015-12-14	857
148139301	PSORIASIS	2018-04-19	2015-12-14	857
148140402	BRONCHITIS	2018-03-31	2017-08-30	213
148140402	VIRAL INFECTION	2018-03-31	2017-08-30	213
148142631	PRURITUS	2018-04-19	2016-11-01	534
148143141	ARTHRALGIA	2018-04-20	2018-02-24	55
148143141	PAIN	2018-04-20	2018-02-24	55
148149782	HOT FLUSH	2018-03-30	2017-10-20	161
148149813	DIZZINESS	2018-03-08	2018-03-01	7
148155131	DISCOMFORT	2018-04-16	2016-11-18	514
148155131	PRURITUS	2018-04-16	2016-11-18	514
148155261	ARTHRALGIA	2018-04-19	2016-11-26	509
148155261	JOINT STIFFNESS	2018-04-19	2016-11-26	509
148155261	MUSCULOSKELETAL STIFFNESS	2018-04-19	2016-11-26	509
148155261	PAIN IN EXTREMITY	2018-04-19	2016-11-26	509
148159421	ARTHROPATHY	2018-04-15	2018-02-19	55
148163521	INFECTION	2018-04-01	2018-02-08	52
148170704	CHOLELITHIASIS	2018-04-16	2018-02-22	53
148170704	DIARRHOEA	2018-04-16	2018-02-22	53
148170704	HEADACHE	2018-04-16	2018-02-22	53
148170704	NAUSEA	2018-04-16	2018-02-22	53
148170704	PSORIASIS	2018-04-16	2018-02-22	53
148176302	DISCOMFORT	2018-09-26	2016-11-21	674
148176302	LOSS OF PERSONAL INDEPENDENCE IN DAILY ACTIVITIES	2018-09-26	2016-11-21	674
148176302	PAIN	2018-09-26	2016-11-21	674
148176302	PRODUCT DOSE OMISSION ISSUE	2018-09-26	2016-11-21	674
148176302	PSORIASIS	2018-09-26	2016-11-21	674
148180351	NAUSEA	2018-04-19	2018-04-17	2
148180351	TENSION HEADACHE	2018-04-19	2018-04-17	2
148180981	NAUSEA	2018-04-23	2016-11-19	520
148182941	DEPRESSION	2018-04-01	2017-06-14	291
148184441	CONTUSION	2018-04-23	2018-02-06	76
148184441	SKIN ATROPHY	2018-04-23	2018-02-06	76
148184441	SKIN DISORDER	2018-04-23	2018-02-06	76
148190822	ALOPECIA	2018-01-01	2017-07-17	168
148190822	NASOPHARYNGITIS	2018-01-01	2017-07-17	168
148190822	PSORIASIS	2018-01-01	2017-07-17	168
246939371	FATIGUE	2024-11-25	2024-06-07	171
148202281	INJECTION SITE NODULE	2018-04-24	2017-06-12	316
148219101	DIARRHOEA	2018-04-23	2018-04-18	5
148219101	PSORIATIC ARTHROPATHY	2018-04-23	2018-04-18	5
148220281	HEADACHE	2018-04-24	2016-12-21	489
148220701	PAIN	2018-04-24	2017-08-24	243
148220701	RASH	2018-04-24	2017-08-24	243
148223701	GALLBLADDER DISORDER	2018-04-16	2018-01-18	88
148226073	DIARRHOEA	2018-04-25	2017-03-29	392
148234225	SUICIDAL IDEATION	2018-04-01	2018-03-22	10
148254363	HEAD DISCOMFORT	2018-04-22	2018-04-20	2
148254363	HYPERACUSIS	2018-04-22	2018-04-20	2
148254363	PUPILLARY DISORDER	2018-04-22	2018-04-20	2
148255163	PSORIASIS	2018-04-23	2017-03-29	390
148274201	PANCREATITIS ACUTE	2017-09-12	2017-09-04	8
247035522	WEIGHT ABNORMAL	2024-11-10	2024-11-07	3
247035522	PSORIATIC ARTHROPATHY	2024-11-10	2024-11-07	3
247035522	DIARRHOEA	2024-11-10	2024-11-07	3
247048741	PRODUCT DOSE OMISSION ISSUE	2024-11-01	2021-06-04	1246
247048741	THERAPY NON-RESPONDER	2024-11-01	2021-06-04	1246
148290632	ABDOMINAL PAIN UPPER	2018-04-18	2018-04-08	10
148290632	DEPRESSION	2018-04-18	2018-04-08	10
148290632	NAUSEA	2018-04-18	2018-04-08	10
148292701	ARTHRALGIA	2018-04-04	2017-04-04	365
148292701	PRODUCT DOSE OMISSION ISSUE	2018-04-04	2017-04-04	365
148292701	EXFOLIATIVE RASH	2018-04-04	2017-04-04	365
148305926	ABORTION SPONTANEOUS	2018-04-18	2017-04-15	368
148305926	PREGNANCY	2018-04-18	2017-04-15	368
148317181	PULMONARY THROMBOSIS	2018-04-15	2018-01-09	96
148318564	BLOOD MAGNESIUM DECREASED	2018-04-17	2004-09-07	4970
148318564	DIARRHOEA	2018-04-17	2004-09-07	4970
148318564	NAUSEA	2018-04-17	2004-09-07	4970
148318564	SEIZURE	2018-04-17	2004-09-07	4970
148318564	VOMITING	2018-04-17	2004-09-07	4970
148350991	ADVERSE DRUG REACTION	2018-04-25	2017-12-27	119
148351461	DIARRHOEA	2018-04-15	2018-04-02	13
148351461	NAUSEA	2018-04-15	2018-04-02	13
148354873	BRONCHITIS	2018-04-15	2018-03-21	25
148354873	CYSTITIS	2018-04-15	2018-03-21	25
148354873	INSOMNIA	2018-04-15	2018-03-21	25
148354873	WEIGHT DECREASED	2018-04-15	2018-03-21	25
148355291	PSORIASIS	2018-04-26	2017-01-17	464
148358451	DIARRHOEA	2018-04-26	2017-07-13	287
148358451	HEADACHE	2018-04-26	2017-07-13	287
148363161	DIARRHOEA	2018-04-08	2018-04-05	3
148363161	HEADACHE	2018-04-08	2018-04-05	3
148363161	MYALGIA	2018-04-08	2018-04-05	3
148363161	NAUSEA	2018-04-08	2018-04-05	3
247061703	HEPATIC CIRRHOSIS	2024-11-10	2022-01-17	1028
247061703	VARICES OESOPHAGEAL	2024-11-10	2022-01-17	1028
247061703	ANAEMIA	2024-11-10	2022-01-17	1028
148371812	PSORIASIS	2018-02-02	2016-07-29	553
148373331	DIARRHOEA	2018-04-26	2018-02-28	57
148373731	DRUG INEFFECTIVE	2018-04-24	2018-03-09	46
148391971	CEREBROVASCULAR ACCIDENT	2017-06-20	2017-05-10	41
148399231	DIARRHOEA	2018-03-09	2017-11-08	121
148399594	AGITATION	2018-03-25	2018-03-21	4
148399594	DECREASED APPETITE	2018-03-25	2018-03-21	4
148399594	DIARRHOEA	2018-03-25	2018-03-21	4
148399594	NAUSEA	2018-03-25	2018-03-21	4
148399594	RESTLESSNESS	2018-03-25	2018-03-21	4
148400041	BLOOD PRESSURE INCREASED	2018-03-15	2017-11-28	107
148400871	TREMOR	2018-04-27	2018-04-24	3
148401282	ABDOMINAL DISCOMFORT	2015-10-09	2014-08-25	410
148401282	DIARRHOEA	2015-10-09	2014-08-25	410
148401282	FREQUENT BOWEL MOVEMENTS	2015-10-09	2014-08-25	410
148401621	ABDOMINAL PAIN	2018-04-28	2017-10-27	183
148414341	ABDOMINAL DISCOMFORT	2018-04-26	2016-04-26	730
148414341	DIARRHOEA	2018-04-26	2016-04-26	730
148414591	HEADACHE	2018-04-26	2018-02-22	63
148424211	INSOMNIA	2018-04-29	2018-04-26	3
148430382	PRODUCT DOSE OMISSION ISSUE	2018-04-26	2017-10-31	177
148430382	GOUT	2018-04-26	2017-10-31	177
148433381	PAIN IN EXTREMITY	2018-03-14	2018-03-01	13
148433502	INFLUENZA LIKE ILLNESS	2018-04-26	2017-01-31	450
148433862	DIZZINESS	2018-03-20	2018-03-19	1
148433862	NAUSEA	2018-03-20	2018-03-19	1
148434941	WEIGHT DECREASED	2018-04-25	2017-10-30	177
148436551	DIARRHOEA	2018-04-27	2018-02-07	79
148441392	MYOCARDIAL INFARCTION	2018-02-01	2017-12-18	45
148444971	PSORIASIS	2018-03-27	2017-10-31	147
148445801	DIARRHOEA	2018-04-30	2017-10-30	182
148445801	NAUSEA	2018-04-30	2017-10-30	182
148447005	INFLUENZA	2018-04-21	2018-04-14	7
148447005	PNEUMONIA	2018-04-21	2018-04-14	7
148447005	UPPER RESPIRATORY TRACT INFECTION	2018-04-21	2018-04-14	7
148447011	RASH	2018-04-27	2018-01-18	99
247179062	DEFAECATION URGENCY	2024-09-17	2024-04-03	167
247217191	DISCOMFORT	2024-11-06	2024-03-12	239
247217191	PSORIASIS	2024-11-06	2024-03-12	239
148451311	PSORIASIS	2018-04-01	2016-09-16	562
148452121	BACK PAIN	2018-04-21	2018-02-17	63
148452121	MUSCULOSKELETAL PAIN	2018-04-21	2018-02-17	63
148452121	NECK PAIN	2018-04-21	2018-02-17	63
148452671	INFLAMMATORY BOWEL DISEASE	2018-04-15	2018-04-10	5
148458211	RASH	2018-03-25	2017-06-13	285
148458211	STRESS	2018-03-25	2017-06-13	285
148461862	BACK PAIN	2018-06-15	2017-02-07	493
148461862	PAIN IN EXTREMITY	2018-06-15	2017-02-07	493
148461862	PSORIASIS	2018-06-15	2017-02-07	493
148461862	PSORIATIC ARTHROPATHY	2018-06-15	2017-02-07	493
148462941	PSORIASIS	2018-04-01	2018-01-27	64
148466212	PSORIASIS	2018-04-30	2015-12-02	880
148466231	HEADACHE	2018-04-20	2018-04-05	15
148469681	ABDOMINAL DISTENSION	2016-08-03	2016-07-01	33
148469681	BEDRIDDEN	2016-08-03	2016-07-01	33
148469681	DIARRHOEA	2016-08-03	2016-07-01	33
148469681	FATIGUE	2016-08-03	2016-07-01	33
148469681	FLUID RETENTION	2016-08-03	2016-07-01	33
148469681	PERIPHERAL SWELLING	2016-08-03	2016-07-01	33
148469681	WEIGHT INCREASED	2016-08-03	2016-07-01	33
148495852	DEATH	2018-04-21	2016-01-29	813
148510282	BRONCHITIS	2018-04-30	2018-03-19	42
148510282	DIARRHOEA	2018-04-30	2018-03-19	42
148511213	DIARRHOEA	2018-04-27	2018-03-08	50
148511822	NAUSEA	2017-10-01	2016-10-02	364
148511822	SKIN DISCOLOURATION	2017-10-01	2016-10-02	364
148513921	PRODUCT DOSE OMISSION ISSUE	2018-04-30	2018-02-06	83
148513921	PSORIATIC ARTHROPATHY	2018-04-30	2018-02-06	83
148514991	DEPRESSION	2018-04-26	2018-04-23	3
148515001	PSORIASIS	2018-05-02	2018-03-03	60
148531361	BONE PAIN	2018-04-07	2018-04-05	2
148531361	GAIT INABILITY	2018-04-07	2018-04-05	2
148531361	MYALGIA	2018-04-07	2018-04-05	2
195959941	PSORIASIS	2021-07-01	2019-07-09	723
195961611	HYPERSENSITIVITY	2021-07-01	2021-06-16	15
195970911	PRODUCT DOSE OMISSION ISSUE	2021-07-19	2021-03-18	123
195970911	PSORIATIC ARTHROPATHY	2021-07-19	2021-03-18	123
195988031	HEADACHE	2021-07-10	2021-07-08	2
195988031	NAUSEA	2021-07-10	2021-07-08	2
196015122	DIARRHOEA	2021-06-28	2021-06-25	3
196015122	NAUSEA	2021-06-28	2021-06-25	3
196015122	PSORIASIS	2021-06-28	2021-06-25	3
196020002	HEADACHE	2021-07-19	2021-06-26	23
196020002	THERAPY NON-RESPONDER	2021-07-19	2021-06-26	23
196021141	PSORIASIS	2021-07-18	2018-04-27	1178
196024222	PSORIASIS	2021-07-20	2018-02-02	1264
196024261	PSORIASIS	2021-04-20	2018-02-21	1154
196031331	ILLNESS	2021-07-01	2021-02-23	128
196031331	VOMITING	2021-07-01	2021-02-23	128
247228581	DEPRESSION SUICIDAL	2024-10-30	2024-08-06	85
148540565	ANXIETY	2017-12-29	2016-12-22	372
148540565	MAJOR DEPRESSION	2017-12-29	2016-12-22	372
148541451	ERUCTATION	2018-04-28	2018-04-27	1
148541451	FLATULENCE	2018-04-28	2018-04-27	1
148541451	PAIN	2018-04-28	2018-04-27	1
148541451	UPPER RESPIRATORY TRACT INFECTION	2018-04-28	2018-04-27	1
148542082	DYSPHONIA	2018-04-24	2018-04-17	7
148542082	EYE PAIN	2018-04-24	2018-04-17	7
148542082	HEADACHE	2018-04-24	2018-04-17	7
148542082	ORAL PAIN	2018-04-24	2018-04-17	7
148542082	OROPHARYNGEAL PAIN	2018-04-24	2018-04-17	7
148542082	RHINORRHOEA	2018-04-24	2018-04-17	7
148542082	SINUS DISORDER	2018-04-24	2018-04-17	7
148542082	SWELLING FACE	2018-04-24	2018-04-17	7
148542082	SWOLLEN TONGUE	2018-04-24	2018-04-17	7
148542082	TOOTHACHE	2018-04-24	2018-04-17	7
148549591	ABDOMINAL PAIN UPPER	2018-03-22	2017-11-08	134
148578571	ARTHRITIS	2018-04-18	2017-12-15	124
148578571	RASH	2018-04-18	2017-12-15	124
148579191	INFLUENZA	2018-04-16	2015-03-09	1134
148579191	PAIN	2018-04-16	2015-03-09	1134
148580161	HEAVY MENSTRUAL BLEEDING	2018-04-18	2018-04-16	2
148582411	ABDOMINAL PAIN UPPER	2018-05-02	2018-04-03	29
148582411	GASTROINTESTINAL DISORDER	2018-05-02	2018-04-03	29
148582751	ANGER	2018-05-02	2018-03-30	33
148582901	MALAISE	2018-04-28	2017-05-23	340
148586572	HORDEOLUM	2018-04-25	2017-03-14	407
148592521	NAUSEA	2018-05-02	2017-01-18	469
148594531	DIARRHOEA	2018-04-20	2018-03-29	22
148594531	MOOD ALTERED	2018-04-20	2018-03-29	22
148594531	PSORIASIS	2018-04-20	2018-03-29	22
148594531	RASH	2018-04-20	2018-03-29	22
148595142	ERYTHRODERMIC PSORIASIS	2018-04-06	2018-03-01	36
148601622	BLOOD CHOLESTEROL INCREASED	2018-04-14	2017-12-22	113
148601622	MYOCARDIAL INFARCTION	2018-04-14	2017-12-22	113
100470291	BLOOD PRESSURE INCREASED	2014-03-17	2014-01-30	46
100470291	CHEST DISCOMFORT	2014-03-17	2014-01-30	46
100470291	PALPITATIONS	2014-03-17	2014-01-30	46
196060341	HEADACHE	2021-06-15	2021-06-13	2
196060341	NAUSEA	2021-06-15	2021-06-13	2
196063721	PSORIASIS	2021-07-18	2021-06-25	23
196067421	PSORIASIS	2021-06-21	2021-03-24	89
196069441	LOCALISED INFECTION	2021-07-09	2021-05-13	57
196069441	PRODUCT DOSE OMISSION ISSUE	2021-07-09	2021-05-13	57
196069501	BRONCHITIS	2021-07-19	2021-05-25	55
196077451	PSORIATIC ARTHROPATHY	2021-01-01	2020-07-22	163
247346091	PAIN	2024-11-01	2024-10-15	17
247373391	DEATH	2024-11-25	2023-07-06	508
148619832	ABDOMINAL DISCOMFORT	2016-09-15	2014-11-02	683
148619832	ADVERSE DRUG REACTION	2016-09-15	2014-11-02	683
148621991	NAUSEA	2018-05-02	2018-03-09	54
148682142	TREMOR	2018-01-01	2017-11-28	34
196121791	DEPRESSION	2021-07-14	2021-01-14	181
196122591	MIGRAINE	2021-07-20	2020-10-29	264
196127071	ABDOMINAL DISCOMFORT	2021-07-01	2020-02-06	511
196127071	DIARRHOEA	2021-07-01	2020-02-06	511
196127071	PSORIATIC ARTHROPATHY	2021-07-01	2020-02-06	511
196137051	DEHYDRATION	2021-07-15	2017-04-04	1563
196137051	HYPOTENSION	2021-07-15	2017-04-04	1563
196153061	DRUG INEFFECTIVE	2021-07-21	2021-01-22	180
196187932	PSORIASIS	2021-05-27	2019-07-01	696
196193341	PSORIASIS	2021-07-12	2019-01-17	907
196193841	DISCOMFORT	2021-07-07	2021-01-22	166
196193841	PSORIASIS	2021-07-07	2021-01-22	166
100702923	PSYCHOTIC DISORDER	2014-03-08	2014-02-26	10
100702923	SUICIDAL IDEATION	2014-03-08	2014-02-26	10
247422901	NAUSEA	2024-12-10	2024-07-02	161
247422901	ABDOMINAL PAIN	2024-12-10	2024-07-02	161
247422901	VOMITING	2024-12-10	2024-07-02	161
247422901	PANCREATIC CYSTADENOMA	2024-12-10	2024-07-02	161
247435511	FATIGUE	2024-11-01	2022-09-09	784
247435511	PAIN	2024-11-01	2022-09-09	784
247435511	THERAPY NON-RESPONDER	2024-11-01	2022-09-09	784
247435511	DIARRHOEA	2024-11-01	2022-09-09	784
247435511	PRODUCT DOSE OMISSION ISSUE	2024-11-01	2022-09-09	784
247437533	PSORIASIS	2022-10-19	2022-02-16	245
247437533	THERAPY INTERRUPTED	2022-10-19	2022-02-16	245
247437533	THERAPY PARTIAL RESPONDER	2022-10-19	2022-02-16	245
247460211	DIARRHOEA	2024-03-03	2023-06-09	268
148706791	ABDOMINAL DISCOMFORT	2018-04-25	2017-04-18	372
148706791	HEADACHE	2018-04-25	2017-04-18	372
148706791	THERAPEUTIC RESPONSE DECREASED	2018-04-25	2017-04-18	372
148715851	NEOPLASM MALIGNANT	2018-05-01	2017-07-13	292
148727401	DIZZINESS	2018-05-04	2016-09-21	590
148728133	DYSGEUSIA	2018-05-03	2018-04-05	28
148728133	PARAESTHESIA	2018-05-03	2018-04-05	28
148746292	PSORIASIS	2018-03-18	2018-03-13	5
100813303	BREAST CANCER	2014-02-12	2012-10-08	492
247519043	THERAPEUTIC PRODUCT EFFECT DECREASED	2024-11-15	2019-12-24	1788
247519043	PSORIATIC ARTHROPATHY	2024-11-15	2019-12-24	1788
247546751	ERECTILE DYSFUNCTION	2024-11-05	2024-01-15	295
196201741	ASTHENIA	2021-07-21	2021-04-28	84
196201741	FATIGUE	2021-07-21	2021-04-28	84
196201741	PRODUCT DOSE OMISSION ISSUE	2021-07-21	2021-04-28	84
196205552	PSORIATIC ARTHROPATHY	2021-07-18	2019-09-13	674
196205552	VIRAL INFECTION	2021-07-18	2019-09-13	674
196209992	RASH	2021-07-01	2018-03-21	1198
196214062	WEIGHT DECREASED	2021-06-21	2020-10-11	253
196229041	GASTRIC BYPASS	2021-04-07	2020-09-17	202
196229051	SINUSITIS	2021-07-08	2018-03-01	1225
196230622	PRODUCT DOSE OMISSION ISSUE	2021-07-20	2020-12-15	217
196230622	PSORIASIS	2021-07-20	2020-12-15	217
196231292	ABDOMINAL PAIN UPPER	2021-07-23	2018-09-14	1043
196231292	DECREASED APPETITE	2021-07-23	2018-09-14	1043
196231292	DIARRHOEA	2021-07-23	2018-09-14	1043
196231292	FATIGUE	2021-07-23	2018-09-14	1043
196231761	PRODUCT DOSE OMISSION ISSUE	2021-07-01	2020-11-18	225
196231761	PSORIATIC ARTHROPATHY	2021-07-01	2020-11-18	225
196234152	PSORIASIS	2021-07-21	2020-02-13	524
196234152	PRODUCT DOSE OMISSION ISSUE	2021-07-21	2020-02-13	524
196234232	ABDOMINAL PAIN UPPER	2021-07-21	2021-07-19	2
196234232	DIZZINESS	2021-07-21	2021-07-19	2
196234232	FEELING ABNORMAL	2021-07-21	2021-07-19	2
196234232	HEADACHE	2021-07-21	2021-07-19	2
196235661	PSORIATIC ARTHROPATHY	2021-07-21	2020-03-13	495
196245451	COVID-19	2021-07-23	2021-06-04	49
196282281	PRODUCT DOSE OMISSION ISSUE	2021-07-24	2021-04-09	106
148782942	PSORIASIS	2018-04-01	2017-12-05	117
148783781	NAUSEA	2018-05-02	2018-03-02	61
148789081	BOWEL MOVEMENT IRREGULARITY	2018-05-02	2018-04-19	13
148796882	ARTHRALGIA	2018-04-23	2018-04-04	19
148796882	PRURITUS	2018-04-23	2018-04-04	19
148800491	DIARRHOEA	2018-04-19	2018-03-15	35
148809401	FEELING ABNORMAL	2018-05-03	2018-05-01	2
148809401	INSOMNIA	2018-05-03	2018-05-01	2
148809401	RENAL PAIN	2018-05-03	2018-05-01	2
148820741	DEATH	2018-04-01	2017-10-23	160
148825551	PSORIASIS	2018-05-03	2017-08-10	266
247605511	FATIGUE	2024-10-01	2024-09-14	17
247605511	HEADACHE	2024-10-01	2024-09-14	17
247605511	BLOOD IRON DECREASED	2024-10-01	2024-09-14	17
247642751	DECREASED APPETITE	2024-12-01	2023-04-13	598
247642751	NAUSEA	2024-12-01	2023-04-13	598
148886671	DRUG INEFFECTIVE	2018-04-27	2018-02-19	67
148886681	DIARRHOEA	2018-05-08	2017-12-18	141
148893921	HEADACHE	2018-05-08	2018-04-12	26
148893921	RENAL PAIN	2018-05-08	2018-04-12	26
148894631	ABDOMINAL PAIN UPPER	2018-04-16	2018-04-09	7
148909801	BACK PAIN	2018-05-06	2018-04-30	6
148909801	CHEST DISCOMFORT	2018-05-06	2018-04-30	6
148909801	HEART RATE IRREGULAR	2018-05-06	2018-04-30	6
148909801	PAIN IN EXTREMITY	2018-05-06	2018-04-30	6
148909801	RECTAL HAEMORRHAGE	2018-05-06	2018-04-30	6
148910661	BLOOD PRESSURE INCREASED	2018-04-24	2018-03-29	26
148910661	HEART RATE INCREASED	2018-04-24	2018-03-29	26
148917572	DIZZINESS	2018-04-17	2018-04-03	14
148917572	NAUSEA	2018-04-17	2018-04-03	14
148917572	PSORIASIS	2018-04-17	2018-04-03	14
148917572	TREMOR	2018-04-17	2018-04-03	14
148918701	DRUG INEFFECTIVE	2018-05-09	2017-02-01	462
148929951	GASTROENTERITIS VIRAL	2018-04-14	2018-03-12	33
148930231	ARTHRALGIA	2018-05-01	2018-04-17	14
148930231	CONTUSION	2018-05-01	2018-04-17	14
148930231	GAIT DISTURBANCE	2018-05-01	2018-04-17	14
148932891	NAUSEA	2018-05-09	2018-03-14	56
148943151	INFLUENZA	2018-04-08	2015-12-14	846
148943151	PSORIASIS	2018-04-08	2015-12-14	846
196305661	DIZZINESS	2021-07-20	2021-07-06	14
196305661	NAUSEA	2021-07-20	2021-07-06	14
196305661	NERVE COMPRESSION	2021-07-20	2021-07-06	14
196314221	HEADACHE	2021-07-15	2021-07-14	1
196326691	DIARRHOEA	2021-07-21	2021-05-05	77
196326691	PSORIASIS	2021-07-21	2021-05-05	77
196326691	RASH	2021-07-21	2021-05-05	77
196346961	HIP ARTHROPLASTY	2021-06-29	2020-11-11	230
247724362	DIARRHOEA	2023-07-01	2023-05-08	54
247734131	RASH	2024-12-01	2023-08-04	485
247734131	THERAPY NON-RESPONDER	2024-12-01	2023-08-04	485
148946481	DIARRHOEA	2018-05-09	2018-02-01	97
148947182	DIARRHOEA	2018-05-29	2018-04-01	58
148947182	HEADACHE	2018-05-29	2018-04-01	58
148947182	NAUSEA	2018-05-29	2018-04-01	58
148947201	URTICARIA	2018-04-01	2015-05-07	1060
148955091	BONE MARROW FAILURE	2017-11-14	2017-11-07	7
148955091	DEPRESSION	2017-11-14	2017-11-07	7
148955091	SUICIDAL IDEATION	2017-11-14	2017-11-07	7
148974621	FALL	2018-05-07	2016-02-04	823
148974621	RIB FRACTURE	2018-05-07	2016-02-04	823
148989301	DECREASED APPETITE	2018-05-10	2018-04-09	31
148989301	NAUSEA	2018-05-10	2018-04-09	31
148989322	PAIN	2018-04-27	2018-02-21	65
148989322	THERAPEUTIC RESPONSE DECREASED	2018-04-27	2018-02-21	65
148991431	DIARRHOEA	2018-05-10	2018-01-10	120
148991431	NAUSEA	2018-05-10	2018-01-10	120
148992121	NAUSEA	2018-05-10	2018-02-23	76
148992121	PRURITUS	2018-05-10	2018-02-23	76
148995041	RASH	2018-05-09	2017-05-17	357
148995623	DIARRHOEA	2018-05-24	2018-04-29	25
148995623	HEART RATE DECREASED	2018-05-24	2018-04-29	25
148995623	NAUSEA	2018-05-24	2018-04-29	25
148995623	VOMITING	2018-05-24	2018-04-29	25
148995623	WEIGHT DECREASED	2018-05-24	2018-04-29	25
148995641	HEADACHE	2018-05-11	2018-04-16	25
148995641	NAUSEA	2018-05-11	2018-04-16	25
148995651	DIARRHOEA	2018-05-11	2018-02-07	93
148995651	DYSPEPSIA	2018-05-11	2018-02-07	93
149001112	DECREASED APPETITE	2017-11-09	2017-10-12	28
149001112	DIARRHOEA	2017-11-09	2017-10-12	28
149001112	PNEUMONIA BACTERIAL	2017-11-09	2017-10-12	28
149002951	TENSION HEADACHE	2018-05-01	2018-04-17	14
149016571	DECREASED APPETITE	2018-04-19	2018-04-14	5
149016571	DIZZINESS	2018-04-19	2018-04-14	5
149016571	HEAVY MENSTRUAL BLEEDING	2018-04-19	2018-04-14	5
149016571	NAUSEA	2018-04-19	2018-04-14	5
149016571	TENSION HEADACHE	2018-04-19	2018-04-14	5
149016571	TREMOR	2018-04-19	2018-04-14	5
149024072	CEREBROVASCULAR ACCIDENT	2017-07-13	2016-04-26	443
196409651	ABDOMINAL PAIN UPPER	2021-07-16	2021-04-02	105
196409651	DIARRHOEA	2021-07-16	2021-04-02	105
196409651	ILLNESS	2021-07-16	2021-04-02	105
196410262	STRESS	2021-07-01	2021-04-08	84
196410262	THERAPEUTIC RESPONSE UNEXPECTED	2021-07-01	2021-04-08	84
196410262	PSORIASIS	2021-07-01	2021-04-08	84
196410262	ANXIETY	2021-07-01	2021-04-08	84
196411331	PRODUCT ADMINISTRATION INTERRUPTED	2021-07-02	2020-06-11	386
196411331	TONGUE BLISTERING	2021-07-02	2020-06-11	386
196412943	PSORIASIS	2021-07-27	2020-09-16	314
196412943	DISCOMFORT	2021-07-27	2020-09-16	314
196412943	MALAISE	2021-07-27	2020-09-16	314
196414241	SUICIDAL IDEATION	2021-03-24	2021-02-26	26
196415111	DIARRHOEA	2021-07-28	2021-05-19	70
196430671	DIARRHOEA	2021-07-23	2021-07-19	4
196430671	HEADACHE	2021-07-23	2021-07-19	4
196430671	NAUSEA	2021-07-23	2021-07-19	4
196430671	VOMITING	2021-07-23	2021-07-19	4
196443871	DEPRESSION	2021-06-01	2020-08-22	283
196443871	SUICIDAL IDEATION	2021-06-01	2020-08-22	283
247810212	RENAL IMPAIRMENT	2024-12-12	2024-12-10	2
149037551	SINUSITIS	2018-05-11	2018-04-11	30
149042231	NAUSEA	2018-05-11	2018-03-20	52
149064611	DIARRHOEA	2018-04-27	2018-04-20	7
149071801	ADVERSE DRUG REACTION	2018-05-09	2018-01-29	100
149071801	HEADACHE	2018-05-09	2018-01-29	100
149075591	HEADACHE	2018-05-11	2018-04-18	23
149081651	DEPRESSION	2018-05-03	2018-04-21	12
149081651	RASH	2018-05-03	2018-04-21	12
149081651	SKIN MASS	2018-05-03	2018-04-21	12
149083585	COUGH	2018-03-07	2018-02-19	16
149083585	DIARRHOEA	2018-03-07	2018-02-19	16
149083585	MYALGIA	2018-03-07	2018-02-19	16
149083585	RESPIRATORY TRACT CONGESTION	2018-03-07	2018-02-19	16
149083585	WEIGHT DECREASED	2018-03-07	2018-02-19	16
149085371	NAUSEA	2018-05-14	2016-05-14	730
149104351	PHARYNGITIS STREPTOCOCCAL	2018-05-13	2018-01-18	115
149106072	ERYTHEMA	2018-04-27	2016-09-28	576
149106072	PRURITUS	2018-04-27	2016-09-28	576
149106072	SKIN EXFOLIATION	2018-04-27	2016-09-28	576
149109511	DIARRHOEA	2018-04-20	2018-03-28	23
149109511	NAUSEA	2018-04-20	2018-03-28	23
149109511	VOMITING	2018-04-20	2018-03-28	23
149109511	WEIGHT ABNORMAL	2018-04-20	2018-03-28	23
196451041	ARTHRALGIA	2021-07-26	2018-01-19	1284
196451041	UNEVALUABLE EVENT	2021-07-26	2018-01-19	1284
196451162	URTICARIA	2021-07-26	2021-07-20	6
196457043	COVID-19	2019-08-01	2018-12-11	233
196457043	PSORIASIS	2019-08-01	2018-12-11	233
196457043	PSORIATIC ARTHROPATHY	2019-08-01	2018-12-11	233
196457043	PRODUCT USE ISSUE	2019-08-01	2018-12-11	233
196458691	PULMONARY EMBOLISM	2021-07-26	2021-07-20	6
196481052	PSORIASIS	2021-07-23	2019-08-01	722
196483191	ADVERSE DRUG REACTION	2020-06-01	2019-03-08	451
196484121	PRODUCT DOSE OMISSION ISSUE	2021-07-25	2019-12-27	576
196490181	DIZZINESS	2021-07-28	2020-12-21	219
196490181	HEADACHE	2021-07-28	2020-12-21	219
196490181	INAPPROPRIATE SCHEDULE OF PRODUCT ADMINISTRATION	2021-07-28	2020-12-21	219
196490181	NAUSEA	2021-07-28	2020-12-21	219
196490181	SYNCOPE	2021-07-28	2020-12-21	219
196490201	PNEUMONIA	2021-07-10	2017-10-07	1372
196494561	PSORIATIC ARTHROPATHY	2021-07-14	2021-06-29	15
196508263	PRODUCT SUPPLY ISSUE	2021-07-18	2021-05-04	75
196508263	PSORIASIS	2021-07-18	2021-05-04	75
196511621	ERYTHEMA	2021-07-26	2019-03-07	872
196511621	PRURITUS	2021-07-26	2019-03-07	872
196512931	PAIN	2021-07-28	2020-12-23	217
196512931	PRODUCT DOSE OMISSION ISSUE	2021-07-28	2020-12-23	217
196517681	THERAPEUTIC PRODUCT EFFECT DECREASED	2021-07-27	2019-02-14	894
149124241	SUICIDE ATTEMPT	2018-03-23	2018-02-17	34
149125152	DIARRHOEA	2018-05-15	2017-02-01	468
149125152	DYSPHONIA	2018-05-15	2017-02-01	468
149125152	EYE SWELLING	2018-05-15	2017-02-01	468
149125152	HEADACHE	2018-05-15	2017-02-01	468
149125152	LACRIMATION INCREASED	2018-05-15	2017-02-01	468
149125152	SINUSITIS	2018-05-15	2017-02-01	468
149128981	INSOMNIA	2018-04-30	2018-02-08	81
149132502	BLOOD PRESSURE INCREASED	2018-02-20	2018-02-15	5
149132502	PALPITATIONS	2018-02-20	2018-02-15	5
149139921	HEADACHE	2018-05-06	2018-04-05	31
149151391	FREQUENT BOWEL MOVEMENTS	2018-03-31	2018-03-23	8
149151391	NAUSEA	2018-03-31	2018-03-23	8
149157634	DRUG INEFFECTIVE	2017-12-31	2017-02-03	331
149157634	MYOCARDIAL INFARCTION	2017-12-31	2017-02-03	331
149176272	ABDOMINAL DISCOMFORT	2018-01-29	2018-01-23	6
149176272	DIARRHOEA	2018-01-29	2018-01-23	6
149176821	ANXIETY	2018-05-14	2018-04-09	35
247963171	PAIN	2024-11-01	2020-12-24	1408
247963171	THERAPY NON-RESPONDER	2024-11-01	2020-12-24	1408
149200112	MYOCARDIAL INFARCTION	2017-10-08	2016-11-29	313
149200112	PSORIASIS	2017-10-08	2016-11-29	313
149211772	PSORIASIS	2018-05-14	2015-12-12	884
149211772	RASH	2018-05-14	2015-12-12	884
149212091	PRODUCT DOSE OMISSION ISSUE	2018-05-05	2018-03-02	64
149212091	DRUG INEFFECTIVE	2018-05-05	2018-03-02	64
149217381	PAIN	2018-05-14	2017-10-24	202
149217381	PSORIASIS	2018-05-14	2017-10-24	202
149218022	HEADACHE	2018-05-10	2018-04-25	15
149218222	PSORIASIS	2018-05-08	2018-04-06	32
149244531	NASOPHARYNGITIS	2018-03-01	2017-06-27	247
149246032	DIARRHOEA	2018-02-01	2018-01-24	8
149246032	NAUSEA	2018-02-01	2018-01-24	8
149246032	VOMITING	2018-02-01	2018-01-24	8
149247351	DRUG INEFFECTIVE	2018-05-16	2018-02-23	82
149247871	DIARRHOEA	2018-04-20	2018-04-16	4
149249501	BACK PAIN	2018-03-15	2017-02-28	380
149249501	PRODUCT DOSE OMISSION ISSUE	2018-03-15	2017-02-28	380
149253123	PSORIASIS	2018-05-01	2018-01-30	91
149263267	DEPRESSION SUICIDAL	2018-05-08	2018-05-02	6
149263267	PAIN	2018-05-08	2018-05-02	6
149263267	RHINORRHOEA	2018-05-08	2018-05-02	6
149263271	ADVERSE DRUG REACTION	2018-05-16	2018-01-23	113
149265371	ARTHRALGIA	2018-05-16	2016-11-01	561
149265451	DEHYDRATION	2018-04-09	2018-04-04	5
149265451	FEEDING DISORDER	2018-04-09	2018-04-04	5
149265451	GASTROINTESTINAL DISORDER	2018-04-09	2018-04-04	5
149266992	BACK PAIN	2018-05-01	2018-03-29	33
149267011	DIARRHOEA	2018-05-09	2018-03-04	66
149267011	NAUSEA	2018-05-09	2018-03-04	66
149267011	VOMITING	2018-05-09	2018-03-04	66
101551951	DIARRHOEA	2014-05-01	2014-04-28	3
101551951	NAUSEA	2014-05-01	2014-04-28	3
101551951	RECTAL HAEMORRHAGE	2014-05-01	2014-04-28	3
196537352	DRUG INEFFECTIVE	2021-07-29	2018-11-30	972
196537742	PRODUCT ADMINISTRATION INTERRUPTED	2021-01-01	2020-08-19	135
196537742	PSORIASIS	2021-01-01	2020-08-19	135
196540301	NAUSEA	2021-07-29	2021-07-09	20
196541642	OFF LABEL USE	2021-07-30	2021-04-02	119
196542643	ARTHRALGIA	2021-07-28	2021-07-08	20
196542643	DIARRHOEA	2021-07-28	2021-07-08	20
196542643	HEADACHE	2021-07-28	2021-07-08	20
196542643	NAUSEA	2021-07-28	2021-07-08	20
196542643	VOMITING	2021-07-28	2021-07-08	20
196543012	PSORIATIC ARTHROPATHY	2021-07-20	2021-07-02	18
196543012	SHOULDER OPERATION	2021-07-20	2021-07-02	18
196545542	TOOTH INFECTION	2021-07-29	2018-08-03	1091
196545681	PRODUCT DOSE OMISSION ISSUE	2021-06-30	2020-02-11	505
196545681	PSORIASIS	2021-06-30	2020-02-11	505
196546792	HOSPITALISATION	2021-07-27	2018-08-03	1089
196546822	PRODUCT DOSE OMISSION ISSUE	2021-07-29	2018-10-19	1014
196546822	PSORIATIC ARTHROPATHY	2021-07-29	2018-10-19	1014
196552592	ABDOMINAL DISCOMFORT	2021-07-01	2021-06-07	24
196552592	HEADACHE	2021-07-01	2021-06-07	24
196555341	INTENTIONAL PRODUCT MISUSE	2021-07-23	2016-12-21	1675
196588792	DIARRHOEA	2021-07-29	2021-07-23	6
196588792	HEADACHE	2021-07-29	2021-07-23	6
196588792	NAUSEA	2021-07-29	2021-07-23	6
196588792	VOMITING	2021-07-29	2021-07-23	6
196593592	DEATH	2021-06-17	2020-02-28	475
196598292	ABDOMINAL DISCOMFORT	2021-07-01	2021-03-05	118
248090681	THERAPEUTIC PRODUCT EFFECT DECREASED	2023-02-07	2023-01-16	22
248090681	RASH	2023-02-07	2023-01-16	22
248090681	BOWEL MOVEMENT IRREGULARITY	2023-02-07	2023-01-16	22
248102452	OVARIAN CANCER	2024-12-15	2021-06-04	1290
149286361	DEPRESSION	2018-05-15	2016-07-04	680
149290482	DIZZINESS	2018-05-21	2018-04-19	32
149290482	GASTROINTESTINAL DISORDER	2018-05-21	2018-04-19	32
149290482	HEADACHE	2018-05-21	2018-04-19	32
149290482	NAUSEA	2018-05-21	2018-04-19	32
149290482	VOMITING	2018-05-21	2018-04-19	32
149292481	FATIGUE	2018-05-11	2018-02-21	79
149292481	MUSCLE SPASMS	2018-05-11	2018-02-21	79
149292481	PAIN	2018-05-11	2018-02-21	79
149295932	ABDOMINAL DISCOMFORT	2018-05-21	2018-03-28	54
149295932	WEIGHT DECREASED	2018-05-21	2018-03-28	54
149297641	BRONCHITIS	2018-05-21	2017-11-04	198
149297641	DIARRHOEA	2018-05-21	2017-11-04	198
149306271	ABDOMINAL DISCOMFORT	2018-05-17	2018-04-23	24
149306591	UNEVALUABLE EVENT	2018-05-17	2018-01-09	128
149307151	ABDOMINAL PAIN UPPER	2018-04-04	2018-01-31	63
149309682	ABDOMINAL PAIN UPPER	2018-05-01	2018-04-28	3
149309682	FREQUENT BOWEL MOVEMENTS	2018-05-01	2018-04-28	3
149309682	HEADACHE	2018-05-01	2018-04-28	3
149309692	RASH PRURITIC	2018-05-17	2017-12-19	149
149309711	HEADACHE	2018-05-17	2016-06-16	700
149310501	DIARRHOEA	2018-04-18	2017-12-23	116
149310501	NAUSEA	2018-04-18	2017-12-23	116
149313082	HYPERSOMNIA	2018-05-20	2018-03-01	80
149313161	DIARRHOEA	2018-05-17	2017-06-06	345
149314061	RESPIRATORY TRACT INFECTION	2018-05-18	2018-05-01	17
149314531	ABDOMINAL DISCOMFORT	2018-05-18	2016-04-11	767
149314531	HEADACHE	2018-05-18	2016-04-11	767
149314531	WEIGHT DECREASED	2018-05-18	2016-04-11	767
149335493	DRUG INEFFECTIVE	2018-05-18	2018-02-27	80
149341191	INCREASED TENDENCY TO BRUISE	2018-05-03	2018-04-26	7
149341191	PRURITUS	2018-05-03	2018-04-26	7
149341191	SKIN ATROPHY	2018-05-03	2018-04-26	7
149345801	DIARRHOEA	2018-05-21	2018-05-12	9
149345801	HEADACHE	2018-05-21	2018-05-12	9
149348381	NAUSEA	2018-05-21	2017-12-07	165
149348741	FREQUENT BOWEL MOVEMENTS	2018-05-20	2018-04-19	31
101635053	RENAL CELL CARCINOMA	2013-04-05	2011-05-25	681
101635053	SQUAMOUS CELL CARCINOMA OF THE ORAL CAVITY	2013-04-05	2011-05-25	681
196625401	PRODUCT DOSE OMISSION ISSUE	2019-02-05	2018-10-09	119
196625401	PSORIASIS	2019-02-05	2018-10-09	119
196655052	GASTROINTESTINAL DISORDER	2021-03-05	2020-03-17	353
196660403	NECK PAIN	2021-07-31	2021-07-29	2
196660403	NAUSEA	2021-07-31	2021-07-29	2
196660403	VOMITING	2021-07-31	2021-07-29	2
196661231	PRODUCT DOSE OMISSION ISSUE	2021-07-15	2019-03-21	847
196661231	PSORIASIS	2021-07-15	2019-03-21	847
196665722	PSORIASIS	2021-08-02	2020-11-24	251
196666841	ABDOMINAL PAIN UPPER	2021-07-22	2021-06-18	34
196666841	DIARRHOEA	2021-07-22	2021-06-18	34
196669091	PRODUCT DOSE OMISSION ISSUE	2021-07-27	2021-01-02	206
248168342	DIARRHOEA	2024-11-01	2019-11-19	1809
248168342	NAUSEA	2024-11-01	2019-11-19	1809
248198042	ARTHRALGIA	2024-11-03	2024-10-31	3
248198042	AGEUSIA	2024-11-03	2024-10-31	3
248198042	PAIN	2024-11-03	2024-10-31	3
248198042	DYSGEUSIA	2024-11-03	2024-10-31	3
149360081	DEATH	2018-05-21	2018-02-09	101
149363301	PSORIASIS	2018-04-30	2017-07-26	278
149365861	PRODUCT DOSE OMISSION ISSUE	2018-05-16	2017-12-18	149
149365861	INCORRECT DOSE ADMINISTERED	2018-05-16	2017-12-18	149
149365861	PRURITUS	2018-05-16	2017-12-18	149
149366531	HEADACHE	2018-05-19	2018-02-01	107
149369131	ACNE	2018-05-20	2018-05-14	6
149369131	DIARRHOEA	2018-05-20	2018-05-14	6
149369131	HEADACHE	2018-05-20	2018-05-14	6
149369131	NAUSEA	2018-05-20	2018-05-14	6
149369711	FEELING ABNORMAL	2018-05-21	2018-05-19	2
149369711	FLATULENCE	2018-05-21	2018-05-19	2
149369711	HEADACHE	2018-05-21	2018-05-19	2
149369711	INCORRECT DOSE ADMINISTERED	2018-05-21	2018-05-19	2
149369711	PAIN IN JAW	2018-05-21	2018-05-19	2
149369711	PRURITUS	2018-05-21	2018-05-19	2
149371401	DIARRHOEA	2018-05-19	2018-04-27	22
149371401	HEADACHE	2018-05-19	2018-04-27	22
149371401	VOMITING	2018-05-19	2018-04-27	22
149380343	DIARRHOEA	2018-05-01	2018-04-14	17
149380343	HYPOKALAEMIA	2018-05-01	2018-04-14	17
149380343	VERTIGO POSITIONAL	2018-05-01	2018-04-14	17
149387011	PSORIATIC ARTHROPATHY	2018-05-20	2017-12-05	166
149388821	ACUTE MYELOID LEUKAEMIA	2018-04-30	2018-04-12	18
149398892	MUSCLE SPASMS	2018-05-23	2017-12-19	155
149398901	LIP PRURITUS	2018-05-20	2018-05-14	6
149398901	PAIN IN JAW	2018-05-20	2018-05-14	6
149398901	PRURITUS	2018-05-20	2018-05-14	6
149406001	ABDOMINAL DISCOMFORT	2018-05-21	2018-04-27	24
149406001	DIARRHOEA	2018-05-21	2018-04-27	24
149421382	INFLUENZA LIKE ILLNESS	2018-04-25	2017-06-01	328
149421391	DIARRHOEA	2018-05-22	2018-01-25	117
149421922	ABDOMINAL DISCOMFORT	2018-05-15	2017-12-21	145
149421922	NASAL CONGESTION	2018-05-15	2017-12-21	145
149421942	ANXIETY	2018-05-14	2018-04-09	35
149421951	MEDICATION ERROR	2018-05-05	2017-01-30	460
149421951	PAIN	2018-05-05	2017-01-30	460
149421951	PRURITUS	2018-05-05	2017-01-30	460
149421951	PSORIASIS	2018-05-05	2017-01-30	460
149424131	DIARRHOEA	2018-04-30	2018-04-28	2
149429582	HEADACHE	2018-05-20	2018-04-30	20
149429582	VASODILATATION	2018-05-20	2018-04-30	20
149431621	ADVERSE DRUG REACTION	2018-04-24	2018-04-23	1
149432242	THERAPY NON-RESPONDER	2018-04-25	2014-08-12	1352
149432471	DIARRHOEA	2018-05-01	2018-03-02	60
149433831	ARTHRALGIA	2018-04-25	2018-04-24	1
149433831	DIARRHOEA	2018-04-25	2018-04-24	1
149433831	HYPOTENSION	2018-04-25	2018-04-24	1
149433831	NAUSEA	2018-04-25	2018-04-24	1
149433831	UNEVALUABLE EVENT	2018-04-25	2018-04-24	1
101796103	CHOLELITHIASIS	2013-02-21	2011-11-22	457
248260161	CEREBROVASCULAR ACCIDENT	2024-10-26	2022-07-14	835
196722021	FEELING JITTERY	2021-07-07	2021-05-13	55
196722021	TREMOR	2021-07-07	2021-05-13	55
196722032	PRODUCT DOSE OMISSION ISSUE	2021-06-01	2021-01-29	123
196722032	THERAPY NON-RESPONDER	2021-06-01	2021-01-29	123
196722032	ILLNESS	2021-06-01	2021-01-29	123
196722381	DIARRHOEA	2021-08-02	2021-06-18	45
196722531	RASH	2021-08-02	2018-11-01	1005
196750092	PSORIASIS	2021-08-02	2021-04-06	118
196764093	DIARRHOEA	2021-08-01	2020-06-24	403
196764093	OFF LABEL USE	2021-08-01	2020-06-24	403
196764093	PSORIASIS	2021-08-01	2020-06-24	403
196767302	THERAPY NON-RESPONDER	2021-08-05	2020-08-20	350
196773061	PRURITUS	2019-10-17	2018-10-09	373
196773061	RENAL CYST	2019-10-17	2018-10-09	373
149476132	ABDOMINAL DISCOMFORT	2018-05-15	2018-05-02	13
149476132	NAUSEA	2018-05-15	2018-05-02	13
149481923	PANCREATITIS	2018-05-04	2017-09-21	225
149488722	DEATH	2018-04-09	2018-02-01	67
149497302	THERAPEUTIC PRODUCT EFFECT DECREASED	2018-05-24	2017-05-19	370
149497582	PSORIASIS	2018-05-18	2018-03-19	60
149501475	ANXIETY	2018-04-01	2018-01-15	76
149501475	DECREASED APPETITE	2018-04-01	2018-01-15	76
149501475	DEPRESSION	2018-04-01	2018-01-15	76
149501475	WEIGHT DECREASED	2018-04-01	2018-01-15	76
149520441	DISEASE RECURRENCE	2018-04-30	2018-04-12	18
149520441	INTENTIONAL PRODUCT USE ISSUE	2018-04-30	2018-04-12	18
149520441	PALPITATIONS	2018-04-30	2018-04-12	18
101858061	ABDOMINAL PAIN UPPER	2014-05-08	2014-05-06	2
101858061	HAEMATOCHEZIA	2014-05-08	2014-05-06	2
101858061	HEADACHE	2014-05-08	2014-05-06	2
101858061	NAUSEA	2014-05-08	2014-05-06	2
101895451	DIZZINESS	2014-05-10	2014-04-27	13
101895451	NAUSEA	2014-05-10	2014-04-27	13
101895451	TREMOR	2014-05-10	2014-04-27	13
248353381	INSOMNIA	2024-11-28	2024-11-27	1
248353381	DECREASED APPETITE	2024-11-28	2024-11-27	1
248353381	WEIGHT DECREASED	2024-11-28	2024-11-27	1
149534552	HYPERCALCAEMIA	2018-05-21	2018-05-07	14
149537401	DIARRHOEA	2018-05-27	2018-05-26	1
149537401	HEADACHE	2018-05-27	2018-05-26	1
149537401	NAUSEA	2018-05-27	2018-05-26	1
149537401	PYREXIA	2018-05-27	2018-05-26	1
149541871	BLISTER	2018-02-21	2018-02-06	15
149541871	HIATUS HERNIA	2018-02-21	2018-02-06	15
149541871	ORAL MUCOSAL BLISTERING	2018-02-21	2018-02-06	15
149541871	VAGINAL MUCOSAL BLISTERING	2018-02-21	2018-02-06	15
149545422	DECREASED APPETITE	2018-04-22	2018-04-21	1
149545422	DIARRHOEA	2018-04-22	2018-04-21	1
149545422	DISCOMFORT	2018-04-22	2018-04-21	1
149545422	NAUSEA	2018-04-22	2018-04-21	1
149545422	VITREOUS DETACHMENT	2018-04-22	2018-04-21	1
149545422	WEIGHT DECREASED	2018-04-22	2018-04-21	1
149548191	ARTHRITIS	2018-05-21	2017-10-04	229
149549221	PRODUCT DOSE OMISSION ISSUE	2018-05-07	2018-02-21	75
149549221	PSORIASIS	2018-05-07	2018-02-21	75
149552241	DIARRHOEA	2018-05-19	2018-05-10	9
149552241	DRY SKIN	2018-05-19	2018-05-10	9
149552241	HEADACHE	2018-05-19	2018-05-10	9
149552241	NAUSEA	2018-05-19	2018-05-10	9
149553003	ADVERSE EVENT	2018-05-25	2017-02-20	459
149553003	DECUBITUS ULCER	2018-05-25	2017-02-20	459
149553003	PRODUCT DOSE OMISSION ISSUE	2018-05-25	2017-02-20	459
149553003	PNEUMONIA	2018-05-25	2017-02-20	459
149553681	DRY SKIN	2018-04-23	2017-06-25	302
149554551	AMNESIA	2018-05-23	2018-04-07	46
149554551	DIARRHOEA	2018-05-23	2018-04-07	46
149554551	HEADACHE	2018-05-23	2018-04-07	46
149555151	DEPRESSION	2018-05-24	2018-03-07	78
149556231	PRURITUS	2018-05-02	2017-01-12	475
149556231	RASH	2018-05-02	2017-01-12	475
149559711	PAIN	2018-03-15	2015-05-15	1035
149573401	PSORIASIS	2018-05-10	2018-05-02	8
149574232	SINUSITIS	2018-05-18	2017-07-25	297
149583021	DIARRHOEA	2018-05-24	2018-05-21	3
149593564	MYOCARDIAL INFARCTION	2018-05-21	2018-02-16	94
149595892	DIARRHOEA	2018-05-09	2018-03-16	54
149595892	MIGRAINE	2018-05-09	2018-03-16	54
149595892	NAUSEA	2018-05-09	2018-03-16	54
196783501	ABDOMINAL DISCOMFORT	2021-08-04	2021-06-08	57
196783501	DRUG INEFFECTIVE	2021-08-04	2021-06-08	57
196783841	PRODUCT DOSE OMISSION ISSUE	2021-08-06	2020-06-12	420
196785881	NAUSEA	2021-08-04	2021-06-26	39
196785881	PRODUCT DOSE OMISSION ISSUE	2021-08-04	2021-06-26	39
196796181	INFLUENZA	2021-07-24	2021-06-25	29
196796181	PNEUMONIA	2021-07-24	2021-06-25	29
196803391	HEADACHE	2021-08-06	2021-05-31	67
196833101	RASH	2021-07-20	2018-08-22	1063
196844982	HYPERSOMNIA	2019-04-06	2018-02-08	422
196844982	PSORIATIC ARTHROPATHY	2019-04-06	2018-02-08	422
196848623	HEART RATE INCREASED	2021-07-01	2020-11-13	230
196848623	PRODUCT DOSE OMISSION ISSUE	2021-07-01	2020-11-13	230
196848623	HERPES ZOSTER	2021-07-01	2020-11-13	230
196848623	PSORIATIC ARTHROPATHY	2021-07-01	2020-11-13	230
196848623	DEPRESSION	2021-07-01	2020-11-13	230
196848623	FATIGUE	2021-07-01	2020-11-13	230
196859091	DIARRHOEA	2021-08-06	2021-05-18	80
248389261	PSORIATIC ARTHROPATHY	2024-12-10	2020-01-22	1784
248389261	HEADACHE	2024-12-10	2020-01-22	1784
149616481	PAIN	2018-05-21	2017-09-13	250
149616481	RASH	2018-05-21	2017-09-13	250
149616491	GALLBLADDER DISORDER	2018-05-24	2018-04-18	36
149635551	DYSPEPSIA	2018-05-25	2018-02-05	109
149635551	HEADACHE	2018-05-25	2018-02-05	109
149643143	HEADACHE	2018-05-25	2018-03-30	56
149643143	INSOMNIA	2018-05-25	2018-03-30	56
149643143	WEIGHT DECREASED	2018-05-25	2018-03-30	56
149664321	RASH MACULAR	2018-05-20	2018-03-09	72
149665641	NAUSEA	2018-05-14	2018-05-05	9
149666172	FOOD POISONING	2018-05-29	2014-05-03	1487
149669001	DIARRHOEA	2018-05-25	2018-05-01	24
149677131	PAIN IN EXTREMITY	2018-05-21	2018-04-05	46
149679571	ABDOMINAL DISCOMFORT	2018-05-27	2018-05-22	5
149683791	CHEST DISCOMFORT	2018-05-29	2018-05-23	6
149683791	DYSPNOEA	2018-05-29	2018-05-23	6
149684361	THERAPY NON-RESPONDER	2018-05-25	2018-05-21	4
149686871	HEADACHE	2018-05-23	2018-05-09	14
196862105	FATIGUE	2021-08-07	2021-05-19	80
196862105	LOSS OF PERSONAL INDEPENDENCE IN DAILY ACTIVITIES	2021-08-07	2021-05-19	80
196862105	HEADACHE	2021-08-07	2021-05-19	80
196862105	PAIN	2021-08-07	2021-05-19	80
196862105	ARTHRALGIA	2021-08-07	2021-05-19	80
196862105	THERAPY NON-RESPONDER	2021-08-07	2021-05-19	80
196875611	PRODUCT DOSE OMISSION ISSUE	2021-08-09	2018-08-01	1104
196878721	BEHCET'S SYNDROME	2021-08-07	2021-07-13	25
196878721	HEADACHE	2021-08-07	2021-07-13	25
196878721	PAIN	2021-08-07	2021-07-13	25
196893382	DEPRESSION	2020-01-01	2019-12-09	23
196930461	NAUSEA	2021-08-08	2021-08-03	5
196933891	MUSCULOSKELETAL PAIN	2021-07-22	2020-01-17	552
196935452	PRODUCT DOSE OMISSION ISSUE	2021-08-09	2018-04-11	1216
196935452	PSORIASIS	2021-08-09	2018-04-11	1216
248517891	DIARRHOEA	2024-11-01	2024-05-14	171
149694531	ABDOMINAL DISCOMFORT	2018-05-30	2017-12-14	167
149698291	PSORIASIS	2018-05-29	2018-02-17	101
149698291	RASH	2018-05-29	2018-02-17	101
149710611	ALOPECIA	2018-04-18	2018-04-08	10
149710611	MALIGNANT MELANOMA	2018-04-18	2018-04-08	10
149710611	WOUND INFECTION	2018-04-18	2018-04-08	10
149711706	ARTHRALGIA	2018-05-18	2018-04-23	25
149711706	ASTHENIA	2018-05-18	2018-04-23	25
149711706	DECREASED APPETITE	2018-05-18	2018-04-23	25
149711706	GASTROINTESTINAL DISORDER	2018-05-18	2018-04-23	25
149711706	RESTLESSNESS	2018-05-18	2018-04-23	25
149711706	URINARY TRACT INFECTION	2018-05-18	2018-04-23	25
149715771	DEPRESSION	2018-05-01	2017-03-07	420
149717141	ABDOMINAL PAIN	2017-03-01	2017-02-17	12
149718831	INFLUENZA	2018-05-21	2018-04-22	29
149723022	DIARRHOEA	2018-05-19	2018-05-17	2
149723022	NAUSEA	2018-05-19	2018-05-17	2
149748441	THERAPEUTIC PRODUCT EFFECT DECREASED	2018-06-01	2018-03-16	77
149748441	PSORIASIS	2018-06-01	2018-03-16	77
149752771	ACCIDENT AT WORK	2018-04-04	2016-04-19	715
149752771	PRODUCT DOSE OMISSION ISSUE	2018-04-04	2016-04-19	715
149752771	PSORIASIS	2018-04-04	2016-04-19	715
149769251	HEADACHE	2018-05-02	2018-04-28	4
149769691	DECREASED APPETITE	2018-05-01	2017-10-11	202
149769691	WEIGHT DECREASED	2018-05-01	2017-10-11	202
149771211	WEIGHT DECREASED	2018-05-29	2018-04-11	48
149771331	NAUSEA	2018-05-31	2018-02-02	118
196945791	PRODUCT DOSE OMISSION ISSUE	2021-08-08	2021-04-10	120
196945791	PSORIASIS	2021-08-08	2021-04-10	120
196946061	PSORIASIS	2021-08-10	2018-12-11	973
196946061	PSORIATIC ARTHROPATHY	2021-08-10	2018-12-11	973
196967911	PRODUCT DOSE OMISSION ISSUE	2021-06-01	2020-09-29	245
196967911	SKIN IRRITATION	2021-06-01	2020-09-29	245
196975122	PSORIASIS	2021-08-02	2018-10-04	1033
196980141	HEADACHE	2021-07-26	2021-07-09	17
196980141	NAUSEA	2021-07-26	2021-07-09	17
196991511	PSORIASIS	2021-06-30	2016-03-17	1931
196995961	NAUSEA	2021-06-01	2018-09-11	994
196995971	MALAISE	2021-06-18	2020-12-22	178
197010826	PRODUCT DOSE OMISSION ISSUE	2019-10-01	2018-03-27	553
197010826	PSORIASIS	2019-10-01	2018-03-27	553
197010826	INTENTIONAL PRODUCT MISUSE	2019-10-01	2018-03-27	553
197010826	HYPERSOMNIA	2019-10-01	2018-03-27	553
197021682	SINUSITIS	2021-07-15	2021-04-10	96
248615141	NASOPHARYNGITIS	2024-12-01	2021-07-01	1249
248615141	THERAPY NON-RESPONDER	2024-12-01	2021-07-01	1249
248615141	PAIN	2024-12-01	2021-07-01	1249
248615141	PRODUCT DOSE OMISSION ISSUE	2024-12-01	2021-07-01	1249
248618311	PRODUCT DOSE OMISSION ISSUE	2025-01-01	2024-05-23	223
248618311	THERAPY NON-RESPONDER	2025-01-01	2024-05-23	223
248638992	DIARRHOEA	2023-08-15	2021-09-24	690
248638992	THERAPY NON-RESPONDER	2023-08-15	2021-09-24	690
149772041	ARTHRITIS	2018-05-11	2017-08-30	254
149773031	EMOTIONAL DISORDER	2018-05-01	2016-09-08	600
149782941	NAUSEA	2018-05-25	2018-05-05	20
149782941	PARANASAL SINUS DISCOMFORT	2018-05-25	2018-05-05	20
149782941	RHINORRHOEA	2018-05-25	2018-05-05	20
149786572	HEADACHE	2018-03-20	2018-03-19	1
149794531	DIARRHOEA	2018-06-01	2017-02-06	480
149797221	PAIN	2018-06-01	2017-03-07	451
149797221	PSORIASIS	2018-06-01	2017-03-07	451
149797221	RASH	2018-06-01	2017-03-07	451
149808261	PNEUMONIA	2018-04-27	2018-04-16	11
149809122	SCLERITIS	2018-05-21	2017-03-22	425
149816961	DIARRHOEA	2018-06-01	2018-05-28	4
149818351	INSOMNIA	2018-06-01	2018-05-25	7
149818751	ABDOMINAL DISCOMFORT	2018-06-01	2018-04-30	32
149818901	BONE PAIN	2018-05-17	2018-04-26	21
149819491	DRUG INEFFECTIVE	2018-06-01	2018-05-11	21
149823981	HYPERHIDROSIS	2018-05-15	2018-05-10	5
149823981	HYPOTENSION	2018-05-15	2018-05-10	5
149835541	DRUG INEFFECTIVE	2018-06-04	2018-03-16	80
149837491	DECREASED APPETITE	2018-06-01	2018-02-28	93
149837491	DIARRHOEA	2018-06-01	2018-02-28	93
149837491	HEADACHE	2018-06-01	2018-02-28	93
149849101	DEPRESSED MOOD	2018-06-02	2017-10-06	239
149850281	RHEUMATOID ARTHRITIS	2018-05-28	2018-05-08	20
197028882	DERMATITIS	2020-04-28	2018-03-01	789
197028882	DIARRHOEA	2020-04-28	2018-03-01	789
197028882	PSORIATIC ARTHROPATHY	2020-04-28	2018-03-01	789
197029551	ABDOMINAL DISCOMFORT	2021-07-20	2018-06-12	1134
197029551	PRODUCT DOSE OMISSION ISSUE	2021-07-20	2018-06-12	1134
197029551	PSORIATIC ARTHROPATHY	2021-07-20	2018-06-12	1134
197034191	NAUSEA	2021-08-11	2021-08-05	6
197040761	PRODUCT ADMINISTRATION INTERRUPTED	2021-08-09	2020-08-01	373
197040761	PSORIASIS	2021-08-09	2020-08-01	373
197058035	HYSTERECTOMY	2017-07-22	2017-06-22	30
197058035	PSORIASIS	2017-07-22	2017-06-22	30
197058035	OFF LABEL USE	2017-07-22	2017-06-22	30
197058035	THERAPY NON-RESPONDER	2017-07-22	2017-06-22	30
197062983	PRODUCT ADMINISTRATION INTERRUPTED	2021-08-01	2020-01-14	565
197062983	PSORIASIS	2021-08-01	2020-01-14	565
197067694	DIARRHOEA	2021-07-28	2021-05-14	75
197067694	HEADACHE	2021-07-28	2021-05-14	75
197067694	NAUSEA	2021-07-28	2021-05-14	75
197067694	ADVERSE REACTION	2021-07-28	2021-05-14	75
197067694	PRODUCT DOSE OMISSION ISSUE	2021-07-28	2021-05-14	75
197069241	PRODUCT DOSE OMISSION ISSUE	2021-08-12	2020-12-29	226
197070761	ARTHRALGIA	2021-07-25	2019-02-19	887
197071232	PSORIASIS	2021-01-01	2020-09-02	121
197071232	INTENTIONAL PRODUCT MISUSE	2021-01-01	2020-09-02	121
197071232	NAUSEA	2021-01-01	2020-09-02	121
248670031	PAIN	2024-12-01	2024-11-18	13
248670031	MALAISE	2024-12-01	2024-11-18	13
248714851	BRONCHITIS	2025-01-01	2022-10-06	818
248717664	DISCOMFORT	2025-01-17	2024-12-11	37
248717664	VOMITING	2025-01-17	2024-12-11	37
248717664	THERAPY INTERRUPTED	2025-01-17	2024-12-11	37
248717664	PRODUCT DOSE OMISSION ISSUE	2025-01-17	2024-12-11	37
248717664	NAUSEA	2025-01-17	2024-12-11	37
248723904	POST PROCEDURAL INFECTION	2024-11-25	2024-02-23	276
248723904	HERPES ZOSTER	2024-11-25	2024-02-23	276
248723904	FOOT OPERATION	2024-11-25	2024-02-23	276
149855101	VISUAL FIELD DEFECT	2015-06-07	2015-06-03	4
149858705	EPISTAXIS	2018-05-09	2018-05-08	1
149858705	PSEUDOMONAS INFECTION	2018-05-09	2018-05-08	1
149858705	VASCULITIS	2018-05-09	2018-05-08	1
149860101	ACUTE KIDNEY INJURY	2018-05-17	2017-10-04	225
149860101	DEHYDRATION	2018-05-17	2017-10-04	225
149860681	MYOCARDIAL INFARCTION	2018-06-03	2017-02-08	480
149865883	NAUSEA	2018-05-29	2016-04-01	788
149866731	HEADACHE	2018-05-25	2018-04-17	38
149871151	PRURITUS	2018-06-02	2018-05-27	6
149882681	NAUSEA	2018-06-02	2018-05-29	4
149901441	ABDOMINAL PAIN	2017-01-01	2016-01-01	366
149901441	DIARRHOEA	2017-01-01	2016-01-01	366
149908031	PAIN	2018-06-01	2018-05-24	8
149910232	DRUG INEFFECTIVE	2018-06-06	2016-06-13	723
149910232	PSORIASIS	2018-06-06	2016-06-13	723
149915472	DEATH	2018-05-22	2018-05-11	11
149922412	BACK PAIN	2018-06-01	2018-05-23	9
149922412	PAIN	2018-06-01	2018-05-23	9
149922412	VAGINAL HAEMORRHAGE	2018-06-01	2018-05-23	9
149934452	AGEUSIA	2018-05-28	2018-01-18	130
149934452	ANOSMIA	2018-05-28	2018-01-18	130
149934471	NAUSEA	2018-01-01	2016-01-01	731
149934501	UPPER RESPIRATORY TRACT INFECTION	2018-03-01	2018-01-31	29
197108782	PSORIASIS	2021-08-01	2020-12-29	215
197132124	MEMORY IMPAIRMENT	2021-08-01	2021-07-16	16
197132124	PRODUCT DOSE OMISSION ISSUE	2021-08-01	2021-07-16	16
197132124	PSORIASIS	2021-08-01	2021-07-16	16
197132124	FEELING ABNORMAL	2021-08-01	2021-07-16	16
197137741	NAUSEA	2021-08-10	2020-11-24	259
197137741	VOMITING	2021-08-10	2020-11-24	259
197147321	INTESTINAL PERFORATION	2021-08-03	2018-05-09	1182
197154632	MALIGNANT MELANOMA	2020-02-24	2019-06-15	254
197154632	PRODUCT DOSE OMISSION ISSUE	2020-02-24	2019-06-15	254
197154632	PSORIASIS	2020-02-24	2019-06-15	254
197154632	PSORIATIC ARTHROPATHY	2020-02-24	2019-06-15	254
197161073	DIARRHOEA	2021-07-01	2020-12-18	195
197161073	TINEA CRURIS	2021-07-01	2020-12-18	195
197161073	ACCIDENTAL OVERDOSE	2021-07-01	2020-12-18	195
197162841	PRODUCT DOSE OMISSION ISSUE	2021-08-06	2020-10-02	308
197176691	DIARRHOEA	2021-08-14	2021-06-26	49
197176691	PRODUCT DOSE OMISSION ISSUE	2021-08-14	2021-06-26	49
197178954	COUGH	2021-08-10	2021-05-19	83
248742551	PAIN	2024-12-01	2022-01-07	1059
248742551	PRODUCT DOSE OMISSION ISSUE	2024-12-01	2022-01-07	1059
149937831	DIARRHOEA	2018-05-05	2018-05-04	1
149937831	HEADACHE	2018-05-05	2018-05-04	1
149938172	HEADACHE	2018-06-01	2018-02-17	104
149940142	MUSCLE SPASMS	2018-05-08	2018-05-04	4
149940142	NAUSEA	2018-05-08	2018-05-04	4
149941201	NAUSEA	2018-06-01	2018-04-17	45
149941621	DIARRHOEA	2018-06-01	2018-05-30	2
149941621	NAUSEA	2018-06-01	2018-05-30	2
149942232	DIARRHOEA	2018-06-05	2018-04-11	55
149947291	NAUSEA	2018-06-05	2018-05-26	10
149947291	VOMITING	2018-06-05	2018-05-26	10
149958091	PRODUCT DOSE OMISSION ISSUE	2018-05-26	2017-12-01	176
149958091	PSORIASIS	2018-05-26	2017-12-01	176
149961532	ABDOMINAL PAIN UPPER	2018-05-01	2018-04-27	4
149961532	DEPRESSION	2018-05-01	2018-04-27	4
149961532	DIARRHOEA	2018-05-01	2018-04-27	4
149965762	PRURITUS	2018-05-18	2016-02-08	830
149965762	RASH	2018-05-18	2016-02-08	830
149965762	URTICARIA	2018-05-18	2016-02-08	830
149972331	FLATULENCE	2018-06-05	2016-03-01	826
149973231	HEADACHE	2018-06-05	2017-05-10	391
149973231	NAUSEA	2018-06-05	2017-05-10	391
149983811	PAIN IN EXTREMITY	2018-05-22	2018-05-03	19
149983811	WRONG TECHNIQUE IN PRODUCT USAGE PROCESS	2018-05-22	2018-05-03	19
149984111	DECREASED APPETITE	2018-06-05	2018-05-08	28
149984251	NAUSEA	2018-06-05	2017-04-27	404
149989521	PRODUCT DOSE OMISSION ISSUE	2018-04-01	2018-02-28	32
149989521	PSORIASIS	2018-04-01	2018-02-28	32
149995101	ERYTHEMA	2018-06-03	2018-05-07	27
149995101	PRURITUS	2018-06-03	2018-05-07	27
150001752	PRODUCT DOSE OMISSION ISSUE	2018-06-01	2017-10-05	239
150001752	ERYTHEMA	2018-06-01	2017-10-05	239
150008771	PRODUCT DOSE OMISSION ISSUE	2018-06-06	2018-02-13	113
150008771	PSORIASIS	2018-06-06	2018-02-13	113
150013552	DIARRHOEA	2018-06-07	2016-09-22	623
150013552	HEADACHE	2018-06-07	2016-09-22	623
150016161	PSORIASIS	2018-06-06	2018-05-15	22
150016161	SINUSITIS	2018-06-06	2018-05-15	22
150017721	ABDOMINAL PAIN	2018-05-20	2018-05-10	10
150017721	DIARRHOEA	2018-05-20	2018-05-10	10
150017721	NAUSEA	2018-05-20	2018-05-10	10
197199341	DRUG INEFFECTIVE	2021-05-01	2021-01-01	120
197199341	PSORIATIC ARTHROPATHY	2021-05-01	2021-01-01	120
197205532	PRODUCT DOSE OMISSION ISSUE	2021-08-16	2021-06-25	52
197205532	PSORIASIS	2021-08-16	2021-06-25	52
197228401	INFECTION	2021-08-01	2019-12-11	599
197248831	ABDOMINAL DISCOMFORT	2021-08-16	2018-10-18	1033
102325871	ABDOMINAL PAIN UPPER	2014-06-06	2014-05-29	8
197275301	DECREASED APPETITE	2021-08-01	2021-06-18	44
197275351	PROSTATIC OPERATION	2021-08-13	2019-09-17	696
197293662	HYSTERECTOMY	2021-10-06	2018-12-22	1019
197293662	UTERINE DILATION AND CURETTAGE	2021-10-06	2018-12-22	1019
197293662	UTERINE MASS	2021-10-06	2018-12-22	1019
197298461	FALL	2021-08-06	2021-05-26	72
197298461	PSORIATIC ARTHROPATHY	2021-08-06	2021-05-26	72
197333771	PRODUCT SUPPLY ISSUE	2021-08-07	2018-11-21	990
197333771	PSORIASIS	2021-08-07	2018-11-21	990
197333771	PSORIATIC ARTHROPATHY	2021-08-07	2018-11-21	990
197334163	PSORIASIS	2021-08-16	2021-06-03	74
197334163	PSORIATIC ARTHROPATHY	2021-08-16	2021-06-03	74
197344881	PRODUCT DOSE OMISSION ISSUE	2021-08-19	2021-05-01	110
197346182	EYE OPERATION	2021-07-13	2021-03-19	116
197346551	ILLNESS	2021-07-01	2018-02-08	1239
150032442	DRUG INEFFECTIVE	2018-06-08	2018-02-21	107
150033181	DIARRHOEA	2018-05-31	2018-05-22	9
150033181	NAUSEA	2018-05-31	2018-05-22	9
150033401	PERIPHERAL SWELLING	2018-06-07	2018-06-04	3
150033401	RASH	2018-06-07	2018-06-04	3
150039402	ABDOMINAL DISCOMFORT	2018-06-01	2018-05-04	28
150039402	DYSPNOEA	2018-06-01	2018-05-04	28
150039402	HEADACHE	2018-06-01	2018-05-04	28
150041971	FEELING ABNORMAL	2018-01-15	2018-01-05	10
150041971	SEIZURE	2018-01-15	2018-01-05	10
150041971	THROAT IRRITATION	2018-01-15	2018-01-05	10
150046651	HEADACHE	2018-06-06	2018-04-24	43
150047601	LARYNGITIS	2018-06-07	2018-04-18	50
150048162	DEATH	2018-04-30	2016-05-04	726
150048172	DIARRHOEA	2018-06-08	2018-01-05	154
150056562	DIARRHOEA	2018-05-08	2018-03-30	39
150056562	PSORIATIC ARTHROPATHY	2018-05-08	2018-03-30	39
150073171	ABDOMINAL DISCOMFORT	2018-06-06	2018-06-02	4
150073171	NERVOUSNESS	2018-06-06	2018-06-02	4
150073171	VOMITING	2018-06-06	2018-06-02	4
150088881	ABDOMINAL DISCOMFORT	2018-06-04	2018-05-31	4
150088881	DIARRHOEA	2018-06-04	2018-05-31	4
150090841	DRUG INEFFECTIVE	2018-06-11	2017-12-12	181
150094921	URINARY INCONTINENCE	2018-06-07	2018-05-15	23
150094931	ANXIETY	2018-04-01	2018-03-01	31
150094931	FEAR	2018-04-01	2018-03-01	31
150094931	MIGRAINE	2018-04-01	2018-03-01	31
150096142	ABDOMINAL PAIN UPPER	2018-06-15	2018-05-09	37
150096142	NAUSEA	2018-06-15	2018-05-09	37
150096142	VOMITING	2018-06-15	2018-05-09	37
248956191	DIARRHOEA	2025-01-10	2025-01-08	2
248956191	PAIN	2025-01-10	2025-01-08	2
248956191	HEADACHE	2025-01-10	2025-01-08	2
197355341	ARTHRALGIA	2021-08-02	2020-01-06	574
197357051	PSORIATIC ARTHROPATHY	2021-08-14	2020-07-15	395
197376511	PEMPHIGOID	2021-05-19	2021-05-05	14
197381191	ABDOMINAL DISCOMFORT	2021-08-20	2021-07-12	39
197381191	DRUG INEFFECTIVE	2021-08-20	2021-07-12	39
197384891	HEADACHE	2021-08-19	2021-05-25	86
197400665	PRODUCT DOSE OMISSION ISSUE	2021-09-01	2019-05-02	853
197400665	RASH MACULAR	2021-09-01	2019-05-02	853
197400665	PSORIASIS	2021-09-01	2019-05-02	853
197415051	REBOUND PSORIASIS	2021-01-23	2017-02-10	1443
197415721	LIVER DISORDER	2021-08-18	2020-08-21	362
197415721	PSORIASIS	2021-08-18	2020-08-21	362
197415721	RENAL DISORDER	2021-08-18	2020-08-21	362
197422004	PSORIATIC ARTHROPATHY	2024-07-20	2017-08-10	2536
197422004	THERAPY NON-RESPONDER	2024-07-20	2017-08-10	2536
197422004	STRESS	2024-07-20	2017-08-10	2536
197424072	DRUG HYPERSENSITIVITY	2021-07-15	2019-06-08	768
197425623	RASH	2021-08-20	2021-03-13	160
197425623	CONDITION AGGRAVATED	2021-08-20	2021-03-13	160
150107661	MUSCLE SPASMS	2018-05-29	2018-05-25	4
150107661	PAIN	2018-05-29	2018-05-25	4
150150811	DIARRHOEA	2018-05-15	2018-05-11	4
150150811	HEADACHE	2018-05-15	2018-05-11	4
150153182	DEATH	2018-06-08	2018-03-01	99
150154701	TREMOR	2018-01-13	2017-01-10	368
150155712	SERUM SICKNESS-LIKE REACTION	2018-05-17	2018-04-25	22
150178671	BRAIN TUMOUR OPERATION	2018-05-30	2018-03-19	72
249056501	DYSPEPSIA	2024-12-20	2021-02-05	1414
249056501	ABDOMINAL DISCOMFORT	2024-12-20	2021-02-05	1414
249056501	EARLY SATIETY	2024-12-20	2021-02-05	1414
249056501	ABDOMINAL DISTENSION	2024-12-20	2021-02-05	1414
249072902	UPPER RESPIRATORY TRACT CONGESTION	2024-12-30	2024-10-17	74
249072902	GASTROINTESTINAL DISORDER	2024-12-30	2024-10-17	74
249072902	EPISTAXIS	2024-12-30	2024-10-17	74
102439501	ALOPECIA	2014-05-15	2014-04-15	30
102498851	RENAL PAIN	2014-05-26	2014-05-20	6
150184201	PSORIASIS	2018-06-07	2018-04-23	45
150184803	DIARRHOEA	2018-05-22	2018-05-04	18
150184803	NAUSEA	2018-05-22	2018-05-04	18
150184803	THERAPY NON-RESPONDER	2018-05-22	2018-05-04	18
150202091	PSORIASIS	2018-06-11	2018-01-03	159
150202161	PSORIASIS	2018-06-08	2017-02-14	479
150202171	INSOMNIA	2018-06-11	2018-04-24	48
150202181	DIARRHOEA	2018-06-10	2018-06-01	9
150202181	MYALGIA	2018-06-10	2018-06-01	9
150202181	NAUSEA	2018-06-10	2018-06-01	9
150202181	VOMITING	2018-06-10	2018-06-01	9
150202181	WEIGHT DECREASED	2018-06-10	2018-06-01	9
150202321	PSORIASIS	2018-06-08	2018-04-27	42
150204531	PRURITUS	2018-06-08	2018-06-04	4
150204531	SKIN SWELLING	2018-06-08	2018-06-04	4
150211081	LIVER FUNCTION TEST INCREASED	2018-05-28	2018-02-07	110
150215581	DIARRHOEA	2018-06-04	2018-05-16	19
150215581	HEADACHE	2018-06-04	2018-05-16	19
150215581	PAIN	2018-06-04	2018-05-16	19
150215592	DRUG INEFFECTIVE	2018-06-10	2016-09-24	624
150227991	RASH	2018-06-09	2018-01-30	130
150237881	TREATMENT FAILURE	2018-06-11	2018-05-03	39
197440551	INTENTIONAL PRODUCT MISUSE	2021-08-09	2020-07-10	395
197443081	HEADACHE	2021-08-01	2021-07-30	2
197449871	ANGER	2021-08-11	2021-07-15	27
197449871	CRYING	2021-08-11	2021-07-15	27
197449871	DIARRHOEA	2021-08-11	2021-07-15	27
197455262	VOMITING	2021-07-20	2021-05-12	69
197455262	PSORIASIS	2021-07-20	2021-05-12	69
197455262	ARTHRALGIA	2021-07-20	2021-05-12	69
197455262	NAUSEA	2021-07-20	2021-05-12	69
197455262	PRODUCT DOSE OMISSION ISSUE	2021-07-20	2021-05-12	69
197457332	DIARRHOEA	2021-08-22	2021-07-30	23
197457332	THERAPY NON-RESPONDER	2021-08-22	2021-07-30	23
197458191	BACTERIAL INFECTION	2021-07-30	2018-07-12	1114
197461921	NAUSEA	2021-08-10	2017-07-06	1496
197467186	PSORIATIC ARTHROPATHY	2021-07-30	2018-11-09	994
197467186	THERAPEUTIC PRODUCT EFFECT DECREASED	2021-07-30	2018-11-09	994
197467311	HERNIA REPAIR	2021-07-29	2017-08-10	1449
197480931	PRODUCT DOSE OMISSION ISSUE	2021-08-23	2021-04-01	144
197483811	PSORIATIC ARTHROPATHY	2021-08-05	2021-06-24	42
197485101	COVID-19	2021-08-08	2019-08-31	708
197487142	DIARRHOEA	2021-08-23	2020-10-20	307
197487142	PRODUCT DOSE OMISSION ISSUE	2021-08-23	2020-10-20	307
197487142	PSORIASIS	2021-08-23	2020-10-20	307
197502261	PRODUCT DOSE OMISSION ISSUE	2021-08-23	2020-08-18	370
197516801	DIARRHOEA	2021-08-20	2019-06-12	800
150266801	STRESS	2018-05-10	2017-05-31	344
150266801	THERAPEUTIC RESPONSE DECREASED	2018-05-10	2017-05-31	344
150269411	PSORIATIC ARTHROPATHY	2018-06-12	2018-01-23	140
150269411	STRESS	2018-06-12	2018-01-23	140
150270051	DRUG INEFFECTIVE	2018-06-12	2017-12-05	189
150270191	DIARRHOEA	2018-05-19	2018-05-16	3
150270191	GASTROINTESTINAL DISORDER	2018-05-19	2018-05-16	3
150270292	ANXIETY	2018-06-01	2018-03-19	74
150270292	DEPRESSION	2018-06-01	2018-03-19	74
150270292	DIARRHOEA	2018-06-01	2018-03-19	74
150270925	DRY EYE	2018-06-11	2018-05-15	27
150270925	HEAD DISCOMFORT	2018-06-11	2018-05-15	27
150270925	HEADACHE	2018-06-11	2018-05-15	27
150271352	ABDOMINAL DISCOMFORT	2018-06-12	2018-05-16	27
150271352	DIARRHOEA	2018-06-12	2018-05-16	27
150292741	THERAPY NON-RESPONDER	2018-06-11	2018-03-06	97
150295081	COUGH	2018-03-17	2018-01-25	51
150295081	DEPRESSION	2018-03-17	2018-01-25	51
150295081	FEELING ABNORMAL	2018-03-17	2018-01-25	51
150295081	NASAL CONGESTION	2018-03-17	2018-01-25	51
150295081	PNEUMONIA	2018-03-17	2018-01-25	51
150295081	RHINORRHOEA	2018-03-17	2018-01-25	51
150295081	UPPER RESPIRATORY TRACT INFECTION	2018-03-17	2018-01-25	51
150296902	ABNORMAL DREAMS	2018-01-13	2018-01-12	1
150296902	DIARRHOEA	2018-01-13	2018-01-12	1
150296902	NAUSEA	2018-01-13	2018-01-12	1
150296902	PSORIASIS	2018-01-13	2018-01-12	1
150296902	WEIGHT DECREASED	2018-01-13	2018-01-12	1
150308321	THERAPEUTIC PRODUCT EFFECT DECREASED	2018-06-13	2016-10-20	601
150308321	PSORIATIC ARTHROPATHY	2018-06-13	2016-10-20	601
150338461	PNEUMONIA	2018-03-26	2018-02-28	26
150338584	INTERVERTEBRAL DISC PROTRUSION	2018-05-14	2015-08-07	1011
150338584	PSORIASIS	2018-05-14	2015-08-07	1011
150338584	SPINAL STENOSIS	2018-05-14	2015-08-07	1011
150340121	DIARRHOEA	2018-06-13	2018-05-13	31
150344383	DECREASED APPETITE	2018-01-29	2018-01-25	4
150344383	DIARRHOEA	2018-01-29	2018-01-25	4
150344383	ERUCTATION	2018-01-29	2018-01-25	4
150344383	HICCUPS	2018-01-29	2018-01-25	4
150344383	NAUSEA	2018-01-29	2018-01-25	4
150344383	WEIGHT DECREASED	2018-01-29	2018-01-25	4
150346191	FUNGAL SKIN INFECTION	2018-06-11	2018-03-30	73
150346841	SKIN ULCER	2018-05-12	2017-06-15	331
150347121	ABDOMINAL DISCOMFORT	2018-06-01	2018-04-11	51
150347121	DEPRESSION	2018-06-01	2018-04-11	51
150347121	DRUG INEFFECTIVE	2018-06-01	2018-04-11	51
150347121	HEADACHE	2018-06-01	2018-04-11	51
150347661	ABDOMINAL DISCOMFORT	2018-06-14	2017-11-08	218
102616671	DIARRHOEA	2014-06-20	2014-06-13	7
102616671	FATIGUE	2014-06-20	2014-06-13	7
102616671	NAUSEA	2014-06-20	2014-06-13	7
102671473	DECREASED APPETITE	2014-05-22	2014-05-10	12
102671473	DIARRHOEA	2014-05-22	2014-05-10	12
102671473	JOINT LOCK	2014-05-22	2014-05-10	12
102671473	NAUSEA	2014-05-22	2014-05-10	12
102671473	STEVENS-JOHNSON SYNDROME	2014-05-22	2014-05-10	12
102671473	VOMITING	2014-05-22	2014-05-10	12
102671473	WEIGHT DECREASED	2014-05-22	2014-05-10	12
197519561	NAUSEA	2021-08-23	2018-10-16	1042
197519922	ADVERSE DRUG REACTION	2018-01-26	2018-01-25	1
197519922	PRODUCT DOSE OMISSION ISSUE	2018-01-26	2018-01-25	1
197519922	PSORIATIC ARTHROPATHY	2018-01-26	2018-01-25	1
197523921	ABDOMINAL DISCOMFORT	2021-08-01	2021-06-22	40
197523971	DIZZINESS	2021-08-23	2021-04-01	144
197523971	PSORIASIS	2021-08-23	2021-04-01	144
197533481	ARTHRALGIA	2021-08-17	2021-08-15	2
197533481	NAUSEA	2021-08-17	2021-08-15	2
197535262	INTENTIONAL DOSE OMISSION	2021-01-20	2018-05-01	995
197535262	IRRITABILITY	2021-01-20	2018-05-01	995
197537431	DRUG INEFFECTIVE	2021-08-01	2019-04-09	845
197549832	GAIT DISTURBANCE	2020-01-06	2018-12-11	391
197549832	PRODUCT DOSE OMISSION ISSUE	2020-01-06	2018-12-11	391
197549832	PRURITUS	2020-01-06	2018-12-11	391
197572922	PAIN	2021-08-03	2021-03-25	131
197572922	PRODUCT DOSE OMISSION ISSUE	2021-08-03	2021-03-25	131
197572922	PSORIASIS	2021-08-03	2021-03-25	131
197572922	PYREXIA	2021-08-03	2021-03-25	131
197580882	PRODUCT DOSE OMISSION ISSUE	2021-08-19	2021-07-21	29
197580882	DIZZINESS	2021-08-19	2021-07-21	29
197580882	PSORIATIC ARTHROPATHY	2021-08-19	2021-07-21	29
197596082	RASH	2021-08-12	2021-07-31	12
197596101	ADVERSE REACTION	2021-08-21	2021-06-10	72
197596881	PSORIASIS	2021-08-16	2018-01-19	1305
197597742	PSORIATIC ARTHROPATHY	2021-08-01	2018-02-09	1269
150348421	DRUG INEFFECTIVE	2018-05-10	2018-03-09	62
150354852	ACUTE MYOCARDIAL INFARCTION	2017-12-13	2016-10-06	433
150363421	NAUSEA	2018-06-14	2016-05-13	762
150370682	ACUTE KIDNEY INJURY	2018-05-09	2015-10-20	932
150370682	HEPATIC ENCEPHALOPATHY	2018-05-09	2015-10-20	932
150370682	HEPATOCELLULAR CARCINOMA	2018-05-09	2015-10-20	932
150378871	DIARRHOEA	2018-06-07	2018-05-30	8
150409022	NAUSEA	2018-05-24	2018-03-01	84
150409432	ALOPECIA	2018-05-15	2018-04-06	39
150411861	ABDOMINAL DISCOMFORT	2018-06-14	2018-04-17	58
150411861	HEADACHE	2018-06-14	2018-04-17	58
150411861	INFECTION	2018-06-14	2018-04-17	58
150413331	ABNORMAL DREAMS	2018-06-04	2018-05-10	25
150414161	ARTHRITIS	2018-05-31	2018-02-14	106
150414591	NAUSEA	2018-06-14	2018-05-08	37
150414621	ABDOMINAL DISCOMFORT	2018-06-14	2017-04-24	416
150415402	FATIGUE	2018-05-02	2018-05-01	1
249316411	FALL	2025-01-01	2021-07-08	1273
249316411	PSORIASIS	2025-01-01	2021-07-08	1273
150464511	ARTHRALGIA	2018-06-13	2018-04-17	57
150479011	ABDOMINAL DISCOMFORT	2018-04-16	2017-04-14	367
150479261	DIARRHOEA	2018-06-15	2018-04-19	57
150480831	WEIGHT DECREASED	2018-04-18	2018-01-10	98
150481511	MUSCULOSKELETAL PAIN	2018-06-01	2018-03-29	64
150481511	PERIPHERAL SWELLING	2018-06-01	2018-03-29	64
150483091	DRUG INEFFECTIVE	2018-06-18	2018-02-15	123
150484792	PSORIASIS	2018-06-15	2018-04-17	59
150484792	SKIN DISORDER	2018-06-15	2018-04-17	59
150484792	WEIGHT DECREASED	2018-06-15	2018-04-17	59
150485851	FATIGUE	2018-06-18	2018-03-05	105
150488941	ABDOMINAL PAIN UPPER	2018-06-13	2018-06-10	3
150488941	BACK PAIN	2018-06-13	2018-06-10	3
150488941	EATING DISORDER	2018-06-13	2018-06-10	3
150488941	FAECES DISCOLOURED	2018-06-13	2018-06-10	3
150488941	HOT FLUSH	2018-06-13	2018-06-10	3
150488941	MALAISE	2018-06-13	2018-06-10	3
150488941	NAUSEA	2018-06-13	2018-06-10	3
150488941	NIGHT SWEATS	2018-06-13	2018-06-10	3
150488941	PYREXIA	2018-06-13	2018-06-10	3
150492141	NAUSEA	2018-05-04	2018-04-30	4
249379591	THERAPY NON-RESPONDER	2025-01-30	2024-12-16	45
249379591	NAUSEA	2025-01-30	2024-12-16	45
249379591	ADVERSE REACTION	2025-01-30	2024-12-16	45
249398691	HEADACHE	2025-01-05	2023-06-23	562
249398691	CHEST DISCOMFORT	2025-01-05	2023-06-23	562
197622052	ACCIDENT	2021-08-21	2020-04-10	498
197622052	EYE CONTUSION	2021-08-21	2020-04-10	498
197636561	COLONOSCOPY	2021-08-22	2020-09-12	344
197638601	URINARY TRACT INFECTION	2021-08-17	2019-07-10	769
197647391	SQUAMOUS CELL CARCINOMA	2020-11-28	2017-09-02	1183
197650261	FUNGAL INFECTION	2021-08-23	2021-06-26	58
197653302	DIARRHOEA	2021-08-26	2020-07-20	402
197653302	THERAPEUTIC PRODUCT EFFECT INCOMPLETE	2021-08-26	2020-07-20	402
197666441	CIRCUMSTANCE OR INFORMATION CAPABLE OF LEADING TO MEDICATION ERROR	2021-02-15	2017-08-30	1265
197666441	NAUSEA	2021-02-15	2017-08-30	1265
197666441	SKIN DISORDER	2021-02-15	2017-08-30	1265
197666472	DIARRHOEA	2021-08-24	2021-08-21	3
197666472	DRUG INTOLERANCE	2021-08-24	2021-08-21	3
197666472	HEADACHE	2021-08-24	2021-08-21	3
102819791	ASTHENIA	2014-06-22	2014-06-19	3
102819791	BONE PAIN	2014-06-22	2014-06-19	3
102819791	DIARRHOEA	2014-06-22	2014-06-19	3
102819791	NAUSEA	2014-06-22	2014-06-19	3
102845931	MUSCLE SPASMS	2014-07-01	2014-06-28	3
102845931	NAUSEA	2014-07-01	2014-06-28	3
150519031	ABNORMAL DREAMS	2018-06-16	2018-05-23	24
150527911	DIARRHOEA	2018-05-21	2018-05-18	3
150529392	HEADACHE	2018-06-14	2018-06-11	3
150529392	PAIN	2018-06-14	2018-06-11	3
150533948	DEHYDRATION	2018-05-09	2018-03-14	56
150533948	DIARRHOEA	2018-05-09	2018-03-14	56
150533948	GASTROOESOPHAGEAL REFLUX DISEASE	2018-05-09	2018-03-14	56
150533948	HEADACHE	2018-05-09	2018-03-14	56
150533948	HEAVY MENSTRUAL BLEEDING	2018-05-09	2018-03-14	56
150533948	PRODUCT DOSE OMISSION ISSUE	2018-05-09	2018-03-14	56
150556221	PRODUCT DOSE OMISSION ISSUE	2018-05-28	2018-03-01	88
150556221	PSORIASIS	2018-05-28	2018-03-01	88
150569111	DIARRHOEA	2018-06-01	2018-04-09	53
150569121	CONFUSIONAL STATE	2018-06-01	2018-02-23	98
150572531	HEADACHE	2018-06-19	2017-06-09	375
150573811	THERAPEUTIC PRODUCT EFFECT DECREASED	2018-05-20	2016-06-30	689
150573811	PSORIASIS	2018-05-20	2016-06-30	689
150574521	HEADACHE	2018-06-14	2018-06-12	2
150589761	NAUSEA	2018-06-20	2017-10-13	250
150592971	DIARRHOEA	2018-06-20	2017-10-13	250
150592971	HEADACHE	2018-06-20	2017-10-13	250
150592971	NAUSEA	2018-06-20	2017-10-13	250
150594365	ANAL ABSCESS	2018-05-10	2015-10-13	940
150594365	ANAL FISSURE	2018-05-10	2015-10-13	940
150594365	DIARRHOEA	2018-05-10	2015-10-13	940
150594365	DRUG INEFFECTIVE	2018-05-10	2015-10-13	940
197685031	DRUG INEFFECTIVE	2021-08-24	2021-06-16	69
197687641	HEPATIC ENZYME INCREASED	2021-08-25	2021-02-16	190
197688263	INSOMNIA	2021-08-20	2021-05-08	104
197689022	ARTHRALGIA	2021-08-26	2019-05-30	819
197689022	DIARRHOEA	2021-08-26	2019-05-30	819
197689022	PSORIASIS	2021-08-26	2019-05-30	819
197693081	ABDOMINAL DISCOMFORT	2021-08-31	2021-08-06	25
197693081	NAUSEA	2021-08-31	2021-08-06	25
197699092	DIARRHOEA	2021-08-26	2021-07-27	30
197716091	BLOOD PRESSURE MEASUREMENT	2021-08-01	2020-01-16	563
197716411	ASTHENIA	2021-08-27	2021-07-16	42
197716411	DIZZINESS	2021-08-27	2021-07-16	42
197716411	HYPOTENSION	2021-08-27	2021-07-16	42
197716411	LOSS OF CONSCIOUSNESS	2021-08-27	2021-07-16	42
197716411	SYNCOPE	2021-08-27	2021-07-16	42
197727332	ECZEMA	2021-07-25	2019-01-17	920
197727332	INFLUENZA LIKE ILLNESS	2021-07-25	2019-01-17	920
197727332	NAUSEA	2021-07-25	2019-01-17	920
197727332	PSORIASIS	2021-07-25	2019-01-17	920
197727332	PSORIATIC ARTHROPATHY	2021-07-25	2019-01-17	920
197727332	VISUAL IMPAIRMENT	2021-07-25	2019-01-17	920
197729604	PRODUCT DOSE OMISSION ISSUE	2021-08-27	2021-08-03	24
197729604	PSORIASIS	2021-08-27	2021-08-03	24
197729604	THERAPY PARTIAL RESPONDER	2021-08-27	2021-08-03	24
197731751	DIARRHOEA	2021-08-26	2021-05-07	111
197731751	PRODUCT DOSE OMISSION ISSUE	2021-08-26	2021-05-07	111
197734363	DISCOMFORT	2021-08-20	2020-08-04	381
197734363	PSORIASIS	2021-08-20	2020-08-04	381
197738061	PSORIATIC ARTHROPATHY	2021-08-24	2021-02-03	202
197741372	NAUSEA	2021-08-27	2020-04-10	504
197741372	DIARRHOEA	2021-08-27	2020-04-10	504
197748782	ARTHRALGIA	2021-08-28	2020-02-14	561
197748782	CONDITION AGGRAVATED	2021-08-28	2020-02-14	561
197748782	PRODUCT DOSE OMISSION ISSUE	2021-08-28	2020-02-14	561
150595341	HEADACHE	2018-05-17	2018-05-09	8
150595401	NAUSEA	2018-06-12	2018-05-18	25
150595401	VOMITING	2018-06-12	2018-05-18	25
150599811	CARDIAC DISORDER	2018-05-10	2018-03-14	57
150599811	DEATH	2018-05-10	2018-03-14	57
150603621	ARTHRALGIA	2018-06-15	2017-03-24	448
150603621	PAIN IN EXTREMITY	2018-06-15	2017-03-24	448
150603621	RASH	2018-06-15	2017-03-24	448
150604671	ABDOMINAL DISCOMFORT	2018-06-11	2018-06-04	7
150604671	DIARRHOEA	2018-06-11	2018-06-04	7
150610341	DIARRHOEA	2018-05-11	2018-05-09	2
150610341	HEADACHE	2018-05-11	2018-05-09	2
150610341	IRRITABLE BOWEL SYNDROME	2018-05-11	2018-05-09	2
150610341	NAUSEA	2018-05-11	2018-05-09	2
150615862	DEATH	2018-06-19	2018-03-23	88
150615912	HEADACHE	2018-04-06	2018-03-02	35
150615912	HYPERSENSITIVITY	2018-04-06	2018-03-02	35
150617111	NAUSEA	2018-06-21	2018-04-26	56
150617111	UNEVALUABLE EVENT	2018-06-21	2018-04-26	56
150617131	FATIGUE	2018-06-21	2018-03-23	90
150617481	DIARRHOEA	2018-06-01	2018-05-24	8
150622571	DECREASED APPETITE	2018-06-20	2018-05-20	31
150622571	WEIGHT DECREASED	2018-06-20	2018-05-20	31
150650491	DIARRHOEA	2018-06-15	2018-06-14	1
150650491	FATIGUE	2018-06-15	2018-06-14	1
150650491	HEADACHE	2018-06-15	2018-06-14	1
150650491	NAUSEA	2018-06-15	2018-06-14	1
150658031	WEIGHT DECREASED	2018-01-30	2018-01-20	10
150659231	DIARRHOEA	2018-05-27	2018-05-25	2
150659911	DIARRHOEA	2018-06-20	2018-04-20	61
150659911	FATIGUE	2018-06-20	2018-04-20	61
150659911	NAUSEA	2018-06-20	2018-04-20	61
150661752	SYNCOPE	2018-06-13	2018-05-28	16
150663441	ECZEMA	2018-06-19	2017-03-15	461
150663961	ABDOMINAL DISCOMFORT	2018-06-21	2016-12-02	566
150664961	ABDOMINAL PAIN	2018-06-14	2018-05-21	24
150664961	CYSTITIS	2018-06-14	2018-05-21	24
150664961	DIARRHOEA	2018-06-14	2018-05-21	24
150664961	NAUSEA	2018-06-14	2018-05-21	24
249575081	FATIGUE	2025-02-02	2025-01-31	2
249575081	CARDIAC DISORDER	2025-02-02	2025-01-31	2
249575081	INTENTIONAL PRODUCT MISUSE	2025-02-02	2025-01-31	2
249575081	MALAISE	2025-02-02	2025-01-31	2
249575081	SOMNOLENCE	2025-02-02	2025-01-31	2
197775101	PRODUCT DOSE OMISSION ISSUE	2021-08-31	2021-01-07	236
197787631	HEADACHE	2021-08-30	2021-07-09	52
197787631	NAUSEA	2021-08-30	2021-07-09	52
197790312	HEADACHE	2021-08-31	2017-10-13	1418
197790312	THERAPY NON-RESPONDER	2021-08-31	2017-10-13	1418
197790381	HERPES ZOSTER	2021-08-31	2018-11-30	1005
197809361	THERAPEUTIC PRODUCT EFFECT DECREASED	2021-08-30	2019-09-24	706
197819451	BEHCET'S SYNDROME	2021-08-31	2021-03-31	153
197819451	COVID-19	2021-08-31	2021-03-31	153
197838151	COVID-19	2021-08-25	2020-09-15	344
197838241	NAUSEA	2021-08-30	2021-08-28	2
197838241	VOMITING	2021-08-30	2021-08-28	2
249652371	PNEUMONIA	2025-01-20	2025-01-14	6
249682282	THERAPY NON-RESPONDER	2025-01-01	2019-05-06	2067
249682282	PAIN	2025-01-01	2019-05-06	2067
150683361	PSORIASIS	2018-06-15	2018-05-01	45
150689122	PRODUCT DOSE OMISSION ISSUE	2018-05-28	2017-12-10	169
150689122	PSORIASIS	2018-05-28	2017-12-10	169
150702731	GLAUCOMA	2018-06-20	2018-06-03	17
150724591	ABDOMINAL DISCOMFORT	2018-06-22	2017-12-13	191
150724884	ABDOMINAL DISCOMFORT	2018-06-22	2018-04-26	57
150724884	DIARRHOEA	2018-06-22	2018-04-26	57
150724884	HEADACHE	2018-06-22	2018-04-26	57
150724884	NAUSEA	2018-06-22	2018-04-26	57
150725071	THERAPEUTIC PRODUCT EFFECT DECREASED	2018-06-14	2017-06-09	370
150725082	DIZZINESS	2018-06-19	2018-01-24	146
150725082	NAUSEA	2018-06-19	2018-01-24	146
150725151	FOOD POISONING	2018-06-16	2018-05-28	19
150727291	PRODUCT DOSE OMISSION ISSUE	2018-06-15	2018-02-11	124
150727291	PSORIASIS	2018-06-15	2018-02-11	124
150728271	THERAPEUTIC PRODUCT EFFECT DECREASED	2018-05-21	2017-08-08	286
150732131	PSORIATIC ARTHROPATHY	2018-06-01	2018-05-31	1
150732141	DIARRHOEA	2018-06-07	2018-05-30	8
150739221	DIARRHOEA	2018-06-06	2018-06-05	1
150739221	VOMITING	2018-06-06	2018-06-05	1
103024541	STAPHYLOCOCCAL INFECTION	2014-06-13	2014-04-24	50
103025952	MUSCLE SPASMS	2014-07-02	2014-06-26	6
103025952	PAIN	2014-07-02	2014-06-26	6
103035902	STAPHYLOCOCCAL INFECTION	2014-06-13	2014-04-24	50
103041291	DEPRESSION	2014-06-28	2014-05-01	58
103041291	PSORIATIC ARTHROPATHY	2014-06-28	2014-05-01	58
103063383	ARRHYTHMIA	2014-06-17	2014-06-03	14
103063383	ASTHENIA	2014-06-17	2014-06-03	14
103063383	FREQUENT BOWEL MOVEMENTS	2014-06-17	2014-06-03	14
103063383	HEADACHE	2014-06-17	2014-06-03	14
103063383	MACULE	2014-06-17	2014-06-03	14
103063383	NAUSEA	2014-06-17	2014-06-03	14
103076362	DIZZINESS	2014-06-15	2014-05-27	19
103076362	HEADACHE	2014-06-15	2014-05-27	19
103076362	MIGRAINE	2014-06-15	2014-05-27	19
103076471	MUSCLE SPASMS	2014-06-27	2014-05-16	42
197862021	PSORIASIS	2021-08-14	2019-08-06	739
197863693	NAUSEA	2021-08-31	2021-06-12	80
197863693	PRODUCT DOSE OMISSION ISSUE	2021-08-31	2021-06-12	80
197863693	VOMITING	2021-08-31	2021-06-12	80
197863693	PSORIASIS	2021-08-31	2021-06-12	80
197864483	PRODUCT DOSE OMISSION ISSUE	2021-08-01	2019-11-14	626
197864483	ARTHRALGIA	2021-08-01	2019-11-14	626
197864483	PSORIASIS	2021-08-01	2019-11-14	626
197869021	COVID-19	2021-08-21	2019-12-24	606
197900973	PSORIASIS	2021-08-31	2021-02-09	203
197900973	DIARRHOEA	2021-08-31	2021-02-09	203
197900973	NAUSEA	2021-08-31	2021-02-09	203
197908471	ADVERSE REACTION	2021-08-31	2020-09-18	347
197910431	PRODUCT DOSE OMISSION ISSUE	2021-08-30	2020-07-08	418
197910431	PSORIATIC ARTHROPATHY	2021-08-30	2020-07-08	418
197913432	RASH PAPULAR	2021-08-18	2021-04-19	121
197913432	SKIN IRRITATION	2021-08-18	2021-04-19	121
197927881	CONDITION AGGRAVATED	2021-08-30	2018-01-23	1315
103101481	DIARRHOEA	2014-07-13	2014-05-15	59
103101481	NAUSEA	2014-07-13	2014-05-15	59
103101481	SOMNOLENCE	2014-07-13	2014-05-15	59
103101481	VOMITING	2014-07-13	2014-05-15	59
150760201	NAUSEA	2018-06-22	2018-03-09	105
150766231	ANGER	2018-06-18	2018-06-13	5
150766231	EMOTIONAL DISORDER	2018-06-18	2018-06-13	5
150766231	IRRITABILITY	2018-06-18	2018-06-13	5
150770521	NEURALGIA	2018-06-02	2018-05-24	9
150803321	ADVERSE DRUG REACTION	2018-05-13	2018-05-11	2
150813951	NAUSEA	2018-06-25	2017-09-01	297
150815831	DIARRHOEA	2018-06-19	2018-06-13	6
150815831	NAUSEA	2018-06-19	2018-06-13	6
150820571	DEPRESSION	2018-06-04	2018-03-01	95
150820571	SUICIDAL IDEATION	2018-06-04	2018-03-01	95
150821461	THERAPEUTIC PRODUCT EFFECT DECREASED	2018-02-01	2018-01-04	28
150822741	MUSCLE SPASMS	2018-06-21	2018-06-15	6
150829561	DRUG INEFFECTIVE	2018-05-01	2017-10-05	208
150829561	PSORIATIC ARTHROPATHY	2018-05-01	2017-10-05	208
150833891	PSORIASIS	2018-03-22	2017-07-14	251
150834532	NAUSEA	2018-05-24	2018-05-23	1
150834532	PSORIASIS	2018-05-24	2018-05-23	1
150835572	DIARRHOEA	2018-06-06	2018-06-05	1
150835572	MOOD SWINGS	2018-06-06	2018-06-05	1
249761121	HEADACHE	2025-02-01	2024-06-08	238
249761121	THERAPY NON-RESPONDER	2025-02-01	2024-06-08	238
249761121	DIARRHOEA	2025-02-01	2024-06-08	238
249761121	PRODUCT DOSE OMISSION ISSUE	2025-02-01	2024-06-08	238
150844111	DIARRHOEA	2018-06-12	2018-06-04	8
150844111	FAECES DISCOLOURED	2018-06-12	2018-06-04	8
150845543	MYOCARDITIS	2018-06-15	2017-07-10	340
150875001	PRODUCT DOSE OMISSION ISSUE	2018-06-19	2018-06-04	15
150875001	PSORIASIS	2018-06-19	2018-06-04	15
150877252	ABDOMINAL PAIN UPPER	2018-06-18	2018-06-16	2
150877252	DIARRHOEA	2018-06-18	2018-06-16	2
150877252	NAUSEA	2018-06-18	2018-06-16	2
150877252	PAIN IN EXTREMITY	2018-06-18	2018-06-16	2
150877252	WEIGHT DECREASED	2018-06-18	2018-06-16	2
150877362	NAUSEA	2018-06-25	2018-01-03	173
150877771	PRODUCT DOSE OMISSION ISSUE	2018-06-15	2017-12-20	177
150877771	NAUSEA	2018-06-15	2017-12-20	177
150878031	MUSCLE SPASMS	2018-04-25	2018-04-02	23
150878031	MUSCLE TWITCHING	2018-04-25	2018-04-02	23
150878031	PERIPHERAL SWELLING	2018-04-25	2018-04-02	23
150881161	PAIN	2018-06-26	2018-04-17	70
150881161	SWELLING	2018-06-26	2018-04-17	70
150882451	DIARRHOEA	2018-06-26	2016-11-01	602
150882451	NAUSEA	2018-06-26	2016-11-01	602
150894932	ASTHENIA	2018-05-28	2018-05-14	14
150894932	FATIGUE	2018-05-28	2018-05-14	14
150894932	NAUSEA	2018-05-28	2018-05-14	14
150894932	VOMITING	2018-05-28	2018-05-14	14
150901021	GOUT	2018-05-15	2018-04-20	25
197949371	ANXIETY	2021-07-12	2021-06-25	17
197949371	DEPRESSION	2021-07-12	2021-06-25	17
197953661	PANCREATITIS NECROTISING	2021-08-16	2021-08-12	4
197968122	PRODUCT DOSE OMISSION ISSUE	2021-08-30	2018-12-28	976
197968122	SARS-COV-2 TEST POSITIVE	2021-08-30	2018-12-28	976
197970795	PRODUCT USE ISSUE	2021-08-01	2021-01-08	205
197970795	PSORIASIS	2021-08-01	2021-01-08	205
198000581	PSORIASIS	2021-09-01	2020-05-05	484
198000581	PSORIATIC ARTHROPATHY	2021-09-01	2020-05-05	484
249787981	ARTHRALGIA	2025-02-12	2025-01-17	26
249798262	GASTROINTESTINAL DISORDER	2025-01-05	2024-12-05	31
249798262	DIARRHOEA	2025-01-05	2024-12-05	31
249805741	LOSS OF PERSONAL INDEPENDENCE IN DAILY ACTIVITIES	2025-01-01	2023-03-30	643
249805741	PAIN	2025-01-01	2023-03-30	643
249805741	THERAPY NON-RESPONDER	2025-01-01	2023-03-30	643
249831871	DRUG INEFFECTIVE	2025-01-22	2024-10-19	95
249831871	PSORIASIS	2025-01-22	2024-10-19	95
249845281	PRODUCT DOSE OMISSION ISSUE	2025-01-01	2024-05-09	237
249845281	THERAPY NON-RESPONDER	2025-01-01	2024-05-09	237
103340253	CELLULITIS	2014-07-12	2012-06-28	744
150931161	DRUG INEFFECTIVE	2018-06-25	2018-01-20	156
150950591	SINUSITIS	2018-06-15	2018-03-07	100
150951791	ABDOMINAL PAIN UPPER	2018-06-25	2018-05-25	31
150951791	GASTROINTESTINAL DISORDER	2018-06-25	2018-05-25	31
150955222	ANXIETY	2018-06-01	2018-05-15	17
150955222	DEPRESSED MOOD	2018-06-01	2018-05-15	17
150964901	CONDITION AGGRAVATED	2018-05-22	2018-02-21	90
150964901	PRODUCT DOSE OMISSION ISSUE	2018-05-22	2018-02-21	90
150973741	DYSPNOEA	2018-02-15	2018-02-12	3
150976191	DIARRHOEA	2018-06-06	2018-06-03	3
150976191	PSORIASIS	2018-06-06	2018-06-03	3
150976211	DIARRHOEA	2018-05-05	2018-04-15	20
150977221	PSORIASIS	2018-05-25	2018-04-09	46
150981571	DIARRHOEA	2018-06-12	2018-06-05	7
150981571	NAUSEA	2018-06-12	2018-06-05	7
150984861	PSORIATIC ARTHROPATHY	2018-05-26	2018-02-19	96
150984861	RASH	2018-05-26	2018-02-19	96
150986411	DECREASED APPETITE	2018-06-19	2018-06-13	6
150986411	DIARRHOEA	2018-06-19	2018-06-13	6
150986411	GASTROINTESTINAL DISORDER	2018-06-19	2018-06-13	6
150988063	DIARRHOEA	2018-06-21	2018-06-12	9
150988322	BLOOD PRESSURE INCREASED	2018-06-13	2018-06-08	5
150988322	DIARRHOEA	2018-06-13	2018-06-08	5
150988322	HYPERHIDROSIS	2018-06-13	2018-06-08	5
150988322	NAUSEA	2018-06-13	2018-06-08	5
150988322	TENSION HEADACHE	2018-06-13	2018-06-08	5
150994651	DEATH	2018-06-07	2018-01-05	153
150997491	ABDOMINAL PAIN UPPER	2018-06-26	2018-06-01	25
150997491	DIARRHOEA	2018-06-26	2018-06-01	25
151001261	HEADACHE	2017-04-15	2017-04-14	1
151004591	LIP SWELLING	2018-05-26	2018-03-06	81
151004591	SKIN DISORDER	2018-05-26	2018-03-06	81
198014733	PSORIATIC ARTHROPATHY	2021-09-01	2018-08-09	1119
198014733	INAPPROPRIATE SCHEDULE OF PRODUCT ADMINISTRATION	2021-09-01	2018-08-09	1119
198022653	ARTHRALGIA	2021-07-01	2017-10-06	1364
198022653	PAIN IN EXTREMITY	2021-07-01	2017-10-06	1364
198068101	HEADACHE	2021-09-02	2021-07-13	51
198068101	PSORIATIC ARTHROPATHY	2021-09-02	2021-07-13	51
198079971	OFF LABEL USE	2021-09-03	2019-02-22	924
103423002	BRONCHITIS	2014-01-30	2013-03-14	322
249928611	DIARRHOEA	2025-01-30	2025-01-27	3
249928611	ADVERSE EVENT	2025-01-30	2025-01-27	3
249930331	PAIN	2025-01-01	2022-09-07	847
249930331	THERAPY NON-RESPONDER	2025-01-01	2022-09-07	847
151012031	DIARRHOEA	2018-06-27	2018-05-16	42
151012361	GASTRITIS	2018-05-03	2018-04-03	30
151012361	GASTROOESOPHAGEAL REFLUX DISEASE	2018-05-03	2018-04-03	30
151014282	ARTHROPATHY	2018-03-01	2015-10-15	868
151014282	DEPRESSION	2018-03-01	2015-10-15	868
151014282	GENERALISED OEDEMA	2018-03-01	2015-10-15	868
151014282	PAIN	2018-03-01	2015-10-15	868
151014282	WEIGHT INCREASED	2018-03-01	2015-10-15	868
151016501	ARTHRITIS	2018-06-14	2018-06-11	3
151017161	HOT FLUSH	2018-06-27	2018-05-29	29
151018621	NAUSEA	2018-06-14	2018-06-13	1
151038081	ATRIAL FIBRILLATION	2018-06-08	2018-05-31	8
151038081	MALAISE	2018-06-08	2018-05-31	8
151040171	DRUG HYPERSENSITIVITY	2018-06-26	2018-06-07	19
151056631	UPPER RESPIRATORY TRACT CONGESTION	2018-06-27	2018-06-26	1
151063641	HEADACHE	2018-05-31	2018-05-02	29
151063641	VOMITING	2018-05-31	2018-05-02	29
151070081	DIARRHOEA	2018-06-27	2018-05-18	40
151072852	CONFUSIONAL STATE	2018-07-01	2018-06-28	3
151072852	DIZZINESS	2018-07-01	2018-06-28	3
151072852	DYSPNOEA	2018-07-01	2018-06-28	3
151082241	HEADACHE	2018-06-27	2018-04-30	58
151082241	NAUSEA	2018-06-27	2018-04-30	58
151082252	HEADACHE	2018-06-20	2018-06-15	5
151082281	DIARRHOEA	2018-06-27	2018-04-16	72
151083231	NAUSEA	2018-05-10	2018-04-25	15
151085191	ABDOMINAL DISTENSION	2018-04-28	2018-04-14	14
151085191	ASTHENIA	2018-04-28	2018-04-14	14
151085191	FEEDING DISORDER	2018-04-28	2018-04-14	14
151085191	NAUSEA	2018-04-28	2018-04-14	14
151085441	DIARRHOEA	2018-06-23	2018-04-16	68
151085661	PSORIATIC ARTHROPATHY	2018-06-01	2016-01-18	865
198100711	ACUTE FEBRILE NEUTROPHILIC DERMATOSIS	2021-07-23	2021-06-10	43
198109461	CONSTIPATION	2021-09-07	2018-08-17	1117
198109461	DIARRHOEA	2021-09-07	2018-08-17	1117
198109841	PSORIASIS	2021-09-06	2021-03-04	186
198136231	ABDOMINAL PAIN UPPER	2021-08-31	2021-08-23	8
198136231	BALANCE DISORDER	2021-08-31	2021-08-23	8
198136231	DEPRESSION	2021-08-31	2021-08-23	8
198136231	DIARRHOEA	2021-08-31	2021-08-23	8
198136231	DYSPNOEA	2021-08-31	2021-08-23	8
198136231	HEADACHE	2021-08-31	2021-08-23	8
198136231	THROAT TIGHTNESS	2021-08-31	2021-08-23	8
198139212	PSORIASIS	2021-09-01	2021-06-23	70
198147511	DEPRESSION	2021-02-02	2021-01-12	21
198147511	HALLUCINATION	2021-02-02	2021-01-12	21
198148321	THERAPEUTIC PRODUCT EFFECT DECREASED	2021-08-11	2020-11-16	268
198151041	ALOPECIA	2021-09-07	2020-04-18	507
198154431	PSORIASIS	2021-09-07	2018-01-19	1327
198155441	PRODUCT DOSE OMISSION ISSUE	2021-09-02	2018-10-20	1048
198155441	PSORIASIS	2021-09-02	2018-10-20	1048
198159292	PRURITUS	2021-09-07	2018-01-30	1316
198167091	DIARRHOEA	2021-09-06	2021-06-23	75
151092331	ABDOMINAL DISCOMFORT	2018-06-29	2017-04-10	445
151094091	HEADACHE	2018-06-15	2018-05-25	21
151097641	ABDOMINAL PAIN	2018-05-28	2018-05-04	24
151114051	DRUG INEFFECTIVE	2018-06-04	2018-04-05	60
151114051	HEADACHE	2018-06-04	2018-04-05	60
151117623	HEADACHE	2018-06-11	2018-06-08	3
151117623	NAUSEA	2018-06-11	2018-06-08	3
151117623	SUPRAVENTRICULAR TACHYCARDIA	2018-06-11	2018-06-08	3
151120941	PSORIASIS	2018-06-23	2015-10-14	983
151124651	GASTROINTESTINAL DISORDER	2018-06-18	2016-11-10	585
151130891	PSORIASIS	2017-01-02	2016-03-10	298
151131021	NASAL CONGESTION	2018-06-27	2018-06-26	1
151134081	DIARRHOEA	2018-06-29	2018-02-02	147
151135051	PAIN	2018-06-29	2017-07-07	357
151136081	DIARRHOEA	2018-07-02	2015-08-13	1054
151136361	ABDOMINAL DISCOMFORT	2018-06-29	2018-06-07	22
151138681	ARTHRALGIA	2018-06-08	2018-06-01	7
151138681	FEELING ABNORMAL	2018-06-08	2018-06-01	7
151138681	HYPERAESTHESIA	2018-06-08	2018-06-01	7
151138681	MYALGIA	2018-06-08	2018-06-01	7
151138681	PAIN	2018-06-08	2018-06-01	7
151138681	PAIN IN EXTREMITY	2018-06-08	2018-06-01	7
151139071	NAUSEA	2018-04-07	2018-04-01	6
151139071	VOMITING	2018-04-07	2018-04-01	6
151139071	WEIGHT DECREASED	2018-04-07	2018-04-01	6
151139322	THYROID HORMONES INCREASED	2018-06-30	2017-09-05	298
151143611	COUGH	2017-02-10	2017-01-26	15
151145543	ARTERIAL THROMBOSIS	2018-06-17	2018-04-03	75
151145543	BUNDLE BRANCH BLOCK LEFT	2018-06-17	2018-04-03	75
151145543	CAROTID ARTERY OCCLUSION	2018-06-17	2018-04-03	75
151145543	DILATED CARDIOMYOPATHY	2018-06-17	2018-04-03	75
151145543	LEFT VENTRICULAR FAILURE	2018-06-17	2018-04-03	75
151163981	NAUSEA	2018-06-16	2018-03-19	89
151164022	DIARRHOEA	2018-05-21	2018-05-14	7
103450592	DEPRESSION	2014-04-30	2014-04-24	6
103476781	ANAEMIA	2014-07-08	2014-07-03	5
103476781	DIARRHOEA	2014-07-08	2014-07-03	5
103476781	HEADACHE	2014-07-08	2014-07-03	5
103476781	NAUSEA	2014-07-08	2014-07-03	5
103479671	FREQUENT BOWEL MOVEMENTS	2014-07-26	2014-07-14	12
103479671	PRURITUS	2014-07-26	2014-07-14	12
198182583	PRODUCT DOSE OMISSION ISSUE	2020-03-01	2020-02-05	25
198182583	PSORIATIC ARTHROPATHY	2020-03-01	2020-02-05	25
198182583	LOSS OF PERSONAL INDEPENDENCE IN DAILY ACTIVITIES	2020-03-01	2020-02-05	25
198182583	THERAPY NON-RESPONDER	2020-03-01	2020-02-05	25
198189422	WEIGHT DECREASED	2021-08-24	2021-08-11	13
198197763	PSORIASIS	2021-09-05	2020-06-17	445
198197763	PSORIATIC ARTHROPATHY	2021-09-05	2020-06-17	445
198197763	FATIGUE	2021-09-05	2020-06-17	445
198208962	PRODUCT DOSE OMISSION ISSUE	2021-09-07	2020-10-15	327
198208962	PSORIASIS	2021-09-07	2020-10-15	327
198208962	THERAPY NON-RESPONDER	2021-09-07	2020-10-15	327
198238741	COVID-19	2021-08-23	2017-12-14	1348
198241591	ABDOMINAL DISCOMFORT	2021-09-09	2021-01-01	251
198254932	PSORIASIS	2019-06-15	2019-01-25	141
151174953	PSORIATIC ARTHROPATHY	2018-01-15	2017-11-21	55
151175032	PINEAL NEOPLASM	2018-06-18	2018-03-12	98
151175481	BLISTER	2018-04-01	2017-10-26	157
151175481	SKIN EXFOLIATION	2018-04-01	2017-10-26	157
151186342	DRUG INEFFECTIVE	2018-06-07	2016-11-09	575
151186491	DRUG INEFFECTIVE	2018-06-07	2016-12-06	548
151186631	ARTHRALGIA	2017-01-06	2016-12-23	14
151186631	HYPOAESTHESIA	2017-01-06	2016-12-23	14
151186631	JOINT RANGE OF MOTION DECREASED	2017-01-06	2016-12-23	14
151186631	PARAESTHESIA	2017-01-06	2016-12-23	14
151186631	TREMOR	2017-01-06	2016-12-23	14
151190931	DIARRHOEA	2018-07-01	2018-04-04	88
151190931	MYALGIA	2018-07-01	2018-04-04	88
151192531	ARTHRALGIA	2017-06-01	2017-05-21	11
151192531	PRODUCT DOSE OMISSION ISSUE	2017-06-01	2017-05-21	11
151192531	GAIT DISTURBANCE	2017-06-01	2017-05-21	11
151192531	MUSCULOSKELETAL STIFFNESS	2017-06-01	2017-05-21	11
151192531	PSORIASIS	2017-06-01	2017-05-21	11
151194421	HEADACHE	2018-06-25	2018-06-23	2
151194421	LOSS OF PERSONAL INDEPENDENCE IN DAILY ACTIVITIES	2018-06-25	2018-06-23	2
151194421	MALAISE	2018-06-25	2018-06-23	2
151194421	MUSCULOSKELETAL STIFFNESS	2018-06-25	2018-06-23	2
151194421	NAUSEA	2018-06-25	2018-06-23	2
151202021	DRUG INEFFECTIVE	2018-07-02	2017-03-06	483
151206092	PSORIASIS	2017-06-19	2016-11-15	216
151206092	SKIN FISSURES	2017-06-19	2016-11-15	216
151220111	NAUSEA	2018-06-15	2016-08-22	662
151220111	RETCHING	2018-06-15	2016-08-22	662
151222001	CHRONIC OBSTRUCTIVE PULMONARY DISEASE	2018-06-16	2018-06-12	4
151222001	DIZZINESS	2018-06-16	2018-06-12	4
151222001	MYALGIA	2018-06-16	2018-06-12	4
151231052	HYPERSENSITIVITY	2017-03-14	2017-02-23	19
151236512	PRODUCT DOSE OMISSION ISSUE	2017-03-24	2017-02-10	42
151236512	PAIN	2017-03-24	2017-02-10	42
151236512	PRURITUS	2017-03-24	2017-02-10	42
151236512	PSORIASIS	2017-03-24	2017-02-10	42
151238262	NAUSEA	2018-07-05	2018-05-09	57
151238481	MUSCLE SPASMS	2018-07-02	2018-05-17	46
151238611	THERAPEUTIC RESPONSE DECREASED	2018-07-02	2017-12-13	201
151239762	SKIN DISORDER	2017-09-05	2014-09-12	1089
151239982	DIARRHOEA	2018-07-01	2017-03-03	485
151239982	HEADACHE	2018-07-01	2017-03-03	485
151240941	PAIN	2018-07-03	2018-04-23	71
151241091	ARTHRALGIA	2018-07-04	2018-05-14	51
151241091	MUSCULOSKELETAL PAIN	2018-07-04	2018-05-14	51
151241161	DIARRHOEA	2018-07-01	2018-06-15	16
151242023	GASTROINTESTINAL DISORDER	2018-06-25	2018-06-24	1
151242023	NAUSEA	2018-06-25	2018-06-24	1
151242023	VOMITING	2018-06-25	2018-06-24	1
151242031	DIARRHOEA	2018-07-04	2018-07-02	2
151242031	FAECES DISCOLOURED	2018-07-04	2018-07-02	2
151242362	ABDOMINAL DISCOMFORT	2018-06-03	2018-03-06	89
151242362	MOOD ALTERED	2018-06-03	2018-03-06	89
151249062	RHINORRHOEA	2018-07-05	2017-11-01	246
151249062	THERAPY NON-RESPONDER	2018-07-05	2017-11-01	246
151249171	DEPRESSION	2018-05-15	2018-05-03	12
151252061	AGITATION	2018-06-20	2018-03-04	108
151252061	INSOMNIA	2018-06-20	2018-03-04	108
151253011	NAUSEA	2018-07-05	2018-01-13	173
151253061	NAUSEA	2018-07-05	2018-01-23	163
151253081	MYOCARDIAL INFARCTION	2018-06-11	2015-10-13	972
103508841	ABDOMINAL DISCOMFORT	2014-06-30	2014-06-17	13
103508841	ASTHENIA	2014-06-30	2014-06-17	13
103508841	EPISTAXIS	2014-06-30	2014-06-17	13
103508841	JOINT NOISE	2014-06-30	2014-06-17	13
103508841	MALAISE	2014-06-30	2014-06-17	13
103508841	PAIN IN EXTREMITY	2014-06-30	2014-06-17	13
103510693	DEPRESSION	2014-07-15	2014-06-19	26
103510693	SUICIDAL IDEATION	2014-07-15	2014-06-19	26
198276432	DIARRHOEA	2021-09-06	2021-04-02	157
198276432	MALAISE	2021-09-06	2021-04-02	157
198276432	RASH	2021-09-06	2021-04-02	157
198277551	PRODUCT DOSE OMISSION ISSUE	2021-09-08	2019-05-17	845
198277551	PSORIASIS	2021-09-08	2019-05-17	845
198297931	SKIN IRRITATION	2021-09-09	2021-04-08	154
198299181	DYSPNOEA	2021-09-05	2021-06-22	75
198299181	INFECTION	2021-09-05	2021-06-22	75
198299181	PYREXIA	2021-09-05	2021-06-22	75
198300201	PSORIASIS	2021-09-13	2021-05-04	132
198313111	POISONING	2021-09-08	2021-07-02	68
198316032	ABDOMINAL DISCOMFORT	2021-09-09	2021-07-20	51
198316032	FEMUR FRACTURE	2021-09-09	2021-07-20	51
198317021	PSORIATIC ARTHROPATHY	2021-09-09	2021-04-08	154
151283381	ABDOMINAL DISCOMFORT	2018-06-29	2018-04-23	67
151283381	PRODUCT DOSE OMISSION ISSUE	2018-06-29	2018-04-23	67
151283381	PSORIASIS	2018-06-29	2018-04-23	67
151283381	RASH	2018-06-29	2018-04-23	67
151283921	TINEA INFECTION	2018-05-01	2017-03-31	396
151284011	JOINT SWELLING	2018-04-01	2017-01-11	445
151286981	ABDOMINAL PAIN UPPER	2018-06-28	2018-06-07	21
151286981	DIARRHOEA	2018-06-28	2018-06-07	21
151302671	MAJOR DEPRESSION	2018-05-25	2018-02-21	93
151315531	DIARRHOEA	2018-07-05	2018-05-08	58
151317903	CHRONIC MYELOID LEUKAEMIA	2018-04-27	2017-07-20	281
151317903	CONSTIPATION	2018-04-27	2017-07-20	281
151317903	DIARRHOEA	2018-04-27	2017-07-20	281
151317903	HEPATIC STEATOSIS	2018-04-27	2017-07-20	281
151317903	NAUSEA	2018-04-27	2017-07-20	281
151322344	BACK PAIN	2017-08-03	2017-08-01	2
151322344	INFECTION	2017-08-03	2017-08-01	2
151323172	DIARRHOEA	2018-07-05	2018-06-07	28
151323172	WEIGHT DECREASED	2018-07-05	2018-06-07	28
151324401	PSORIASIS	2018-07-03	2016-04-12	812
151324401	RASH	2018-07-03	2016-04-12	812
151325721	BACK PAIN	2018-07-01	2018-06-12	19
151325721	DECREASED APPETITE	2018-07-01	2018-06-12	19
151325721	DIARRHOEA	2018-07-01	2018-06-12	19
151325721	FATIGUE	2018-07-01	2018-06-12	19
151325721	HEADACHE	2018-07-01	2018-06-12	19
151328131	DRUG INEFFECTIVE	2018-07-06	2017-08-02	338
151328562	WEIGHT DECREASED	2018-07-06	2017-06-07	394
151332331	MUSCLE SPASMS	2018-07-05	2018-06-09	26
151332331	PAIN IN EXTREMITY	2018-07-05	2018-06-09	26
103664162	DIARRHOEA	2014-07-19	2014-07-11	8
103664162	HEADACHE	2014-07-19	2014-07-11	8
103664162	PYREXIA	2014-07-19	2014-07-11	8
103664162	RASH	2014-07-19	2014-07-11	8
250142421	PSORIASIS	2025-02-01	2023-12-19	410
250142421	THERAPY INTERRUPTED	2025-02-01	2023-12-19	410
250144141	DIARRHOEA	2025-02-12	2025-01-30	13
250178502	HEADACHE	2025-01-16	2025-01-02	14
250178502	DEPRESSION	2025-01-16	2025-01-02	14
250178502	HYPERTENSION	2025-01-16	2025-01-02	14
250191471	PERIPHERAL ARTERY THROMBOSIS	2024-03-25	2024-03-07	18
198350121	FATIGUE	2021-09-01	2021-08-30	2
198350121	HEADACHE	2021-09-01	2021-08-30	2
198357893	PSORIATIC ARTHROPATHY	2021-09-09	2021-02-04	217
198357893	ABDOMINAL DISCOMFORT	2021-09-09	2021-02-04	217
198369891	ATAXIA	2021-08-21	2021-08-01	20
198369891	DYSPNOEA	2021-08-21	2021-08-01	20
198369891	HEADACHE	2021-08-21	2021-08-01	20
198373161	PSORIASIS	2021-09-11	2018-01-19	1331
198375291	DIARRHOEA	2021-09-13	2017-10-16	1428
198376302	DIARRHOEA	2019-06-11	2018-06-08	368
198376302	HEADACHE	2019-06-11	2018-06-08	368
198376461	PSORIASIS	2021-09-09	2018-01-19	1329
198380182	ABDOMINAL DISCOMFORT	2021-09-11	2021-08-01	41
198403711	CEREBROVASCULAR ACCIDENT	2021-09-05	2018-03-01	1284
103734911	COLITIS	2014-07-30	2014-06-30	30
151348792	CATARACT	2018-06-29	2018-01-26	154
151348792	PRODUCT DOSE OMISSION ISSUE	2018-06-29	2018-01-26	154
151348792	WEIGHT DECREASED	2018-06-29	2018-01-26	154
151352841	DIARRHOEA	2018-06-15	2018-04-04	72
151353981	HEADACHE	2018-07-06	2018-05-22	45
151353981	MYALGIA	2018-07-06	2018-05-22	45
151360163	ASTHENIA	2018-04-09	2016-06-28	650
151360163	CELLULITIS	2018-04-09	2016-06-28	650
151360181	JOINT SWELLING	2018-07-07	2018-06-03	34
151361672	PRODUCT DOSE OMISSION ISSUE	2018-07-06	2018-06-11	25
151361672	PRURITUS	2018-07-06	2018-06-11	25
151361672	PSORIASIS	2018-07-06	2018-06-11	25
151361672	RASH	2018-07-06	2018-06-11	25
151363301	ARTHROPATHY	2018-06-15	2018-03-20	87
151363651	ABDOMINAL DISCOMFORT	2018-07-09	2018-01-26	164
151386402	DIZZINESS	2018-06-15	2018-05-11	35
151386641	PSORIASIS	2018-07-09	2018-03-08	123
151386651	PRURITUS	2018-06-27	2018-06-25	2
151386651	SKIN HAEMORRHAGE	2018-06-27	2018-06-25	2
151388661	DRUG INEFFECTIVE	2018-07-06	2018-05-14	53
151395812	MUSCULOSKELETAL DISORDER	2018-06-23	2018-06-16	7
151395812	OROPHARYNGEAL PAIN	2018-06-23	2018-06-16	7
151395812	THERAPY NON-RESPONDER	2018-06-23	2018-06-16	7
151395824	BRONCHITIS	2018-03-05	2018-02-21	12
151395824	COUGH	2018-03-05	2018-02-21	12
151395824	DIABETIC METABOLIC DECOMPENSATION	2018-03-05	2018-02-21	12
151395824	FEELING ABNORMAL	2018-03-05	2018-02-21	12
151395824	HEADACHE	2018-03-05	2018-02-21	12
151395824	INFLUENZA LIKE ILLNESS	2018-03-05	2018-02-21	12
151395824	ENCEPHALITIS BACTERIAL	2018-03-05	2018-02-21	12
151395824	RHINITIS	2018-03-05	2018-02-21	12
151404861	RASH MACULAR	2018-07-07	2018-06-08	29
151405297	SUICIDAL IDEATION	2018-06-25	2018-01-20	156
151415071	DIARRHOEA	2018-07-10	2018-02-13	147
151415091	DIARRHOEA	2018-07-09	2018-04-18	82
151415131	PSORIASIS	2018-07-09	2018-01-06	184
151421962	COUGH	2018-06-18	2018-05-17	32
151421962	PERIPHERAL SWELLING	2018-06-18	2018-05-17	32
151421971	DIARRHOEA	2018-07-10	2017-09-21	292
151421971	NAUSEA	2018-07-10	2017-09-21	292
198426411	HEADACHE	2021-09-09	2021-09-04	5
198426411	PSORIATIC ARTHROPATHY	2021-09-09	2021-09-04	5
198432481	CONDITION AGGRAVATED	2021-09-05	2019-06-20	808
198434601	SURGERY	2021-09-08	2018-01-23	1324
198437611	DEPRESSION SUICIDAL	2021-08-11	2021-08-06	5
198437611	GASTROINTESTINAL DISORDER	2021-08-11	2021-08-06	5
198437611	HALLUCINATION, AUDITORY	2021-08-11	2021-08-06	5
198437611	HEADACHE	2021-08-11	2021-08-06	5
198444972	LYMPHADENOPATHY	2021-09-10	2021-05-14	119
198444972	NASOPHARYNGITIS	2021-09-10	2021-05-14	119
198452655	NEPHROLITHIASIS	2021-09-13	2021-07-16	59
198460791	CONDITION AGGRAVATED	2021-09-12	2021-07-21	53
198471681	DIARRHOEA	2021-09-14	2021-05-14	123
198471681	HEADACHE	2021-09-14	2021-05-14	123
198475021	CHEST PAIN	2021-05-05	2021-04-13	22
198475021	HYPOKALAEMIA	2021-05-05	2021-04-13	22
198475021	MAJOR DEPRESSION	2021-05-05	2021-04-13	22
198475021	PRURITUS	2021-05-05	2021-04-13	22
198494303	BEHCET'S SYNDROME	2019-11-01	2019-10-15	17
198494303	SLEEP DISORDER	2019-11-01	2019-10-15	17
198495562	FATIGUE	2021-07-20	2021-07-13	7
198495562	INSOMNIA	2021-07-20	2021-07-13	7
198506692	PSORIASIS	2021-09-13	2020-02-18	573
250242131	GASTROENTERITIS VIRAL	2025-02-01	2024-03-20	318
250261872	PANCREATITIS	2025-01-01	2024-03-11	296
151439121	NAUSEA	2018-07-09	2018-06-07	32
151439131	NASOPHARYNGITIS	2018-07-07	2018-03-01	128
151448251	HEADACHE	2018-07-10	2017-12-07	215
151466931	NAUSEA	2018-07-05	2018-06-19	16
151467001	DIARRHOEA	2018-07-11	2018-06-11	30
151468402	PRODUCT DOSE OMISSION ISSUE	2018-07-09	2017-11-25	226
151468402	NAUSEA	2018-07-09	2017-11-25	226
151468402	PSORIASIS	2018-07-09	2017-11-25	226
151468402	VOMITING	2018-07-09	2017-11-25	226
151472541	WEIGHT DECREASED	2018-03-15	2018-01-20	54
151483191	DIARRHOEA	2018-06-29	2018-06-19	10
151483191	HYPERHIDROSIS	2018-06-29	2018-06-19	10
151483191	HYPERSOMNIA	2018-06-29	2018-06-19	10
151483191	MENTAL STATUS CHANGES	2018-06-29	2018-06-19	10
151483201	TENSION HEADACHE	2018-07-10	2018-04-26	75
151483431	ARTHRITIS	2018-05-09	2017-06-18	325
151483431	PAIN IN EXTREMITY	2018-05-09	2017-06-18	325
151483431	PERIPHERAL COLDNESS	2018-05-09	2017-06-18	325
151486581	PRODUCT DOSE OMISSION ISSUE	2018-07-09	2017-02-21	503
151486581	LOSS OF PERSONAL INDEPENDENCE IN DAILY ACTIVITIES	2018-07-09	2017-02-21	503
151486581	MULTIPLE ALLERGIES	2018-07-09	2017-02-21	503
151486581	PAIN	2018-07-09	2017-02-21	503
151501261	DIARRHOEA	2018-07-10	2018-06-08	32
151501272	DISCOMFORT	2018-07-09	2016-07-14	725
151501272	PRODUCT DOSE OMISSION ISSUE	2018-07-09	2016-07-14	725
151501272	PAIN	2018-07-09	2016-07-14	725
151501272	PSORIASIS	2018-07-09	2016-07-14	725
151501272	RASH	2018-07-09	2016-07-14	725
198534122	DIARRHOEA	2021-08-14	2021-07-30	15
198534122	HEADACHE	2021-08-14	2021-07-30	15
198538812	UPPER RESPIRATORY TRACT INFECTION	2021-08-01	2020-02-27	521
198538812	PRODUCT DOSE OMISSION ISSUE	2021-08-01	2020-02-27	521
198545351	PELVIC OPERATION	2021-06-29	2018-03-07	1210
198555854	HEADACHE	2021-09-01	2021-08-04	28
198555854	FATIGUE	2021-09-01	2021-08-04	28
198555854	NAUSEA	2021-09-01	2021-08-04	28
198573652	ARTHRALGIA	2021-08-01	2021-02-26	156
198573911	PSORIASIS	2021-09-14	2019-04-19	879
198588522	PSORIASIS	2021-09-17	2020-12-22	269
198588522	PRODUCT DOSE OMISSION ISSUE	2021-09-17	2020-12-22	269
250340671	ECZEMA	2025-02-27	2025-01-31	27
250347031	PAIN	2025-02-01	2025-01-30	2
250347031	THERAPY NON-RESPONDER	2025-02-01	2025-01-30	2
250347031	LOSS OF PERSONAL INDEPENDENCE IN DAILY ACTIVITIES	2025-02-01	2025-01-30	2
250347031	INFECTION	2025-02-01	2025-01-30	2
151517241	GINGIVAL PAIN	2018-07-07	2018-07-02	5
151517241	GLOSSODYNIA	2018-07-07	2018-07-02	5
151517241	RASH VESICULAR	2018-07-07	2018-07-02	5
151522441	DISCOMFORT	2018-07-01	2018-02-27	124
151522441	LOSS OF PERSONAL INDEPENDENCE IN DAILY ACTIVITIES	2018-07-01	2018-02-27	124
151522441	PAIN	2018-07-01	2018-02-27	124
151522441	PSORIATIC ARTHROPATHY	2018-07-01	2018-02-27	124
151522441	RASH	2018-07-01	2018-02-27	124
151524051	DIARRHOEA	2018-07-03	2018-07-02	1
151524051	WEIGHT DECREASED	2018-07-03	2018-07-02	1
151533541	DRUG INEFFECTIVE	2018-07-11	2018-03-22	111
151533891	DIARRHOEA	2018-07-10	2018-06-19	21
151549731	DIARRHOEA	2018-06-30	2018-06-28	2
151549731	NAUSEA	2018-06-30	2018-06-28	2
151550041	URTICARIA	2018-06-06	2018-03-30	68
151550451	ASTHMA	2018-07-10	2017-10-20	263
151553101	DIARRHOEA	2018-07-11	2018-04-01	101
151553101	HEADACHE	2018-07-11	2018-04-01	101
151560091	HEART RATE DECREASED	2018-06-10	2017-02-17	478
151560091	HYPOTENSION	2018-06-10	2017-02-17	478
151569751	INSOMNIA	2018-07-07	2018-07-05	2
151569751	RASH PRURITIC	2018-07-07	2018-07-05	2
151571121	DIARRHOEA	2018-06-12	2018-02-21	111
151571121	FAECES SOFT	2018-06-12	2018-02-21	111
151576351	MALAISE	2018-06-28	2018-06-27	1
151585511	DIARRHOEA	2018-06-25	2018-06-21	4
151585511	HEADACHE	2018-06-25	2018-06-21	4
151585511	NAUSEA	2018-06-25	2018-06-21	4
151586032	GASTROENTERITIS	2018-07-11	2018-07-06	5
151588902	CARDIAC DISORDER	2018-06-26	2017-12-12	196
151588913	AMYOTROPHIC LATERAL SCLEROSIS	2016-05-17	2014-11-11	553
151589552	HEADACHE	2018-07-13	2018-01-03	191
151591341	ASTHENIA	2018-07-11	2018-07-09	2
151591341	FATIGUE	2018-07-11	2018-07-09	2
151591341	FEELING ABNORMAL	2018-07-11	2018-07-09	2
151591341	GASTROINTESTINAL DISORDER	2018-07-11	2018-07-09	2
151591341	HEAD DISCOMFORT	2018-07-11	2018-07-09	2
103856671	FAECES DISCOLOURED	2014-07-29	2014-07-28	1
[truncated: 36,770 more rows]

## Sheet: CRISABOROLE
primaryid	PT	EVENT_DT	START_DT	TIME
148320173	APPLICATION SITE ERYTHEMA	2018-04-24	2017-10-01	205
148320173	APPLICATION SITE PAIN	2018-04-24	2017-10-01	205
148320173	EYE SWELLING	2018-04-24	2017-10-01	205
148320173	INTENTIONAL PRODUCT MISUSE	2018-04-24	2017-10-01	205
148320173	SKIN LAXITY	2018-04-24	2017-10-01	205
148320173	SKIN WRINKLING	2018-04-24	2017-10-01	205
148734812	APPLICATION SITE ERYTHEMA	2018-05-07	2018-05-06	1
148734812	APPLICATION SITE PAIN	2018-05-07	2018-05-06	1
148734812	APPLICATION SITE SWELLING	2018-05-07	2018-05-06	1
149329882	HEPATIC ENZYME INCREASED	2018-04-24	2018-02-21	62
149523342	APPLICATION SITE ERYTHEMA	2018-05-18	2018-05-17	1
149523342	APPLICATION SITE EXFOLIATION	2018-05-18	2018-05-17	1
149523342	APPLICATION SITE PAIN	2018-05-18	2018-05-17	1
149523342	APPLICATION SITE SWELLING	2018-05-18	2018-05-17	1
149523342	CONDITION AGGRAVATED	2018-05-18	2018-05-17	1
149523342	DARK CIRCLES UNDER EYES	2018-05-18	2018-05-17	1
149523342	ECZEMA	2018-05-18	2018-05-17	1
149523342	PAIN	2018-05-18	2018-05-17	1
149534541	HYPERSENSITIVITY	2018-05-08	2018-05-03	5
149881133	APPLICATION SITE HYPOAESTHESIA	2018-06-02	2018-05-31	2
149881133	APPLICATION SITE IRRITATION	2018-06-02	2018-05-31	2
149881133	APPLICATION SITE PARAESTHESIA	2018-06-02	2018-05-31	2
149881133	APPLICATION SITE SWELLING	2018-06-02	2018-05-31	2
149881133	DERMATITIS CONTACT	2018-06-02	2018-05-31	2
149881133	HYPOAESTHESIA ORAL	2018-06-02	2018-05-31	2
149881133	LIP SWELLING	2018-06-02	2018-05-31	2
149881133	SWELLING FACE	2018-06-02	2018-05-31	2
149996551	APPLICATION SITE BURN	2018-05-20	2018-05-18	2
149996551	APPLICATION SITE ERYTHEMA	2018-05-20	2018-05-18	2
149996551	APPLICATION SITE EXFOLIATION	2018-05-20	2018-05-18	2
149996551	APPLICATION SITE PAIN	2018-05-20	2018-05-18	2
149996551	DARK CIRCLES UNDER EYES	2018-05-20	2018-05-18	2
149996551	EYE PAIN	2018-05-20	2018-05-18	2
149996551	EYE SWELLING	2018-05-20	2018-05-18	2
149996551	LOSS OF PERSONAL INDEPENDENCE IN DAILY ACTIVITIES	2018-05-20	2018-05-18	2
149996551	SKIN EROSION	2018-05-20	2018-05-18	2
150071371	APPLICATION SITE PAIN	2018-03-16	2018-03-15	1
150071371	DRUG HYPERSENSITIVITY	2018-03-16	2018-03-15	1
150159432	CONDITION AGGRAVATED	2018-05-20	2018-05-18	2
150159432	DERMATITIS ATOPIC	2018-05-20	2018-05-18	2
150494483	APPLICATION SITE BURN	2018-06-17	2018-06-14	3
150494483	APPLICATION SITE DISCOLOURATION	2018-06-17	2018-06-14	3
150494483	APPLICATION SITE IRRITATION	2018-06-17	2018-06-14	3
150494483	DRUG HYPERSENSITIVITY	2018-06-17	2018-06-14	3
200337251	RASH	2021-04-12	2021-04-05	7
200337251	PRURITUS	2021-04-12	2021-04-05	7
200337251	CONDITION AGGRAVATED	2021-04-12	2021-04-05	7
200337251	HYPERKERATOSIS	2021-04-12	2021-04-05	7
200337251	SWELLING	2021-04-12	2021-04-05	7
200337251	HYPERSENSITIVITY	2021-04-12	2021-04-05	7
200337251	SKIN EXFOLIATION	2021-04-12	2021-04-05	7
200689541	RASH PRURITIC	2021-05-31	2020-06-17	348
200689541	OFF LABEL USE	2021-05-31	2020-06-17	348
200689541	PERIORAL DERMATITIS	2021-05-31	2020-06-17	348
200689541	RASH ERYTHEMATOUS	2021-05-31	2020-06-17	348
250794781	STRESS	2025-02-16	2025-02-13	3
250794781	DIZZINESS	2025-02-16	2025-02-13	3
250794781	CHEST DISCOMFORT	2025-02-16	2025-02-13	3
250794781	PAIN IN EXTREMITY	2025-02-16	2025-02-13	3
250794781	ASTHENIA	2025-02-16	2025-02-13	3
250794781	ARRHYTHMIA	2025-02-16	2025-02-13	3
250794781	CHEST PAIN	2025-02-16	2025-02-13	3
250794781	PALPITATIONS	2025-02-16	2025-02-13	3
250794781	FATIGUE	2025-02-16	2025-02-13	3
250794781	PANIC ATTACK	2025-02-16	2025-02-13	3
250794781	FACIAL PAIN	2025-02-16	2025-02-13	3
250794781	BACK PAIN	2025-02-16	2025-02-13	3
152354154	DRUG INEFFECTIVE	2018-02-28	2018-01-26	33
152594532	BURNING SENSATION	2018-07-19	2018-06-29	20
152594532	DRUG INEFFECTIVE	2018-07-19	2018-06-29	20
152699232	CONDITION AGGRAVATED	2018-07-27	2018-07-21	6
152834292	PHOTOSENSITIVITY REACTION	2018-06-19	2018-05-02	48
152955781	ERYTHEMA	2018-05-20	2018-05-18	2
152955781	EYE SWELLING	2018-05-20	2018-05-18	2
152955781	SKIN EXFOLIATION	2018-05-20	2018-05-18	2
153001572	APPLICATION SITE DISCOLOURATION	2018-08-07	2017-11-15	265
153360513	DERMATITIS INFECTED	2018-08-20	2018-07-31	20
153360513	RASH	2018-08-20	2018-07-31	20
153360513	SKIN INFECTION	2018-08-20	2018-07-31	20
153360513	SKIN WARM	2018-08-20	2018-07-31	20
153736982	DRUG INEFFECTIVE	2018-08-23	2018-07-30	24
153745641	APPLICATION SITE PAIN	2018-08-03	2018-08-02	1
153745641	CHEMICAL BURN OF SKIN	2018-08-03	2018-08-02	1
153745641	URTICARIA	2018-08-03	2018-08-02	1
154029901	ECZEMA WEEPING	2018-09-13	2018-07-06	69
154029901	RASH PUSTULAR	2018-09-13	2018-07-06	69
154029901	SKIN TIGHTNESS	2018-09-13	2018-07-06	69
2061139117	GAIT INABILITY	2022-03-01	2019-02-20	1105
2061139117	GASTROINTESTINAL DISORDER	2022-03-01	2019-02-20	1105
2061139117	VISUAL IMPAIRMENT	2022-03-01	2019-02-20	1105
2061139117	FOOT FRACTURE	2022-03-01	2019-02-20	1105
2061139117	PAIN	2022-03-01	2019-02-20	1105
2061139117	BLOOD IRON DECREASED	2022-03-01	2019-02-20	1105
2061139117	ILLNESS	2022-03-01	2019-02-20	1105
2061139117	SKIN FISSURES	2022-03-01	2019-02-20	1105
2061139117	DRY SKIN	2022-03-01	2019-02-20	1105
2061139117	HYPOKINESIA	2022-03-01	2019-02-20	1105
2061139117	VITAMIN D DECREASED	2022-03-01	2019-02-20	1105
2061139117	LIGAMENT SPRAIN	2022-03-01	2019-02-20	1105
2061139117	IMMUNE SYSTEM DISORDER	2022-03-01	2019-02-20	1105
133579232	APPLICATION SITE PAIN	2017-03-07	2017-03-06	1
133579232	CONDITION AGGRAVATED	2017-03-07	2017-03-06	1
133579232	DRUG INEFFECTIVE	2017-03-07	2017-03-06	1
133579232	ERYTHEMA	2017-03-07	2017-03-06	1
133625923	BURNING SENSATION	2017-02-09	2017-02-08	1
133625923	CONDITION AGGRAVATED	2017-02-09	2017-02-08	1
133625923	DERMATITIS	2017-02-09	2017-02-08	1
133811061	BURNING SENSATION	2017-03-23	2017-03-22	1
133811061	HYPOAESTHESIA	2017-03-23	2017-03-22	1
133811061	PARAESTHESIA	2017-03-23	2017-03-22	1
155160832	URTICARIA	2018-09-21	2018-09-03	18
155160852	BURNING SENSATION	2018-10-12	2018-10-08	4
155160852	THERAPEUTIC PRODUCT EFFECT INCOMPLETE	2018-10-12	2018-10-08	4
155160852	ECZEMA	2018-10-12	2018-10-08	4
134850811	BURNING SENSATION	2017-03-15	2017-02-28	15
134850811	SKIN IRRITATION	2017-03-15	2017-02-28	15
155541981	RASH	2018-04-28	2018-02-20	67
155541981	WRONG PRODUCT ADMINISTERED	2018-04-28	2018-02-20	67
155608342	EYE PAIN	2018-08-25	2018-08-22	3
135079263	CONDITION AGGRAVATED	2017-04-25	2017-04-24	1
135079263	DRUG HYPERSENSITIVITY	2017-04-25	2017-04-24	1
135079263	ERYTHEMA	2017-04-25	2017-04-24	1
135079263	PRURITUS	2017-04-25	2017-04-24	1
135079263	RASH	2017-04-25	2017-04-24	1
135079263	SKIN BURNING SENSATION	2017-04-25	2017-04-24	1
135079263	SKIN HYPERTROPHY	2017-04-25	2017-04-24	1
135212433	APPLICATION SITE PAIN	2017-05-17	2017-03-09	69
135212433	DRUG HYPERSENSITIVITY	2017-05-17	2017-03-09	69
135212433	URTICARIA	2017-05-17	2017-03-09	69
135488983	GLOSSITIS	2017-05-09	2017-05-07	2
135488983	STOMATITIS	2017-05-09	2017-05-07	2
135489571	APPLICATION SITE PAIN	2017-05-09	2017-05-08	1
135489571	APPLICATION SITE PRURITUS	2017-05-09	2017-05-08	1
207913381	APPLICATION SITE PAIN	2022-01-11	2022-01-10	1
135674752	APPLICATION SITE PAIN	2017-05-16	2017-05-13	3
157137941	BLISTER	2018-12-10	2018-12-06	4
157137941	ERYTHEMA	2018-12-10	2018-12-06	4
157137941	PAIN	2018-12-10	2018-12-06	4
136556003	APPLICATION SITE ERYTHEMA	2017-06-09	2017-06-08	1
136556003	APPLICATION SITE PRURITUS	2017-06-09	2017-06-08	1
136556003	APPLICATION SITE RASH	2017-06-09	2017-06-08	1
136556003	HYPERSENSITIVITY	2017-06-09	2017-06-08	1
136587301	APPLICATION SITE PAIN	2017-06-15	2017-06-06	9
136766853	DRUG INEFFECTIVE	2017-06-15	2017-06-13	2
157608583	BURNING SENSATION	2019-01-20	2019-01-18	2
157608583	ERYTHEMA	2019-01-20	2019-01-18	2
157608583	OFF LABEL USE	2019-01-20	2019-01-18	2
157608583	PAIN	2019-01-20	2019-01-18	2
157608583	PRODUCT USE ISSUE	2019-01-20	2019-01-18	2
157608583	PRURITUS	2019-01-20	2019-01-18	2
157608583	SWELLING	2019-01-20	2019-01-18	2
157608583	URTICARIA	2019-01-20	2019-01-18	2
157701752	APPLICATION SITE PAIN	2018-12-14	2018-08-17	119
157701752	DRUG INEFFECTIVE	2018-12-14	2018-08-17	119
157701752	ECZEMA	2018-12-14	2018-08-17	119
209456274	APPLICATION SITE ERYTHEMA	2022-06-04	2022-06-03	1
209456274	SWELLING OF EYELID	2022-06-04	2022-06-03	1
209456274	ERYTHEMA	2022-06-04	2022-06-03	1
209456274	APPLICATION SITE SWELLING	2022-06-04	2022-06-03	1
209456274	PERIORBITAL SWELLING	2022-06-04	2022-06-03	1
209456274	DRUG HYPERSENSITIVITY	2022-06-04	2022-06-03	1
209456274	PERIORBITAL IRRITATION	2022-06-04	2022-06-03	1
209511441	ECZEMA	2022-06-06	2022-05-23	14
209511441	PUSTULE	2022-06-06	2022-05-23	14
209511441	THERAPEUTIC PRODUCT EFFECT INCOMPLETE	2022-06-06	2022-05-23	14
209511441	ACNE	2022-06-06	2022-05-23	14
209511441	ROSACEA	2022-06-06	2022-05-23	14
137221183	BLISTER	2017-06-15	2017-05-11	35
137221183	DERMATITIS ALLERGIC	2017-06-15	2017-05-11	35
137221183	ERYTHEMA	2017-06-15	2017-05-11	35
137221183	RASH	2017-06-15	2017-05-11	35
137221183	URTICARIA	2017-06-15	2017-05-11	35
157950072	APPLICATION SITE ERYTHEMA	2018-12-11	2018-12-04	7
157950072	APPLICATION SITE PAIN	2018-12-11	2018-12-04	7
157950072	APPLICATION SITE PRURITUS	2018-12-11	2018-12-04	7
157950072	HYPERSENSITIVITY	2018-12-11	2018-12-04	7
137944812	ANAPHYLACTIC REACTION	2017-05-08	2017-03-20	49
137944812	DERMATITIS CONTACT	2017-05-08	2017-03-20	49
137944812	DRUG HYPERSENSITIVITY	2017-05-08	2017-03-20	49
137944812	SYNCOPE	2017-05-08	2017-03-20	49
137944812	THROAT TIGHTNESS	2017-05-08	2017-03-20	49
137528752	DRUG INEFFECTIVE	2017-07-09	2017-07-08	1
137528752	ERYTHEMA	2017-07-09	2017-07-08	1
137528752	INFECTION	2017-07-09	2017-07-08	1
137528752	PRURITUS	2017-07-09	2017-07-08	1
137528752	WOUND	2017-07-09	2017-07-08	1
138287071	DRY EYE	2017-07-19	2017-07-11	8
138388451	DRY EYE	2017-07-19	2017-07-11	8
138388451	EYE PRURITUS	2017-07-19	2017-07-11	8
138389482	BURNING SENSATION	2017-07-28	2017-07-27	1
138389482	DRY SKIN	2017-07-28	2017-07-27	1
138389482	SKIN BURNING SENSATION	2017-07-28	2017-07-27	1
138440982	EYELID IRRITATION	2017-08-03	2017-07-27	7
139859392	DRUG INEFFECTIVE	2017-09-14	2017-08-16	29
138760341	BURNING SENSATION	2017-08-10	2017-07-12	29
138760341	DRUG INEFFECTIVE	2017-08-10	2017-07-12	29
138760341	FUNGAL INFECTION	2017-08-10	2017-07-12	29
138760341	RASH MACULAR	2017-08-10	2017-07-12	29
138887371	APPLICATION SITE RASH	2017-08-08	2017-07-25	14
138887371	ECONOMIC PROBLEM	2017-08-08	2017-07-25	14
138887371	PRURITUS	2017-08-08	2017-07-25	14
139321981	APPLICATION SITE OEDEMA	2017-08-30	2017-08-29	1
139321981	PRODUCT USE IN UNAPPROVED INDICATION	2017-08-30	2017-08-29	1
159321191	APPLICATION SITE PAIN	2019-02-06	2019-02-05	1
159321191	ERYTHEMA	2019-02-06	2019-02-05	1
159321191	EYE SWELLING	2019-02-06	2019-02-05	1
159321191	RASH ERYTHEMATOUS	2019-02-06	2019-02-05	1
140718133	CONDITION AGGRAVATED	2017-09-04	2017-09-01	3
140718133	DERMATITIS CONTACT	2017-09-04	2017-09-01	3
140718133	PRODUCT USE IN UNAPPROVED INDICATION	2017-09-04	2017-09-01	3
159750432	APPLICATION SITE PAIN	2019-02-05	2019-01-30	6
141689612	APPLICATION SITE DISCOLOURATION	2017-10-01	2017-08-01	61
141988102	EYE IRRITATION	2017-11-13	2017-11-01	12
141405442	DERMATITIS	2017-10-15	2017-10-10	5
141405442	JOINT SWELLING	2017-10-15	2017-10-10	5
141405442	MALAISE	2017-10-15	2017-10-10	5
141405442	PAIN	2017-10-15	2017-10-10	5
141405442	PERIPHERAL SWELLING	2017-10-15	2017-10-10	5
141443172	APPLICATION SITE VESICLES	2017-10-23	2017-10-17	6
141443172	ERYTHEMA	2017-10-23	2017-10-17	6
141443172	IMPETIGO	2017-10-23	2017-10-17	6
141443172	INFECTION	2017-10-23	2017-10-17	6
142212472	BURNING SENSATION	2017-10-21	2017-10-10	11
142212472	ERYTHEMA	2017-10-21	2017-10-10	11
142212472	RASH	2017-10-21	2017-10-10	11
160305812	APPLICATION SITE PAIN	2019-02-17	2018-11-09	100
160305812	APPLICATION SITE PRURITUS	2019-02-17	2018-11-09	100
143775014	CONDITION AGGRAVATED	2018-01-08	2017-07-28	164
143775014	PRURITUS	2018-01-08	2017-07-28	164
143775014	SKIN HAEMORRHAGE	2018-01-08	2017-07-28	164
143842132	CONDITION AGGRAVATED	2018-01-10	2017-11-20	51
143842132	ECZEMA	2018-01-10	2017-11-20	51
143843132	APPLICATION SITE PAIN	2017-11-23	2017-11-22	1
143843132	APPLICATION SITE PRURITUS	2017-11-23	2017-11-22	1
144013081	APPLICATION SITE PAIN	2018-01-14	2018-01-12	2
161682261	SKIN BURNING SENSATION	2019-03-05	2018-06-20	258
161682261	URTICARIA	2019-03-05	2018-06-20	258
145907081	BLISTER	2018-02-23	2018-02-17	6
145907081	ERYTHEMA	2018-02-23	2018-02-17	6
145907081	HYPERSENSITIVITY	2018-02-23	2018-02-17	6
145907081	PIGMENTATION DISORDER	2018-02-23	2018-02-17	6
145290014	APPLICATION SITE ERYTHEMA	2018-01-31	2018-01-15	16
145290014	APPLICATION SITE PAIN	2018-01-31	2018-01-15	16
145290014	APPLICATION SITE PUSTULES	2018-01-31	2018-01-15	16
145290014	RASH	2018-01-31	2018-01-15	16
164256841	IMPETIGO	2018-06-11	2018-05-22	20
164404041	ASTHENIA	2019-06-17	2018-10-18	242
146677461	DRUG INEFFECTIVE	2018-03-17	2018-03-15	2
164569981	BURNING SENSATION	2019-06-19	2019-05-02	48
147079632	BURNING SENSATION	2018-03-29	2018-02-06	51
147079632	PARAESTHESIA	2018-03-29	2018-02-06	51
147079632	RASH	2018-03-29	2018-02-06	51
163323864	APPLICATION SITE PAIN	2019-04-25	2019-04-15	10
163323864	APPLICATION SITE PRURITUS	2019-04-25	2019-04-15	10
163323864	DRUG INEFFECTIVE	2019-04-25	2019-04-15	10
163323864	IMPAIRED HEALING	2019-04-25	2019-04-15	10
163323864	SCAB	2019-04-25	2019-04-15	10
165399421	APPLICATION SITE PRURITUS	2019-06-26	2019-06-25	1
165399421	DRUG HYPERSENSITIVITY	2019-06-26	2019-06-25	1
165399421	OFF LABEL USE	2019-06-26	2019-06-25	1
165399421	PRODUCT USE IN UNAPPROVED INDICATION	2019-06-26	2019-06-25	1
170165451	APPLICATION SITE ERYTHEMA	2019-11-07	2019-10-28	10
170165451	APPLICATION SITE PAIN	2019-11-07	2019-10-28	10
166928941	ADMINISTRATION SITE PAIN	2019-07-22	2019-07-02	20
169151981	DERMATITIS	2019-06-05	2019-05-31	5
169151981	SKIN BACTERIAL INFECTION	2019-06-05	2019-05-31	5
169151981	SKIN DISORDER	2019-06-05	2019-05-31	5
167450991	APPLICATION SITE PAIN	2019-08-26	2019-08-17	9
174140713	BLOOD PRESSURE DECREASED	2020-02-08	2020-02-07	1
174140713	CONTRAINDICATED PRODUCT ADMINISTERED	2020-02-08	2020-02-07	1
174140713	DRUG EFFECTIVE FOR UNAPPROVED INDICATION	2020-02-08	2020-02-07	1
174140713	DYSPNOEA	2020-02-08	2020-02-07	1
174140713	HEART RATE DECREASED	2020-02-08	2020-02-07	1
174140713	TINNITUS	2020-02-08	2020-02-07	1
174605896	THERAPEUTIC PRODUCT EFFECT DELAYED	2020-02-24	2020-02-20	4
172573682	RASH PRURITIC	2019-12-18	2019-12-09	9
172741001	APPLICATION SITE PAIN	2020-01-14	2019-01-19	360
177200182	APPLICATION SITE ERYTHEMA	2020-04-22	2020-04-21	1
177200182	BURNING SENSATION	2020-04-22	2020-04-21	1
177200182	PRURITUS	2020-04-22	2020-04-21	1
180441771	BURNING SENSATION	2020-07-19	2020-07-05	14
180441771	ERYTHEMA	2020-07-19	2020-07-05	14
222503821	APPLICATION SITE PAIN	2023-04-18	2023-04-10	8
182886741	ANAPHYLACTIC REACTION	2020-09-18	2020-09-17	1
182886741	PERIPHERAL SWELLING	2020-09-18	2020-09-17	1
182886741	PRURITUS	2020-09-18	2020-09-17	1
182886741	RASH	2020-09-18	2020-09-17	1
181568401	APPLICATION SITE SWELLING	2020-08-15	2020-04-25	112
181568401	PERIPHERAL SWELLING	2020-08-15	2020-04-25	112
1833584617	SPEECH DISORDER	2020-09-01	2018-11-18	653
1833584617	OFF LABEL USE	2020-09-01	2018-11-18	653
1833584617	CONDITION AGGRAVATED	2020-09-01	2018-11-18	653
1833584617	ILLNESS	2020-09-01	2018-11-18	653
186235896	APPLICATION SITE INFECTION	2020-11-10	2020-10-10	31
186235896	SKIN INFECTION	2020-11-10	2020-10-10	31
186235896	DERMATITIS ATOPIC	2020-11-10	2020-10-10	31
188657913	DRUG HYPERSENSITIVITY	2021-01-07	2021-01-05	2
189220821	FEELING ABNORMAL	2021-02-20	2021-02-19	1
189220821	HYPERSENSITIVITY	2021-02-20	2021-02-19	1
187243151	EYE DISORDER	2021-01-09	2021-01-08	1
187243151	HYPERSENSITIVITY	2021-01-09	2021-01-08	1
189404832	RASH PRURITIC	2020-02-13	2020-02-12	1
189404832	URTICARIA	2020-02-13	2020-02-12	1
227823561	ERYTHEMA	2023-07-01	2023-06-20	11
227823561	SKIN EXFOLIATION	2023-07-01	2023-06-20	11
227823561	PRURITUS	2023-07-01	2023-06-20	11
192930351	APPLICATION SITE SWELLING	2021-05-22	2021-05-21	1
230844251	PARAESTHESIA	2023-10-03	2023-10-02	1
230844251	BURNING SENSATION	2023-10-03	2023-10-02	1
230844251	ERYTHEMA	2023-10-03	2023-10-02	1
230844251	SWELLING	2023-10-03	2023-10-02	1
236185573	URTICARIA	2024-02-14	2024-02-07	7

## Sheet: ROFLUMILAST
primaryid	PT	EVENT_DT	START_DT	TIME
100259871	CHRONIC OBSTRUCTIVE PULMONARY DISEASE	2014-03-03	2014-02-28	3
196278681	ARRHYTHMIA	2021-07-17	2021-07-14	3
196278681	DIZZINESS	2021-07-17	2021-07-14	3
196278681	HEART RATE INCREASED	2021-07-17	2021-07-14	3
196278681	TREMOR	2021-07-17	2021-07-14	3
100345231	CHRONIC OBSTRUCTIVE PULMONARY DISEASE	2014-02-07	2013-07-15	207
100345231	PNEUMONIA	2014-02-07	2013-07-15	207
100419791	CHRONIC OBSTRUCTIVE PULMONARY DISEASE	2014-02-28	2014-02-11	17
196687041	ANXIETY	2021-06-15	2021-06-13	2
196687041	APPETITE DISORDER	2021-06-15	2021-06-13	2
196687041	BACK PAIN	2021-06-15	2021-06-13	2
196687041	BLOOD PRESSURE FLUCTUATION	2021-06-15	2021-06-13	2
196687041	DIARRHOEA	2021-06-15	2021-06-13	2
196687041	ERUCTATION	2021-06-15	2021-06-13	2
196687041	INSOMNIA	2021-06-15	2021-06-13	2
196687041	NAUSEA	2021-06-15	2021-06-13	2
196687041	TREMOR	2021-06-15	2021-06-13	2
100452601	DECREASED APPETITE	2014-01-22	2013-11-28	55
100452601	DRUG TOLERANCE DECREASED	2014-01-22	2013-11-28	55
100452601	INSOMNIA	2014-01-22	2013-11-28	55
100452601	WEIGHT DECREASED	2014-01-22	2013-11-28	55
100453031	ASTHENIA	2014-02-02	2013-10-30	95
100453031	DECREASED APPETITE	2014-02-02	2013-10-30	95
100453031	FATIGUE	2014-02-02	2013-10-30	95
100453031	SYNCOPE	2014-02-02	2013-10-30	95
100455241	DECREASED APPETITE	2014-01-10	2013-12-20	21
100455241	DIARRHOEA	2014-01-10	2013-12-20	21
100455241	DRUG TOLERANCE DECREASED	2014-01-10	2013-12-20	21
100455241	OFF LABEL USE	2014-01-10	2013-12-20	21
100455241	WEIGHT DECREASED	2014-01-10	2013-12-20	21
100687931	PNEUMONIA	2014-01-15	2013-07-12	187
100793262	BRAIN INJURY	2014-01-23	2013-06-01	236
100793262	CARDIAC ARREST	2014-01-23	2013-06-01	236
100793262	CHRONIC OBSTRUCTIVE PULMONARY DISEASE	2014-01-23	2013-06-01	236
100846422	BRONCHITIS	2014-03-01	2014-02-26	3
100846422	CHRONIC OBSTRUCTIVE PULMONARY DISEASE	2014-03-01	2014-02-26	3
100846422	DYSPNOEA	2014-03-01	2014-02-26	3
100865351	DEATH	2014-03-16	2014-02-14	30
100960521	DEATH	2014-03-22	2014-02-21	29
100960812	BREAST CANCER	2014-02-26	2013-09-19	160
100960812	WEIGHT DECREASED	2014-02-26	2013-09-19	160
101671771	DEATH	2014-02-21	2013-04-25	302
101671771	DECREASED APPETITE	2014-02-21	2013-04-25	302
101671771	FEELING ABNORMAL	2014-02-21	2013-04-25	302
101671771	NAUSEA	2014-02-21	2013-04-25	302
101671771	OFF LABEL USE	2014-02-21	2013-04-25	302
101671771	TREMOR	2014-02-21	2013-04-25	302
101675301	RESPIRATORY TRACT INFECTION	2014-04-08	2014-03-28	11
101720061	CHRONIC OBSTRUCTIVE PULMONARY DISEASE	2014-03-17	2014-03-12	5
101742912	RESPIRATORY TRACT INFECTION	2013-08-09	2013-01-31	190
101743851	DYSPNOEA	2014-04-11	2014-04-02	9
101743851	PNEUMONIA	2014-04-11	2014-04-02	9
101802871	PULMONARY EMBOLISM	2014-03-05	2011-11-01	855
101802871	THROMBOSIS	2014-03-05	2011-11-01	855
101817634	BLOOD URINE PRESENT	2014-05-08	2014-03-04	65
101817634	PNEUMONIA	2014-05-08	2014-03-04	65
101817634	DYSPNOEA	2014-05-08	2014-03-04	65
101817634	GASTROINTESTINAL FUNGAL INFECTION	2014-05-08	2014-03-04	65
101817634	INCREASED BRONCHIAL SECRETION	2014-05-08	2014-03-04	65
101817634	PROSTATIC DISORDER	2014-05-08	2014-03-04	65
101817634	WEIGHT DECREASED	2014-05-08	2014-03-04	65
101853281	DEATH	2014-02-28	2013-10-21	130
249914701	PRODUCT DOSE OMISSION ISSUE	2025-01-08	2024-12-14	25
249914701	DRUG INEFFECTIVE	2025-01-08	2024-12-14	25
102107431	ANXIETY	2014-04-28	2014-04-09	19
102107431	DECREASED APPETITE	2014-04-28	2014-04-09	19
102107431	HEADACHE	2014-04-28	2014-04-09	19
102107431	INSOMNIA	2014-04-28	2014-04-09	19
102107431	MALAISE	2014-04-28	2014-04-09	19
102107431	MUSCLE SPASMS	2014-04-28	2014-04-09	19
102107431	MUSCULOSKELETAL STIFFNESS	2014-04-28	2014-04-09	19
102107431	REFUSAL OF TREATMENT BY PATIENT	2014-04-28	2014-04-09	19
102107431	TREMOR	2014-04-28	2014-04-09	19
102190562	CARDIAC FIBRILLATION	2014-05-20	2014-05-06	14
102480291	BRONCHITIS	2014-06-11	2014-03-24	79
102480291	DYSPNOEA	2014-06-11	2014-03-24	79
102526962	DEATH	2014-06-18	2012-11-22	573
102772611	ASTHENIA	2014-05-30	2014-05-27	3
102772611	DYSPNOEA	2014-05-30	2014-05-27	3
102772611	HAEMOPTYSIS	2014-05-30	2014-05-27	3
102772611	INCREASED VISCOSITY OF BRONCHIAL SECRETION	2014-05-30	2014-05-27	3
102772611	MALAISE	2014-05-30	2014-05-27	3
102772611	NAUSEA	2014-05-30	2014-05-27	3
102772611	SPUTUM DISCOLOURED	2014-05-30	2014-05-27	3
152334471	BACTERAEMIA	2018-07-01	2018-06-18	13
152334471	PYREXIA	2018-07-01	2018-06-18	13
152334471	SEPSIS	2018-07-01	2018-06-18	13
152334471	SINUSITIS	2018-07-01	2018-06-18	13
103317953	DYSPNOEA	2014-03-13	2014-02-27	14
103317953	PNEUMONIA	2014-03-13	2014-02-27	14
103317953	WEIGHT DECREASED	2014-03-13	2014-02-27	14
152590461	CHRONIC OBSTRUCTIVE PULMONARY DISEASE	2018-04-28	2018-04-18	10
152590461	INTENTIONAL SELF-INJURY	2018-04-28	2018-04-18	10
152590461	SUICIDE ATTEMPT	2018-04-28	2018-04-18	10
103483773	PNEUMONIA	2014-06-19	2012-05-11	769
152973751	ABDOMINAL PAIN UPPER	2018-08-07	2018-08-03	4
152973751	HEADACHE	2018-08-07	2018-08-03	4
152973751	MALAISE	2018-08-07	2018-08-03	4
103606402	COUGH	2014-06-08	2014-04-16	53
103606402	DYSPNOEA	2014-06-08	2014-04-16	53
103606402	PYREXIA	2014-06-08	2014-04-16	53
103606402	RETCHING	2014-06-08	2014-04-16	53
103606402	WEIGHT DECREASED	2014-06-08	2014-04-16	53
103607081	BRONCHITIS	2014-07-22	2011-01-01	1298
103607081	CARDIAC ARREST	2014-07-22	2011-01-01	1298
103607081	CHRONIC OBSTRUCTIVE PULMONARY DISEASE	2014-07-22	2011-01-01	1298
103767732	BACK PAIN	2014-08-02	2014-05-02	92
103767732	DYSPNOEA	2014-08-02	2014-05-02	92
103767732	NAUSEA	2014-08-02	2014-05-02	92
104078871	PALPITATIONS	2014-07-20	2014-06-02	48
104078871	SINUS TACHYCARDIA	2014-07-20	2014-06-02	48
104160751	CHEST PAIN	2014-07-17	2013-09-10	310
104160751	GENERAL PHYSICAL HEALTH DETERIORATION	2014-07-17	2013-09-10	310
104181691	WHEEZING	2014-06-20	2014-04-24	57
104248972	DEHYDRATION	2014-07-18	2014-07-11	7
104248972	DEPRESSION	2014-07-18	2014-07-11	7
104248972	DIARRHOEA	2014-07-18	2014-07-11	7
104277261	DEATH	2014-08-23	2011-06-21	1159
104344901	DECREASED APPETITE	2014-07-01	2014-05-20	42
104344901	MALAISE	2014-07-01	2014-05-20	42
104344901	METABOLIC ACIDOSIS	2014-07-01	2014-05-20	42
104344901	NAUSEA	2014-07-01	2014-05-20	42
104344901	ACUTE KIDNEY INJURY	2014-07-01	2014-05-20	42
105035491	DIARRHOEA	2013-07-31	2013-06-24	37
105045931	ATRIAL FIBRILLATION	2014-04-30	2014-02-14	75
105077952	DYSPNOEA	2014-09-21	2013-11-01	324
105190551	ACUTE MYOCARDIAL INFARCTION	2014-04-29	2014-03-18	42
105190551	WEIGHT DECREASED	2014-04-29	2014-03-18	42
105671332	LUNG DISORDER	2014-04-28	2014-01-13	105
105844214	SCHIZOPHRENIA	2014-10-24	2014-09-08	46
106429251	PNEUMONIA	2014-10-21	2014-04-01	203
106429251	RESPIRATORY FAILURE	2014-10-21	2014-04-01	203
106498261	DYSPNOEA	2014-11-21	2014-05-21	184
106739411	BACK PAIN	2014-10-18	2014-10-13	5
106739411	INSOMNIA	2014-10-18	2014-10-13	5
106739411	SUICIDAL IDEATION	2014-10-18	2014-10-13	5
107461052	CONDITION AGGRAVATED	2014-09-05	2011-04-19	1235
107461052	DRUG INTERACTION	2014-09-05	2011-04-19	1235
107461052	ESSENTIAL TREMOR	2014-09-05	2011-04-19	1235
107606411	CHRONIC OBSTRUCTIVE PULMONARY DISEASE	2013-09-13	2013-06-28	77
107606411	PULMONARY MASS	2013-09-13	2013-06-28	77
108535671	SUICIDAL IDEATION	2014-11-17	2014-11-12	5
108611971	CHRONIC OBSTRUCTIVE PULMONARY DISEASE	2015-02-06	2014-12-12	56
108611971	DECREASED APPETITE	2015-02-06	2014-12-12	56
108611971	WEIGHT DECREASED	2015-02-06	2014-12-12	56
7919282	GAIT INABILITY	2011-11-07	2011-10-25	13
7919282	PAIN IN EXTREMITY	2011-11-07	2011-10-25	13
7919282	BURNING SENSATION	2011-11-07	2011-10-25	13
8099321	CHRONIC OBSTRUCTIVE PULMONARY DISEASE	2011-11-13	2011-09-01	73
8099321	CONDITION AGGRAVATED	2011-11-13	2011-09-01	73
8099321	PANCREATITIS ACUTE	2011-11-13	2011-09-01	73
8099321	PNEUMONIA	2011-11-13	2011-09-01	73
109870811	DEPRESSION	2014-09-01	2014-08-22	10
109870811	SUICIDAL IDEATION	2014-09-01	2014-08-22	10
8170591	GASTROINTESTINAL DISORDER	2011-04-01	2011-03-10	22
8170591	DIARRHOEA	2011-04-01	2011-03-10	22
8181434	CHRONIC OBSTRUCTIVE PULMONARY DISEASE	2011-11-01	2011-09-01	61
8181434	INFARCTION	2011-11-01	2011-09-01	61
8181434	INFECTION	2011-11-01	2011-09-01	61
8181434	PLEURITIC PAIN	2011-11-01	2011-09-01	61
8181434	CARDIAC ARREST	2011-11-01	2011-09-01	61
8206002	GASTROINTESTINAL HAEMORRHAGE	2011-09-01	2011-07-29	34
8206003	BREAST SWELLING	2011-05-01	2011-04-04	27
8206003	BREAST PAIN	2011-05-01	2011-04-04	27
8227419	OEDEMA PERIPHERAL	2011-03-18	2011-02-07	39
8227419	CARDIAC FAILURE	2011-03-18	2011-02-07	39
8227419	DEATH	2011-03-18	2011-02-07	39
8227492	DYSPNOEA	2011-02-25	2011-02-10	15
8227492	TREMOR	2011-02-25	2011-02-10	15
110539302	ATRIAL FIBRILLATION	2015-03-30	2015-03-06	24
110539302	CHRONIC OBSTRUCTIVE PULMONARY DISEASE	2015-03-30	2015-03-06	24
8230925	MELAENA	2011-04-21	2011-02-25	55
8230925	NAUSEA	2011-04-21	2011-02-25	55
8230925	GASTRIC HAEMORRHAGE	2011-04-21	2011-02-25	55
8230925	ABDOMINAL PAIN	2011-04-21	2011-02-25	55
8230925	DUODENAL ULCER	2011-04-21	2011-02-25	55
8230925	GASTRITIS	2011-04-21	2011-02-25	55
8233960	DEEP VEIN THROMBOSIS	2011-10-11	2011-09-30	11
110587331	LOSS OF PERSONAL INDEPENDENCE IN DAILY ACTIVITIES	2015-03-23	2015-03-20	3
110587331	ASTHENIA	2015-03-23	2015-03-20	3
110587331	BLOOD PRESSURE DECREASED	2015-03-23	2015-03-20	3
110587331	DECREASED APPETITE	2015-03-23	2015-03-20	3
110587331	DEPRESSION	2015-03-23	2015-03-20	3
110587331	DIARRHOEA	2015-03-23	2015-03-20	3
110587331	GASTRITIS	2015-03-23	2015-03-20	3
110587331	MYALGIA	2015-03-23	2015-03-20	3
110587331	NAUSEA	2015-03-23	2015-03-20	3
110587331	SUICIDAL IDEATION	2015-03-23	2015-03-20	3
110587331	TREMOR	2015-03-23	2015-03-20	3
8240501	COMPLETED SUICIDE	2011-08-01	2011-07-26	6
8240501	DEPRESSION	2011-08-01	2011-07-26	6
8252461	OEDEMA PERIPHERAL	2011-05-12	2011-05-03	9
8252461	BACK PAIN	2011-05-12	2011-05-03	9
8252461	WRONG TECHNIQUE IN PRODUCT USAGE PROCESS	2011-05-12	2011-05-03	9
8252461	MONOPLEGIA	2011-05-12	2011-05-03	9
8252461	GAIT INABILITY	2011-05-12	2011-05-03	9
8252461	MUSCULAR WEAKNESS	2011-05-12	2011-05-03	9
8257164	GENERAL PHYSICAL HEALTH DETERIORATION	2011-09-01	2010-12-10	265
8257164	PNEUMONIA	2011-09-01	2010-12-10	265
110838582	CARDIAC FAILURE CONGESTIVE	2015-03-10	2015-02-07	31
110838582	DYSPNOEA	2015-03-10	2015-02-07	31
110838582	FATIGUE	2015-03-10	2015-02-07	31
110838582	HYPERTENSIVE CRISIS	2015-03-10	2015-02-07	31
110899301	DIARRHOEA	2015-02-10	2015-02-01	9
110899301	DIZZINESS	2015-02-10	2015-02-01	9
110899301	ESSENTIAL TREMOR	2015-02-10	2015-02-01	9
110899301	GASTROINTESTINAL DISORDER	2015-02-10	2015-02-01	9
110899301	HEADACHE	2015-02-10	2015-02-01	9
110899301	NAUSEA	2015-02-10	2015-02-01	9
110899301	NIGHTMARE	2015-02-10	2015-02-01	9
110899301	SLEEP DISORDER	2015-02-10	2015-02-01	9
110899301	TUNNEL VISION	2015-02-10	2015-02-01	9
8266312	DRUG INEFFECTIVE	2012-03-28	2012-02-01	56
8266312	ABDOMINAL HERNIA	2012-03-28	2012-02-01	56
8271141	RESTLESSNESS	2011-11-05	2011-11-02	3
8271141	TREMOR	2011-11-05	2011-11-02	3
8283090	CHEILITIS	2011-09-30	2011-09-01	29
8283090	GASTROINTESTINAL DISORDER	2011-09-30	2011-09-01	29
8283090	ARTHRALGIA	2011-09-30	2011-09-01	29
8283090	ABDOMINAL PAIN	2011-09-30	2011-09-01	29
8283090	DIARRHOEA	2011-09-30	2011-09-01	29
8283090	FLATULENCE	2011-09-30	2011-09-01	29
111324875	ARRHYTHMIA SUPRAVENTRICULAR	2015-05-13	2014-10-01	224
111331031	DEATH	2015-03-13	2014-11-17	116
8297959	SPIROMETRY ABNORMAL	2011-12-09	2011-06-10	182
8297959	CONDITION AGGRAVATED	2011-12-09	2011-06-10	182
8304751	PANIC ATTACK	2011-11-15	2011-08-24	83
8304751	HYPERHIDROSIS	2011-11-15	2011-08-24	83
8304751	TREMOR	2011-11-15	2011-08-24	83
8304751	CONSTIPATION	2011-11-15	2011-08-24	83
8304751	NAUSEA	2011-11-15	2011-08-24	83
8304751	DYSPEPSIA	2011-11-15	2011-08-24	83
8304751	SLEEP DISORDER	2011-11-15	2011-08-24	83
8304751	ASTHENIA	2011-11-15	2011-08-24	83
8304751	MUSCLE SPASMS	2011-11-15	2011-08-24	83
8304751	SOMNOLENCE	2011-11-15	2011-08-24	83
8304752	VISION BLURRED	2011-05-04	2011-04-27	7
8304752	DIZZINESS	2011-05-04	2011-04-27	7
8304752	MYALGIA	2011-05-04	2011-04-27	7
8304752	CHRONIC OBSTRUCTIVE PULMONARY DISEASE	2011-05-04	2011-04-27	7
8304752	DYSPNOEA	2011-05-04	2011-04-27	7
8304752	HEADACHE	2011-05-04	2011-04-27	7
8304752	NAUSEA	2011-05-04	2011-04-27	7
8305800	GYNAECOMASTIA	2011-10-19	2011-07-25	86
8305800	DERMATITIS	2011-10-19	2011-07-25	86
8305897	ACUTE PSYCHOSIS	2012-01-01	2011-11-01	61
8307371	TESTICULAR PAIN	2011-05-06	2011-04-30	6
8307371	MYALGIA	2011-05-06	2011-04-30	6
8307371	NERVOUSNESS	2011-05-06	2011-04-30	6
8307371	MUSCLE SPASMS	2011-05-06	2011-04-30	6
8307371	INSOMNIA	2011-05-06	2011-04-30	6
8326153	RENAL FAILURE	2012-04-01	2011-10-01	183
8326153	WEIGHT DECREASED	2012-04-01	2011-10-01	183
8326153	DEHYDRATION	2012-04-01	2011-10-01	183
8326153	DIARRHOEA	2012-04-01	2011-10-01	183
8348217	DEAFNESS NEUROSENSORY	2011-07-05	2011-05-28	38
160055851	ABDOMINAL PAIN UPPER	2019-02-14	2019-02-11	3
160055851	DIARRHOEA	2019-02-14	2019-02-11	3
160055851	HEADACHE	2019-02-14	2019-02-11	3
8363691	PANIC ATTACK	2011-07-26	2011-07-06	20
8363691	DEPRESSED MOOD	2011-07-26	2011-07-06	20
8371415	THROMBOCYTOPENIA	2012-04-05	2012-03-28	8
8371415	HEART RATE INCREASED	2012-04-05	2012-03-28	8
111965141	ANXIETY	2015-05-29	2015-05-25	4
111965141	DIARRHOEA	2015-05-29	2015-05-25	4
111965141	GASTROOESOPHAGEAL REFLUX DISEASE	2015-05-29	2015-05-25	4
111965141	HEART RATE INCREASED	2015-05-29	2015-05-25	4
8383357	DRUG ERUPTION	2012-04-23	2012-03-21	33
8383357	NAUSEA	2012-04-23	2012-03-21	33
8383357	DIARRHOEA	2012-04-23	2012-03-21	33
112350002	COLITIS ULCERATIVE	2014-12-11	2014-10-20	52
8422388	URINARY RETENTION	2011-06-10	2011-05-26	15
8422388	DYSPNOEA	2011-06-10	2011-05-26	15
8442595	DYSPNOEA	2012-05-31	2012-05-29	2
112658731	ANXIETY	2015-05-29	2015-05-25	4
112658731	DECREASED APPETITE	2015-05-29	2015-05-25	4
112658731	DIARRHOEA	2015-05-29	2015-05-25	4
112658731	FEELING ABNORMAL	2015-05-29	2015-05-25	4
112658731	GASTROOESOPHAGEAL REFLUX DISEASE	2015-05-29	2015-05-25	4
112658731	HEART RATE ABNORMAL	2015-05-29	2015-05-25	4
112658731	INSOMNIA	2015-05-29	2015-05-25	4
112658731	MORBID THOUGHTS	2015-05-29	2015-05-25	4
8449462	HEART RATE INCREASED	2012-04-18	2012-04-14	4
8449462	BLOOD PRESSURE DECREASED	2012-04-18	2012-04-14	4
8449462	DEPRESSION	2012-04-18	2012-04-14	4
8449462	INSOMNIA	2012-04-18	2012-04-14	4
8449462	RASH	2012-04-18	2012-04-14	4
8449462	WEIGHT DECREASED	2012-04-18	2012-04-14	4
8449462	DECREASED APPETITE	2012-04-18	2012-04-14	4
8449462	NAUSEA	2012-04-18	2012-04-14	4
8449462	DIARRHOEA	2012-04-18	2012-04-14	4
112769552	DEATH	2014-10-21	2014-03-03	232
8454162	AORTIC ANEURYSM	2011-05-22	2011-01-06	136
84567584	HEPATITIS B	2011-10-26	2011-09-16	40
84567584	LIVER INJURY	2011-10-26	2011-09-16	40
112774842	DEATH	2014-10-11	2014-01-23	261
112831031	ANXIETY	2015-06-15	2015-06-01	14
8469572	AGITATION	2012-05-30	2012-05-29	1
8469572	PNEUMONIA	2012-05-30	2012-05-29	1
8469572	PAIN	2012-05-30	2012-05-29	1
8469572	DIARRHOEA	2012-05-30	2012-05-29	1
8469572	MALAISE	2012-05-30	2012-05-29	1
8469572	BACK PAIN	2012-05-30	2012-05-29	1
8469572	MOOD SWINGS	2012-05-30	2012-05-29	1
8469572	RESPIRATORY DISTRESS	2012-05-30	2012-05-29	1
8469572	DYSPNOEA	2012-05-30	2012-05-29	1
112882501	DEATH	2013-09-21	2013-05-28	116
112897381	DEATH	2013-09-20	2013-04-29	144
113120291	ABDOMINAL PAIN UPPER	2014-05-30	2014-05-28	2
8507274	SECRETION DISCHARGE	2012-02-01	2011-06-15	231
8507274	DYSPNOEA	2012-02-01	2011-06-15	231
8507274	APPETITE DISORDER	2012-02-01	2011-06-15	231
8507274	FATIGUE	2012-02-01	2011-06-15	231
8507274	CARDIAC DISORDER	2012-02-01	2011-06-15	231
8507274	BLOOD PRESSURE FLUCTUATION	2012-02-01	2011-06-15	231
8507274	DIZZINESS	2012-02-01	2011-06-15	231
8507274	SLEEP DISORDER	2012-02-01	2011-06-15	231
161562631	HYPERTENSION	2017-03-25	2016-03-25	365
161562631	PULMONARY HYPERTENSION	2017-03-25	2016-03-25	365
113283721	DEATH	2013-09-20	2013-04-29	144
113284841	DEATH	2014-10-11	2014-01-23	261
113287662	CHRONIC OBSTRUCTIVE PULMONARY DISEASE	2014-01-15	2014-01-13	2
113288041	CHRONIC OBSTRUCTIVE PULMONARY DISEASE	2014-04-03	2014-01-13	80
113288071	CHRONIC OBSTRUCTIVE PULMONARY DISEASE	2014-02-02	2014-01-13	20
113303411	DEATH	2013-09-21	2013-05-28	116
212700141	RASH PRURITIC	2022-08-06	2022-08-05	1
212700141	SKIN EXFOLIATION	2022-08-06	2022-08-05	1
212700141	PAIN IN EXTREMITY	2022-08-06	2022-08-05	1
212700141	PERIPHERAL SWELLING	2022-08-06	2022-08-05	1
162060881	ABDOMINAL PAIN	2019-04-15	2019-04-12	3
162060881	HEADACHE	2019-04-15	2019-04-12	3
162060881	NAUSEA	2019-04-15	2019-04-12	3
162060881	RETCHING	2019-04-15	2019-04-12	3
162060881	VOMITING	2019-04-15	2019-04-12	3
162060881	WEIGHT DECREASED	2019-04-15	2019-04-12	3
8569069	SUICIDAL IDEATION	2012-01-20	2012-01-16	4
8569069	DEPRESSION	2012-01-20	2012-01-16	4
8569069	AFFECTIVE DISORDER	2012-01-20	2012-01-16	4
8576526	GENERAL PHYSICAL HEALTH DETERIORATION	2012-04-01	2012-03-23	9
8576526	FLUID INTAKE REDUCED	2012-04-01	2012-03-23	9
8576526	DECREASED APPETITE	2012-04-01	2012-03-23	9
8576526	HYPOTENSION	2012-04-01	2012-03-23	9
162228471	LIPASE INCREASED	2018-05-01	2018-03-28	34
162228471	NAUSEA	2018-05-01	2018-03-28	34
8590888	DYSPNOEA	2012-06-30	2012-06-05	25
8590888	NASAL CONGESTION	2012-06-30	2012-06-05	25
8590888	RHINORRHOEA	2012-06-30	2012-06-05	25
8590888	RESPIRATORY FAILURE	2012-06-30	2012-06-05	25
8590888	BRONCHOSPASM	2012-06-30	2012-06-05	25
8590888	NASAL DISCOMFORT	2012-06-30	2012-06-05	25
114017971	HYPOGLYCAEMIA	2012-01-16	2011-12-14	33
114017971	PANCREATITIS	2012-01-16	2011-12-14	33
213807183	DERMATITIS ATOPIC	2022-09-12	2022-08-10	33
114284262	DYSPNOEA	2014-06-29	2014-04-03	87
114315152	ACUTE MYOCARDIAL INFARCTION	2014-04-29	2014-03-18	42
114315152	WEIGHT DECREASED	2014-04-29	2014-03-18	42
86431132	GASTROINTESTINAL DISORDER	2012-06-16	2012-06-11	5
86431132	GASTROINTESTINAL HAEMORRHAGE	2012-06-16	2012-06-11	5
86822053	DYSPNOEA	2012-04-20	2011-10-11	192
86822053	PNEUMONIA	2012-04-20	2011-10-11	192
86822053	PRODUCTIVE COUGH	2012-04-20	2011-10-11	192
86875012	ANXIETY	2012-05-28	2012-05-22	6
86875012	DECREASED APPETITE	2012-05-28	2012-05-22	6
86875012	DIARRHOEA	2012-05-28	2012-05-22	6
86875012	DYSPHAGIA	2012-05-28	2012-05-22	6
86875012	DYSPNOEA	2012-05-28	2012-05-22	6
86875012	HEADACHE	2012-05-28	2012-05-22	6
86875012	HEART RATE IRREGULAR	2012-05-28	2012-05-22	6
86875012	INSOMNIA	2012-05-28	2012-05-22	6
86875012	NAUSEA	2012-05-28	2012-05-22	6
86875012	PAIN IN EXTREMITY	2012-05-28	2012-05-22	6
86875012	PALPITATIONS	2012-05-28	2012-05-22	6
86875012	PANIC ATTACK	2012-05-28	2012-05-22	6
86875012	TREMOR	2012-05-28	2012-05-22	6
86875012	WEIGHT DECREASED	2012-05-28	2012-05-22	6
86875423	ABDOMINAL PAIN	2011-11-24	2011-11-15	9
86875423	MECHANICAL ILEUS	2011-11-24	2011-11-15	9
86875423	RENAL CYST	2011-11-24	2011-11-15	9
86875423	URINARY RETENTION	2011-11-24	2011-11-15	9
114552711	DYSPNOEA	2014-06-29	2014-04-03	87
214241391	WEIGHT DECREASED	2022-09-21	2022-08-31	21
114752931	BACK PAIN	2015-09-04	2014-09-02	367
114752931	COLITIS	2015-09-04	2014-09-02	367
114752931	DEPRESSION	2015-09-04	2014-09-02	367
114752931	EARLY SATIETY	2015-09-04	2014-09-02	367
114752931	MUSCLE SPASMS	2015-09-04	2014-09-02	367
114752931	TACHYCARDIA	2015-09-04	2014-09-02	367
114752931	WEIGHT DECREASED	2015-09-04	2014-09-02	367
114778902	DYSPNOEA	2015-07-13	2015-06-16	27
87350312	COUGH	2012-07-20	2012-05-25	56
87350312	DYSPNOEA	2012-07-20	2012-05-25	56
87350312	SPUTUM INCREASED	2012-07-20	2012-05-25	56
87350312	SWELLING FACE	2012-07-20	2012-05-25	56
114984323	ACUTE RESPIRATORY FAILURE	2015-08-27	2015-05-21	98
114984323	CHRONIC OBSTRUCTIVE PULMONARY DISEASE	2015-08-27	2015-05-21	98
114984323	PNEUMONIA	2015-08-27	2015-05-21	98
114996791	BACK PAIN	2015-09-09	2015-09-06	3
114996791	CHEST PAIN	2015-09-09	2015-09-06	3
114996791	DECREASED APPETITE	2015-09-09	2015-09-06	3
114996791	DRUG INEFFECTIVE	2015-09-09	2015-09-06	3
114996791	DYSPNOEA	2015-09-09	2015-09-06	3
114996791	HEADACHE	2015-09-09	2015-09-06	3
114996791	HEART RATE IRREGULAR	2015-09-09	2015-09-06	3
114996791	MALAISE	2015-09-09	2015-09-06	3
114996791	NECK PAIN	2015-09-09	2015-09-06	3
87842482	ECCHYMOSIS	2012-07-18	2012-07-17	1
87842482	PRURITUS	2012-07-18	2012-07-17	1
87842482	RASH	2012-07-18	2012-07-17	1
87861342	ABDOMINAL DISCOMFORT	2012-09-03	2012-03-06	181
87861342	DEATH	2012-09-03	2012-03-06	181
88213143	ASTHENIA	2012-09-09	2012-07-16	55
88213143	DECREASED APPETITE	2012-09-09	2012-07-16	55
88213143	UNEVALUABLE EVENT	2012-09-09	2012-07-16	55
164050691	ABNORMAL LOSS OF WEIGHT	2019-04-01	2019-03-30	2
164050691	DECREASED APPETITE	2019-04-01	2019-03-30	2
164050691	DYSPNOEA	2019-04-01	2019-03-30	2
164050691	HEART RATE INCREASED	2019-04-01	2019-03-30	2
164050691	HYPERTENSION	2019-04-01	2019-03-30	2
164050691	INSOMNIA	2019-04-01	2019-03-30	2
164050691	MUSCLE SPASMS	2019-04-01	2019-03-30	2
164050691	SWELLING OF EYELID	2019-04-01	2019-03-30	2
164050691	TREMOR	2019-04-01	2019-03-30	2
88333352	PERIPHERAL ARTERY BYPASS	2012-09-24	2012-05-02	145
115883142	CHRONIC OBSTRUCTIVE PULMONARY DISEASE	2014-04-26	2013-12-05	142
115906391	ARRHYTHMIA SUPRAVENTRICULAR	2015-05-13	2014-10-01	224
88475753	LUNG NEOPLASM MALIGNANT	2012-10-11	2012-07-27	76
88475753	PNEUMONIA	2012-10-11	2012-07-27	76
88493181	BLOOD URINE PRESENT	2012-06-10	2012-06-04	6
88493181	DIARRHOEA	2012-06-10	2012-06-04	6
88493181	DIZZINESS	2012-06-10	2012-06-04	6
88493181	FEELING ABNORMAL	2012-06-10	2012-06-04	6
88507191	AGITATION	2012-07-15	2012-07-04	11
88507191	ANXIETY	2012-07-15	2012-07-04	11
88507191	DEPRESSION	2012-07-15	2012-07-04	11
88507191	HALLUCINATION	2012-07-15	2012-07-04	11
88507191	INSOMNIA	2012-07-15	2012-07-04	11
88507191	PERSONALITY CHANGE	2012-07-15	2012-07-04	11
88507191	SUICIDAL IDEATION	2012-07-15	2012-07-04	11
88507191	THERAPY CHANGE	2012-07-15	2012-07-04	11
164606792	ABDOMINAL DISCOMFORT	2019-06-10	2019-06-04	6
164606792	BODY HEIGHT DECREASED	2019-06-10	2019-06-04	6
164606792	DIARRHOEA	2019-06-10	2019-06-04	6
164606792	EATING DISORDER	2019-06-10	2019-06-04	6
164606792	FEEDING DISORDER	2019-06-10	2019-06-04	6
164606792	FEELING ABNORMAL	2019-06-10	2019-06-04	6
164606792	HEADACHE	2019-06-10	2019-06-04	6
164606792	HYPOPHAGIA	2019-06-10	2019-06-04	6
164606792	MALAISE	2019-06-10	2019-06-04	6
164606792	MUSCLE SPASMS	2019-06-10	2019-06-04	6
164606792	NAUSEA	2019-06-10	2019-06-04	6
164606792	NERVOUSNESS	2019-06-10	2019-06-04	6
164606792	PRODUCT DOSE OMISSION ISSUE	2019-06-10	2019-06-04	6
164606792	SHRINKING LUNG SYNDROME	2019-06-10	2019-06-04	6
164606792	TREMOR	2019-06-10	2019-06-04	6
164606792	VOMITING	2019-06-10	2019-06-04	6
88584732	CHRONIC OBSTRUCTIVE PULMONARY DISEASE	2011-09-26	2011-09-11	15
88660554	CONDITION AGGRAVATED	2011-06-28	2011-06-13	15
88660554	DECREASED APPETITE	2011-06-28	2011-06-13	15
88660554	INCREASED BRONCHIAL SECRETION	2011-06-28	2011-06-13	15
88660554	SLEEP DISORDER	2011-06-28	2011-06-13	15
116062441	CHRONIC OBSTRUCTIVE PULMONARY DISEASE	2014-01-15	2014-01-13	2
89109574	ABDOMINAL DISCOMFORT	2012-10-20	2012-09-07	43
89109574	HEADACHE	2012-10-20	2012-09-07	43
89109574	HYPONATRAEMIA	2012-10-20	2012-09-07	43
89109574	INFLUENZA	2012-10-20	2012-09-07	43
89109574	PNEUMONIA	2012-10-20	2012-09-07	43
89109574	NAUSEA	2012-10-20	2012-09-07	43
89109574	WEIGHT DECREASED	2012-10-20	2012-09-07	43
116609211	ABDOMINAL PAIN UPPER	2014-10-10	2014-10-09	1
89210621	ABDOMINAL PAIN	2012-10-18	2012-10-12	6
89210621	BACK PAIN	2012-10-18	2012-10-12	6
89210621	GASTRITIS	2012-10-18	2012-10-12	6
89210621	HAEMATOCHEZIA	2012-10-18	2012-10-12	6
89374941	LARGE INTESTINAL HAEMORRHAGE	2012-11-16	2012-09-12	65
89374941	LARGE INTESTINE POLYP	2012-11-16	2012-09-12	65
117217032	DEATH	2015-11-02	2011-01-06	1761
89880921	HEPATITIS	2012-07-29	2012-04-11	109
89921753	PYREXIA	2012-11-16	2012-11-14	2
89921753	RESPIRATORY TRACT INFECTION	2012-11-16	2012-11-14	2
117393661	SCHIZOPHRENIA	2014-10-24	2014-09-08	46
166374031	PAIN	2017-01-25	2016-06-16	223
166374031	SUICIDAL IDEATION	2017-01-25	2016-06-16	223
166411501	CHRONIC OBSTRUCTIVE PULMONARY DISEASE	2018-06-15	2018-04-16	60
166411501	DEPRESSION	2018-06-15	2018-04-16	60
166411501	SUICIDAL IDEATION	2018-06-15	2018-04-16	60
90236941	HIP FRACTURE	2012-10-18	2012-10-09	9
117677451	DECREASED APPETITE	2015-11-10	2015-10-20	21
117677451	DIARRHOEA	2015-11-10	2015-10-20	21
117677451	DYSPEPSIA	2015-11-10	2015-10-20	21
117677451	FLATULENCE	2015-11-10	2015-10-20	21
90685111	GUILLAIN-BARRE SYNDROME	2012-12-28	2012-12-19	9
90707101	DEATH	2012-11-07	2012-11-06	1
90707101	DIZZINESS	2012-11-07	2012-11-06	1
90956443	PNEUMONIA	2013-01-30	2012-04-11	294
90956443	RENAL FAILURE	2013-01-30	2012-04-11	294
90982241	LOWER RESPIRATORY TRACT INFECTION	2013-01-24	2012-10-10	106
91160463	ACUTE PULMONARY OEDEMA	2012-12-10	2012-11-27	13
91160463	DIARRHOEA	2012-12-10	2012-11-27	13
91160463	MELAENA	2012-12-10	2012-11-27	13
91160463	PNEUMONIA	2012-12-10	2012-11-27	13
91160463	ACUTE KIDNEY INJURY	2012-12-10	2012-11-27	13
91161944	BACK PAIN	2013-02-03	2012-10-17	109
91161944	COMPRESSION FRACTURE	2013-02-03	2012-10-17	109
91161944	DYSPNOEA	2013-02-03	2012-10-17	109
91161944	FALL	2013-02-03	2012-10-17	109
91161944	FRACTURE	2013-02-03	2012-10-17	109
91161944	MALAISE	2013-02-03	2012-10-17	109
91161944	PNEUMONIA	2013-02-03	2012-10-17	109
91161944	THROMBOSIS	2013-02-03	2012-10-17	109
91161944	WEIGHT DECREASED	2013-02-03	2012-10-17	109
91207652	DIARRHOEA	2013-02-12	2013-02-11	1
91207652	ERYTHEMA	2013-02-12	2013-02-11	1
91207652	PRURITUS	2013-02-12	2013-02-11	1
91356902	DRUG INEFFECTIVE	2012-08-02	2012-04-12	112
91356902	CYSTIC LUNG DISEASE	2012-08-02	2012-04-12	112
91496444	ATRIAL FIBRILLATION	2013-01-18	2012-05-20	243
91496444	CHRONIC OBSTRUCTIVE PULMONARY DISEASE	2013-01-18	2012-05-20	243
91496444	HYPOXIA	2013-01-18	2012-05-20	243
91496444	RESPIRATORY FAILURE	2013-01-18	2012-05-20	243
118830201	CHRONIC OBSTRUCTIVE PULMONARY DISEASE	2014-01-23	2013-06-01	236
118873201	DECREASED APPETITE	2015-12-16	2015-12-15	1
118873201	DIZZINESS	2015-12-16	2015-12-15	1
118873201	INSOMNIA	2015-12-16	2015-12-15	1
118873201	PRURITUS	2015-12-16	2015-12-15	1
91549431	ADVERSE DRUG REACTION	2012-08-07	2012-06-20	48
91549431	CHRONIC OBSTRUCTIVE PULMONARY DISEASE	2012-08-07	2012-06-20	48
119184882	DEATH	2015-12-26	2011-04-06	1725
91795121	DIARRHOEA	2013-02-08	2013-01-25	14
91795121	HAEMORRHAGE	2013-02-08	2013-01-25	14
91795121	PYREXIA	2013-02-08	2013-01-25	14
91795121	RESPIRATORY TRACT INFECTION	2013-02-08	2013-01-25	14
91970521	CONDITION AGGRAVATED	2013-02-14	2013-01-28	17
91970521	IMMUNE SYSTEM DISORDER	2013-02-14	2013-01-28	17
91979551	HOSPITALISATION	2012-10-30	2012-10-29	1
91979551	HUNGER	2012-10-30	2012-10-29	1
119766863	DEATH	2016-01-14	2011-06-09	1680
220193892	DERMATITIS CONTACT	2022-12-01	2022-11-30	1
120750782	CHRONIC OBSTRUCTIVE PULMONARY DISEASE	2015-03-10	2014-10-15	146
220322721	DEPRESSION SUICIDAL	2023-02-10	2023-02-09	1
220322721	INSOMNIA	2023-02-10	2023-02-09	1
92558641	CHRONIC OBSTRUCTIVE PULMONARY DISEASE	2013-03-05	2013-01-30	34
92558641	DYSPNOEA	2013-03-05	2013-01-30	34
92653672	HEADACHE	2012-12-10	2011-06-14	545
92653672	INTERVERTEBRAL DISC DEGENERATION	2012-12-10	2011-06-14	545
92653672	KNEE ARTHROPLASTY	2012-12-10	2011-06-14	545
92653672	MALAISE	2012-12-10	2011-06-14	545
169656281	COUGH	2019-10-06	2019-10-05	1
169656281	PRODUCTIVE COUGH	2019-10-06	2019-10-05	1
169656281	SALIVARY HYPERSECRETION	2019-10-06	2019-10-05	1
121730651	CHRONIC OBSTRUCTIVE PULMONARY DISEASE	2014-01-23	2012-02-23	700
121730651	PRODUCT DOSE OMISSION ISSUE	2014-01-23	2012-02-23	700
121730651	FALL	2014-01-23	2012-02-23	700
121730651	PNEUMOTHORAX	2014-01-23	2012-02-23	700
121730651	RIB FRACTURE	2014-01-23	2012-02-23	700
121735291	CHRONIC OBSTRUCTIVE PULMONARY DISEASE	2015-04-22	2014-11-29	144
93065524	CHRONIC OBSTRUCTIVE PULMONARY DISEASE	2013-05-12	2013-03-19	54
93219173	BLOOD CREATINE PHOSPHOKINASE INCREASED	2013-03-21	2013-03-19	2
93219173	SUPRAVENTRICULAR TACHYCARDIA	2013-03-21	2013-03-19	2
169924791	DIZZINESS	2018-01-21	2018-01-19	2
169924791	MYALGIA	2018-01-21	2018-01-19	2
122117472	COUGH	2013-11-02	2013-10-07	26
122117472	DIARRHOEA	2013-11-02	2013-10-07	26
122117472	DYSPNOEA	2013-11-02	2013-10-07	26
122117472	PRODUCTIVE COUGH	2013-11-02	2013-10-07	26
122145541	DYSPNOEA	2015-05-07	2015-03-24	44
93430262	ANXIETY	2013-04-09	2013-03-28	12
93430262	DIZZINESS	2013-04-09	2013-03-28	12
93430262	FEELING ABNORMAL	2013-04-09	2013-03-28	12
93430262	VOCAL CORD POLYP	2013-04-09	2013-03-28	12
122200341	AMNESIA	2016-03-16	2016-03-09	7
122200341	ASTHENIA	2016-03-16	2016-03-09	7
122200341	DECREASED APPETITE	2016-03-16	2016-03-09	7
122200341	DIARRHOEA	2016-03-16	2016-03-09	7
122200341	EATING DISORDER	2016-03-16	2016-03-09	7
122200341	HEADACHE	2016-03-16	2016-03-09	7
122200341	INSOMNIA	2016-03-16	2016-03-09	7
122200341	LIP DISORDER	2016-03-16	2016-03-09	7
122200341	MALAISE	2016-03-16	2016-03-09	7
122200341	NAUSEA	2016-03-16	2016-03-09	7
122200341	NIGHT SWEATS	2016-03-16	2016-03-09	7
122200341	SUICIDAL IDEATION	2016-03-16	2016-03-09	7
122200341	TREMOR	2016-03-16	2016-03-09	7
122200341	WEIGHT DECREASED	2016-03-16	2016-03-09	7
93459231	DEATH	2013-02-12	2012-01-23	386
93470434	GASTROINTESTINAL ANGIODYSPLASIA	2013-05-24	2012-09-05	261
93511181	NAIL BED DISORDER	2012-12-01	2012-11-05	26
93511181	NAIL DYSTROPHY	2012-12-01	2012-11-05	26
93609283	MYALGIA	2013-02-15	2012-09-06	162
122523121	FEELING JITTERY	2016-03-15	2016-03-14	1
122523121	HEART RATE INCREASED	2016-03-15	2016-03-14	1
122523121	INSOMNIA	2016-03-15	2016-03-14	1
122523121	NERVOUSNESS	2016-03-15	2016-03-14	1
93704182	CHRONIC OBSTRUCTIVE PULMONARY DISEASE	2011-04-01	2011-02-15	45
93704182	DYSPNOEA	2011-04-01	2011-02-15	45
93704182	GENERAL PHYSICAL HEALTH DETERIORATION	2011-04-01	2011-02-15	45
93704182	MELAENA	2011-04-01	2011-02-15	45
93704182	NAUSEA	2011-04-01	2011-02-15	45
93707981	PULMONARY OEDEMA	2013-05-28	2013-05-01	27
93747301	ABDOMINAL PAIN	2012-11-23	2012-11-20	3
93747301	ABNORMAL DREAMS	2012-11-23	2012-11-20	3
93747301	DECREASED APPETITE	2012-11-23	2012-11-20	3
93747301	DIARRHOEA	2012-11-23	2012-11-20	3
93747301	NAUSEA	2012-11-23	2012-11-20	3
93747301	SELF-INJURIOUS IDEATION	2012-11-23	2012-11-20	3
93747301	SUICIDAL IDEATION	2012-11-23	2012-11-20	3
93747301	WEIGHT DECREASED	2012-11-23	2012-11-20	3
221520631	DEATH	2023-03-19	2022-05-19	304
122704711	ASTHENIA	2016-04-12	2016-03-03	40
122704711	BACK PAIN	2016-04-12	2016-03-03	40
122704711	DYSGRAPHIA	2016-04-12	2016-03-03	40
122704711	DYSPNOEA	2016-04-12	2016-03-03	40
122704711	FEELING ABNORMAL	2016-04-12	2016-03-03	40
122704711	HEADACHE	2016-04-12	2016-03-03	40
122704711	IMPAIRED WORK ABILITY	2016-04-12	2016-03-03	40
122704711	INFLUENZA LIKE ILLNESS	2016-04-12	2016-03-03	40
122704711	MENTAL IMPAIRMENT	2016-04-12	2016-03-03	40
122704711	MUSCLE SPASMS	2016-04-12	2016-03-03	40
122704711	MUSCULOSKELETAL PAIN	2016-04-12	2016-03-03	40
122704711	NAUSEA	2016-04-12	2016-03-03	40
122704711	PAIN IN EXTREMITY	2016-04-12	2016-03-03	40
122704711	POLLAKIURIA	2016-04-12	2016-03-03	40
122704711	RHINORRHOEA	2016-04-12	2016-03-03	40
122704711	SKIN HAEMORRHAGE	2016-04-12	2016-03-03	40
122704711	SLEEP DISORDER	2016-04-12	2016-03-03	40
122704711	SPUTUM INCREASED	2016-04-12	2016-03-03	40
122704711	TREMOR	2016-04-12	2016-03-03	40
122704711	WEIGHT DECREASED	2016-04-12	2016-03-03	40
122704711	WHEEZING	2016-04-12	2016-03-03	40
93877331	DIARRHOEA	2013-04-24	2013-04-21	3
93877331	HYPOKALAEMIA	2013-04-24	2013-04-21	3
93877331	HYPONATRAEMIA	2013-04-24	2013-04-21	3
93877331	MYALGIA	2013-04-24	2013-04-21	3
93877331	NAUSEA	2013-04-24	2013-04-21	3
93877331	VOMITING	2013-04-24	2013-04-21	3
93910051	BLUE TOE SYNDROME	2013-01-29	2013-01-18	11
93910051	PAIN	2013-01-29	2013-01-18	11
93910051	PERIPHERAL COLDNESS	2013-01-29	2013-01-18	11
93910051	PERIPHERAL ISCHAEMIA	2013-01-29	2013-01-18	11
93912171	MYOCARDIAL INFARCTION	2013-05-19	2013-04-21	28
93932145	PNEUMOTHORAX	2013-05-28	2013-04-18	40
122985271	DRUG HYPERSENSITIVITY	2016-04-13	2016-03-03	41
122985271	DYSGRAPHIA	2016-04-13	2016-03-03	41
122985271	DYSPNOEA	2016-04-13	2016-03-03	41
122985271	FATIGUE	2016-04-13	2016-03-03	41
122985271	HAEMORRHAGE SUBCUTANEOUS	2016-04-13	2016-03-03	41
122985271	HALO VISION	2016-04-13	2016-03-03	41
122985271	HEADACHE	2016-04-13	2016-03-03	41
122985271	INFLUENZA LIKE ILLNESS	2016-04-13	2016-03-03	41
122985271	INSOMNIA	2016-04-13	2016-03-03	41
122985271	MUCOSAL DISORDER	2016-04-13	2016-03-03	41
122985271	MUSCLE SPASMS	2016-04-13	2016-03-03	41
122985271	NAUSEA	2016-04-13	2016-03-03	41
122985271	POLLAKIURIA	2016-04-13	2016-03-03	41
122985271	PYREXIA	2016-04-13	2016-03-03	41
122985271	RHINORRHOEA	2016-04-13	2016-03-03	41
122985271	SLEEP DISORDER	2016-04-13	2016-03-03	41
122985271	TREMOR	2016-04-13	2016-03-03	41
122985271	WEIGHT DECREASED	2016-04-13	2016-03-03	41
122985271	WHEEZING	2016-04-13	2016-03-03	41
94358003	DIARRHOEA INFECTIOUS	2012-08-05	2012-07-03	33
123253461	COMPLETED SUICIDE	2012-12-03	2012-11-01	32
94449021	SEMEN DISCOLOURATION	2013-03-17	2012-09-06	192
123859092	INFLUENZA	2016-04-23	2016-04-22	1
123859092	MALAISE	2016-04-23	2016-04-22	1
123859092	PNEUMONIA PSEUDOMONAL	2016-04-23	2016-04-22	1
94698691	DIARRHOEA	2013-02-11	2013-02-07	4
124135482	ABDOMINAL PAIN UPPER	2013-07-04	2013-07-02	2
124135482	BENIGN RENAL NEOPLASM	2013-07-04	2013-07-02	2
124135482	CHEST PAIN	2013-07-04	2013-07-02	2
124135482	DYSPNOEA	2013-07-04	2013-07-02	2
124135482	DYSURIA	2013-07-04	2013-07-02	2
124135482	NAUSEA	2013-07-04	2013-07-02	2
223225091	HEADACHE	2023-02-21	2023-02-17	4
223225091	PULMONARY PAIN	2023-02-21	2023-02-17	4
223225091	INSOMNIA	2023-02-21	2023-02-17	4
223225091	DIARRHOEA	2023-02-21	2023-02-17	4
223225091	UPPER RESPIRATORY TRACT INFECTION	2023-02-21	2023-02-17	4
95544021	ASTHENIA	2012-10-20	2012-10-18	2
95544021	DECREASED APPETITE	2012-10-20	2012-10-18	2
223378161	SLEEP DISORDER	2023-05-16	2023-05-10	6
223378161	DISTURBANCE IN ATTENTION	2023-05-16	2023-05-10	6
223378161	HEADACHE	2023-05-16	2023-05-10	6
95613191	DYSPNOEA	2013-07-27	2013-06-25	32
124782371	ABDOMINAL DISTENSION	2016-05-09	2015-08-03	280
124782371	DYSPNOEA	2016-05-09	2015-08-03	280
124782371	OEDEMA PERIPHERAL	2016-05-09	2015-08-03	280
124782371	ORTHOPNOEA	2016-05-09	2015-08-03	280
223508151	SENSORY DISTURBANCE	2023-05-18	2023-05-10	8
223508151	DEPERSONALISATION/DEREALISATION DISORDER	2023-05-18	2023-05-10	8
223508151	BRAIN FOG	2023-05-18	2023-05-10	8
223508151	HEART RATE INCREASED	2023-05-18	2023-05-10	8
223508151	HEADACHE	2023-05-18	2023-05-10	8
223508151	NONINFECTIVE ENCEPHALITIS	2023-05-18	2023-05-10	8
223508151	ARRHYTHMIA	2023-05-18	2023-05-10	8
124871901	DIZZINESS	2016-06-08	2016-06-03	5
124871901	FATIGUE	2016-06-08	2016-06-03	5
124871901	HEADACHE	2016-06-08	2016-06-03	5
124871901	INFLUENZA LIKE ILLNESS	2016-06-08	2016-06-03	5
124871901	NAUSEA	2016-06-08	2016-06-03	5
96119772	DRUG INTERACTION	2013-08-28	2013-07-03	56
96463033	HIP FRACTURE	2013-10-21	2013-01-22	272
125388401	DECREASED APPETITE	2016-04-23	2016-04-21	2
125388401	MALAISE	2016-04-23	2016-04-21	2
125388401	NAUSEA	2016-04-23	2016-04-21	2
96754286	ANAEMIA	2013-10-01	2013-08-09	53
96754286	ANGIODYSPLASIA	2013-10-01	2013-08-09	53
96754286	CARDIO-RESPIRATORY ARREST	2013-10-01	2013-08-09	53
96754286	HYPOVOLAEMIC SHOCK	2013-10-01	2013-08-09	53
96754286	PEPTIC ULCER	2013-10-01	2013-08-09	53
96754286	UPPER GASTROINTESTINAL HAEMORRHAGE	2013-10-01	2013-08-09	53
175021071	BLOOD URINE PRESENT	2020-02-12	2020-01-07	36
175021071	PANCREATITIS	2020-02-12	2020-01-07	36
96963781	DEPRESSION	2013-11-01	2013-10-16	16
96963781	DYSPNOEA	2013-11-01	2013-10-16	16
96963781	MUSCLE SPASMS	2013-11-01	2013-10-16	16
97022992	LOWER GASTROINTESTINAL HAEMORRHAGE	2013-02-21	2013-01-23	29
126039151	PNEUMONIA	2014-04-05	2014-03-05	31
126039151	SLEEP DISORDER	2014-04-05	2014-03-05	31
97161471	PNEUMONIA	2013-09-27	2013-08-28	30
126105721	EPISTAXIS	2016-05-30	2016-05-28	2
97248172	ARRHYTHMIA	2013-11-20	2013-10-30	21
97274632	ABDOMINAL PAIN UPPER	2013-07-04	2013-07-02	2
97274632	ANORECTAL DISCOMFORT	2013-07-04	2013-07-02	2
97274632	BENIGN RENAL NEOPLASM	2013-07-04	2013-07-02	2
97274632	CHEST PAIN	2013-07-04	2013-07-02	2
97274632	DYSPNOEA	2013-07-04	2013-07-02	2
97274632	DYSURIA	2013-07-04	2013-07-02	2
97274632	NAUSEA	2013-07-04	2013-07-02	2
97298391	FALL	2013-11-22	2012-10-07	411
97298391	HYPOTENSION	2013-11-22	2012-10-07	411
175469602	CHRONIC OBSTRUCTIVE PULMONARY DISEASE	2020-03-07	2020-03-04	3
175469602	URTICARIA	2020-03-07	2020-03-04	3
97364381	TENDONITIS	2013-10-15	2013-08-30	46
97428192	DYSPNOEA	2013-10-14	2013-06-20	116
97428192	MENTAL DISORDER	2013-10-14	2013-06-20	116
97444973	PULMONARY MASS	2013-09-13	2013-06-28	77
97526351	ABDOMINAL PAIN	2013-11-22	2013-10-28	25
97526351	CARDIAC FAILURE	2013-11-22	2013-10-28	25
97526351	DIARRHOEA	2013-11-22	2013-10-28	25
97526351	OFF LABEL USE	2013-11-22	2013-10-28	25
97526351	WEIGHT DECREASED	2013-11-22	2013-10-28	25
126515442	ANXIETY	2011-06-25	2011-06-22	3
126515442	DEATH	2011-06-25	2011-06-22	3
126515442	DECREASED APPETITE	2011-06-25	2011-06-22	3
126515442	DEPRESSION	2011-06-25	2011-06-22	3
126515442	NAUSEA	2011-06-25	2011-06-22	3
126515442	WEIGHT DECREASED	2011-06-25	2011-06-22	3
97712451	COUGH	2013-09-23	2013-09-17	6
97712451	DYSPNOEA	2013-09-23	2013-09-17	6
97712451	PNEUMONIA	2013-09-23	2013-09-17	6
97712451	PRODUCTIVE COUGH	2013-09-23	2013-09-17	6
97712451	WHEEZING	2013-09-23	2013-09-17	6
97753931	BIOPSY LUNG	2013-11-14	2013-10-22	23
97753931	PROCEDURAL COMPLICATION	2013-11-14	2013-10-22	23
126699482	PNEUMONIA	2015-12-17	2015-11-06	41
97862302	ABDOMINAL PAIN UPPER	2013-07-04	2013-07-02	2
97862302	ANORECTAL DISCOMFORT	2013-07-04	2013-07-02	2
97862302	BENIGN RENAL NEOPLASM	2013-07-04	2013-07-02	2
97862302	CHEST PAIN	2013-07-04	2013-07-02	2
97862302	DYSPNOEA	2013-07-04	2013-07-02	2
97862302	DYSURIA	2013-07-04	2013-07-02	2
97862302	HYPOPHAGIA	2013-07-04	2013-07-02	2
97862302	NAUSEA	2013-07-04	2013-07-02	2
97932712	BACK PAIN	2013-12-03	2013-07-04	152
97932712	DYSPNOEA	2013-12-03	2013-07-04	152
97932712	RIB FRACTURE	2013-12-03	2013-07-04	152
97932712	THORACIC VERTEBRAL FRACTURE	2013-12-03	2013-07-04	152
176660281	UPPER GASTROINTESTINAL HAEMORRHAGE	2018-01-13	2013-10-08	1558
127145912	ABDOMINAL PAIN	2016-08-27	2016-08-26	1
127145912	ASTHENIA	2016-08-27	2016-08-26	1
127145912	BACK PAIN	2016-08-27	2016-08-26	1
127145912	DEHYDRATION	2016-08-27	2016-08-26	1
127145912	DRY MOUTH	2016-08-27	2016-08-26	1
127145912	DYSPNOEA	2016-08-27	2016-08-26	1
127145912	MUSCULOSKELETAL CHEST PAIN	2016-08-27	2016-08-26	1
127145912	PNEUMONIA	2016-08-27	2016-08-26	1
98188021	DYSPNOEA	2013-10-30	2013-06-03	149
98196221	ANXIETY	2013-09-16	2013-09-14	2
98196221	DIARRHOEA	2013-09-16	2013-09-14	2
98196221	INSOMNIA	2013-09-16	2013-09-14	2
98196221	MALAISE	2013-09-16	2013-09-14	2
98329244	BACTERIAL TEST POSITIVE	2013-12-27	2010-01-01	1456
98329244	CHRONIC OBSTRUCTIVE PULMONARY DISEASE	2013-12-27	2010-01-01	1456
98329244	DYSPNOEA	2013-12-27	2010-01-01	1456
98329244	KLEBSIELLA INFECTION	2013-12-27	2010-01-01	1456
98329244	RESPIRATORY TRACT INFECTION BACTERIAL	2013-12-27	2010-01-01	1456
98358683	GAIT INABILITY	2013-12-16	2013-08-15	123
98358683	ASTHENIA	2013-12-16	2013-08-15	123
98358683	DECREASED APPETITE	2013-12-16	2013-08-15	123
98358683	DIARRHOEA	2013-12-16	2013-08-15	123
98358683	DYSPNOEA	2013-12-16	2013-08-15	123
98358683	PNEUMONIA	2013-12-16	2013-08-15	123
98388202	GYNAECOMASTIA	2012-08-25	2012-08-24	1
98508482	ABDOMINAL DISCOMFORT	2013-09-19	2013-07-24	57
98508482	HEPATITIS ALCOHOLIC	2013-09-19	2013-07-24	57
98526101	DYSPNOEA	2013-12-30	2013-12-04	26
98529071	PNEUMONIA	2014-01-02	2013-12-03	30
98533121	PNEUMONIA	2014-01-17	2013-12-21	27
98564031	PULMONARY EMBOLISM	2013-12-04	2013-11-22	12
98637563	CHRONIC OBSTRUCTIVE PULMONARY DISEASE	2013-07-14	2013-07-10	4
98637563	DYSPNOEA	2013-07-14	2013-07-10	4
98637563	PNEUMONIA	2013-07-14	2013-07-10	4
228925121	DEATH	2015-03-13	2011-04-21	1422
128876841	PNEUMOTHORAX	2015-07-27	2015-06-03	54
128913481	CHRONIC OBSTRUCTIVE PULMONARY DISEASE	2015-04-08	2015-03-31	8
128984373	DIZZINESS	2013-12-01	2013-11-27	4
128984373	DYSPNOEA	2013-12-01	2013-11-27	4
128984373	OFF LABEL USE	2013-12-01	2013-11-27	4
98938751	COLON NEOPLASM	2011-09-05	2011-04-02	156
98947703	PNEUMONIA	2013-10-06	2013-05-01	158
98994232	HAEMOPTYSIS	2014-01-06	2013-12-11	26
99147742	EMPYEMA	2013-12-05	2013-05-01	218
99147742	FOOT FRACTURE	2013-12-05	2013-05-01	218
99147742	PNEUMONIA	2013-12-05	2013-05-01	218
99217271	CATARACT OPERATION	2013-12-17	2013-10-09	69
99217271	JOINT SWELLING	2013-12-17	2013-10-09	69
99217271	PULMONARY CONGESTION	2013-12-17	2013-10-09	69
99220372	DIZZINESS	2014-01-03	2013-12-26	8
99220372	HYPOPHAGIA	2014-01-03	2013-12-26	8
99220372	OFF LABEL USE	2014-01-03	2013-12-26	8
99220372	SYNCOPE	2014-01-03	2013-12-26	8
99249882	CHRONIC OBSTRUCTIVE PULMONARY DISEASE	2014-02-08	2013-12-11	59
99249882	PEPTIC ULCER	2014-02-08	2013-12-11	59
99254482	INCISIONAL HERNIA	2013-08-10	2013-07-22	19
99295442	ACUTE MYOCARDIAL INFARCTION	2013-04-15	2012-11-23	143
99295442	BLOOD DISORDER	2013-04-15	2012-11-23	143
99295442	DIARRHOEA	2013-04-15	2012-11-23	143
99295442	FREQUENT BOWEL MOVEMENTS	2013-04-15	2012-11-23	143
99295442	OFF LABEL USE	2013-04-15	2012-11-23	143
99295442	WEIGHT DECREASED	2013-04-15	2012-11-23	143
99497932	FAECES HARD	2014-02-10	2013-02-08	367
99497932	FREQUENT BOWEL MOVEMENTS	2014-02-10	2013-02-08	367
99618461	ACUTE KIDNEY INJURY	2014-02-26	2014-01-28	29
129823611	DECREASED APPETITE	2016-11-23	2016-10-15	39
129823611	DIARRHOEA	2016-11-23	2016-10-15	39
129823611	DYSPNOEA	2016-11-23	2016-10-15	39
129823611	FATIGUE	2016-11-23	2016-10-15	39
129823611	NAUSEA	2016-11-23	2016-10-15	39
129823611	PNEUMONIA	2016-11-23	2016-10-15	39
129823611	PYREXIA	2016-11-23	2016-10-15	39
99699441	ATRIAL FIBRILLATION	2014-02-26	2014-01-28	29
99699441	HAEMODYNAMIC INSTABILITY	2014-02-26	2014-01-28	29
99699441	HYPOTENSION	2014-02-26	2014-01-28	29
99699441	ACUTE KIDNEY INJURY	2014-02-26	2014-01-28	29
99758561	HYPERTENSIVE CRISIS	2014-02-16	2013-06-01	260
99807981	ASTHENIA	2014-02-26	2014-01-28	29
99807981	ATRIAL FIBRILLATION	2014-02-26	2014-01-28	29
99807981	BLOOD PRESSURE DECREASED	2014-02-26	2014-01-28	29
99807981	DECREASED APPETITE	2014-02-26	2014-01-28	29
99807981	FATIGUE	2014-02-26	2014-01-28	29
99807981	HAEMODYNAMIC INSTABILITY	2014-02-26	2014-01-28	29
99807981	HYPOPHAGIA	2014-02-26	2014-01-28	29
99807981	MALAISE	2014-02-26	2014-01-28	29
99807981	ACUTE KIDNEY INJURY	2014-02-26	2014-01-28	29
99824821	TREMOR	2014-03-05	2014-01-10	54
99835021	APNOEA	2014-02-08	2013-10-30	101
99835021	HEART RATE INCREASED	2014-02-08	2013-10-30	101
99835021	HYPERTENSION	2014-02-08	2013-10-30	101
99835111	COUGH	2014-01-05	2014-01-03	2
99835111	MALAISE	2014-01-05	2014-01-03	2
99835111	NASAL CONGESTION	2014-01-05	2014-01-03	2
99835111	PYREXIA	2014-01-05	2014-01-03	2
99835111	TREMOR	2014-01-05	2014-01-03	2
130075651	TACHYCARDIA	2016-09-10	2016-09-08	2
130081992	SUICIDE ATTEMPT	2016-11-03	2016-11-02	1
99955311	PYREXIA	2013-07-14	2013-05-27	48
99979653	HEPATOMEGALY	2013-09-15	2012-06-20	452
99979653	HIATUS HERNIA	2013-09-15	2012-06-20	452
99979653	PANCREATITIS ACUTE	2013-09-15	2012-06-20	452
99979653	PLEURAL EFFUSION	2013-09-15	2012-06-20	452
99979653	SPLENOMEGALY	2013-09-15	2012-06-20	452
132029081	DYSPNOEA	2016-09-17	2016-08-13	35
232078591	AGITATION NEONATAL	2023-10-01	2023-08-28	34
232078591	TREMOR	2023-10-01	2023-08-28	34
232078591	HEART RATE INCREASED	2023-10-01	2023-08-28	34
132724681	ASTHENIA	2016-08-06	2016-08-03	3
132724681	DYSPNOEA	2016-08-06	2016-08-03	3
131657601	ABDOMINAL DISTENSION	2017-01-13	2016-12-21	23
131657601	CONSTIPATION	2017-01-13	2016-12-21	23
131657601	HUNGER	2017-01-13	2016-12-21	23
131657601	PAIN	2017-01-13	2016-12-21	23
131657601	SPINAL PAIN	2017-01-13	2016-12-21	23
132970481	BONE PAIN	2017-02-22	2017-02-20	2
132970481	CHEST PAIN	2017-02-22	2017-02-20	2
132970481	MYALGIA	2017-02-22	2017-02-20	2
132970481	SPINAL PAIN	2017-02-22	2017-02-20	2
133729851	ABDOMINAL DISCOMFORT	2017-03-10	2017-03-09	1
133729851	ASTHENIA	2017-03-10	2017-03-09	1
133729851	DECREASED APPETITE	2017-03-10	2017-03-09	1
133729851	DRUG INEFFECTIVE	2017-03-10	2017-03-09	1
133729851	HEADACHE	2017-03-10	2017-03-09	1
133048681	HEART RATE INCREASED	2017-03-03	2017-03-02	1
133065052	DYSPNOEA	2016-04-07	2015-07-18	264
133138612	DYSPNOEA	2017-01-01	2014-04-09	998
133150832	DYSPNOEA	2016-07-04	2015-07-18	352
133164882	ACUTE MYOCARDIAL INFARCTION	2017-01-10	2016-12-30	11
232953501	DIZZINESS	2023-11-19	2023-11-17	2
232953501	BLOOD PRESSURE FLUCTUATION	2023-11-19	2023-11-17	2
232953501	FATIGUE	2023-11-19	2023-11-17	2
232953501	DIARRHOEA	2023-11-19	2023-11-17	2
232953501	INSOMNIA	2023-11-19	2023-11-17	2
232953501	ASTHENIA	2023-11-19	2023-11-17	2
233010501	APATHY	2023-12-08	2023-01-19	323
233010501	DEPRESSION	2023-12-08	2023-01-19	323
233010501	FATIGUE	2023-12-08	2023-01-19	323
233010501	MOVEMENT DISORDER	2023-12-08	2023-01-19	323
233010501	EATING DISORDER	2023-12-08	2023-01-19	323
233010501	ASTHENIA	2023-12-08	2023-01-19	323
233010501	DIARRHOEA	2023-12-08	2023-01-19	323
182169661	MYALGIA	2020-06-30	2020-06-14	16
182433101	ASTHENIA	2020-03-31	2019-08-01	243
182433101	DISCOMFORT	2020-03-31	2019-08-01	243
182433101	NAUSEA	2020-03-31	2019-08-01	243
135839081	GASTROENTERITIS	2013-12-30	2013-12-03	27
136638722	ALANINE AMINOTRANSFERASE INCREASED	2015-05-29	2015-05-27	2
136638722	ASPARTATE AMINOTRANSFERASE INCREASED	2015-05-29	2015-05-27	2
136638722	BACK PAIN	2015-05-29	2015-05-27	2
136638722	DIARRHOEA	2015-05-29	2015-05-27	2
136638722	GASTRIC CANCER	2015-05-29	2015-05-27	2
183697221	INTENTIONAL PRODUCT MISUSE	2020-08-09	2019-09-20	324
183697221	MASS	2020-08-09	2019-09-20	324
183697221	MELANOCYTIC NAEVUS	2020-08-09	2019-09-20	324
183697221	NECK MASS	2020-08-09	2019-09-20	324
183697221	RASH MACULAR	2020-08-09	2019-09-20	324
137184551	CHRONIC OBSTRUCTIVE PULMONARY DISEASE	2013-09-23	2013-09-17	6
137184551	PNEUMONIA	2013-09-23	2013-09-17	6
138075981	CEREBRAL ISCHAEMIA	2016-06-09	2016-05-31	9
138075981	GASTRITIS	2016-06-09	2016-05-31	9
138258491	DIARRHOEA	2014-07-16	2014-07-10	6
138258491	DYSPNOEA	2014-07-16	2014-07-10	6
138258491	VOMITING	2014-07-16	2014-07-10	6
138310471	ASTHENIA	2017-07-27	2017-07-25	2
138310471	CHRONIC OBSTRUCTIVE PULMONARY DISEASE	2017-07-27	2017-07-25	2
138310471	INTENTIONAL DOSE OMISSION	2017-07-27	2017-07-25	2
138310471	MYALGIA	2017-07-27	2017-07-25	2
185125571	ALANINE AMINOTRANSFERASE INCREASED	2020-10-13	2020-08-12	62
185125571	ASPARTATE AMINOTRANSFERASE INCREASED	2020-10-13	2020-08-12	62
141511541	DEATH	2017-10-07	2010-11-11	2522
186602691	FEBRILE NEUTROPENIA	2020-12-11	2020-11-10	31
186602691	SYSTEMIC INFLAMMATORY RESPONSE SYNDROME	2020-12-11	2020-11-10	31
143133681	ANAEMIA	2013-10-01	2013-08-09	53
143133681	ANGIODYSPLASIA	2013-10-01	2013-08-09	53
143133681	CARDIO-RESPIRATORY ARREST	2013-10-01	2013-08-09	53
143133681	HYPOVOLAEMIC SHOCK	2013-10-01	2013-08-09	53
143133681	PEPTIC ULCER	2013-10-01	2013-08-09	53
143133681	UPPER GASTROINTESTINAL HAEMORRHAGE	2013-10-01	2013-08-09	53
241673771	DIARRHOEA	2024-05-11	2024-03-11	61
241673771	NAUSEA	2024-05-11	2024-03-11	61
241738051	VISION BLURRED	2021-02-26	2021-02-02	24
241738051	FEELING ABNORMAL	2021-02-26	2021-02-02	24
241738051	FATIGUE	2021-02-26	2021-02-02	24
241738051	VERTIGO	2021-02-26	2021-02-02	24
241738051	ASTHENIA	2021-02-26	2021-02-02	24
241738051	DIZZINESS	2021-02-26	2021-02-02	24
241738051	FALL	2021-02-26	2021-02-02	24
241738051	HYPERSENSITIVITY	2021-02-26	2021-02-02	24
191968551	CHILLS	2021-03-23	2021-03-18	5
191968551	DECREASED APPETITE	2021-03-23	2021-03-18	5
191968551	PAIN	2021-03-23	2021-03-18	5
241944011	DYSGEUSIA	2024-08-01	2024-06-20	42
241944011	GLOSSITIS	2024-08-01	2024-06-20	42
242168461	BACK PAIN	2024-07-30	2024-07-29	1
242168461	GASTROINTESTINAL DISORDER	2024-07-30	2024-07-29	1
194833641	INTERNATIONAL NORMALISED RATIO ABNORMAL	2021-06-28	2021-06-25	3
246028201	ARTHRALGIA	2024-10-30	2024-10-20	10
246028201	INSOMNIA	2024-10-30	2024-10-20	10
246028201	THERAPY CESSATION	2024-10-30	2024-10-20	10
246028201	PAIN IN EXTREMITY	2024-10-30	2024-10-20	10
246028201	GAIT INABILITY	2024-10-30	2024-10-20	10
246291181	LIP SWELLING	2024-09-03	2024-09-02	1
