# Supplementary material for: Sex-specific adverse event profiles of PDE4 inhibitors: a comparative big-data pharmacovigilance study of apremilast, crisaborole, and roflumilast in FAERS (2004–2025)
Source: Front Pharmacol. 2026 Mar 31;17:1761303. doi: 10.3389/fphar.2026.1761303 (PMC13076269; doi:10.3389/fphar.2026.1761303)
Supplement: Supplementary file 3 [file DataSheet1.zip › Adverse reaction induction time (induction time for each individual).xlsx]

## Sheet: APREMILAST
primaryid	EVENT_DT	START_DT	TIME
246706101	2024-10-31	2024-10-17	14
246726912	2024-10-01	2022-04-16	899
246773221	2024-10-25	2021-05-03	1271
246777121	2024-11-12	2024-11-06	6
246778671	2024-08-26	2023-10-17	314
246783231	2024-11-05	2024-04-29	190
148035251	2018-03-14	2018-03-09	5
148051921	2018-04-15	2018-04-13	2
148053281	2018-04-13	2018-04-05	8
148055042	2016-12-31	2016-03-03	303
148061472	2018-03-30	2018-03-15	15
148078101	2018-04-18	2018-01-09	99
148087345	2018-02-06	2017-12-05	63
246823372	2024-11-06	2024-03-12	239
246839011	2023-03-01	2022-09-01	181
148128792	2018-03-13	2017-11-17	116
148128991	2018-03-25	2017-05-30	299
148129742	2018-08-20	2017-11-20	273
148132362	2018-04-20	2016-06-17	672
148132552	2018-04-21	2017-08-09	255
148134502	2018-04-21	2017-07-01	294
148134631	2018-04-18	2018-03-06	43
148135881	2018-04-01	2018-03-14	18
148139301	2018-04-19	2015-12-14	857
148140402	2018-03-31	2017-08-30	213
148142631	2018-04-19	2016-11-01	534
148143141	2018-04-20	2018-02-24	55
148149782	2018-03-30	2017-10-20	161
148149813	2018-03-08	2018-03-01	7
148155131	2018-04-16	2016-11-18	514
148155261	2018-04-19	2016-11-26	509
148159421	2018-04-15	2018-02-19	55
148163521	2018-04-01	2018-02-08	52
148170704	2018-04-16	2018-02-22	53
148176302	2018-09-26	2016-11-21	674
148180351	2018-04-19	2018-04-17	2
148180981	2018-04-23	2016-11-19	520
148182941	2018-04-01	2017-06-14	291
148184441	2018-04-23	2018-02-06	76
148190822	2018-01-01	2017-07-17	168
246939371	2024-11-25	2024-06-07	171
148202281	2018-04-24	2017-06-12	316
148219101	2018-04-23	2018-04-18	5
148220281	2018-04-24	2016-12-21	489
148220701	2018-04-24	2017-08-24	243
148223701	2018-04-16	2018-01-18	88
148226073	2018-04-25	2017-03-29	392
148234225	2018-04-01	2018-03-22	10
148254363	2018-04-22	2018-04-20	2
148255163	2018-04-23	2017-03-29	390
148274201	2017-09-12	2017-09-04	8
247035522	2024-11-10	2024-11-07	3
247048741	2024-11-01	2021-06-04	1246
148290632	2018-04-18	2018-04-08	10
148292701	2018-04-04	2017-04-04	365
148305926	2018-04-18	2017-04-15	368
148317181	2018-04-15	2018-01-09	96
148318564	2018-04-17	2004-09-07	4970
148350991	2018-04-25	2017-12-27	119
148351461	2018-04-15	2018-04-02	13
148354873	2018-04-15	2018-03-21	25
148355291	2018-04-26	2017-01-17	464
148358451	2018-04-26	2017-07-13	287
148363161	2018-04-08	2018-04-05	3
247061703	2024-11-10	2022-01-17	1028
148371812	2018-02-02	2016-07-29	553
148373331	2018-04-26	2018-02-28	57
148373731	2018-04-24	2018-03-09	46
148391971	2017-06-20	2017-05-10	41
148399231	2018-03-09	2017-11-08	121
148399594	2018-03-25	2018-03-21	4
148400041	2018-03-15	2017-11-28	107
148400871	2018-04-27	2018-04-24	3
148401282	2015-10-09	2014-08-25	410
148401621	2018-04-28	2017-10-27	183
148414341	2018-04-26	2016-04-26	730
148414591	2018-04-26	2018-02-22	63
148424211	2018-04-29	2018-04-26	3
148430382	2018-04-26	2017-10-31	177
148433381	2018-03-14	2018-03-01	13
148433502	2018-04-26	2017-01-31	450
148433862	2018-03-20	2018-03-19	1
148434941	2018-04-25	2017-10-30	177
148436551	2018-04-27	2018-02-07	79
148441392	2018-02-01	2017-12-18	45
148444971	2018-03-27	2017-10-31	147
148445801	2018-04-30	2017-10-30	182
148447005	2018-04-21	2018-04-14	7
148447011	2018-04-27	2018-01-18	99
247179062	2024-09-17	2024-04-03	167
247217191	2024-11-06	2024-03-12	239
148451311	2018-04-01	2016-09-16	562
148452121	2018-04-21	2018-02-17	63
148452671	2018-04-15	2018-04-10	5
148458211	2018-03-25	2017-06-13	285
148461862	2018-06-15	2017-02-07	493
148462941	2018-04-01	2018-01-27	64
148466212	2018-04-30	2015-12-02	880
148466231	2018-04-20	2018-04-05	15
148469681	2016-08-03	2016-07-01	33
148495852	2018-04-21	2016-01-29	813
148510282	2018-04-30	2018-03-19	42
148511213	2018-04-27	2018-03-08	50
148511822	2017-10-01	2016-10-02	364
148513921	2018-04-30	2018-02-06	83
148514991	2018-04-26	2018-04-23	3
148515001	2018-05-02	2018-03-03	60
148531361	2018-04-07	2018-04-05	2
195959941	2021-07-01	2019-07-09	723
195961611	2021-07-01	2021-06-16	15
195970911	2021-07-19	2021-03-18	123
195988031	2021-07-10	2021-07-08	2
196015122	2021-06-28	2021-06-25	3
196020002	2021-07-19	2021-06-26	23
196021141	2021-07-18	2018-04-27	1178
196024222	2021-07-20	2018-02-02	1264
196024261	2021-04-20	2018-02-21	1154
196031331	2021-07-01	2021-02-23	128
247228581	2024-10-30	2024-08-06	85
148540565	2017-12-29	2016-12-22	372
148541451	2018-04-28	2018-04-27	1
148542082	2018-04-24	2018-04-17	7
148549591	2018-03-22	2017-11-08	134
148578571	2018-04-18	2017-12-15	124
148579191	2018-04-16	2015-03-09	1134
148580161	2018-04-18	2018-04-16	2
148582411	2018-05-02	2018-04-03	29
148582751	2018-05-02	2018-03-30	33
148582901	2018-04-28	2017-05-23	340
148586572	2018-04-25	2017-03-14	407
148592521	2018-05-02	2017-01-18	469
148594531	2018-04-20	2018-03-29	22
148595142	2018-04-06	2018-03-01	36
148601622	2018-04-14	2017-12-22	113
100470291	2014-03-17	2014-01-30	46
196060341	2021-06-15	2021-06-13	2
196063721	2021-07-18	2021-06-25	23
196067421	2021-06-21	2021-03-24	89
196069441	2021-07-09	2021-05-13	57
196069501	2021-07-19	2021-05-25	55
196077451	2021-01-01	2020-07-22	163
247346091	2024-11-01	2024-10-15	17
247373391	2024-11-25	2023-07-06	508
148619832	2016-09-15	2014-11-02	683
148621991	2018-05-02	2018-03-09	54
148682142	2018-01-01	2017-11-28	34
196121791	2021-07-14	2021-01-14	181
196122591	2021-07-20	2020-10-29	264
196127071	2021-07-01	2020-02-06	511
196137051	2021-07-15	2017-04-04	1563
196153061	2021-07-21	2021-01-22	180
196187932	2021-05-27	2019-07-01	696
196193341	2021-07-12	2019-01-17	907
196193841	2021-07-07	2021-01-22	166
100702923	2014-03-08	2014-02-26	10
247422901	2024-12-10	2024-07-02	161
247435511	2024-11-01	2022-09-09	784
247437533	2022-10-19	2022-02-16	245
247460211	2024-03-03	2023-06-09	268
148706791	2018-04-25	2017-04-18	372
148715851	2018-05-01	2017-07-13	292
148727401	2018-05-04	2016-09-21	590
148728133	2018-05-03	2018-04-05	28
148746292	2018-03-18	2018-03-13	5
100813303	2014-02-12	2012-10-08	492
247519043	2024-11-15	2019-12-24	1788
247546751	2024-11-05	2024-01-15	295
196201741	2021-07-21	2021-04-28	84
196205552	2021-07-18	2019-09-13	674
196209992	2021-07-01	2018-03-21	1198
196214062	2021-06-21	2020-10-11	253
196229041	2021-04-07	2020-09-17	202
196229051	2021-07-08	2018-03-01	1225
196230622	2021-07-20	2020-12-15	217
196231292	2021-07-23	2018-09-14	1043
196231761	2021-07-01	2020-11-18	225
196234152	2021-07-21	2020-02-13	524
196234232	2021-07-21	2021-07-19	2
196235661	2021-07-21	2020-03-13	495
196245451	2021-07-23	2021-06-04	49
196282281	2021-07-24	2021-04-09	106
148782942	2018-04-01	2017-12-05	117
148783781	2018-05-02	2018-03-02	61
148789081	2018-05-02	2018-04-19	13
148796882	2018-04-23	2018-04-04	19
148800491	2018-04-19	2018-03-15	35
148809401	2018-05-03	2018-05-01	2
148820741	2018-04-01	2017-10-23	160
148825551	2018-05-03	2017-08-10	266
247605511	2024-10-01	2024-09-14	17
247642751	2024-12-01	2023-04-13	598
148886671	2018-04-27	2018-02-19	67
148886681	2018-05-08	2017-12-18	141
148893921	2018-05-08	2018-04-12	26
148894631	2018-04-16	2018-04-09	7
148909801	2018-05-06	2018-04-30	6
148910661	2018-04-24	2018-03-29	26
148917572	2018-04-17	2018-04-03	14
148918701	2018-05-09	2017-02-01	462
148929951	2018-04-14	2018-03-12	33
148930231	2018-05-01	2018-04-17	14
148932891	2018-05-09	2018-03-14	56
148943151	2018-04-08	2015-12-14	846
196305661	2021-07-20	2021-07-06	14
196314221	2021-07-15	2021-07-14	1
196326691	2021-07-21	2021-05-05	77
196346961	2021-06-29	2020-11-11	230
247724362	2023-07-01	2023-05-08	54
247734131	2024-12-01	2023-08-04	485
148946481	2018-05-09	2018-02-01	97
148947182	2018-05-29	2018-04-01	58
148947201	2018-04-01	2015-05-07	1060
148955091	2017-11-14	2017-11-07	7
148974621	2018-05-07	2016-02-04	823
148989301	2018-05-10	2018-04-09	31
148989322	2018-04-27	2018-02-21	65
148991431	2018-05-10	2018-01-10	120
148992121	2018-05-10	2018-02-23	76
148995041	2018-05-09	2017-05-17	357
148995623	2018-05-24	2018-04-29	25
148995641	2018-05-11	2018-04-16	25
148995651	2018-05-11	2018-02-07	93
149001112	2017-11-09	2017-10-12	28
149002951	2018-05-01	2018-04-17	14
149016571	2018-04-19	2018-04-14	5
149024072	2017-07-13	2016-04-26	443
196409651	2021-07-16	2021-04-02	105
196410262	2021-07-01	2021-04-08	84
196411331	2021-07-02	2020-06-11	386
196412943	2021-07-27	2020-09-16	314
196414241	2021-03-24	2021-02-26	26
196415111	2021-07-28	2021-05-19	70
196430671	2021-07-23	2021-07-19	4
196443871	2021-06-01	2020-08-22	283
247810212	2024-12-12	2024-12-10	2
149037551	2018-05-11	2018-04-11	30
149042231	2018-05-11	2018-03-20	52
149064611	2018-04-27	2018-04-20	7
149071801	2018-05-09	2018-01-29	100
149075591	2018-05-11	2018-04-18	23
149081651	2018-05-03	2018-04-21	12
149083585	2018-03-07	2018-02-19	16
149085371	2018-05-14	2016-05-14	730
149104351	2018-05-13	2018-01-18	115
149106072	2018-04-27	2016-09-28	576
149109511	2018-04-20	2018-03-28	23
196451041	2021-07-26	2018-01-19	1284
196451162	2021-07-26	2021-07-20	6
196457043	2019-08-01	2018-12-11	233
196458691	2021-07-26	2021-07-20	6
196481052	2021-07-23	2019-08-01	722
196483191	2020-06-01	2019-03-08	451
196484121	2021-07-25	2019-12-27	576
196490181	2021-07-28	2020-12-21	219
196490201	2021-07-10	2017-10-07	1372
196494561	2021-07-14	2021-06-29	15
196508263	2021-07-18	2021-05-04	75
196511621	2021-07-26	2019-03-07	872
196512931	2021-07-28	2020-12-23	217
196517681	2021-07-27	2019-02-14	894
149124241	2018-03-23	2018-02-17	34
149125152	2018-05-15	2017-02-01	468
149128981	2018-04-30	2018-02-08	81
149132502	2018-02-20	2018-02-15	5
149139921	2018-05-06	2018-04-05	31
149151391	2018-03-31	2018-03-23	8
149157634	2017-12-31	2017-02-03	331
149176272	2018-01-29	2018-01-23	6
149176821	2018-05-14	2018-04-09	35
247963171	2024-11-01	2020-12-24	1408
149200112	2017-10-08	2016-11-29	313
149211772	2018-05-14	2015-12-12	884
149212091	2018-05-05	2018-03-02	64
149217381	2018-05-14	2017-10-24	202
149218022	2018-05-10	2018-04-25	15
149218222	2018-05-08	2018-04-06	32
149244531	2018-03-01	2017-06-27	247
149246032	2018-02-01	2018-01-24	8
149247351	2018-05-16	2018-02-23	82
149247871	2018-04-20	2018-04-16	4
149249501	2018-03-15	2017-02-28	380
149253123	2018-05-01	2018-01-30	91
149263267	2018-05-08	2018-05-02	6
149263271	2018-05-16	2018-01-23	113
149265371	2018-05-16	2016-11-01	561
149265451	2018-04-09	2018-04-04	5
149266992	2018-05-01	2018-03-29	33
149267011	2018-05-09	2018-03-04	66
101551951	2014-05-01	2014-04-28	3
196537352	2021-07-29	2018-11-30	972
196537742	2021-01-01	2020-08-19	135
196540301	2021-07-29	2021-07-09	20
196541642	2021-07-30	2021-04-02	119
196542643	2021-07-28	2021-07-08	20
196543012	2021-07-20	2021-07-02	18
196545542	2021-07-29	2018-08-03	1091
196545681	2021-06-30	2020-02-11	505
196546792	2021-07-27	2018-08-03	1089
196546822	2021-07-29	2018-10-19	1014
196552592	2021-07-01	2021-06-07	24
196555341	2021-07-23	2016-12-21	1675
196588792	2021-07-29	2021-07-23	6
196593592	2021-06-17	2020-02-28	475
196598292	2021-07-01	2021-03-05	118
248090681	2023-02-07	2023-01-16	22
248102452	2024-12-15	2021-06-04	1290
149286361	2018-05-15	2016-07-04	680
149290482	2018-05-21	2018-04-19	32
149292481	2018-05-11	2018-02-21	79
149295932	2018-05-21	2018-03-28	54
149297641	2018-05-21	2017-11-04	198
149306271	2018-05-17	2018-04-23	24
149306591	2018-05-17	2018-01-09	128
149307151	2018-04-04	2018-01-31	63
149309682	2018-05-01	2018-04-28	3
149309692	2018-05-17	2017-12-19	149
149309711	2018-05-17	2016-06-16	700
149310501	2018-04-18	2017-12-23	116
149313082	2018-05-20	2018-03-01	80
149313161	2018-05-17	2017-06-06	345
149314061	2018-05-18	2018-05-01	17
149314531	2018-05-18	2016-04-11	767
149335493	2018-05-18	2018-02-27	80
149341191	2018-05-03	2018-04-26	7
149345801	2018-05-21	2018-05-12	9
149348381	2018-05-21	2017-12-07	165
149348741	2018-05-20	2018-04-19	31
101635053	2013-04-05	2011-05-25	681
196625401	2019-02-05	2018-10-09	119
196655052	2021-03-05	2020-03-17	353
196660403	2021-07-31	2021-07-29	2
196661231	2021-07-15	2019-03-21	847
196665722	2021-08-02	2020-11-24	251
196666841	2021-07-22	2021-06-18	34
196669091	2021-07-27	2021-01-02	206
248168342	2024-11-01	2019-11-19	1809
248198042	2024-11-03	2024-10-31	3
149360081	2018-05-21	2018-02-09	101
149363301	2018-04-30	2017-07-26	278
149365861	2018-05-16	2017-12-18	149
149366531	2018-05-19	2018-02-01	107
149369131	2018-05-20	2018-05-14	6
149369711	2018-05-21	2018-05-19	2
149371401	2018-05-19	2018-04-27	22
149380343	2018-05-01	2018-04-14	17
149387011	2018-05-20	2017-12-05	166
149388821	2018-04-30	2018-04-12	18
149398892	2018-05-23	2017-12-19	155
149398901	2018-05-20	2018-05-14	6
149406001	2018-05-21	2018-04-27	24
149421382	2018-04-25	2017-06-01	328
149421391	2018-05-22	2018-01-25	117
149421922	2018-05-15	2017-12-21	145
149421942	2018-05-14	2018-04-09	35
149421951	2018-05-05	2017-01-30	460
149424131	2018-04-30	2018-04-28	2
149429582	2018-05-20	2018-04-30	20
149431621	2018-04-24	2018-04-23	1
149432242	2018-04-25	2014-08-12	1352
149432471	2018-05-01	2018-03-02	60
149433831	2018-04-25	2018-04-24	1
101796103	2013-02-21	2011-11-22	457
248260161	2024-10-26	2022-07-14	835
196722021	2021-07-07	2021-05-13	55
196722032	2021-06-01	2021-01-29	123
196722381	2021-08-02	2021-06-18	45
196722531	2021-08-02	2018-11-01	1005
196750092	2021-08-02	2021-04-06	118
196764093	2021-08-01	2020-06-24	403
196767302	2021-08-05	2020-08-20	350
196773061	2019-10-17	2018-10-09	373
149476132	2018-05-15	2018-05-02	13
149481923	2018-05-04	2017-09-21	225
149488722	2018-04-09	2018-02-01	67
149497302	2018-05-24	2017-05-19	370
149497582	2018-05-18	2018-03-19	60
149501475	2018-04-01	2018-01-15	76
149520441	2018-04-30	2018-04-12	18
101858061	2014-05-08	2014-05-06	2
101895451	2014-05-10	2014-04-27	13
248353381	2024-11-28	2024-11-27	1
149534552	2018-05-21	2018-05-07	14
149537401	2018-05-27	2018-05-26	1
149541871	2018-02-21	2018-02-06	15
149545422	2018-04-22	2018-04-21	1
149548191	2018-05-21	2017-10-04	229
149549221	2018-05-07	2018-02-21	75
149552241	2018-05-19	2018-05-10	9
149553003	2018-05-25	2017-02-20	459
149553681	2018-04-23	2017-06-25	302
149554551	2018-05-23	2018-04-07	46
149555151	2018-05-24	2018-03-07	78
149556231	2018-05-02	2017-01-12	475
149559711	2018-03-15	2015-05-15	1035
149573401	2018-05-10	2018-05-02	8
149574232	2018-05-18	2017-07-25	297
149583021	2018-05-24	2018-05-21	3
149593564	2018-05-21	2018-02-16	94
149595892	2018-05-09	2018-03-16	54
196783501	2021-08-04	2021-06-08	57
196783841	2021-08-06	2020-06-12	420
196785881	2021-08-04	2021-06-26	39
196796181	2021-07-24	2021-06-25	29
196803391	2021-08-06	2021-05-31	67
196833101	2021-07-20	2018-08-22	1063
196844982	2019-04-06	2018-02-08	422
196848623	2021-07-01	2020-11-13	230
196859091	2021-08-06	2021-05-18	80
248389261	2024-12-10	2020-01-22	1784
149616481	2018-05-21	2017-09-13	250
149616491	2018-05-24	2018-04-18	36
149635551	2018-05-25	2018-02-05	109
149643143	2018-05-25	2018-03-30	56
149664321	2018-05-20	2018-03-09	72
149665641	2018-05-14	2018-05-05	9
149666172	2018-05-29	2014-05-03	1487
149669001	2018-05-25	2018-05-01	24
149677131	2018-05-21	2018-04-05	46
149679571	2018-05-27	2018-05-22	5
149683791	2018-05-29	2018-05-23	6
149684361	2018-05-25	2018-05-21	4
149686871	2018-05-23	2018-05-09	14
196862105	2021-08-07	2021-05-19	80
196875611	2021-08-09	2018-08-01	1104
196878721	2021-08-07	2021-07-13	25
196893382	2020-01-01	2019-12-09	23
196930461	2021-08-08	2021-08-03	5
196933891	2021-07-22	2020-01-17	552
196935452	2021-08-09	2018-04-11	1216
248517891	2024-11-01	2024-05-14	171
149694531	2018-05-30	2017-12-14	167
149698291	2018-05-29	2018-02-17	101
149710611	2018-04-18	2018-04-08	10
149711706	2018-05-18	2018-04-23	25
149715771	2018-05-01	2017-03-07	420
149717141	2017-03-01	2017-02-17	12
149718831	2018-05-21	2018-04-22	29
149723022	2018-05-19	2018-05-17	2
149748441	2018-06-01	2018-03-16	77
149752771	2018-04-04	2016-04-19	715
149769251	2018-05-02	2018-04-28	4
149769691	2018-05-01	2017-10-11	202
149771211	2018-05-29	2018-04-11	48
149771331	2018-05-31	2018-02-02	118
196945791	2021-08-08	2021-04-10	120
196946061	2021-08-10	2018-12-11	973
196967911	2021-06-01	2020-09-29	245
196975122	2021-08-02	2018-10-04	1033
196980141	2021-07-26	2021-07-09	17
196991511	2021-06-30	2016-03-17	1931
196995961	2021-06-01	2018-09-11	994
196995971	2021-06-18	2020-12-22	178
197010826	2019-10-01	2018-03-27	553
197021682	2021-07-15	2021-04-10	96
248615141	2024-12-01	2021-07-01	1249
248618311	2025-01-01	2024-05-23	223
248638992	2023-08-15	2021-09-24	690
149772041	2018-05-11	2017-08-30	254
149773031	2018-05-01	2016-09-08	600
149782941	2018-05-25	2018-05-05	20
149786572	2018-03-20	2018-03-19	1
149794531	2018-06-01	2017-02-06	480
149797221	2018-06-01	2017-03-07	451
149808261	2018-04-27	2018-04-16	11
149809122	2018-05-21	2017-03-22	425
149816961	2018-06-01	2018-05-28	4
149818351	2018-06-01	2018-05-25	7
149818751	2018-06-01	2018-04-30	32
149818901	2018-05-17	2018-04-26	21
149819491	2018-06-01	2018-05-11	21
149823981	2018-05-15	2018-05-10	5
149835541	2018-06-04	2018-03-16	80
149837491	2018-06-01	2018-02-28	93
149849101	2018-06-02	2017-10-06	239
149850281	2018-05-28	2018-05-08	20
197028882	2020-04-28	2018-03-01	789
197029551	2021-07-20	2018-06-12	1134
197034191	2021-08-11	2021-08-05	6
197040761	2021-08-09	2020-08-01	373
197058035	2017-07-22	2017-06-22	30
197062983	2021-08-01	2020-01-14	565
197067694	2021-07-28	2021-05-14	75
197069241	2021-08-12	2020-12-29	226
197070761	2021-07-25	2019-02-19	887
197071232	2021-01-01	2020-09-02	121
248670031	2024-12-01	2024-11-18	13
248714851	2025-01-01	2022-10-06	818
248717664	2025-01-17	2024-12-11	37
248723904	2024-11-25	2024-02-23	276
149855101	2015-06-07	2015-06-03	4
149858705	2018-05-09	2018-05-08	1
149860101	2018-05-17	2017-10-04	225
149860681	2018-06-03	2017-02-08	480
149865883	2018-05-29	2016-04-01	788
149866731	2018-05-25	2018-04-17	38
149871151	2018-06-02	2018-05-27	6
149882681	2018-06-02	2018-05-29	4
149901441	2017-01-01	2016-01-01	366
149908031	2018-06-01	2018-05-24	8
149910232	2018-06-06	2016-06-13	723
149915472	2018-05-22	2018-05-11	11
149922412	2018-06-01	2018-05-23	9
149934452	2018-05-28	2018-01-18	130
149934471	2018-01-01	2016-01-01	731
149934501	2018-03-01	2018-01-31	29
197108782	2021-08-01	2020-12-29	215
197132124	2021-08-01	2021-07-16	16
197137741	2021-08-10	2020-11-24	259
197147321	2021-08-03	2018-05-09	1182
197154632	2020-02-24	2019-06-15	254
197161073	2021-07-01	2020-12-18	195
197162841	2021-08-06	2020-10-02	308
197176691	2021-08-14	2021-06-26	49
197178954	2021-08-10	2021-05-19	83
248742551	2024-12-01	2022-01-07	1059
149937831	2018-05-05	2018-05-04	1
149938172	2018-06-01	2018-02-17	104
149940142	2018-05-08	2018-05-04	4
149941201	2018-06-01	2018-04-17	45
149941621	2018-06-01	2018-05-30	2
149942232	2018-06-05	2018-04-11	55
149947291	2018-06-05	2018-05-26	10
149958091	2018-05-26	2017-12-01	176
149961532	2018-05-01	2018-04-27	4
149965762	2018-05-18	2016-02-08	830
149972331	2018-06-05	2016-03-01	826
149973231	2018-06-05	2017-05-10	391
149983811	2018-05-22	2018-05-03	19
149984111	2018-06-05	2018-05-08	28
149984251	2018-06-05	2017-04-27	404
149989521	2018-04-01	2018-02-28	32
149995101	2018-06-03	2018-05-07	27
150001752	2018-06-01	2017-10-05	239
150008771	2018-06-06	2018-02-13	113
150013552	2018-06-07	2016-09-22	623
150016161	2018-06-06	2018-05-15	22
150017721	2018-05-20	2018-05-10	10
197199341	2021-05-01	2021-01-01	120
197205532	2021-08-16	2021-06-25	52
197228401	2021-08-01	2019-12-11	599
197248831	2021-08-16	2018-10-18	1033
102325871	2014-06-06	2014-05-29	8
197275301	2021-08-01	2021-06-18	44
197275351	2021-08-13	2019-09-17	696
197293662	2021-10-06	2018-12-22	1019
197298461	2021-08-06	2021-05-26	72
197333771	2021-08-07	2018-11-21	990
197334163	2021-08-16	2021-06-03	74
197344881	2021-08-19	2021-05-01	110
197346182	2021-07-13	2021-03-19	116
197346551	2021-07-01	2018-02-08	1239
150032442	2018-06-08	2018-02-21	107
150033181	2018-05-31	2018-05-22	9
150033401	2018-06-07	2018-06-04	3
150039402	2018-06-01	2018-05-04	28
150041971	2018-01-15	2018-01-05	10
150046651	2018-06-06	2018-04-24	43
150047601	2018-06-07	2018-04-18	50
150048162	2018-04-30	2016-05-04	726
150048172	2018-06-08	2018-01-05	154
150056562	2018-05-08	2018-03-30	39
150073171	2018-06-06	2018-06-02	4
150088881	2018-06-04	2018-05-31	4
150090841	2018-06-11	2017-12-12	181
150094921	2018-06-07	2018-05-15	23
150094931	2018-04-01	2018-03-01	31
150096142	2018-06-15	2018-05-09	37
248956191	2025-01-10	2025-01-08	2
197355341	2021-08-02	2020-01-06	574
197357051	2021-08-14	2020-07-15	395
197376511	2021-05-19	2021-05-05	14
197381191	2021-08-20	2021-07-12	39
197384891	2021-08-19	2021-05-25	86
197400665	2021-09-01	2019-05-02	853
197415051	2021-01-23	2017-02-10	1443
197415721	2021-08-18	2020-08-21	362
197422004	2024-07-20	2017-08-10	2536
197424072	2021-07-15	2019-06-08	768
197425623	2021-08-20	2021-03-13	160
150107661	2018-05-29	2018-05-25	4
150150811	2018-05-15	2018-05-11	4
150153182	2018-06-08	2018-03-01	99
150154701	2018-01-13	2017-01-10	368
150155712	2018-05-17	2018-04-25	22
150178671	2018-05-30	2018-03-19	72
249056501	2024-12-20	2021-02-05	1414
249072902	2024-12-30	2024-10-17	74
102439501	2014-05-15	2014-04-15	30
102498851	2014-05-26	2014-05-20	6
150184201	2018-06-07	2018-04-23	45
150184803	2018-05-22	2018-05-04	18
150202091	2018-06-11	2018-01-03	159
150202161	2018-06-08	2017-02-14	479
150202171	2018-06-11	2018-04-24	48
150202181	2018-06-10	2018-06-01	9
150202321	2018-06-08	2018-04-27	42
150204531	2018-06-08	2018-06-04	4
150211081	2018-05-28	2018-02-07	110
150215581	2018-06-04	2018-05-16	19
150215592	2018-06-10	2016-09-24	624
150227991	2018-06-09	2018-01-30	130
150237881	2018-06-11	2018-05-03	39
197440551	2021-08-09	2020-07-10	395
197443081	2021-08-01	2021-07-30	2
197449871	2021-08-11	2021-07-15	27
197455262	2021-07-20	2021-05-12	69
197457332	2021-08-22	2021-07-30	23
197458191	2021-07-30	2018-07-12	1114
197461921	2021-08-10	2017-07-06	1496
197467186	2021-07-30	2018-11-09	994
197467311	2021-07-29	2017-08-10	1449
197480931	2021-08-23	2021-04-01	144
197483811	2021-08-05	2021-06-24	42
197485101	2021-08-08	2019-08-31	708
197487142	2021-08-23	2020-10-20	307
197502261	2021-08-23	2020-08-18	370
197516801	2021-08-20	2019-06-12	800
150266801	2018-05-10	2017-05-31	344
150269411	2018-06-12	2018-01-23	140
150270051	2018-06-12	2017-12-05	189
150270191	2018-05-19	2018-05-16	3
150270292	2018-06-01	2018-03-19	74
150270925	2018-06-11	2018-05-15	27
150271352	2018-06-12	2018-05-16	27
150292741	2018-06-11	2018-03-06	97
150295081	2018-03-17	2018-01-25	51
150296902	2018-01-13	2018-01-12	1
150308321	2018-06-13	2016-10-20	601
150338461	2018-03-26	2018-02-28	26
150338584	2018-05-14	2015-08-07	1011
150340121	2018-06-13	2018-05-13	31
150344383	2018-01-29	2018-01-25	4
150346191	2018-06-11	2018-03-30	73
150346841	2018-05-12	2017-06-15	331
150347121	2018-06-01	2018-04-11	51
150347661	2018-06-14	2017-11-08	218
102616671	2014-06-20	2014-06-13	7
102671473	2014-05-22	2014-05-10	12
197519561	2021-08-23	2018-10-16	1042
197519922	2018-01-26	2018-01-25	1
197523921	2021-08-01	2021-06-22	40
197523971	2021-08-23	2021-04-01	144
197533481	2021-08-17	2021-08-15	2
197535262	2021-01-20	2018-05-01	995
197537431	2021-08-01	2019-04-09	845
197549832	2020-01-06	2018-12-11	391
197572922	2021-08-03	2021-03-25	131
197580882	2021-08-19	2021-07-21	29
197596082	2021-08-12	2021-07-31	12
197596101	2021-08-21	2021-06-10	72
197596881	2021-08-16	2018-01-19	1305
197597742	2021-08-01	2018-02-09	1269
150348421	2018-05-10	2018-03-09	62
150354852	2017-12-13	2016-10-06	433
150363421	2018-06-14	2016-05-13	762
150370682	2018-05-09	2015-10-20	932
150378871	2018-06-07	2018-05-30	8
150409022	2018-05-24	2018-03-01	84
150409432	2018-05-15	2018-04-06	39
150411861	2018-06-14	2018-04-17	58
150413331	2018-06-04	2018-05-10	25
150414161	2018-05-31	2018-02-14	106
150414591	2018-06-14	2018-05-08	37
150414621	2018-06-14	2017-04-24	416
150415402	2018-05-02	2018-05-01	1
249316411	2025-01-01	2021-07-08	1273
150464511	2018-06-13	2018-04-17	57
150479011	2018-04-16	2017-04-14	367
150479261	2018-06-15	2018-04-19	57
150480831	2018-04-18	2018-01-10	98
150481511	2018-06-01	2018-03-29	64
150483091	2018-06-18	2018-02-15	123
150484792	2018-06-15	2018-04-17	59
150485851	2018-06-18	2018-03-05	105
150488941	2018-06-13	2018-06-10	3
150492141	2018-05-04	2018-04-30	4
249379591	2025-01-30	2024-12-16	45
249398691	2025-01-05	2023-06-23	562
197622052	2021-08-21	2020-04-10	498
197636561	2021-08-22	2020-09-12	344
197638601	2021-08-17	2019-07-10	769
197647391	2020-11-28	2017-09-02	1183
197650261	2021-08-23	2021-06-26	58
197653302	2021-08-26	2020-07-20	402
197666441	2021-02-15	2017-08-30	1265
197666472	2021-08-24	2021-08-21	3
102819791	2014-06-22	2014-06-19	3
102845931	2014-07-01	2014-06-28	3
150519031	2018-06-16	2018-05-23	24
150527911	2018-05-21	2018-05-18	3
150529392	2018-06-14	2018-06-11	3
150533948	2018-05-09	2018-03-14	56
150556221	2018-05-28	2018-03-01	88
150569111	2018-06-01	2018-04-09	53
150569121	2018-06-01	2018-02-23	98
150572531	2018-06-19	2017-06-09	375
150573811	2018-05-20	2016-06-30	689
150574521	2018-06-14	2018-06-12	2
150589761	2018-06-20	2017-10-13	250
150592971	2018-06-20	2017-10-13	250
150594365	2018-05-10	2015-10-13	940
197685031	2021-08-24	2021-06-16	69
197687641	2021-08-25	2021-02-16	190
197688263	2021-08-20	2021-05-08	104
197689022	2021-08-26	2019-05-30	819
197693081	2021-08-31	2021-08-06	25
197699092	2021-08-26	2021-07-27	30
197716091	2021-08-01	2020-01-16	563
197716411	2021-08-27	2021-07-16	42
197727332	2021-07-25	2019-01-17	920
197729604	2021-08-27	2021-08-03	24
197731751	2021-08-26	2021-05-07	111
197734363	2021-08-20	2020-08-04	381
197738061	2021-08-24	2021-02-03	202
197741372	2021-08-27	2020-04-10	504
197748782	2021-08-28	2020-02-14	561
150595341	2018-05-17	2018-05-09	8
150595401	2018-06-12	2018-05-18	25
150599811	2018-05-10	2018-03-14	57
150603621	2018-06-15	2017-03-24	448
150604671	2018-06-11	2018-06-04	7
150610341	2018-05-11	2018-05-09	2
150615862	2018-06-19	2018-03-23	88
150615912	2018-04-06	2018-03-02	35
150617111	2018-06-21	2018-04-26	56
150617131	2018-06-21	2018-03-23	90
150617481	2018-06-01	2018-05-24	8
150622571	2018-06-20	2018-05-20	31
150650491	2018-06-15	2018-06-14	1
150658031	2018-01-30	2018-01-20	10
150659231	2018-05-27	2018-05-25	2
150659911	2018-06-20	2018-04-20	61
150661752	2018-06-13	2018-05-28	16
150663441	2018-06-19	2017-03-15	461
150663961	2018-06-21	2016-12-02	566
150664961	2018-06-14	2018-05-21	24
249575081	2025-02-02	2025-01-31	2
197775101	2021-08-31	2021-01-07	236
197787631	2021-08-30	2021-07-09	52
197790312	2021-08-31	2017-10-13	1418
197790381	2021-08-31	2018-11-30	1005
197809361	2021-08-30	2019-09-24	706
197819451	2021-08-31	2021-03-31	153
197838151	2021-08-25	2020-09-15	344
197838241	2021-08-30	2021-08-28	2
249652371	2025-01-20	2025-01-14	6
249682282	2025-01-01	2019-05-06	2067
150683361	2018-06-15	2018-05-01	45
150689122	2018-05-28	2017-12-10	169
150702731	2018-06-20	2018-06-03	17
150724591	2018-06-22	2017-12-13	191
150724884	2018-06-22	2018-04-26	57
150725071	2018-06-14	2017-06-09	370
150725082	2018-06-19	2018-01-24	146
150725151	2018-06-16	2018-05-28	19
150727291	2018-06-15	2018-02-11	124
150728271	2018-05-21	2017-08-08	286
150732131	2018-06-01	2018-05-31	1
150732141	2018-06-07	2018-05-30	8
150739221	2018-06-06	2018-06-05	1
103024541	2014-06-13	2014-04-24	50
103025952	2014-07-02	2014-06-26	6
103035902	2014-06-13	2014-04-24	50
103041291	2014-06-28	2014-05-01	58
103063383	2014-06-17	2014-06-03	14
103076362	2014-06-15	2014-05-27	19
103076471	2014-06-27	2014-05-16	42
197862021	2021-08-14	2019-08-06	739
197863693	2021-08-31	2021-06-12	80
197864483	2021-08-01	2019-11-14	626
197869021	2021-08-21	2019-12-24	606
197900973	2021-08-31	2021-02-09	203
197908471	2021-08-31	2020-09-18	347
197910431	2021-08-30	2020-07-08	418
197913432	2021-08-18	2021-04-19	121
197927881	2021-08-30	2018-01-23	1315
103101481	2014-07-13	2014-05-15	59
150760201	2018-06-22	2018-03-09	105
150766231	2018-06-18	2018-06-13	5
150770521	2018-06-02	2018-05-24	9
150803321	2018-05-13	2018-05-11	2
150813951	2018-06-25	2017-09-01	297
150815831	2018-06-19	2018-06-13	6
150820571	2018-06-04	2018-03-01	95
150821461	2018-02-01	2018-01-04	28
150822741	2018-06-21	2018-06-15	6
150829561	2018-05-01	2017-10-05	208
150833891	2018-03-22	2017-07-14	251
150834532	2018-05-24	2018-05-23	1
150835572	2018-06-06	2018-06-05	1
249761121	2025-02-01	2024-06-08	238
150844111	2018-06-12	2018-06-04	8
150845543	2018-06-15	2017-07-10	340
150875001	2018-06-19	2018-06-04	15
150877252	2018-06-18	2018-06-16	2
150877362	2018-06-25	2018-01-03	173
150877771	2018-06-15	2017-12-20	177
150878031	2018-04-25	2018-04-02	23
150881161	2018-06-26	2018-04-17	70
150882451	2018-06-26	2016-11-01	602
150894932	2018-05-28	2018-05-14	14
150901021	2018-05-15	2018-04-20	25
197949371	2021-07-12	2021-06-25	17
197953661	2021-08-16	2021-08-12	4
197968122	2021-08-30	2018-12-28	976
197970795	2021-08-01	2021-01-08	205
198000581	2021-09-01	2020-05-05	484
249787981	2025-02-12	2025-01-17	26
249798262	2025-01-05	2024-12-05	31
249805741	2025-01-01	2023-03-30	643
249831871	2025-01-22	2024-10-19	95
249845281	2025-01-01	2024-05-09	237
103340253	2014-07-12	2012-06-28	744
150931161	2018-06-25	2018-01-20	156
150950591	2018-06-15	2018-03-07	100
150951791	2018-06-25	2018-05-25	31
150955222	2018-06-01	2018-05-15	17
150964901	2018-05-22	2018-02-21	90
150973741	2018-02-15	2018-02-12	3
150976191	2018-06-06	2018-06-03	3
150976211	2018-05-05	2018-04-15	20
150977221	2018-05-25	2018-04-09	46
150981571	2018-06-12	2018-06-05	7
150984861	2018-05-26	2018-02-19	96
150986411	2018-06-19	2018-06-13	6
150988063	2018-06-21	2018-06-12	9
150988322	2018-06-13	2018-06-08	5
150994651	2018-06-07	2018-01-05	153
150997491	2018-06-26	2018-06-01	25
151001261	2017-04-15	2017-04-14	1
151004591	2018-05-26	2018-03-06	81
198014733	2021-09-01	2018-08-09	1119
198022653	2021-07-01	2017-10-06	1364
198068101	2021-09-02	2021-07-13	51
198079971	2021-09-03	2019-02-22	924
103423002	2014-01-30	2013-03-14	322
249928611	2025-01-30	2025-01-27	3
249930331	2025-01-01	2022-09-07	847
151012031	2018-06-27	2018-05-16	42
151012361	2018-05-03	2018-04-03	30
151014282	2018-03-01	2015-10-15	868
151016501	2018-06-14	2018-06-11	3
151017161	2018-06-27	2018-05-29	29
151018621	2018-06-14	2018-06-13	1
151038081	2018-06-08	2018-05-31	8
151040171	2018-06-26	2018-06-07	19
151056631	2018-06-27	2018-06-26	1
151063641	2018-05-31	2018-05-02	29
151070081	2018-06-27	2018-05-18	40
151072852	2018-07-01	2018-06-28	3
151082241	2018-06-27	2018-04-30	58
151082252	2018-06-20	2018-06-15	5
151082281	2018-06-27	2018-04-16	72
151083231	2018-05-10	2018-04-25	15
151085191	2018-04-28	2018-04-14	14
151085441	2018-06-23	2018-04-16	68
151085661	2018-06-01	2016-01-18	865
198100711	2021-07-23	2021-06-10	43
198109461	2021-09-07	2018-08-17	1117
198109841	2021-09-06	2021-03-04	186
198136231	2021-08-31	2021-08-23	8
198139212	2021-09-01	2021-06-23	70
198147511	2021-02-02	2021-01-12	21
198148321	2021-08-11	2020-11-16	268
198151041	2021-09-07	2020-04-18	507
198154431	2021-09-07	2018-01-19	1327
198155441	2021-09-02	2018-10-20	1048
198159292	2021-09-07	2018-01-30	1316
198167091	2021-09-06	2021-06-23	75
151092331	2018-06-29	2017-04-10	445
151094091	2018-06-15	2018-05-25	21
151097641	2018-05-28	2018-05-04	24
151114051	2018-06-04	2018-04-05	60
151117623	2018-06-11	2018-06-08	3
151120941	2018-06-23	2015-10-14	983
151124651	2018-06-18	2016-11-10	585
151130891	2017-01-02	2016-03-10	298
151131021	2018-06-27	2018-06-26	1
151134081	2018-06-29	2018-02-02	147
151135051	2018-06-29	2017-07-07	357
151136081	2018-07-02	2015-08-13	1054
151136361	2018-06-29	2018-06-07	22
151138681	2018-06-08	2018-06-01	7
151139071	2018-04-07	2018-04-01	6
151139322	2018-06-30	2017-09-05	298
151143611	2017-02-10	2017-01-26	15
151145543	2018-06-17	2018-04-03	75
151163981	2018-06-16	2018-03-19	89
151164022	2018-05-21	2018-05-14	7
103450592	2014-04-30	2014-04-24	6
103476781	2014-07-08	2014-07-03	5
103479671	2014-07-26	2014-07-14	12
198182583	2020-03-01	2020-02-05	25
198189422	2021-08-24	2021-08-11	13
198197763	2021-09-05	2020-06-17	445
198208962	2021-09-07	2020-10-15	327
198238741	2021-08-23	2017-12-14	1348
198241591	2021-09-09	2021-01-01	251
198254932	2019-06-15	2019-01-25	141
151174953	2018-01-15	2017-11-21	55
151175032	2018-06-18	2018-03-12	98
151175481	2018-04-01	2017-10-26	157
151186342	2018-06-07	2016-11-09	575
151186491	2018-06-07	2016-12-06	548
151186631	2017-01-06	2016-12-23	14
151190931	2018-07-01	2018-04-04	88
151192531	2017-06-01	2017-05-21	11
151194421	2018-06-25	2018-06-23	2
151202021	2018-07-02	2017-03-06	483
151206092	2017-06-19	2016-11-15	216
151220111	2018-06-15	2016-08-22	662
151222001	2018-06-16	2018-06-12	4
151231052	2017-03-14	2017-02-23	19
151236512	2017-03-24	2017-02-10	42
151238262	2018-07-05	2018-05-09	57
151238481	2018-07-02	2018-05-17	46
151238611	2018-07-02	2017-12-13	201
151239762	2017-09-05	2014-09-12	1089
151239982	2018-07-01	2017-03-03	485
151240941	2018-07-03	2018-04-23	71
151241091	2018-07-04	2018-05-14	51
151241161	2018-07-01	2018-06-15	16
151242023	2018-06-25	2018-06-24	1
151242031	2018-07-04	2018-07-02	2
151242362	2018-06-03	2018-03-06	89
151249062	2018-07-05	2017-11-01	246
151249171	2018-05-15	2018-05-03	12
151252061	2018-06-20	2018-03-04	108
151253011	2018-07-05	2018-01-13	173
151253061	2018-07-05	2018-01-23	163
151253081	2018-06-11	2015-10-13	972
103508841	2014-06-30	2014-06-17	13
103510693	2014-07-15	2014-06-19	26
198276432	2021-09-06	2021-04-02	157
198277551	2021-09-08	2019-05-17	845
198297931	2021-09-09	2021-04-08	154
198299181	2021-09-05	2021-06-22	75
198300201	2021-09-13	2021-05-04	132
198313111	2021-09-08	2021-07-02	68
198316032	2021-09-09	2021-07-20	51
198317021	2021-09-09	2021-04-08	154
151283381	2018-06-29	2018-04-23	67
151283921	2018-05-01	2017-03-31	396
151284011	2018-04-01	2017-01-11	445
151286981	2018-06-28	2018-06-07	21
151302671	2018-05-25	2018-02-21	93
151315531	2018-07-05	2018-05-08	58
151317903	2018-04-27	2017-07-20	281
151322344	2017-08-03	2017-08-01	2
151323172	2018-07-05	2018-06-07	28
151324401	2018-07-03	2016-04-12	812
151325721	2018-07-01	2018-06-12	19
151328131	2018-07-06	2017-08-02	338
151328562	2018-07-06	2017-06-07	394
151332331	2018-07-05	2018-06-09	26
103664162	2014-07-19	2014-07-11	8
250142421	2025-02-01	2023-12-19	410
250144141	2025-02-12	2025-01-30	13
250178502	2025-01-16	2025-01-02	14
250191471	2024-03-25	2024-03-07	18
198350121	2021-09-01	2021-08-30	2
198357893	2021-09-09	2021-02-04	217
198369891	2021-08-21	2021-08-01	20
198373161	2021-09-11	2018-01-19	1331
198375291	2021-09-13	2017-10-16	1428
198376302	2019-06-11	2018-06-08	368
198376461	2021-09-09	2018-01-19	1329
198380182	2021-09-11	2021-08-01	41
198403711	2021-09-05	2018-03-01	1284
103734911	2014-07-30	2014-06-30	30
151348792	2018-06-29	2018-01-26	154
151352841	2018-06-15	2018-04-04	72
151353981	2018-07-06	2018-05-22	45
151360163	2018-04-09	2016-06-28	650
151360181	2018-07-07	2018-06-03	34
151361672	2018-07-06	2018-06-11	25
151363301	2018-06-15	2018-03-20	87
151363651	2018-07-09	2018-01-26	164
151386402	2018-06-15	2018-05-11	35
151386641	2018-07-09	2018-03-08	123
151386651	2018-06-27	2018-06-25	2
151388661	2018-07-06	2018-05-14	53
151395812	2018-06-23	2018-06-16	7
151395824	2018-03-05	2018-02-21	12
151404861	2018-07-07	2018-06-08	29
151405297	2018-06-25	2018-01-20	156
151415071	2018-07-10	2018-02-13	147
151415091	2018-07-09	2018-04-18	82
151415131	2018-07-09	2018-01-06	184
151421962	2018-06-18	2018-05-17	32
151421971	2018-07-10	2017-09-21	292
198426411	2021-09-09	2021-09-04	5
198432481	2021-09-05	2019-06-20	808
198434601	2021-09-08	2018-01-23	1324
198437611	2021-08-11	2021-08-06	5
198444972	2021-09-10	2021-05-14	119
198452655	2021-09-13	2021-07-16	59
198460791	2021-09-12	2021-07-21	53
198471681	2021-09-14	2021-05-14	123
198475021	2021-05-05	2021-04-13	22
198494303	2019-11-01	2019-10-15	17
198495562	2021-07-20	2021-07-13	7
198506692	2021-09-13	2020-02-18	573
250242131	2025-02-01	2024-03-20	318
250261872	2025-01-01	2024-03-11	296
151439121	2018-07-09	2018-06-07	32
151439131	2018-07-07	2018-03-01	128
151448251	2018-07-10	2017-12-07	215
151466931	2018-07-05	2018-06-19	16
151467001	2018-07-11	2018-06-11	30
151468402	2018-07-09	2017-11-25	226
151472541	2018-03-15	2018-01-20	54
151483191	2018-06-29	2018-06-19	10
151483201	2018-07-10	2018-04-26	75
151483431	2018-05-09	2017-06-18	325
151486581	2018-07-09	2017-02-21	503
151501261	2018-07-10	2018-06-08	32
151501272	2018-07-09	2016-07-14	725
198534122	2021-08-14	2021-07-30	15
198538812	2021-08-01	2020-02-27	521
198545351	2021-06-29	2018-03-07	1210
198555854	2021-09-01	2021-08-04	28
198573652	2021-08-01	2021-02-26	156
198573911	2021-09-14	2019-04-19	879
198588522	2021-09-17	2020-12-22	269
250340671	2025-02-27	2025-01-31	27
250347031	2025-02-01	2025-01-30	2
151517241	2018-07-07	2018-07-02	5
151522441	2018-07-01	2018-02-27	124
151524051	2018-07-03	2018-07-02	1
151533541	2018-07-11	2018-03-22	111
151533891	2018-07-10	2018-06-19	21
151549731	2018-06-30	2018-06-28	2
151550041	2018-06-06	2018-03-30	68
151550451	2018-07-10	2017-10-20	263
151553101	2018-07-11	2018-04-01	101
151560091	2018-06-10	2017-02-17	478
151569751	2018-07-07	2018-07-05	2
151571121	2018-06-12	2018-02-21	111
151576351	2018-06-28	2018-06-27	1
151585511	2018-06-25	2018-06-21	4
151586032	2018-07-11	2018-07-06	5
151588902	2018-06-26	2017-12-12	196
151588913	2016-05-17	2014-11-11	553
151589552	2018-07-13	2018-01-03	191
151591341	2018-07-11	2018-07-09	2
103856671	2014-07-29	2014-07-28	1
103877884	2014-08-01	2014-07-25	7
103897023	2014-07-04	2011-11-14	963
250405291	2025-01-31	2021-06-07	1334
103944041	2014-08-01	2014-06-22	40
198594151	2021-09-09	2021-08-10	30
198597931	2021-09-14	2021-03-26	172
198613551	2021-09-15	2020-08-03	408
198621591	2021-09-14	2021-07-17	59
198622902	2021-01-01	2020-09-07	116
198622981	2021-09-09	2021-05-20	112
198668381	2021-09-15	2021-01-07	251
198670702	2021-09-13	2021-04-30	136
151592931	2018-07-11	2018-05-16	56
151593012	2018-07-09	2017-12-06	215
151600822	2018-07-13	2018-06-21	22
151637062	2018-07-08	2018-06-11	27
151637721	2018-07-12	2018-05-31	42
151639092	2018-03-13	2017-04-27	320
151639111	2018-07-09	2018-05-29	41
151639411	2018-07-11	2018-03-09	124
151646491	2018-06-20	2018-03-15	97
151651831	2018-05-16	2018-01-15	121
151660382	2018-06-19	2018-03-23	88
151670072	2018-04-14	2018-03-01	44
151670832	2018-06-18	2018-03-18	92
250553642	2025-02-24	2024-09-13	164
104014391	2014-08-18	2014-08-04	14
104091581	2014-08-22	2014-07-16	37
198673211	2021-09-01	2020-10-13	323
198686541	2021-09-01	2021-01-08	236
198699901	2021-09-20	2021-06-30	82
198705481	2021-09-01	2021-07-26	37
198716031	2021-09-12	2021-04-13	152
198721631	2021-09-18	2018-10-09	1075
198731742	2021-08-15	2020-09-11	338
198737281	2021-09-20	2021-05-07	136
198737661	2021-06-30	2021-05-06	55
198738861	2021-09-10	2021-08-25	16
198740071	2021-08-17	2021-06-19	59
198740402	2021-09-17	2021-05-04	136
198748011	2021-09-16	2021-09-15	1
198751814	2021-08-01	2020-02-07	541
151686071	2018-05-13	2016-07-13	669
151686562	2018-07-10	2018-06-19	21
151690101	2018-07-03	2018-07-01	2
151692042	2018-06-16	2018-06-11	5
151696421	2018-06-19	2018-06-16	3
151703482	2018-06-08	2018-06-07	1
151706301	2018-07-01	2018-06-13	18
151706311	2018-07-13	2017-02-20	508
151722161	2018-07-14	2017-05-01	439
151722941	2018-07-17	2018-04-16	92
151723453	2018-05-01	2018-04-24	7
151723463	2018-06-16	2018-05-01	46
151725681	2018-07-16	2016-04-13	824
151733994	2018-07-10	2018-02-09	151
250582011	2025-01-31	2025-01-20	11
250594621	2025-02-12	2025-01-08	35
250604411	2024-12-31	2023-05-04	607
250617651	2025-03-03	2024-03-12	356
250623832	2025-01-31	2025-01-16	15
250666261	2025-02-17	2025-01-30	18
104117811	2014-07-18	2014-07-07	11
104131351	2014-08-11	2014-06-19	53
104137342	2014-07-25	2014-06-27	28
104154171	2014-08-08	2014-08-02	6
198763101	2021-06-30	2021-02-04	146
198791011	2021-09-18	2021-05-11	130
198791221	2021-09-10	2021-09-05	5
198810281	2021-08-10	2021-04-09	123
198815571	2021-09-18	2020-10-24	329
198819692	2021-09-13	2018-12-04	1014
198834642	2021-09-01	2021-08-31	1
151788921	2018-07-13	2018-06-21	22
151789781	2018-06-29	2018-06-27	2
151793821	2018-06-09	2017-05-19	386
151794541	2018-07-13	2017-08-09	338
151794691	2018-07-16	2018-06-14	32
151797111	2018-07-17	2018-07-15	2
151797372	2018-07-11	2018-06-29	12
151809171	2018-06-25	2018-05-30	26
151809951	2018-07-17	2016-03-04	865
151809981	2018-04-01	2018-03-20	12
151827551	2018-07-17	2018-06-22	25
151828074	2018-07-18	2017-03-11	494
151830531	2018-06-27	2018-06-25	2
151834731	2018-07-17	2018-07-14	3
250674211	2025-03-01	2022-07-07	968
250697681	2025-03-12	2025-03-06	6
104210131	2014-05-17	2014-05-15	2
104210461	2014-06-20	2014-06-10	10
104210501	2014-06-18	2014-06-10	8
104210562	2014-06-17	2014-06-10	7
104210571	2014-06-12	2014-06-11	1
104210602	2014-06-18	2014-05-21	28
104210661	2014-05-07	2014-05-03	4
104210772	2014-05-12	2014-05-07	5
104210781	2014-04-20	2014-04-18	2
104210841	2014-05-09	2014-05-08	1
104210852	2014-05-10	2014-05-08	2
104210871	2014-05-07	2014-04-22	15
104210891	2014-05-21	2014-05-14	7
104210901	2014-05-12	2014-05-11	1
104210921	2014-05-01	2014-04-07	24
104210981	2014-04-25	2014-04-23	2
104211021	2014-05-19	2014-05-18	1
104211071	2014-05-25	2014-05-22	3
104211091	2014-05-29	2014-05-28	1
104211101	2014-06-02	2014-05-24	9
104211111	2014-05-27	2014-05-06	21
104211171	2014-05-15	2014-05-13	2
104228891	2014-04-23	2014-04-17	6
104228981	2014-05-06	2014-05-05	1
104229361	2014-05-11	2014-05-07	4
104229471	2014-05-13	2014-05-08	5
104230001	2014-05-03	2014-04-26	7
104230401	2014-05-16	2014-05-14	2
104230471	2014-05-15	2014-05-09	6
104230621	2014-05-26	2014-05-21	5
104231122	2014-05-20	2014-05-15	5
104231161	2014-05-28	2014-05-22	6
104231232	2014-05-26	2014-05-17	9
104231442	2014-05-29	2014-05-28	1
104231492	2014-05-31	2014-05-29	2
104231561	2014-05-17	2014-05-16	1
104231702	2014-06-03	2014-05-29	5
104232871	2014-06-09	2014-06-05	4
104232971	2014-04-15	2014-04-14	1
104234121	2014-06-11	2014-06-09	2
104234262	2014-05-20	2014-05-05	15
104234381	2014-06-05	2014-06-02	3
104234461	2014-06-02	2014-05-27	6
104234961	2014-06-12	2014-06-11	1
104235561	2014-05-09	2014-05-06	3
104237121	2014-06-09	2014-05-24	16
104237671	2014-05-26	2014-05-22	4
104237911	2014-05-02	2014-04-28	4
104237931	2014-06-07	2014-05-25	13
104238621	2014-05-03	2014-05-01	2
104238641	2014-06-01	2014-05-14	18
104240571	2014-05-02	2014-04-29	3
104241161	2014-04-16	2014-04-14	2
104241181	2014-05-06	2014-05-05	1
104241641	2014-04-23	2014-04-18	5
104241801	2014-05-14	2014-05-05	9
104241911	2014-05-03	2014-05-02	1
104242001	2014-04-23	2014-04-22	1
104243181	2014-04-24	2014-04-14	10
104243541	2014-04-18	2014-04-01	17
104244241	2014-04-27	2014-04-22	5
104244611	2014-04-30	2014-03-24	37
104247661	2014-05-19	2014-05-01	18
104247691	2014-05-13	2014-05-12	1
104247782	2014-05-28	2014-05-15	13
104248901	2014-04-20	2014-04-18	2
104249452	2014-04-28	2014-04-21	7
250837812	2025-02-16	2025-02-13	3
151877991	2018-06-27	2015-05-29	1125
151881181	2018-07-18	2017-05-01	443
151882471	2018-07-11	2018-07-07	4
151891561	2018-04-18	2017-04-18	365
151892631	2018-07-13	2014-09-11	1401
151894132	2018-06-06	2016-01-30	858
151895841	2018-07-19	2017-05-22	423
151895892	2017-10-16	2017-06-28	110
151900211	2018-07-18	2017-11-01	259
151900291	2018-06-04	2018-03-11	85
151900641	2018-07-10	2014-07-11	1460
151900651	2018-07-15	2018-04-03	103
151908792	2018-05-08	2016-10-13	572
151909351	2017-08-01	2016-07-26	371
151909641	2018-06-17	2018-06-13	4
151910121	2018-07-02	2018-06-29	3
151911601	2018-06-01	2018-03-29	64
151915801	2018-07-05	2017-03-21	471
198845291	2021-09-18	2021-03-30	172
198845323	2021-01-01	2020-04-29	247
198846631	2021-09-21	2021-07-27	56
198849671	2021-09-17	2019-12-18	639
198862873	2021-09-01	2021-01-08	236
198872994	2021-05-20	2021-03-18	63
198881901	2021-09-27	2018-05-24	1222
198898841	2021-09-21	2020-09-03	383
198910352	2021-09-01	2021-05-22	102
198914101	2021-09-01	2018-08-09	1119
198917981	2021-09-20	2020-11-16	308
250894522	2025-02-16	2025-02-13	3
250918401	2025-02-01	2021-04-06	1397
250926482	2025-02-01	2019-10-31	1920
198945182	2021-09-24	2021-04-16	161
198945541	2021-07-23	2018-03-15	1226
198949391	2021-09-21	2021-07-08	75
198951132	2021-09-23	2021-08-26	28
198951143	2021-09-01	2021-08-27	5
198958441	2021-08-23	2019-12-27	605
198958612	2021-09-24	2021-05-14	133
198980072	2021-09-24	2021-08-26	29
198980511	2021-09-24	2021-01-19	248
198988442	2021-09-23	2018-01-24	1338
198988621	2021-09-24	2021-06-22	94
198988661	2021-09-16	2018-07-03	1171
198989621	2021-09-25	2021-08-05	51
198998111	2021-09-27	2021-09-03	24
151923691	2018-07-16	2016-07-26	720
151926753	2018-07-17	2016-12-29	565
151926991	2018-06-19	2018-05-15	35
151929081	2018-07-05	2018-05-10	56
151939371	2018-07-20	2018-05-22	59
151949572	2018-07-20	2018-07-18	2
151952651	2018-07-20	2018-06-19	31
151956291	2018-07-19	2018-02-14	155
151957901	2018-07-20	2018-07-19	1
151957991	2018-07-10	2017-05-08	428
151962511	2018-07-15	2018-06-23	22
151968091	2018-07-20	2018-05-01	80
104362542	2014-05-27	2014-05-22	5
250959741	2025-03-01	2022-05-20	1016
250964372	2025-02-19	2025-02-18	1
250983691	2025-02-18	2024-12-23	57
250992581	2025-02-01	2025-01-14	18
199005991	2021-09-05	2021-06-29	68
199021213	2021-09-24	2021-07-10	76
199021651	2021-09-26	2019-05-07	873
199032542	2021-01-01	2019-10-04	455
199035351	2021-09-25	2020-03-19	555
199036631	2021-07-23	2021-01-08	196
199037151	2021-08-01	2020-10-22	283
199045421	2021-09-22	2020-10-15	342
199052453	2021-09-14	2019-10-11	704
199057431	2021-09-14	2021-01-05	252
199062152	2021-11-04	2021-01-12	296
199062161	2021-09-20	2020-01-22	607
199070561	2021-09-07	2021-08-09	29
104444821	2014-08-29	2014-08-23	6
104470771	2014-09-02	2014-08-06	27
104471181	2014-08-05	2011-03-09	1245
104496301	2014-08-23	2014-08-18	5
152006861	2018-07-19	2018-07-14	5
152022491	2018-07-20	2018-02-21	149
152030631	2018-07-01	2017-04-18	439
152031511	2018-07-22	2018-07-18	4
152039051	2018-07-24	2017-02-16	523
152041931	2018-07-09	2018-06-15	24
152042811	2018-07-20	2018-03-30	112
152060191	2018-07-20	2018-03-12	130
152060872	2018-07-25	2018-04-19	97
152062851	2018-07-05	2017-09-28	280
152064531	2018-06-28	2017-12-02	208
152075042	2018-07-20	2018-03-09	133
152081231	2018-06-20	2016-10-18	610
152083862	2017-06-20	2015-10-27	602
199088054	2021-07-29	2021-05-05	85
199101581	2021-09-01	2021-08-11	21
199107771	2019-06-24	2019-05-31	24
199108091	2021-09-27	2020-03-20	556
199111423	2021-09-28	2020-12-12	290
199120931	2021-09-28	2020-09-25	368
199142901	2021-09-21	2021-08-03	49
199143101	2021-09-01	2021-05-19	105
104510391	2014-08-02	2014-07-05	28
104539142	2014-08-18	2014-05-29	81
104555341	2014-08-14	2014-07-29	16
104591141	2014-08-05	2014-05-22	75
251192442	2025-03-12	2024-10-08	155
104619601	2014-09-10	2014-07-10	62
199169192	2021-10-01	2018-01-23	1347
199169753	2021-08-20	2020-09-29	325
199175921	2021-08-01	2017-12-22	1318
199176131	2021-08-21	2020-11-17	277
199176441	2021-09-01	2020-07-24	404
199210391	2021-06-22	2021-06-15	7
199215341	2021-10-01	2019-03-22	924
199217501	2021-10-02	2017-06-07	1578
199228151	2021-10-04	2019-03-22	927
199230741	2021-09-30	2015-10-01	2191
199238122	2021-09-01	2018-09-25	1072
199246872	2021-10-04	2018-04-01	1282
152091951	2018-07-25	2018-06-25	30
152092001	2018-07-19	2017-08-01	352
152094951	2018-07-26	2018-06-01	55
152099551	2018-07-20	2018-05-14	67
152102031	2018-07-24	2016-02-11	894
152119541	2018-07-25	2018-05-19	67
152119562	2018-07-26	2018-06-29	27
152119781	2018-07-26	2017-01-11	561
152120971	2018-07-25	2018-06-25	30
152121081	2018-07-24	2018-05-10	75
152121092	2018-07-25	2017-04-11	470
152121371	2018-07-24	2018-06-07	47
152121381	2018-07-25	2018-05-11	75
152122001	2018-07-21	2016-05-24	788
152129671	2018-07-25	2017-05-19	432
152129961	2018-07-25	2018-04-06	110
152133432	2018-07-26	2018-06-28	28
152133681	2018-07-22	2018-07-03	19
152135511	2018-06-29	2018-03-28	93
152143901	2018-03-07	2017-12-15	82
152151531	2018-07-02	2018-06-25	7
152151771	2018-07-24	2018-07-01	23
152151921	2018-07-25	2018-04-22	94
152155852	2018-07-19	2018-07-17	2
152155991	2018-07-24	2015-08-27	1062
152164241	2018-07-11	2018-05-08	64
152165741	2018-07-01	2017-04-07	450
104727021	2014-09-18	2014-06-10	100
251338091	2025-03-01	2019-07-13	2058
251362101	2025-02-01	2017-10-18	2663
251362481	2025-03-17	2023-10-31	503
251385351	2025-03-01	2025-02-27	2
199252632	2021-09-27	2021-01-09	261
199284202	2021-09-25	2021-09-10	15
199289043	2021-09-30	2018-03-01	1309
199295332	2021-09-01	2021-08-20	12
199314991	2020-01-01	2018-02-01	699
199318731	2021-09-01	2021-06-24	69
199321171	2021-08-01	2018-09-19	1047
199321601	2018-05-01	2018-02-02	88
199321752	2021-10-05	2020-12-14	295
152188521	2018-06-02	2018-06-01	1
152191291	2018-07-01	2018-06-01	30
152194512	2018-07-25	2018-06-25	30
152195731	2018-07-24	2018-03-22	124
152195752	2018-07-13	2018-06-12	31
152195761	2018-05-24	2017-12-05	170
152197413	2018-07-19	2016-12-06	590
152197491	2018-05-31	2018-03-01	91
152197781	2018-07-26	2018-01-06	201
152211611	2018-07-27	2018-02-08	169
152211641	2018-06-30	2018-05-20	41
152214441	2018-07-25	2018-05-12	74
152214511	2018-07-25	2018-07-03	22
152215871	2018-07-11	2018-06-27	14
152215883	2018-06-27	2017-04-11	442
152217671	2018-07-25	2017-06-09	411
152226731	2018-07-26	2018-05-29	58
152251141	2018-07-25	2017-06-22	398
152251891	2018-07-25	2017-08-19	340
104766971	2014-09-01	2014-08-22	10
104766981	2014-08-29	2014-06-28	62
104767001	2014-09-06	2014-08-15	22
104805542	2014-09-12	2014-08-20	23
199334686	2021-10-05	2020-08-08	423
199346142	2021-08-01	2021-02-22	160
199350893	2021-10-01	2018-08-25	1133
199360241	2021-09-25	2020-12-11	288
199367441	2021-10-05	2020-11-24	315
199370072	2021-06-01	2021-02-19	102
199393801	2021-09-01	2019-04-08	877
199400891	2021-08-20	2021-07-20	31
199402001	2021-10-01	2019-05-31	854
152253391	2018-07-26	2018-07-03	23
152275121	2018-07-25	2016-10-13	650
152280051	2018-07-25	2018-05-11	75
152296741	2018-07-02	2018-06-25	7
152305031	2018-01-15	2017-07-31	168
152326761	2017-12-04	2017-12-01	3
152326798	2018-06-18	2018-05-07	42
152330621	2018-07-30	2018-06-19	41
152332741	2016-04-19	2016-04-07	12
152334131	2018-07-26	2018-02-27	149
104878936	2013-08-09	2011-03-01	892
199426811	2021-10-05	2021-10-03	2
199438152	2021-01-01	2020-12-31	1
199447961	2021-07-28	2018-06-29	1125
199451892	2021-11-01	2020-01-07	664
199458722	2021-10-08	2018-01-17	1360
199460483	2021-10-01	2018-08-24	1134
199482821	2021-09-26	2020-11-15	315
199489741	2021-10-01	2021-05-01	153
152341131	2018-05-15	2018-04-20	25
152343231	2018-07-27	2017-05-16	437
152345641	2018-07-25	2018-06-05	50
152347041	2018-07-15	2018-02-16	149
152347061	2018-07-27	2018-02-21	156
152350671	2018-07-01	2017-11-19	224
152366013	2018-02-20	2016-03-28	694
152379741	2018-07-02	2018-06-12	20
152387151	2018-07-31	2018-06-29	32
152390411	2017-04-18	2017-03-22	27
152391011	2018-07-30	2017-06-30	395
152391351	2018-01-10	2018-01-03	7
152392353	2018-06-25	2018-06-20	5
152395724	2018-07-31	2017-10-27	277
152397201	2018-08-01	2017-12-06	238
104963458	2014-07-04	2011-11-14	963
104971822	2014-09-24	2014-09-10	14
199510681	2021-10-08	2021-08-21	48
199524612	2021-10-07	2018-01-26	1350
199532891	2021-09-01	2021-04-01	153
199537182	2021-09-23	2016-06-09	1932
199546631	2021-10-11	2018-10-11	1096
199571711	2021-10-09	2021-06-19	112
199573092	2021-10-11	2020-01-13	637
199573101	2021-10-12	2019-12-04	678
199576772	2021-10-08	2021-07-21	79
152421691	2018-06-24	2018-06-22	2
152422281	2018-07-16	2018-02-19	147
152423551	2018-07-31	2016-05-19	803
152423572	2018-07-25	2018-04-19	97
152425882	2018-07-10	2018-07-07	3
152431314	2018-07-01	2018-06-29	2
152432181	2018-07-29	2015-08-01	1093
152433581	2018-06-28	2017-04-22	432
152445231	2018-07-29	2018-07-26	3
152450261	2018-07-14	2018-04-19	86
152451451	2018-07-11	2016-11-15	603
152453711	2018-07-31	2016-11-02	636
152462121	2018-07-30	2017-09-27	306
152475781	2018-07-27	2018-07-23	4
152477483	2018-08-02	2018-06-05	58
152486431	2018-02-15	2017-04-15	306
152495441	2018-07-14	2018-05-10	65
152499091	2018-08-01	2018-07-01	31
105076432	2014-08-21	2014-08-15	6
199579481	2021-09-16	2019-12-03	653
199615771	2021-10-13	2021-07-16	89
199618672	2021-10-01	2021-09-07	24
199622734	2021-10-13	2021-09-16	27
199624191	2021-10-10	2018-10-01	1105
199657661	2021-09-09	2019-03-14	910
105104183	2014-09-15	2014-09-11	4
105157732	2014-05-30	2014-05-23	7
105168772	2014-09-30	2014-08-25	36
152501631	2018-06-26	2016-11-01	602
152509921	2018-08-03	2018-07-30	4
152511241	2018-08-02	2018-06-04	59
152513051	2018-07-31	2015-10-30	1005
152515731	2018-07-23	2018-06-27	26
152534022	2018-08-01	2015-12-19	956
152536091	2018-07-02	2018-04-13	80
152536612	2018-07-20	2018-07-19	1
152537961	2018-07-24	2017-04-25	455
152537981	2018-07-28	2018-07-25	3
152542441	2018-07-29	2018-07-25	4
152545461	2018-07-02	2018-04-03	90
152545952	2018-06-16	2017-07-06	345
152552232	2018-08-01	2017-09-09	326
152565212	2018-04-01	2017-11-17	135
152570253	2018-08-07	2018-08-06	1
152578961	2018-08-01	2016-12-22	587
152578971	2018-07-31	2016-10-10	659
152579081	2018-08-01	2018-05-18	75
152582591	2018-07-08	2018-06-09	29
152583432	2018-08-02	2018-06-26	37
105194702	2014-07-07	2014-05-13	55
105246261	2014-09-11	2014-05-22	112
199667341	2021-09-10	2016-05-21	1938
199675151	2021-01-01	2019-05-21	591
199676672	2021-10-14	2021-09-24	20
199678912	2021-10-12	2021-10-10	2
199684922	2021-10-14	2019-10-24	721
199732651	2021-09-08	2020-05-23	473
199735511	2021-09-01	2021-04-02	152
152584691	2018-08-04	2018-07-26	9
152585101	2018-07-15	2017-09-21	297
152585341	2018-07-01	2016-10-28	611
152585721	2018-07-24	2018-07-04	20
152585761	2018-08-06	2017-02-02	550
152586771	2018-08-03	2018-06-13	51
152588011	2018-08-03	2017-11-25	251
152591881	2018-08-07	2018-05-15	84
152592681	2018-07-25	2018-01-24	182
152597341	2018-07-30	2018-03-29	123
152602691	2018-07-08	2018-01-04	185
152604451	2018-08-06	2017-01-20	563
152607311	2017-12-15	2017-12-06	9
152608932	2018-07-22	2017-04-08	470
152609181	2018-07-24	2018-07-23	1
152610281	2018-08-04	2018-06-14	51
152618851	2018-08-03	2018-06-12	52
152629311	2018-08-01	2018-05-31	62
152630891	2018-08-04	2018-07-31	4
152631231	2018-07-12	2018-07-11	1
152632201	2018-08-07	2018-07-12	26
152633404	2018-08-05	2018-05-24	73
152633411	2018-02-01	2017-12-17	46
152633653	2018-08-03	2018-05-03	92
152635422	2018-07-21	2018-07-17	4
152638601	2018-07-31	2018-07-27	4
152641281	2018-07-20	2018-07-17	3
152641291	2018-08-07	2018-05-05	94
152641781	2018-08-06	2016-04-16	842
152645161	2018-07-27	2018-07-06	21
152648613	2018-08-03	2018-07-27	7
152658343	2018-05-24	2018-05-21	3
152664512	2018-08-01	2018-07-24	8
105288062	2014-09-22	2014-09-11	11
105298232	2013-04-05	2011-05-25	681
105336692	2014-08-05	2014-05-22	75
105389451	2014-09-23	2014-09-22	1
105417415	2014-09-29	2014-05-24	128
152668271	2018-07-24	2017-12-28	208
152690651	2018-07-21	2018-07-20	1
152691371	2018-07-25	2018-05-29	57
152694431	2018-04-07	2018-03-24	14
152703213	2018-07-30	2018-07-28	2
152709101	2018-05-11	2018-05-10	1
152743341	2018-07-26	2018-03-26	122
199759661	2021-08-01	2021-07-26	6
199762971	2021-09-01	2018-01-26	1314
199763441	2021-10-15	2018-12-04	1046
199778421	2021-10-01	2020-06-26	462
199780451	2021-07-01	2020-09-03	301
199787321	2021-10-18	2021-04-27	174
199791871	2021-09-15	2019-09-17	729
199792911	2019-09-13	2019-03-11	186
199794401	2021-10-12	2021-10-05	7
199794521	2021-10-14	2018-08-14	1157
199795291	2021-09-21	2021-04-13	161
199808302	2021-09-01	2020-10-13	323
199812821	2021-10-07	2019-01-29	982
199823042	2021-10-01	2021-08-25	37
199824111	2021-09-01	2019-10-11	691
199827111	2021-09-20	2021-06-04	108
199827501	2021-09-01	2020-06-30	428
105487002	2014-05-27	2014-05-22	5
152758231	2018-07-20	2018-07-12	8
152766221	2018-08-05	2017-10-31	278
152773231	2018-08-04	2017-10-26	282
152778192	2018-08-01	2018-07-13	19
152790762	2018-08-10	2018-07-30	11
152790771	2015-11-10	2015-10-08	33
152792221	2018-07-15	2018-07-03	12
152801191	2018-07-30	2018-04-30	91
152801711	2017-09-25	2017-09-15	10
152807851	2018-05-22	2017-09-06	258
152811423	2018-08-07	2018-07-27	11
152821912	2018-08-09	2017-04-18	478
152824541	2018-08-10	2017-01-28	559
152825961	2018-08-01	2018-07-09	23
152826191	2018-07-20	2018-05-14	67
152826541	2018-08-09	2017-12-01	251
152826562	2018-07-06	2018-06-25	11
152827241	2018-08-09	2018-02-04	186
152827562	2018-07-10	2018-01-30	161
152827861	2018-07-25	2016-07-22	733
152829441	2018-08-10	2018-08-06	4
105554802	2014-09-15	2014-09-11	4
199829081	2021-10-13	2021-07-01	104
199838031	2021-10-01	2021-09-14	17
199860321	2021-10-01	2018-02-09	1330
199873031	2021-09-01	2020-09-10	356
199874931	2021-10-18	2021-10-12	6
199877462	2021-10-13	2021-09-25	18
199881791	2021-10-01	2019-07-25	799
199882191	2021-09-01	2010-07-26	4055
199891611	2021-10-01	2021-02-06	237
199892431	2021-10-20	2016-06-30	1938
105610441	2014-10-01	2014-08-28	34
105611164	2014-07-15	2014-06-19	26
105626141	2014-10-30	2014-10-24	6
105661472	2014-09-16	2014-03-12	188
199927534	2021-09-01	2018-05-10	1210
199932441	2021-10-19	2021-10-14	5
199935282	2021-10-22	2021-06-01	143
199938031	2021-10-10	2020-05-29	499
199941531	2021-09-29	2021-08-15	45
199948631	2021-05-05	2021-03-24	42
199953331	2021-10-21	2021-08-10	72
199959391	2021-10-22	2018-02-02	1358
199969991	2021-10-13	2018-02-01	1350
199970441	2021-04-01	2018-08-03	972
152835951	2018-07-28	2018-06-22	36
152839451	2018-06-05	2018-06-01	4
152843803	2018-07-31	2017-06-08	418
152848491	2018-08-10	2017-03-14	514
152849352	2018-07-16	2015-05-18	1155
152849441	2018-07-16	2018-06-07	39
152853141	2018-07-01	2018-04-18	74
152854284	2018-08-11	2018-02-28	164
152859341	2018-06-26	2018-06-21	5
152871731	2018-08-03	2018-05-01	94
152873792	2018-07-19	2017-10-26	266
152874541	2018-07-23	2018-07-20	3
152874871	2018-06-13	2018-05-24	20
152875021	2018-07-12	2018-07-08	4
152875061	2018-08-03	2018-07-27	7
152886821	2018-08-09	2018-08-02	7
152890021	2018-08-04	2017-08-22	347
152897801	2018-07-15	2015-12-07	951
152900441	2018-08-05	2018-04-11	116
105732962	2014-02-12	2012-10-08	492
199996911	2021-10-01	2021-01-20	254
199997101	2021-10-01	2021-03-10	205
200003971	2021-10-01	2019-08-01	792
200005261	2021-10-21	2018-04-19	1281
200005593	2021-09-17	2019-06-01	839
200005902	2020-03-05	2019-01-30	400
200007811	2021-10-21	2021-06-17	126
200012811	2021-09-27	2021-01-06	264
200024861	2021-10-20	2021-03-06	228
200025091	2021-10-17	2021-08-05	73
200052251	2021-01-01	2020-01-21	346
200052482	2021-10-25	2021-07-15	102
200052661	2021-09-22	2020-11-24	302
200076462	2020-03-24	2015-02-18	1861
200079651	2021-01-01	2019-01-11	721
200101682	2021-09-22	2020-09-29	358
200103823	2021-10-01	2021-03-16	199
200116031	2021-10-01	2020-03-25	555
200155151	2021-10-25	2021-10-04	21
200156221	2021-10-29	2021-07-07	114
200156531	2021-10-01	2020-09-25	371
200163451	2021-11-02	2021-08-09	85
105758122	2014-05-22	2014-05-10	12
105759981	2014-11-07	2014-05-01	190
105812614	2014-08-18	2014-05-29	81
152932681	2018-07-31	2018-06-22	39
152934302	2018-08-27	2016-07-27	761
152934432	2018-07-24	2018-05-16	69
152936071	2018-08-13	2018-08-10	3
152937411	2018-08-15	2018-04-25	112
152937731	2018-08-15	2017-11-20	268
152937751	2018-08-01	2018-03-19	135
152937921	2018-08-02	2017-01-31	548
152954571	2018-08-04	2018-07-26	9
152959831	2018-08-15	2017-09-14	335
152960291	2018-08-05	2018-04-18	109
152960311	2018-08-15	2016-01-19	939
152961241	2018-06-26	2018-06-25	1
152962901	2018-06-12	2017-06-06	371
152974291	2018-01-01	2017-09-15	108
152974312	2018-08-14	2018-01-29	197
152976351	2018-08-13	2018-02-13	181
152986981	2018-08-15	2018-07-02	44
152990281	2018-07-23	2018-06-13	40
152991101	2018-08-15	2017-07-13	398
152991111	2018-08-01	2018-01-30	183
152994311	2018-06-01	2018-05-15	17
200182801	2021-10-25	2020-10-22	368
200183242	2021-09-25	2021-07-29	58
200185361	2021-10-27	2021-09-09	48
200190841	2021-10-22	2021-09-29	23
200207513	2022-10-02	2020-12-09	662
200209141	2021-10-28	2021-09-13	45
200234323	2021-10-29	2020-02-18	619
200239582	2021-10-01	2018-01-13	1357
200240123	2021-09-01	2019-12-24	617
200252532	2021-09-01	2020-09-20	346
200266751	2021-10-04	2021-04-28	159
200266952	2021-10-29	2018-01-19	1379
200270831	2021-10-14	2021-10-13	1
200271081	2020-01-01	2019-12-02	30
200271371	2021-10-30	2021-01-22	281
200275131	2021-10-21	2018-03-02	1329
200279471	2021-10-28	2021-07-22	98
200279761	2021-10-17	2021-08-18	60
200285451	2021-10-27	2021-10-25	2
200305182	2021-09-29	2020-04-30	517
200326903	2021-10-14	2021-09-15	29
200329071	2021-10-07	2021-04-28	162
105844771	2014-10-30	2014-10-23	7
152998231	2018-07-29	2018-01-08	202
153008512	2018-04-17	2017-08-15	245
153009991	2018-08-15	2018-05-21	86
153010681	2018-07-25	2018-02-27	148
153019921	2018-08-10	2018-07-20	21
153020271	2018-08-10	2018-08-08	2
153020731	2018-07-01	2016-04-19	803
153020751	2018-08-15	2018-06-25	51
153021221	2018-08-15	2018-07-18	28
153021871	2018-08-17	2018-04-28	111
153022231	2018-08-13	2017-12-04	252
153022251	2018-08-15	2018-07-27	19
153024072	2018-08-16	2018-05-02	106
153024241	2018-08-16	2018-07-16	31
153028452	2018-07-28	2018-02-13	165
153029621	2018-08-13	2018-04-17	118
153059351	2018-07-01	2018-06-12	19
200356321	2019-10-01	2019-02-09	234
200359131	2021-10-27	2021-10-23	4
200361053	2021-08-01	2019-12-07	603
200371554	2022-01-11	2020-11-05	432
200375571	2021-05-01	2020-04-28	368
200380431	2021-09-30	2021-03-27	187
200384941	2021-11-02	2021-10-14	19
200390841	2021-08-04	2021-06-28	37
200398602	2021-10-29	2018-01-25	1373
200409912	2021-10-03	2020-06-17	473
200413253	2021-10-15	2015-07-14	2285
200416371	2021-11-01	2017-04-17	1659
200417191	2021-10-16	2021-07-13	95
200420561	2021-10-18	2019-10-01	748
200456311	2021-11-01	2019-03-19	958
200459162	2021-10-01	2019-09-18	744
200462001	2019-05-17	2018-02-11	460
200467361	2021-10-04	2021-08-08	57
200469671	2021-10-01	2019-05-17	868
200494532	2021-10-07	2021-07-05	94
200500002	2021-11-04	2021-06-30	127
153082542	2018-07-17	2018-07-16	1
153082561	2018-07-13	2017-10-07	279
153083162	2018-08-10	2018-06-06	65
153090771	2018-08-16	2018-07-27	20
153091611	2018-06-25	2018-06-20	5
153092251	2018-07-20	2018-04-01	110
153092261	2018-08-16	2018-01-16	212
153093841	2018-08-16	2018-08-05	11
153093851	2018-08-10	2018-07-02	39
153093871	2018-08-20	2018-04-19	123
153094441	2018-08-17	2018-05-17	92
153094941	2018-08-16	2018-08-14	2
153112361	2018-08-18	2018-08-08	10
153114091	2018-07-04	2017-08-15	323
153126362	2017-05-27	2017-05-13	14
153126391	2018-08-10	2018-07-06	35
153140711	2018-07-17	2018-01-19	179
200505951	2021-10-21	2020-11-03	352
200505981	2019-11-01	2018-01-31	639
200507471	2021-10-01	2020-10-20	346
200513991	2021-10-01	2018-12-20	1016
200516921	2021-10-25	2021-10-08	17
200517231	2021-10-01	2018-01-30	1340
200522281	2021-10-31	2021-10-25	6
200553261	2021-11-02	2018-08-03	1187
200558382	2021-10-01	2021-01-30	244
200559632	2021-10-19	2021-06-23	118
200567321	2019-03-01	2019-01-30	30
153166453	2018-08-17	2017-01-12	582
153193511	2018-08-13	2018-07-11	33
153196381	2018-08-20	2018-08-17	3
153196901	2018-08-21	2018-07-19	33
153197321	2018-08-01	2018-01-24	189
153197542	2018-07-27	2018-07-03	24
153198061	2018-08-13	2018-08-02	11
153198821	2018-07-27	2018-05-14	74
153205454	2018-08-21	2018-05-23	90
153208812	2018-03-10	2018-02-12	26
153208871	2018-08-20	2018-07-26	25
153208891	2018-08-21	2016-06-04	808
153209251	2018-08-21	2018-07-24	28
153214032	2018-07-30	2018-07-09	21
153215532	2018-08-14	2017-05-08	463
153221881	2018-08-20	2018-06-01	80
153226471	2018-08-17	2018-08-06	11
153230201	2018-08-22	2018-04-23	121
153238351	2018-08-22	2018-04-06	138
153238521	2018-08-22	2018-06-28	55
153241981	2018-08-22	2018-07-18	35
153242631	2018-08-01	2018-05-10	83
153243201	2018-08-23	2018-01-10	225
153243742	2018-02-01	2017-02-18	348
200601364	2022-03-21	2020-05-21	669
200604321	2021-10-01	2019-08-28	765
200610621	2021-10-29	2018-08-15	1171
200616881	2021-11-09	2019-11-08	732
200623472	2021-11-06	2021-11-05	1
200659441	2021-11-05	2021-07-27	101
200663241	2021-10-28	2019-12-12	686
200666151	2021-11-08	2021-10-15	24
153253501	2018-08-15	2018-01-25	202
153267711	2018-08-19	2018-07-14	36
153267772	2018-07-30	2018-07-17	13
153269821	2017-09-01	2017-07-24	39
153272221	2018-08-22	2017-01-05	594
153284371	2018-08-22	2015-02-23	1276
153287291	2018-08-24	2016-02-02	934
153288942	2018-08-21	2018-08-15	6
153295171	2018-07-30	2017-09-15	318
153299682	2018-08-14	2018-08-03	11
153303771	2018-08-23	2018-05-15	100
153307022	2018-08-17	2018-04-10	129
153313021	2018-08-23	2018-08-07	16
153313671	2018-08-23	2018-03-10	166
153317062	2018-08-24	2018-07-10	45
153317341	2018-08-20	2018-07-28	23
153318045	2016-06-26	2015-07-09	353
153326802	2018-07-29	2018-07-26	3
106084491	2014-10-15	2014-09-12	33
106089052	2014-10-01	2014-06-05	118
200673372	2021-11-05	2021-02-19	259
200674172	2021-10-01	2021-07-14	79
200684432	2021-10-29	2021-07-14	107
200711471	2021-10-01	2019-11-15	686
200711671	2021-10-01	2021-05-24	130
200719981	2021-10-29	2020-03-13	595
200721171	2021-11-11	2018-01-10	1401
153327991	2018-08-23	2018-02-26	178
153329331	2018-08-23	2018-05-21	94
153333821	2018-07-06	2017-10-05	274
153337871	2018-08-20	2015-11-25	999
153348324	2018-08-07	2017-08-31	341
153348851	2018-08-22	2018-07-31	22
153355481	2018-06-27	2018-03-23	96
153357844	2018-07-17	2018-07-13	4
153357922	2018-08-08	2018-01-29	191
153361032	2018-08-03	2018-08-01	2
153368871	2018-08-27	2018-07-31	27
153371431	2018-08-01	2017-07-20	377
153371681	2018-08-27	2018-05-16	103
153372482	2018-08-27	2017-11-07	293
153376641	2018-02-01	2017-10-13	111
153377341	2018-08-20	2018-07-30	21
153396521	2017-06-01	2017-01-01	151
153401301	2018-08-28	2018-07-23	36
153428011	2018-08-28	2018-08-22	6
153428751	2018-08-15	2018-08-14	1
153429211	2018-08-29	2018-07-30	30
153429993	2018-08-28	2018-01-30	210
153453462	2018-08-23	2018-07-24	30
153454651	2018-03-13	2017-09-18	176
153457311	2018-08-01	2018-06-25	37
153460221	2018-08-28	2018-07-28	31
153483522	2018-08-30	2016-01-19	954
153488683	2018-08-30	2017-10-25	309
153489281	2018-08-29	2018-04-10	141
153501001	2018-08-28	2018-05-18	102
153502941	2018-08-13	2018-03-06	160
153503642	2018-08-01	2018-07-30	2
153504741	2018-08-30	2018-06-21	70
153504751	2018-08-28	2018-07-06	53
153504761	2018-08-29	2018-05-08	113
153504981	2018-05-01	2018-04-16	15
153505171	2018-08-28	2018-06-20	69
153505341	2018-08-26	2018-08-11	15
153505361	2018-08-06	2018-02-03	184
153505501	2018-08-30	2018-08-01	29
153506121	2018-08-30	2014-05-09	1574
153507151	2018-08-01	2018-06-05	57
153516693	2018-04-27	2018-03-27	31
153539501	2018-08-31	2018-07-11	51
153539821	2018-08-21	2018-08-17	4
153565171	2018-08-15	2017-11-20	268
153567051	2018-08-30	2018-08-23	7
200757041	2021-09-15	2019-11-15	670
200778811	2021-09-03	2017-12-01	1372
200785731	2021-10-01	2018-02-23	1316
200787491	2020-03-01	2020-02-26	4
200788311	2021-10-31	2021-10-26	5
200789912	2021-11-01	2018-01-18	1383
106174522	2014-11-11	2014-11-08	3
106233532	2014-10-27	2014-10-25	2
153585821	2018-08-14	2016-04-19	847
153593181	2018-08-28	2018-07-15	44
153595071	2018-09-04	2018-06-29	67
153598981	2018-09-04	2018-02-01	215
153618671	2018-08-13	2018-08-05	8
153625541	2018-08-17	2018-07-09	39
153626951	2018-07-05	2017-08-28	311
153648361	2018-09-05	2018-05-09	119
153648532	2018-08-20	2018-06-15	66
153649961	2018-09-05	2018-04-02	156
153650961	2018-08-15	2018-06-25	51
153654753	2018-09-04	2018-06-01	95
153656611	2018-08-27	2017-10-25	306
153657071	2018-07-10	2018-05-23	48
153659252	2018-09-03	2018-03-19	168
153663551	2018-06-02	2018-02-15	107
153673321	2018-07-30	2017-03-10	507
153673711	2018-07-10	2018-02-01	159
153685323	2018-09-05	2017-09-15	355
153687801	2018-09-05	2018-09-02	3
153691261	2018-09-05	2017-02-02	580
153692131	2018-09-06	2017-09-30	341
153692141	2018-08-25	2018-04-11	136
153694441	2018-09-06	2018-06-06	92
153702732	2018-08-10	2018-03-28	135
153708121	2018-08-22	2018-05-02	112
153711851	2018-08-17	2018-07-09	39
153713611	2018-08-24	2018-08-10	14
106255121	2014-09-01	2014-08-26	6
106256101	2014-06-13	2014-06-07	6
106256311	2014-08-11	2014-08-10	1
106256471	2014-06-05	2014-06-04	1
106256561	2014-08-15	2014-08-11	4
106256581	2014-06-14	2014-06-12	2
106257111	2014-07-22	2014-07-21	1
106257341	2014-07-15	2014-07-11	4
106257451	2014-06-26	2014-06-11	15
106257461	2014-07-25	2014-06-04	51
106257961	2014-08-13	2014-08-12	1
106258661	2014-06-12	2014-06-09	3
106259641	2014-07-25	2014-07-23	2
106259851	2014-08-12	2014-08-08	4
106260101	2014-08-18	2014-08-16	2
106260451	2014-07-20	2014-07-07	13
106260501	2014-08-07	2014-05-03	96
106260941	2014-07-07	2014-05-15	53
106261401	2014-09-17	2014-06-25	84
106261431	2014-07-16	2014-07-15	1
106261441	2014-06-13	2014-06-10	3
106261451	2014-07-11	2014-07-06	5
106261511	2014-08-01	2014-07-29	3
106261561	2014-08-07	2014-05-21	78
106261721	2014-07-12	2014-06-24	18
106262081	2014-07-23	2014-07-21	2
106262251	2014-05-12	2014-05-11	1
106263231	2014-08-03	2014-08-02	1
106263401	2014-08-04	2014-01-07	209
106263461	2014-07-11	2014-07-09	2
106263491	2014-09-04	2014-09-01	3
106263783	2014-09-23	2014-09-16	7
106263821	2014-08-01	2014-07-18	14
106263951	2014-06-21	2014-06-19	2
106264911	2014-07-03	2014-06-15	18
106264951	2014-06-19	2014-06-18	1
106265201	2014-07-08	2014-01-07	182
106265341	2014-06-19	2014-06-13	6
106265471	2014-07-10	2014-07-09	1
106265512	2014-10-22	2014-10-21	1
106265661	2014-09-07	2014-09-06	1
106265791	2014-06-24	2014-06-23	1
106305971	2014-07-16	2014-07-15	1
106310741	2014-08-25	2014-08-17	8
106312201	2014-08-30	2014-08-27	3
106317161	2014-11-29	2014-11-04	25
106326271	2014-08-22	2014-08-21	1
200833601	2021-11-01	2021-01-05	300
200837742	2021-11-03	2020-11-06	362
200844251	2021-10-28	2020-12-01	331
200851161	2021-10-01	2020-05-16	503
200853901	2021-10-17	2021-04-01	199
200886777	2021-10-01	2019-10-08	724
200891731	2021-11-15	2021-04-07	222
200902119	2021-10-01	2020-12-01	304
200902482	2021-10-23	2021-02-23	242
153759961	2018-08-06	2017-05-19	444
153765731	2018-09-06	2015-11-10	1031
153785652	2018-08-31	2018-08-15	16
153786602	2018-06-13	2018-03-14	91
153789861	2018-08-10	2018-08-08	2
200918751	2021-10-01	2018-01-19	1351
200927781	2021-09-01	2019-03-21	895
200932981	2021-11-15	2021-10-18	28
200934041	2021-11-13	2020-10-23	386
200943292	2021-10-01	2020-08-05	422
200953901	2021-10-27	2021-09-23	34
200954241	2021-10-15	2018-12-12	1038
200959312	2021-11-01	2019-08-21	803
200961691	2021-11-03	2021-03-15	233
200982582	2021-09-22	2021-05-17	128
200993725	2021-11-18	2020-12-31	322
200994942	2021-10-16	2020-04-01	563
200995311	2021-11-08	2019-11-23	716
106330921	2014-07-03	2014-07-02	1
106332001	2014-09-09	2014-09-05	4
106332821	2014-08-07	2014-08-01	6
106333551	2014-07-22	2014-07-07	15
106343571	2014-06-23	2014-06-17	6
106346291	2014-07-29	2014-07-10	19
106350581	2014-06-17	2014-05-22	26
106366711	2014-08-20	2014-07-09	42
106368341	2014-07-15	2014-06-20	25
106369861	2014-08-10	2014-08-09	1
106370441	2014-05-16	2014-05-15	1
106374411	2014-06-10	2014-06-09	1
106374461	2014-08-01	2014-07-21	11
106374681	2014-07-14	2014-06-18	26
106374701	2014-09-12	2014-07-17	57
106374931	2014-07-18	2014-07-16	2
106374981	2014-07-08	2014-04-21	78
106377101	2014-07-05	2014-07-04	1
[truncated: 17,300 more rows]

## Sheet: CRISABOROLE
primaryid	EVENT_DT	START_DT	TIME
148320173	2018-04-24	2017-10-01	205
148734812	2018-05-07	2018-05-06	1
149329882	2018-04-24	2018-02-21	62
149523342	2018-05-18	2018-05-17	1
149534541	2018-05-08	2018-05-03	5
149881133	2018-06-02	2018-05-31	2
149996551	2018-05-20	2018-05-18	2
150071371	2018-03-16	2018-03-15	1
150159432	2018-05-20	2018-05-18	2
150494483	2018-06-17	2018-06-14	3
200337251	2021-04-12	2021-04-05	7
200689541	2021-05-31	2020-06-17	348
250794781	2025-02-16	2025-02-13	3
152354154	2018-02-28	2018-01-26	33
152594532	2018-07-19	2018-06-29	20
152699232	2018-07-27	2018-07-21	6
152834292	2018-06-19	2018-05-02	48
152955781	2018-05-20	2018-05-18	2
153001572	2018-08-07	2017-11-15	265
153360513	2018-08-20	2018-07-31	20
153736982	2018-08-23	2018-07-30	24
153745641	2018-08-03	2018-08-02	1
154029901	2018-09-13	2018-07-06	69
2061139117	2022-03-01	2019-02-20	1105
133579232	2017-03-07	2017-03-06	1
133625923	2017-02-09	2017-02-08	1
133811061	2017-03-23	2017-03-22	1
155160832	2018-09-21	2018-09-03	18
155160852	2018-10-12	2018-10-08	4
134850811	2017-03-15	2017-02-28	15
155541981	2018-04-28	2018-02-20	67
155608342	2018-08-25	2018-08-22	3
135079263	2017-04-25	2017-04-24	1
135212433	2017-05-17	2017-03-09	69
135488983	2017-05-09	2017-05-07	2
135489571	2017-05-09	2017-05-08	1
207913381	2022-01-11	2022-01-10	1
135674752	2017-05-16	2017-05-13	3
157137941	2018-12-10	2018-12-06	4
136556003	2017-06-09	2017-06-08	1
136587301	2017-06-15	2017-06-06	9
136766853	2017-06-15	2017-06-13	2
157608583	2019-01-20	2019-01-18	2
157701752	2018-12-14	2018-08-17	119
209456274	2022-06-04	2022-06-03	1
209511441	2022-06-06	2022-05-23	14
137221183	2017-06-15	2017-05-11	35
157950072	2018-12-11	2018-12-04	7
137944812	2017-05-08	2017-03-20	49
137528752	2017-07-09	2017-07-08	1
138287071	2017-07-19	2017-07-11	8
138388451	2017-07-19	2017-07-11	8
138389482	2017-07-28	2017-07-27	1
138440982	2017-08-03	2017-07-27	7
139859392	2017-09-14	2017-08-16	29
138760341	2017-08-10	2017-07-12	29
138887371	2017-08-08	2017-07-25	14
139321981	2017-08-30	2017-08-29	1
159321191	2019-02-06	2019-02-05	1
140718133	2017-09-04	2017-09-01	3
159750432	2019-02-05	2019-01-30	6
141689612	2017-10-01	2017-08-01	61
141988102	2017-11-13	2017-11-01	12
141405442	2017-10-15	2017-10-10	5
141443172	2017-10-23	2017-10-17	6
142212472	2017-10-21	2017-10-10	11
160305812	2019-02-17	2018-11-09	100
143775014	2018-01-08	2017-07-28	164
143842132	2018-01-10	2017-11-20	51
143843132	2017-11-23	2017-11-22	1
144013081	2018-01-14	2018-01-12	2
161682261	2019-03-05	2018-06-20	258
145907081	2018-02-23	2018-02-17	6
145290014	2018-01-31	2018-01-15	16
164256841	2018-06-11	2018-05-22	20
164404041	2019-06-17	2018-10-18	242
146677461	2018-03-17	2018-03-15	2
164569981	2019-06-19	2019-05-02	48
147079632	2018-03-29	2018-02-06	51
163323864	2019-04-25	2019-04-15	10
165399421	2019-06-26	2019-06-25	1
170165451	2019-11-07	2019-10-28	10
166928941	2019-07-22	2019-07-02	20
169151981	2019-06-05	2019-05-31	5
167450991	2019-08-26	2019-08-17	9
174140713	2020-02-08	2020-02-07	1
174605896	2020-02-24	2020-02-20	4
172573682	2019-12-18	2019-12-09	9
172741001	2020-01-14	2019-01-19	360
177200182	2020-04-22	2020-04-21	1
180441771	2020-07-19	2020-07-05	14
222503821	2023-04-18	2023-04-10	8
182886741	2020-09-18	2020-09-17	1
181568401	2020-08-15	2020-04-25	112
1833584617	2020-09-01	2018-11-18	653
186235896	2020-11-10	2020-10-10	31
188657913	2021-01-07	2021-01-05	2
189220821	2021-02-20	2021-02-19	1
187243151	2021-01-09	2021-01-08	1
189404832	2020-02-13	2020-02-12	1
227823561	2023-07-01	2023-06-20	11
192930351	2021-05-22	2021-05-21	1
230844251	2023-10-03	2023-10-02	1
236185573	2024-02-14	2024-02-07	7

## Sheet: ROFLUMILAST
primaryid	EVENT_DT	START_DT	TIME
100259871	2014-03-03	2014-02-28	3
196278681	2021-07-17	2021-07-14	3
100345231	2014-02-07	2013-07-15	207
100419791	2014-02-28	2014-02-11	17
196687041	2021-06-15	2021-06-13	2
100452601	2014-01-22	2013-11-28	55
100453031	2014-02-02	2013-10-30	95
100455241	2014-01-10	2013-12-20	21
100687931	2014-01-15	2013-07-12	187
100793262	2014-01-23	2013-06-01	236
100846422	2014-03-01	2014-02-26	3
100865351	2014-03-16	2014-02-14	30
100960521	2014-03-22	2014-02-21	29
100960812	2014-02-26	2013-09-19	160
101671771	2014-02-21	2013-04-25	302
101675301	2014-04-08	2014-03-28	11
101720061	2014-03-17	2014-03-12	5
101742912	2013-08-09	2013-01-31	190
101743851	2014-04-11	2014-04-02	9
101802871	2014-03-05	2011-11-01	855
101817634	2014-05-08	2014-03-04	65
101853281	2014-02-28	2013-10-21	130
249914701	2025-01-08	2024-12-14	25
102107431	2014-04-28	2014-04-09	19
102190562	2014-05-20	2014-05-06	14
102480291	2014-06-11	2014-03-24	79
102526962	2014-06-18	2012-11-22	573
102772611	2014-05-30	2014-05-27	3
152334471	2018-07-01	2018-06-18	13
103317953	2014-03-13	2014-02-27	14
152590461	2018-04-28	2018-04-18	10
103483773	2014-06-19	2012-05-11	769
152973751	2018-08-07	2018-08-03	4
103606402	2014-06-08	2014-04-16	53
103607081	2014-07-22	2011-01-01	1298
103767732	2014-08-02	2014-05-02	92
104078871	2014-07-20	2014-06-02	48
104160751	2014-07-17	2013-09-10	310
104181691	2014-06-20	2014-04-24	57
104248972	2014-07-18	2014-07-11	7
104277261	2014-08-23	2011-06-21	1159
104344901	2014-07-01	2014-05-20	42
105035491	2013-07-31	2013-06-24	37
105045931	2014-04-30	2014-02-14	75
105077952	2014-09-21	2013-11-01	324
105190551	2014-04-29	2014-03-18	42
105671332	2014-04-28	2014-01-13	105
105844214	2014-10-24	2014-09-08	46
106429251	2014-10-21	2014-04-01	203
106498261	2014-11-21	2014-05-21	184
106739411	2014-10-18	2014-10-13	5
107461052	2014-09-05	2011-04-19	1235
107606411	2013-09-13	2013-06-28	77
108535671	2014-11-17	2014-11-12	5
108611971	2015-02-06	2014-12-12	56
7919282	2011-11-07	2011-10-25	13
8099321	2011-11-13	2011-09-01	73
109870811	2014-09-01	2014-08-22	10
8170591	2011-04-01	2011-03-10	22
8181434	2011-11-01	2011-09-01	61
8206002	2011-09-01	2011-07-29	34
8206003	2011-05-01	2011-04-04	27
8227419	2011-03-18	2011-02-07	39
8227492	2011-02-25	2011-02-10	15
110539302	2015-03-30	2015-03-06	24
8230925	2011-04-21	2011-02-25	55
8233960	2011-10-11	2011-09-30	11
110587331	2015-03-23	2015-03-20	3
8240501	2011-08-01	2011-07-26	6
8252461	2011-05-12	2011-05-03	9
8257164	2011-09-01	2010-12-10	265
110838582	2015-03-10	2015-02-07	31
110899301	2015-02-10	2015-02-01	9
8266312	2012-03-28	2012-02-01	56
8271141	2011-11-05	2011-11-02	3
8283090	2011-09-30	2011-09-01	29
111324875	2015-05-13	2014-10-01	224
111331031	2015-03-13	2014-11-17	116
8297959	2011-12-09	2011-06-10	182
8304751	2011-11-15	2011-08-24	83
8304752	2011-05-04	2011-04-27	7
8305800	2011-10-19	2011-07-25	86
8305897	2012-01-01	2011-11-01	61
8307371	2011-05-06	2011-04-30	6
8326153	2012-04-01	2011-10-01	183
8348217	2011-07-05	2011-05-28	38
160055851	2019-02-14	2019-02-11	3
8363691	2011-07-26	2011-07-06	20
8371415	2012-04-05	2012-03-28	8
111965141	2015-05-29	2015-05-25	4
8383357	2012-04-23	2012-03-21	33
112350002	2014-12-11	2014-10-20	52
8422388	2011-06-10	2011-05-26	15
8442595	2012-05-31	2012-05-29	2
112658731	2015-05-29	2015-05-25	4
8449462	2012-04-18	2012-04-14	4
112769552	2014-10-21	2014-03-03	232
8454162	2011-05-22	2011-01-06	136
84567584	2011-10-26	2011-09-16	40
112774842	2014-10-11	2014-01-23	261
112831031	2015-06-15	2015-06-01	14
8469572	2012-05-30	2012-05-29	1
112882501	2013-09-21	2013-05-28	116
112897381	2013-09-20	2013-04-29	144
113120291	2014-05-30	2014-05-28	2
8507274	2012-02-01	2011-06-15	231
161562631	2017-03-25	2016-03-25	365
113283721	2013-09-20	2013-04-29	144
113284841	2014-10-11	2014-01-23	261
113287662	2014-01-15	2014-01-13	2
113288041	2014-04-03	2014-01-13	80
113288071	2014-02-02	2014-01-13	20
113303411	2013-09-21	2013-05-28	116
212700141	2022-08-06	2022-08-05	1
162060881	2019-04-15	2019-04-12	3
8569069	2012-01-20	2012-01-16	4
8576526	2012-04-01	2012-03-23	9
162228471	2018-05-01	2018-03-28	34
8590888	2012-06-30	2012-06-05	25
114017971	2012-01-16	2011-12-14	33
213807183	2022-09-12	2022-08-10	33
114284262	2014-06-29	2014-04-03	87
114315152	2014-04-29	2014-03-18	42
86431132	2012-06-16	2012-06-11	5
86822053	2012-04-20	2011-10-11	192
86875012	2012-05-28	2012-05-22	6
86875423	2011-11-24	2011-11-15	9
114552711	2014-06-29	2014-04-03	87
214241391	2022-09-21	2022-08-31	21
114752931	2015-09-04	2014-09-02	367
114778902	2015-07-13	2015-06-16	27
87350312	2012-07-20	2012-05-25	56
114984323	2015-08-27	2015-05-21	98
114996791	2015-09-09	2015-09-06	3
87842482	2012-07-18	2012-07-17	1
87861342	2012-09-03	2012-03-06	181
88213143	2012-09-09	2012-07-16	55
164050691	2019-04-01	2019-03-30	2
88333352	2012-09-24	2012-05-02	145
115883142	2014-04-26	2013-12-05	142
115906391	2015-05-13	2014-10-01	224
88475753	2012-10-11	2012-07-27	76
88493181	2012-06-10	2012-06-04	6
88507191	2012-07-15	2012-07-04	11
164606792	2019-06-10	2019-06-04	6
88584732	2011-09-26	2011-09-11	15
88660554	2011-06-28	2011-06-13	15
116062441	2014-01-15	2014-01-13	2
89109574	2012-10-20	2012-09-07	43
116609211	2014-10-10	2014-10-09	1
89210621	2012-10-18	2012-10-12	6
89374941	2012-11-16	2012-09-12	65
117217032	2015-11-02	2011-01-06	1761
89880921	2012-07-29	2012-04-11	109
89921753	2012-11-16	2012-11-14	2
117393661	2014-10-24	2014-09-08	46
166374031	2017-01-25	2016-06-16	223
166411501	2018-06-15	2018-04-16	60
90236941	2012-10-18	2012-10-09	9
117677451	2015-11-10	2015-10-20	21
90685111	2012-12-28	2012-12-19	9
90707101	2012-11-07	2012-11-06	1
90956443	2013-01-30	2012-04-11	294
90982241	2013-01-24	2012-10-10	106
91160463	2012-12-10	2012-11-27	13
91161944	2013-02-03	2012-10-17	109
91207652	2013-02-12	2013-02-11	1
91356902	2012-08-02	2012-04-12	112
91496444	2013-01-18	2012-05-20	243
118830201	2014-01-23	2013-06-01	236
118873201	2015-12-16	2015-12-15	1
91549431	2012-08-07	2012-06-20	48
119184882	2015-12-26	2011-04-06	1725
91795121	2013-02-08	2013-01-25	14
91970521	2013-02-14	2013-01-28	17
91979551	2012-10-30	2012-10-29	1
119766863	2016-01-14	2011-06-09	1680
220193892	2022-12-01	2022-11-30	1
120750782	2015-03-10	2014-10-15	146
220322721	2023-02-10	2023-02-09	1
92558641	2013-03-05	2013-01-30	34
92653672	2012-12-10	2011-06-14	545
169656281	2019-10-06	2019-10-05	1
121730651	2014-01-23	2012-02-23	700
121735291	2015-04-22	2014-11-29	144
93065524	2013-05-12	2013-03-19	54
93219173	2013-03-21	2013-03-19	2
169924791	2018-01-21	2018-01-19	2
122117472	2013-11-02	2013-10-07	26
122145541	2015-05-07	2015-03-24	44
93430262	2013-04-09	2013-03-28	12
122200341	2016-03-16	2016-03-09	7
93459231	2013-02-12	2012-01-23	386
93470434	2013-05-24	2012-09-05	261
93511181	2012-12-01	2012-11-05	26
93609283	2013-02-15	2012-09-06	162
122523121	2016-03-15	2016-03-14	1
93704182	2011-04-01	2011-02-15	45
93707981	2013-05-28	2013-05-01	27
93747301	2012-11-23	2012-11-20	3
221520631	2023-03-19	2022-05-19	304
122704711	2016-04-12	2016-03-03	40
93877331	2013-04-24	2013-04-21	3
93910051	2013-01-29	2013-01-18	11
93912171	2013-05-19	2013-04-21	28
93932145	2013-05-28	2013-04-18	40
122985271	2016-04-13	2016-03-03	41
94358003	2012-08-05	2012-07-03	33
123253461	2012-12-03	2012-11-01	32
94449021	2013-03-17	2012-09-06	192
123859092	2016-04-23	2016-04-22	1
94698691	2013-02-11	2013-02-07	4
124135482	2013-07-04	2013-07-02	2
223225091	2023-02-21	2023-02-17	4
95544021	2012-10-20	2012-10-18	2
223378161	2023-05-16	2023-05-10	6
95613191	2013-07-27	2013-06-25	32
124782371	2016-05-09	2015-08-03	280
223508151	2023-05-18	2023-05-10	8
124871901	2016-06-08	2016-06-03	5
96119772	2013-08-28	2013-07-03	56
96463033	2013-10-21	2013-01-22	272
125388401	2016-04-23	2016-04-21	2
96754286	2013-10-01	2013-08-09	53
175021071	2020-02-12	2020-01-07	36
96963781	2013-11-01	2013-10-16	16
97022992	2013-02-21	2013-01-23	29
126039151	2014-04-05	2014-03-05	31
97161471	2013-09-27	2013-08-28	30
126105721	2016-05-30	2016-05-28	2
97248172	2013-11-20	2013-10-30	21
97274632	2013-07-04	2013-07-02	2
97298391	2013-11-22	2012-10-07	411
175469602	2020-03-07	2020-03-04	3
97364381	2013-10-15	2013-08-30	46
97428192	2013-10-14	2013-06-20	116
97444973	2013-09-13	2013-06-28	77
97526351	2013-11-22	2013-10-28	25
126515442	2011-06-25	2011-06-22	3
97712451	2013-09-23	2013-09-17	6
97753931	2013-11-14	2013-10-22	23
126699482	2015-12-17	2015-11-06	41
97862302	2013-07-04	2013-07-02	2
97932712	2013-12-03	2013-07-04	152
176660281	2018-01-13	2013-10-08	1558
127145912	2016-08-27	2016-08-26	1
98188021	2013-10-30	2013-06-03	149
98196221	2013-09-16	2013-09-14	2
98329244	2013-12-27	2010-01-01	1456
98358683	2013-12-16	2013-08-15	123
98388202	2012-08-25	2012-08-24	1
98508482	2013-09-19	2013-07-24	57
98526101	2013-12-30	2013-12-04	26
98529071	2014-01-02	2013-12-03	30
98533121	2014-01-17	2013-12-21	27
98564031	2013-12-04	2013-11-22	12
98637563	2013-07-14	2013-07-10	4
228925121	2015-03-13	2011-04-21	1422
128876841	2015-07-27	2015-06-03	54
128913481	2015-04-08	2015-03-31	8
128984373	2013-12-01	2013-11-27	4
98938751	2011-09-05	2011-04-02	156
98947703	2013-10-06	2013-05-01	158
98994232	2014-01-06	2013-12-11	26
99147742	2013-12-05	2013-05-01	218
99217271	2013-12-17	2013-10-09	69
99220372	2014-01-03	2013-12-26	8
99249882	2014-02-08	2013-12-11	59
99254482	2013-08-10	2013-07-22	19
99295442	2013-04-15	2012-11-23	143
99497932	2014-02-10	2013-02-08	367
99618461	2014-02-26	2014-01-28	29
129823611	2016-11-23	2016-10-15	39
99699441	2014-02-26	2014-01-28	29
99758561	2014-02-16	2013-06-01	260
99807981	2014-02-26	2014-01-28	29
99824821	2014-03-05	2014-01-10	54
99835021	2014-02-08	2013-10-30	101
99835111	2014-01-05	2014-01-03	2
130075651	2016-09-10	2016-09-08	2
130081992	2016-11-03	2016-11-02	1
99955311	2013-07-14	2013-05-27	48
99979653	2013-09-15	2012-06-20	452
132029081	2016-09-17	2016-08-13	35
232078591	2023-10-01	2023-08-28	34
132724681	2016-08-06	2016-08-03	3
131657601	2017-01-13	2016-12-21	23
132970481	2017-02-22	2017-02-20	2
133729851	2017-03-10	2017-03-09	1
133048681	2017-03-03	2017-03-02	1
133065052	2016-04-07	2015-07-18	264
133138612	2017-01-01	2014-04-09	998
133150832	2016-07-04	2015-07-18	352
133164882	2017-01-10	2016-12-30	11
232953501	2023-11-19	2023-11-17	2
233010501	2023-12-08	2023-01-19	323
182169661	2020-06-30	2020-06-14	16
182433101	2020-03-31	2019-08-01	243
135839081	2013-12-30	2013-12-03	27
136638722	2015-05-29	2015-05-27	2
183697221	2020-08-09	2019-09-20	324
137184551	2013-09-23	2013-09-17	6
138075981	2016-06-09	2016-05-31	9
138258491	2014-07-16	2014-07-10	6
138310471	2017-07-27	2017-07-25	2
185125571	2020-10-13	2020-08-12	62
141511541	2017-10-07	2010-11-11	2522
186602691	2020-12-11	2020-11-10	31
143133681	2013-10-01	2013-08-09	53
241673771	2024-05-11	2024-03-11	61
241738051	2021-02-26	2021-02-02	24
191968551	2021-03-23	2021-03-18	5
241944011	2024-08-01	2024-06-20	42
242168461	2024-07-30	2024-07-29	1
194833641	2021-06-28	2021-06-25	3
246028201	2024-10-30	2024-10-20	10
246291181	2024-09-03	2024-09-02	1
