# Supplementary material for: Sex-specific adverse event profiles of PDE4 inhibitors: a comparative big-data pharmacovigilance study of apremilast, crisaborole, and roflumilast in FAERS (2004–2025)
Source: Front Pharmacol. 2026 Mar 31;17:1761303. doi: 10.3389/fphar.2026.1761303 (PMC13076269; doi:10.3389/fphar.2026.1761303)
Supplement: Supplementary file 4 [file Table4.xlsx]

## Sheet: Summary of Time-to-Onset (TTO) 
Drug	Median TTO (Days)	IQR (Days)
Apremilast	24	7 – 86
Crisaborole	4	1 – 15
Roflumilast	42	14 – 128
