# Supplementary material for: Sex-specific adverse event profiles of PDE4 inhibitors: a comparative big-data pharmacovigilance study of apremilast, crisaborole, and roflumilast in FAERS (2004–2025)
Source: Front Pharmacol. 2026 Mar 31;17:1761303. doi: 10.3389/fphar.2026.1761303 (PMC13076269; doi:10.3389/fphar.2026.1761303)
Supplement: Supplementary file 5 [file Table1.xlsx]

## Sheet: APREMILAST PT
PT	a	b	ac	n	PT_code	hlt_name_en	HLT_code	hlgt_name_en	HLGT_code	soc_name_en	SOC_code	id	pt_name_en	c	d	ROR	RORL	RORU	PRR	PRRL	PRRU	XX	EBGM	EBGM05	α1	β1	α	β	γ11	IC	γ	E_IC	V_IC	IC025	IC975	ROR(95%Cl)	PRR(卡方值)	EBGM(EBGM05)	IC(IC025)	根据ROR算法判断是否为阳性信号(lower limit of 95% CI>1, a≥3)	根据PRR算法判断是否为阳性信号(PRR≥2, χ2≥4, a≥3)	根据MGPS算法判断是否为阳性信号(EBGM05>2)	根据BCPNN算法判断是否为阳性信号(IC025>0)	pvalue	chisq_stat	test_used	Bonferron_P_value
ROSACEA	27	260790	4151	56802480	10039218	SKIN APPENDAGE CONDITIONS	10039219	ROSACEAS	10040798	SKIN AND SUBCUTANEOUS TISSUE DISORDERS	10040785	6212	ROSACEA	4124	56537539	1.42	0.97	2.07	1.42	0.97	2.07	3.32	1.42	0.97	1	1	2	2	1	0.5	2979474.82561601	0.480774812109024	0.0748437703773319	-0.07	1.02792660230013	1.42 ( 0.97 - 2.07 )	1.42 ( 3.32 )	1.42 ( 0.97 )	0.5 ( -0.07 )	否	否	否	否	0.0876044980145861	2.91785037173511	Chi-Square	1
DYSPNOEA	772	260045	519856	56802480	10013968	RESPIRATORY DISORDERS NEC	10006334	BREATHING ABNORMALITIES	10038716	RESPIRATORY, THORACIC AND MEDIASTINAL DISORDERS	10038738	103	DYSPNOEA	519084	56022579	0.32	0.3	0.34	0.32	0.3	0.35	1107.85	0.32	0.3	1	1	2	2	1	-1.63	23796.5045694444	-1.62727	0.00270445993717035	-1.73	-1.52326	0.32 ( 0.3 - 0.34 )	0.32 ( 1107.85 )	0.32 ( 0.3 )	-1.63 ( -1.73 )	否	否	否	否	9.13636230488969e-243	1107.16888404239	Chi-Square	3.56592220759845e-239
ACCIDENT	36	260781	10862	56802480	10000369	INJURIES NEC	10029511	NON-SITE SPECIFIC INJURIES NEC	10022114	INJURY, POISONING AND PROCEDURAL COMPLICATIONS	10022117	24241	ACCIDENT	10826	56530837	0.72	0.52	1	0.72	0.52	1	3.88	0.72	0.52	1	1	2	2	1	-0.47	1138799.54671432	-0.459552	0.056452687354167	-0.93	0.0156430354350408	0.72 ( 0.52 - 1 )	0.72 ( 3.88 )	0.72 ( 0.52 )	-0.47 ( -0.93 )	否	否	否	否	0.0576486298105624	3.60377199491671	Chi-Square	1
DROOLING	4	260813	6158	56802480	10013642	NEUROLOGICAL DISORDERS NEC	10029306	NEUROLOGICAL SIGNS AND SYMPTOMS NEC	10029305	NERVOUS SYSTEM DISORDERS	10029205	17922	DROOLING	6154	56535509	0.14	0.05	0.38	0.14	0.05	0.38	20.94	0.14	0.05	1	1	2	2	1	-2.82	2008569.48789701	-2.54992	0.4166196000353	-3.84	-1.259	0.14 ( 0.05 - 0.38 )	0.14 ( 20.94 )	0.14 ( 0.05 )	-2.82 ( -3.84 )	否	否	否	否	7.40391648631648e-06	20.0859351710143	Chi-Square	0.0288974860460932
INFUSION	1	260816	359	56802480	10060345	THERAPEUTIC PROCEDURES AND SUPPORTIVE CARE NEC	10027700	THERAPEUTIC PROCEDURES NEC	10043413	SURGICAL AND MEDICAL PROCEDURES	10042613	13712	INFUSION	358	56541305	0.61	0.09	4.31	0.61	0.09	4.31	0.26	0.61	0.09	1	1	2	2	1	-0.72	34363276.3221046	-0.407624	1.04647394353184	-2.45	1.63832175449449	0.61 ( 0.09 - 4.31 )	0.61 ( 0.26 )	0.61 ( 0.09 )	-0.72 ( -2.45 )	否	否	否	否	1		Fisher's Exact Test	1
FLUSHING	90	260727	95650	56802480	10016825	VASCULAR DISORDERS NEC	10034638	PERIPHERAL VASCULAR DISORDERS NEC	10047066	VASCULAR DISORDERS	10047065	16396	FLUSHING	95560	56446103	0.2	0.17	0.25	0.2	0.17	0.25	279.39	0.2	0.17	1	1	2	2	1	-2.29	129332.463601611	-2.27421	0.0229018165509507	-2.58	-1.97155	0.2 ( 0.17 - 0.25 )	0.2 ( 279.39 )	0.2 ( 0.17 )	-2.29 ( -2.58 )	否	否	否	否	1.52681913539862e-62	278.58575394491	Chi-Square	5.95917508546081e-59
MUMPS	1	260816	306	56802480	10028257	VIRAL INFECTIOUS DISORDERS	10028268	MUMPS VIRAL INFECTIONS	10047438	INFECTIONS AND INFESTATIONS	10021881	11017	MUMPS	305	56541358	0.71	0.1	5.06	0.71	0.1	5.06	0.12	0.71	0.1	1	1	2	2	1	-0.49	40295698.6187546	-0.268818	1.04747206862499	-2.32	1.77810327038726	0.71 ( 0.1 - 5.06 )	0.71 ( 0.12 )	0.71 ( 0.1 )	-0.49 ( -2.32 )	否	否	否	否	1		Fisher's Exact Test	1
SURGERY	254	260563	49389	56802480	10042609	THERAPEUTIC PROCEDURES AND SUPPORTIVE CARE NEC	10027700	THERAPEUTIC PROCEDURES NEC	10043413	SURGICAL AND MEDICAL PROCEDURES	10042613	1624	SURGERY	49135	56492528	1.12	0.99	1.27	1.12	0.99	1.27	3.29	1.12	0.99	1	1	2	2	1	0.16	250471.339865512	0.162841261024825	0.00821224305282201	-0.02	0.344084115259931	1.12 ( 0.99 - 1.27 )	1.12 ( 3.29 )	1.12 ( 0.99 )	0.16 ( -0.02 )	否	否	否	否	0.0751729010748243	3.16629271680002	Chi-Square	1
DYSTONIA	3	260814	18410	56802480	10013983	MOVEMENT DISORDERS (INCL PARKINSONISM)	10013985	DYSTONIAS	10028037	NERVOUS SYSTEM DISORDERS	10029205	17721	DYSTONIA	18407	56523256	0.04	0.01	0.11	0.04	0.01	0.11	79.03	0.04	0.01	1	1	2	2	1	-4.82	671923.278255264	-4.41848	0.520463157151025	-5.86	-2.97562	0.04 ( 0.01 - 0.11 )	0.04 ( 79.03 )	0.04 ( 0.01 )	-4.82 ( -5.86 )	否	否	否	否	9.99188699087227e-19	78.0607681865895	Chi-Square	3.89983349253745e-15
DELIRIUM	18	260799	31310	56802480	10012218	DELIRIA (INCL CONFUSION)	10012219	DELIRIA	10012221	PSYCHIATRIC DISORDERS	10037175	18461	DELIRIUM	31292	56510371	0.12	0.08	0.2	0.12	0.08	0.2	110.59	0.13	0.08	1	1	2	2	1	-3	395093.720288642	-2.92969	0.109620078460876	-3.59	-2.26751	0.12 ( 0.08 - 0.2 )	0.12 ( 110.59 )	0.13 ( 0.08 )	-3 ( -3.59 )	否	否	否	否	1.1348129203898e-25	109.709072091941	Chi-Square	4.42917482828139e-22
CHLOASMA	3	260814	435	56802480	10008570	PIGMENTATION DISORDERS	10020713	HYPERPIGMENTATION DISORDERS	10035023	SKIN AND SUBCUTANEOUS TISSUE DISORDERS	10040785	19964	CHLOASMA	432	56541231	1.51	0.48	4.69	1.51	0.48	4.69	0.51	1.5	0.48	1	1	2	2	1	0.59	28373347.4219212	0.414092309343586	0.525123903562632	-1.04	1.86340097703675	1.51 ( 0.48 - 4.69 )	1.51 ( 0.51 )	1.5 ( 0.48 )	0.59 ( -1.04 )	否	否	否	否	0.457677118201095		Fisher's Exact Test	1
GLAUCOMA	23	260794	17787	56802480	10018304	GLAUCOMA AND OCULAR HYPERTENSION	10018305	GLAUCOMAS (EXCL CONGENITAL)	10018307	EYE DISORDERS	10015919	15659	GLAUCOMA	17764	56523899	0.28	0.19	0.42	0.28	0.19	0.42	42.36	0.28	0.19	1	1	2	2	1	-1.83	695456.458059234	-1.78444	0.0868485864310461	-2.37	-1.19504	0.28 ( 0.19 - 0.42 )	0.28 ( 42.36 )	0.28 ( 0.19 )	-1.83 ( -2.37 )	否	否	否	否	1.09857637597463e-10	41.6376415063048	Chi-Square	4.28774359542898e-07
ANEURYSM	15	260802	4598	56802480	10002329	ANEURYSMS AND ARTERY DISSECTIONS	10002364	ANEURYSMS AND DISSECTIONS NON-SITE SPECIFIC	10002363	VASCULAR DISORDERS	10047065	23343	ANEURYSM	4583	56537080	0.71	0.43	1.18	0.71	0.43	1.18	1.78	0.71	0.43	1	1	2	2	1	-0.49	2689884.64360897	-0.467088	0.13054600090911	-1.19	0.25553468906048	0.71 ( 0.43 - 1.18 )	0.71 ( 1.78 )	0.71 ( 0.43 )	-0.49 ( -1.19 )	否	否	否	否	0.22082975550535	1.49897101798466	Chi-Square	1
LAZINESS	6	260811	1575	56802480	10051602	MOOD DISORDERS AND DISTURBANCES NEC	10027948	MOOD DISORDERS NEC	10027946	PSYCHIATRIC DISORDERS	10037175	12714	LAZINESS	1569	56540094	0.83	0.37	1.85	0.83	0.37	1.85	0.21	0.83	0.37	1	1	2	2	1	-0.27	7849479.36291729	-0.23467	0.298666961513204	-1.33	0.858338321598092	0.83 ( 0.37 - 1.85 )	0.83 ( 0.21 )	0.83 ( 0.37 )	-0.27 ( -1.33 )	否	否	否	否	0.785028201965903	0.074404764407774	Chi-Square	1
DEMENTIA	38	260779	24852	56802480	10012267	MENTAL IMPAIRMENT DISORDERS	10012268	DEMENTIA (EXCL ALZHEIMER'S TYPE)	10057167	NERVOUS SYSTEM DISORDERS	10029205	18439	DEMENTIA	24814	56516849	0.33	0.24	0.46	0.33	0.24	0.46	51.02	0.33	0.24	1	1	2	2	1	-1.59	497757.99605511	-1.56155	0.0534600522202906	-2.02	-1.09912	0.33 ( 0.24 - 0.46 )	0.33 ( 51.02 )	0.33 ( 0.24 )	-1.59 ( -2.02 )	否	否	否	否	1.28351828850647e-12	50.3542500378574	Chi-Square	5.00957188004075e-09
INJURY	60	260757	67045	56802480	10022116	INJURIES NEC	10029511	NON-SITE SPECIFIC INJURIES NEC	10022114	INJURY, POISONING AND PROCEDURAL COMPLICATIONS	10022117	13527	INJURY	66985	56474678	0.19	0.15	0.25	0.19	0.15	0.25	200.7	0.19	0.15	1	1	2	2	1	-2.36	184511.819884224	-2.34004	0.0341597166133124	-2.71	-1.97039	0.19 ( 0.15 - 0.25 )	0.19 ( 200.7 )	0.19 ( 0.15 )	-2.36 ( -2.71 )	否	否	否	否	2.20766878004516e-45	199.889553098464	Chi-Square	8.61653124851626e-42
DELIVERY	1	260816	710	56802480	10067647	PREGNANCY, LABOUR, DELIVERY AND POSTPARTUM CONDITIONS	10029772	NORMAL PREGNANCY, LABOUR AND DELIVERY	10010273	PREGNANCY, PUERPERIUM AND PERINATAL CONDITIONS	10036585	392	DELIVERY	709	56540954	0.31	0.04	2.17	0.31	0.04	2.17	1.57	0.31	0.04	1	1	2	2	1	-1.7	17399127.2516985	-1.09244	1.04361973778298	-3.14	0.950718672049302	0.31 ( 0.04 - 2.17 )	0.31 ( 1.57 )	0.31 ( 0.04 )	-1.7 ( -3.14 )	否	否	否	否	0.392728490409161		Fisher's Exact Test	1
PYREXIA	496	260321	319553	56802480	10037660	BODY TEMPERATURE CONDITIONS	10016286	FEBRILE DISORDERS	10005908	GENERAL DISORDERS AND ADMINISTRATION SITE CONDITIONS	10018065	7042	PYREXIA	319057	56222606	0.34	0.31	0.37	0.34	0.31	0.37	649.56	0.34	0.31	1	1	2	2	1	-1.56	38712.6416066069	-1.56281	0.00420224869185754	-1.69	-1.43316	0.34 ( 0.31 - 0.37 )	0.34 ( 649.56 )	0.34 ( 0.31 )	-1.56 ( -1.69 )	否	否	否	否	3.88531841088233e-143	648.895002714187	Chi-Square	1.51643977576737e-139
SCIATICA	57	260760	14170	56802480	10039674	SPINAL CORD AND NERVE ROOT DISORDERS	10052772	LUMBAR SPINAL CORD AND NERVE ROOT DISORDERS	10041543	NERVOUS SYSTEM DISORDERS	10029205	6025	SCIATICA	14113	56527550	0.88	0.67	1.14	0.88	0.68	1.14	1	0.88	0.68	1	1	2	2	1	-0.19	872964.467995036	-0.187909	0.0360404174846579	-0.57	0.191776800256288	0.88 ( 0.67 - 1.14 )	0.88 ( 1 )	0.88 ( 0.68 )	-0.19 ( -0.57 )	否	否	否	否	0.347230775364215	0.883551567737225	Chi-Square	1
NEUROSIS	1	260816	416	56802480	10029333	ANXIETY DISORDERS AND SYMPTOMS	10068761	ANXIETY DISORDERS NEC	10002861	PSYCHIATRIC DISORDERS	10037175	10369	NEUROSIS	415	56541248	0.52	0.07	3.72	0.52	0.07	3.72	0.44	0.52	0.07	1	1	2	2	1	-0.93	29666137.8320327	-0.54336	1.04568365370306	-2.59	1.50181398185183	0.52 ( 0.07 - 3.72 )	0.52 ( 0.44 )	0.52 ( 0.07 )	-0.93 ( -2.59 )	否	否	否	否	1		Fisher's Exact Test	1
ILEUS	9	260808	10949	56802480	10021328	GASTROINTESTINAL STENOSIS AND OBSTRUCTION	10018009	GASTROINTESTINAL STENOSIS AND OBSTRUCTION NEC	10018008	GASTROINTESTINAL DISORDERS	10017947	14131	ILEUS	10940	56530723	0.18	0.09	0.34	0.18	0.09	0.34	34.05	0.18	0.09	1	1	2	2	1	-2.48	1129751.55031577	-2.35836	0.208334844809723	-3.27	-1.44549	0.18 ( 0.09 - 0.34 )	0.18 ( 34.05 )	0.18 ( 0.09 )	-2.48 ( -3.27 )	否	否	否	否	8.19590065498746e-09	33.2280663563438	Chi-Square	3.19886002564161e-05
MIGRAINE	1317	259500	85622	56802480	10027599	HEADACHES	10027603	MIGRAINE HEADACHES	10019231	NERVOUS SYSTEM DISORDERS	10029205	733	MIGRAINE	84305	56457358	3.4	3.22	3.59	3.39	3.21	3.58	2184.27	3.35	3.17	1	1	2	2	1	1.74	144479.631360238	1.74152576288373	0.00161136621395489	1.66	1.82180941536554	3.4 ( 3.22 - 3.59 )	3.39 ( 2184.27 )	3.35 ( 3.17 )	1.74 ( 1.66 )	是	是	是	是	0	2181.90716445145	Chi-Square	0
VITILIGO	16	260801	1974	56802480	10047642	PIGMENTATION DISORDERS	10021064	HYPOPIGMENTATION DISORDERS	10035023	SKIN AND SUBCUTANEOUS TISSUE DISORDERS	10040785	2456	VITILIGO	1958	56539705	1.77	1.08	2.9	1.77	1.08	2.9	5.33	1.77	1.08	1	1	2	2	1	0.82	6263685.81061147	0.755680369195674	0.123495199093904	0.05	1.45851804346735	1.77 ( 1.08 - 2.9 )	1.77 ( 5.33 )	1.77 ( 1.08 )	0.82 ( 0.05 )	是	否	否	是	0.0321334118376272	4.5913650968088	Chi-Square	1
POLYP	19	260798	6066	56802480	10061529	GENERAL SYSTEM DISORDERS NEC	10028114	MUCOSAL FINDINGS ABNORMAL	10018073	GENERAL DISORDERS AND ADMINISTRATION SITE CONDITIONS	10018065	8126	POLYP	6047	56535616	0.68	0.43	1.07	0.68	0.43	1.07	2.83	0.68	0.43	1	1	2	2	1	-0.55	2039027.43958425	-0.528953	0.104419382726484	-1.18	0.117326745258553	0.68 ( 0.43 - 1.07 )	0.68 ( 2.83 )	0.68 ( 0.43 )	-0.55 ( -1.18 )	否	否	否	否	0.112637358236603	2.51682230917448	Chi-Square	1
ERYTHEMA	448	260369	193488	56802480	10015150	EPIDERMAL AND DERMAL CONDITIONS	10015151	ERYTHEMAS	10014982	SKIN AND SUBCUTANEOUS TISSUE DISORDERS	10040785	134	ERYTHEMA	193040	56348623	0.5	0.46	0.55	0.5	0.46	0.55	220.09	0.5	0.46	1	1	2	2	1	-0.99	63935.3114438426	-0.986177	0.00465419289080853	-1.12	-0.849733	0.5 ( 0.46 - 0.55 )	0.5 ( 220.09 )	0.5 ( 0.46 )	-0.99 ( -1.12 )	否	否	否	否	1.10838148145763e-49	219.59516283484	Chi-Square	4.32601292212913e-46
CYANOSIS	1	260816	14690	56802480	10011703	VASCULAR DISORDERS NEC	10034638	PERIPHERAL VASCULAR DISORDERS NEC	10047066	VASCULAR DISORDERS	10047065	18684	CYANOSIS	14689	56526974	0.01	0	0.1	0.01	0	0.1	65.79	0.01	0	1	1	2	2	1	-6.08	842065.174321534	-5.09711	1.0408340196811	-7.14	-3.05668	0.01 ( 0 - 0.1 )	0.01 ( 65.79 )	0.01 ( 0 )	-6.08 ( -7.14 )	否	否	否	否	8.29461590203304e-16	64.7988828621558	Chi-Square	3.2373885865635e-12
SEDATION	3	260814	22504	56802480	10039897	NEUROLOGICAL DISORDERS NEC	10013509	DISTURBANCES IN CONSCIOUSNESS NEC	10029305	NERVOUS SYSTEM DISORDERS	10029205	5921	SEDATION	22501	56519162	0.03	0.01	0.09	0.03	0.01	0.09	97.91	0.03	0.01	1	1	2	2	1	-5.11	549690.267760838	-4.70509	0.520442591495804	-6.15	-3.26225	0.03 ( 0.01 - 0.09 )	0.03 ( 97.91 )	0.03 ( 0.01 )	-5.11 ( -6.15 )	否	否	否	否	7.17385567301906e-23	96.9323061280626	Chi-Square	2.79995586917934e-19
EPILEPSY	25	260792	27551	56802480	10015037	SEIZURES (INCL SUBTYPES)	10039912	SEIZURES AND SEIZURE DISORDERS NEC	10039911	NERVOUS SYSTEM DISORDERS	10029205	17153	EPILEPSY	27526	56514137	0.2	0.13	0.29	0.2	0.13	0.29	81.86	0.2	0.13	1	1	2	2	1	-2.34	448997.512919485	-2.29402	0.0801360655343363	-2.86	-1.72786	0.2 ( 0.13 - 0.29 )	0.2 ( 81.86 )	0.2 ( 0.13 )	-2.34 ( -2.86 )	否	否	否	否	2.19417271885576e-19	81.0559451384441	Chi-Square	8.56385612169403e-16
AMNESIA	116	260701	61318	56802480	10001949	MENTAL IMPAIRMENT DISORDERS	10027177	MEMORY LOSS (EXCL DEMENTIA)	10057167	NERVOUS SYSTEM DISORDERS	10029205	371	AMNESIA	61202	56480461	0.41	0.34	0.49	0.41	0.34	0.49	97.9	0.41	0.34	1	1	2	2	1	-1.28	201744.638300652	-1.27203	0.017831291815074	-1.54	-1.00496	0.41 ( 0.34 - 0.49 )	0.41 ( 97.9 )	0.41 ( 0.34 )	-1.28 ( -1.54 )	否	否	否	否	5.93582496254805e-23	97.3073942165904	Chi-Square	2.3167524828825e-19
APHONIA	37	260780	12647	56802480	10002953	RESPIRATORY TRACT SIGNS AND SYMPTOMS	10046313	UPPER RESPIRATORY TRACT SIGNS AND SYMPTOMS	10079101	RESPIRATORY, THORACIC AND MEDIASTINAL DISORDERS	10038738	22885	APHONIA	12610	56529053	0.64	0.46	0.88	0.64	0.46	0.88	7.68	0.64	0.46	1	1	2	2	1	-0.65	978081.868750605	-0.636558	0.0549452989372078	-1.11	-0.167749	0.64 ( 0.46 - 0.88 )	0.64 ( 7.68 )	0.64 ( 0.46 )	-0.65 ( -1.11 )	否	否	否	否	0.00681140405663081	7.32204031415023	Chi-Square	1
FATIGUE	3046	257771	707927	56802480	10016256	GENERAL SYSTEM DISORDERS NEC	10003550	ASTHENIC CONDITIONS	10018073	GENERAL DISORDERS AND ADMINISTRATION SITE CONDITIONS	10018065	354	FATIGUE	704881	55836782	0.94	0.9	0.97	0.94	0.9	0.97	13.09	0.94	0.9	1	1	2	2	1	-0.09	17474.6294481327	-0.0937463	0.000693898265724153	-0.15	-0.0410624	0.94 ( 0.9 - 0.97 )	0.94 ( 13.09 )	0.94 ( 0.9 )	-0.09 ( -0.15 )	否	否	否	否	0.000306421956010208	13.0307246647814	Chi-Square	1
MILIARIA	10	260807	1764	56802480	10027627	SKIN APPENDAGE CONDITIONS	10002982	APOCRINE AND ECCRINE GLAND DISORDERS	10040798	SKIN AND SUBCUTANEOUS TISSUE DISORDERS	10040785	301	MILIARIA	1754	56539909	1.24	0.66	2.3	1.24	0.66	2.3	0.45	1.23	0.66	1	1	2	2	1	0.3	7008940.21300717	0.272885198147371	0.190402479061632	-0.6	1.14558784867991	1.24 ( 0.66 - 2.3 )	1.24 ( 0.45 )	1.23 ( 0.66 )	0.3 ( -0.6 )	否	否	否	否	0.62188677358407	0.243224606219511	Chi-Square	1
COVID-19	855	259962	165317	56802480	10084268	VIRAL INFECTIOUS DISORDERS	10084510	CORONAVIRUS INFECTIONS	10047438	INFECTIONS AND INFESTATIONS	10021881	1982	COVID-19	164462	56377201	1.13	1.05	1.21	1.13	1.05	1.21	12.21	1.13	1.05	1	1	2	2	1	0.17	74830.2028572669	0.171450148095468	0.00245196614879467	0.07	0.270484811699575	1.13 ( 1.05 - 1.21 )	1.13 ( 12.21 )	1.13 ( 1.05 )	0.17 ( 0.07 )	是	否	否	是	0.000508037514893964	12.0859300879435	Chi-Square	1
FRACTURE	34	260783	17424	56802480	10017076	BONE AND JOINT INJURIES	10027677	FRACTURES AND DISLOCATIONS NEC	10005942	INJURY, POISONING AND PROCEDURAL COMPLICATIONS	10022117	16231	FRACTURE	17390	56524273	0.42	0.3	0.59	0.42	0.3	0.59	26.58	0.42	0.3	1	1	2	2	1	-1.23	709944.302780927	-1.21074	0.0595950021068046	-1.7	-0.722499	0.42 ( 0.3 - 0.59 )	0.42 ( 26.58 )	0.42 ( 0.3 )	-1.23 ( -1.7 )	否	否	否	否	3.39748005999271e-07	26.0094627901266	Chi-Square	0.00132603646741515
NOCTURIA	10	260807	11027	56802480	10029446	URINARY TRACT SIGNS AND SYMPTOMS	10046591	URINARY TRACT SIGNS AND SYMPTOMS NEC	10046590	RENAL AND URINARY DISORDERS	10038359	10283	NOCTURIA	11017	56530646	0.2	0.11	0.37	0.2	0.11	0.37	32.76	0.2	0.11	1	1	2	2	1	-2.34	1121760.92455184	-2.2309	0.189411964526684	-3.1	-1.36047	0.2 ( 0.11 - 0.37 )	0.2 ( 32.76 )	0.2 ( 0.11 )	-2.34 ( -3.1 )	否	否	否	否	1.5717664213172e-08	31.9625129229063	Chi-Square	6.13460434240103e-05
MYOSITIS	4	260813	7936	56802480	10028653	MUSCLE DISORDERS	10021992	MUSCLE INFECTIONS AND INFLAMMATIONS	10028302	MUSCULOSKELETAL AND CONNECTIVE TISSUE DISORDERS	10028395	10802	MYOSITIS	7932	56533731	0.11	0.04	0.29	0.11	0.04	0.29	29.02	0.11	0.04	1	1	2	2	1	-3.19	1558621.57943274	-2.90474	0.416543896507033	-4.2	-1.61393	0.11 ( 0.04 - 0.29 )	0.11 ( 29.02 )	0.11 ( 0.04 )	-3.19 ( -4.2 )	否	否	否	否	1.13545008130328e-07	28.128103952828	Chi-Square	0.00044316616673267
NEURITIS	2	260815	1414	56802480	10029240	PERIPHERAL NEUROPATHIES	10034607	PERIPHERAL NEUROPATHIES NEC	10034606	NERVOUS SYSTEM DISORDERS	10029205	10462	NEURITIS	1412	56540251	0.31	0.08	1.23	0.31	0.08	1.23	3.12	0.31	0.08	1	1	2	2	1	-1.7	8742600.33636584	-1.32139	0.695268456985595	-2.99	0.346264543695911	0.31 ( 0.08 - 1.23 )	0.31 ( 3.12 )	0.31 ( 0.08 )	-1.7 ( -2.99 )	否	否	否	否	0.116288257420173	2.46661317181281	Chi-Square	1
SYPHILIS	3	260814	638	56802480	10062120	BACTERIAL INFECTIOUS DISORDERS	10044587	TREPONEMA INFECTIONS	10004018	INFECTIONS AND INFESTATIONS	10021881	4692	SYPHILIS	635	56541028	1.02	0.33	3.18	1.02	0.33	3.18	0	1.02	0.33	1	1	2	2	1	0.03	19359592.2941434	0.0239758368329232	0.523607346360071	-1.42	1.47119019049318	1.02 ( 0.33 - 3.18 )	1.02 ( 0 )	1.02 ( 0.33 )	0.03 ( -1.42 )	否	否	否	否	0.770552912402263		Fisher's Exact Test	1
UVEITIS	20	260797	11981	56802480	10046851	OCULAR INFECTIONS, IRRITATIONS AND INFLAMMATIONS	10022953	IRIS AND UVEAL TRACT INFECTIONS, IRRITATIONS AND INFLAMMATIONS	10021877	EYE DISORDERS	10015919	1199	UVEITIS	11961	56529702	0.36	0.23	0.56	0.36	0.23	0.56	22.39	0.36	0.23	1	1	2	2	1	-1.46	1032446.96010329	-1.41548	0.0992943857654184	-2.05	-0.785264	0.36 ( 0.23 - 0.56 )	0.36 ( 22.39 )	0.36 ( 0.23 )	-1.46 ( -2.05 )	否	否	否	否	3.0959285087056e-06	21.7561684277714	Chi-Square	0.012083408969478
CHOKING	10	260807	17739	56802480	10008589	RESPIRATORY TRACT SIGNS AND SYMPTOMS	10046313	UPPER RESPIRATORY TRACT SIGNS AND SYMPTOMS	10079101	RESPIRATORY, THORACIC AND MEDIASTINAL DISORDERS	10038738	19956	CHOKING	17729	56523934	0.12	0.07	0.23	0.12	0.07	0.23	62.99	0.12	0.07	1	1	2	2	1	-3.03	697338.189174614	-2.90612	0.189340555616535	-3.78	-2.03586	0.12 ( 0.07 - 0.23 )	0.12 ( 62.99 )	0.12 ( 0.07 )	-3.03 ( -3.78 )	否	否	否	否	3.24912082137051e-15	62.1093076073468	Chi-Square	1.26813185658091e-11
ASPHYXIA	1	260816	8014	56802480	10003497	RESPIRATORY DISORDERS NEC	10010268	CONDITIONS ASSOCIATED WITH ABNORMAL GAS EXCHANGE	10038716	RESPIRATORY, THORACIC AND MEDIASTINAL DISORDERS	10038738	192	ASPHYXIA	8013	56533650	0.03	0	0.19	0.03	0	0.19	34.99	0.03	0	1	1	2	2	1	-5.2	1543453.4592586	-4.2404	1.04095202807753	-6.28	-2.19986	0.03 ( 0 - 0.19 )	0.03 ( 34.99 )	0.03 ( 0 )	-5.2 ( -6.28 )	否	否	否	否	5.45597811337177e-09	34.0195971227382	Chi-Square	2.129468257649e-05
BLISTER	197	260620	50794	56802480	10005191	EPIDERMAL AND DERMAL CONDITIONS	10006555	BULLOUS CONDITIONS	10014982	SKIN AND SUBCUTANEOUS TISSUE DISORDERS	10040785	21706	BLISTER	50597	56491066	0.84	0.73	0.97	0.84	0.73	0.97	5.66	0.84	0.73	1	1	2	2	1	-0.24	243543.25181529	-0.242448	0.0105608106170756	-0.45	-0.0369163	0.84 ( 0.73 - 0.97 )	0.84 ( 5.66 )	0.84 ( 0.73 )	-0.24 ( -0.45 )	否	否	否	否	0.0189799764369069	5.50335947997881	Chi-Square	1
APATHY	43	260774	13329	56802480	10002942	MOOD DISORDERS AND DISTURBANCES NEC	10027948	MOOD DISORDERS NEC	10027946	PSYCHIATRIC DISORDERS	10037175	22897	APATHY	13286	56528377	0.7	0.52	0.95	0.7	0.52	0.95	5.44	0.7	0.52	1	1	2	2	1	-0.51	928040.470814528	-0.499571	0.0474678521850099	-0.94	-0.0638287	0.7 ( 0.52 - 0.95 )	0.7 ( 5.44 )	0.7 ( 0.52 )	-0.51 ( -0.94 )	否	否	否	否	0.0233137953097528	5.14497133464129	Chi-Square	1
SCAR	16	260801	15955	56802480	10039580	INJURIES NEC	10027699	SKIN INJURIES NEC	10022114	INJURY, POISONING AND PROCEDURAL COMPLICATIONS	10022117	6058	SCAR	15939	56525724	0.22	0.13	0.36	0.22	0.13	0.36	44.97	0.22	0.13	1	1	2	2	1	-2.19	775305.808219959	-2.12714	0.122571782350421	-2.83	-1.42694	0.22 ( 0.13 - 0.36 )	0.22 ( 44.97 )	0.22 ( 0.13 )	-2.19 ( -2.83 )	否	否	否	否	2.97810870356e-11	44.1912410517198	Chi-Square	1.16235582699947e-07
TENSION	18	260799	5772	56802480	10043268	ANXIETY DISORDERS AND SYMPTOMS	10002869	ANXIETY SYMPTOMS	10002861	PSYCHIATRIC DISORDERS	10037175	4567	TENSION	5754	56535909	0.68	0.43	1.08	0.68	0.43	1.08	2.74	0.68	0.43	1	1	2	2	1	-0.56	2142868.43512171	-0.533835	0.109914140615198	-1.2	0.129230756397381	0.68 ( 0.43 - 1.08 )	0.68 ( 2.74 )	0.68 ( 0.43 )	-0.56 ( -1.2 )	否	否	否	否	0.119183126074807	2.42802299574598	Chi-Square	1
MORPHOEA	3	260814	398	56802480	10027982	CONNECTIVE TISSUE DISORDERS (EXCL CONGENITAL)	10074472	CONNECTIVE TISSUE DISORDERS NEC	10010761	MUSCULOSKELETAL AND CONNECTIVE TISSUE DISORDERS	10028395	11133	MORPHOEA	395	56541268	1.65	0.53	5.13	1.65	0.53	5.13	0.76	1.64	0.53	1	1	2	2	1	0.72	31004459.8394929	0.498140787067712	0.525566586015134	-0.95	1.94806021381547	1.65 ( 0.53 - 5.13 )	1.65 ( 0.76 )	1.64 ( 0.53 )	0.72 ( -0.95 )	否	否	否	否	0.436782359817579		Fisher's Exact Test	1
ECZEMA	117	260700	37553	56802480	10014184	EPIDERMAL AND DERMAL CONDITIONS	10012435	DERMATITIS AND ECZEMA	10014982	SKIN AND SUBCUTANEOUS TISSUE DISORDERS	10040785	17618	ECZEMA	37436	56504227	0.68	0.56	0.81	0.68	0.57	0.81	17.91	0.68	0.57	1	1	2	2	1	-0.56	329413.097831327	-0.555612	0.0177020136744665	-0.82	-0.289514	0.68 ( 0.56 - 0.81 )	0.68 ( 17.91 )	0.68 ( 0.57 )	-0.56 ( -0.82 )	否	否	否	否	2.73858586532514e-05	17.5911588553892	Chi-Square	0.10688700632364
MILIA	1	260816	329	56802480	10027626	SKIN APPENDAGE CONDITIONS	10002982	APOCRINE AND ECCRINE GLAND DISORDERS	10040798	SKIN AND SUBCUTANEOUS TISSUE DISORDERS	10040785	11283	MILIA	328	56541335	0.66	0.09	4.71	0.66	0.09	4.71	0.17	0.66	0.09	1	1	2	2	1	-0.6	37487210.533205	-0.330702	1.04699954288472	-2.38	1.71575835122011	0.66 ( 0.09 - 4.71 )	0.66 ( 0.17 )	0.66 ( 0.09 )	-0.6 ( -2.38 )	否	否	否	否	1		Fisher's Exact Test	1
PAIN	3308	257509	571772	56802480	10033371	GENERAL SYSTEM DISORDERS NEC	10033372	PAIN AND DISCOMFORT NEC	10018073	GENERAL DISORDERS AND ADMINISTRATION SITE CONDITIONS	10018065	79	PAIN	568464	55973199	1.26	1.22	1.31	1.26	1.22	1.31	180.12	1.26	1.22	1	1	2	2	1	0.33	21635.8230905581	0.333313966787327	0.000640512848020612	0.28	0.383930677388495	1.26 ( 1.22 - 1.31 )	1.26 ( 180.12 )	1.26 ( 1.22 )	0.33 ( 0.28 )	是	否	否	是	5.20709833135307e-41	179.857216663056	Chi-Square	2.0323304787271e-37
DIPLOPIA	27	260790	23771	56802480	10013036	VISION DISORDERS	10047541	VISUAL DISORDERS NEC	10047518	EYE DISORDERS	10015919	18068	DIPLOPIA	23744	56517919	0.25	0.17	0.36	0.25	0.17	0.36	62.14	0.25	0.17	1	1	2	2	1	-2.02	520392.877164633	-1.97601	0.074430031215177	-2.52	-1.43037	0.25 ( 0.17 - 0.36 )	0.25 ( 62.14 )	0.25 ( 0.17 )	-2.02 ( -2.52 )	否	否	否	否	4.695746827346e-15	61.3841534891318	Chi-Square	1.83274998671314e-11
SNORING	2	260815	3528	56802480	10041235	RESPIRATORY TRACT SIGNS AND SYMPTOMS	10046313	UPPER RESPIRATORY TRACT SIGNS AND SYMPTOMS	10079101	RESPIRATORY, THORACIC AND MEDIASTINAL DISORDERS	10038738	5440	SNORING	3526	56538137	0.12	0.03	0.49	0.12	0.03	0.49	12.5	0.12	0.03	1	1	2	2	1	-3.02	3505463.15555615	-2.51971	0.694387311202399	-4.19	-0.85311	0.12 ( 0.03 - 0.49 )	0.12 ( 12.5 )	0.12 ( 0.03 )	-3.02 ( -4.19 )	否	否	否	否	0.0006457233926119	11.6393160957751	Chi-Square	1
ANOSMIA	19	260798	13379	56802480	10002653	CRANIAL NERVE DISORDERS (EXCL NEOPLASMS)	10030281	OLFACTORY NERVE DISORDERS	10011305	NERVOUS SYSTEM DISORDERS	10029205	23202	ANOSMIA	13360	56528303	0.31	0.2	0.48	0.31	0.2	0.48	29.45	0.31	0.2	1	1	2	2	1	-1.69	924572.457096985	-1.64239	0.104231876283161	-2.29	-0.99669	0.31 ( 0.2 - 0.48 )	0.31 ( 29.45 )	0.31 ( 0.2 )	-1.69 ( -2.29 )	否	否	否	否	8.19145903945916e-08	28.7602651084045	Chi-Square	0.000319712646310091
AGEUSIA	51	260766	23088	56802480	10001480	NEUROLOGICAL DISORDERS NEC	10040021	SENSORY ABNORMALITIES NEC	10029305	NERVOUS SYSTEM DISORDERS	10029205	23780	AGEUSIA	23037	56518626	0.48	0.36	0.63	0.48	0.36	0.63	28.69	0.48	0.37	1	1	2	2	1	-1.06	535786.715577013	-1.04126	0.0401243419119538	-1.44	-0.640635	0.48 ( 0.36 - 0.63 )	0.48 ( 28.69 )	0.48 ( 0.37 )	-1.06 ( -1.44 )	否	否	否	否	1.11049121645387e-07	28.1711222083117	Chi-Square	0.000433424721781945
ILLNESS	394	260423	79004	56802480	10080284	GENERAL SYSTEM DISORDERS NEC	10018072	GENERAL SIGNS AND SYMPTOMS NEC	10018073	GENERAL DISORDERS AND ADMINISTRATION SITE CONDITIONS	10018065	14111	ILLNESS	78610	56463053	1.09	0.98	1.2	1.09	0.98	1.2	2.71	1.09	0.98	1	1	2	2	1	0.12	156582.234997249	0.118847800360621	0.00530350357437983	-0.03	0.264498115490796	1.09 ( 0.98 - 1.2 )	1.09 ( 2.71 )	1.09 ( 0.98 )	0.12 ( -0.03 )	否	否	否	否	0.105471322933916	2.62079896320151	Chi-Square	1
SHOCK	1	260816	20528	56802480	10040560	DECREASED AND NONSPECIFIC BLOOD PRESSURE DISORDERS AND SHOCK	10009193	CIRCULATORY COLLAPSE AND SHOCK	10011954	VASCULAR DISORDERS	10047065	5739	SHOCK	20527	56521136	0.01	0	0.07	0.01	0	0.07	92.73	0.01	0	1	1	2	2	1	-6.56	602600.198546332	-5.57383	1.0407937297576	-7.61	-3.53345	0.01 ( 0 - 0.07 )	0.01 ( 92.73 )	0.01 ( 0 )	-6.56 ( -7.61 )	否	否	否	否	9.90745419377026e-22	91.7354403951561	Chi-Square	3.86687937182853e-18
ANURIA	4	260813	8148	56802480	10002847	RENAL DISORDERS (EXCL NEPHROPATHIES)	10038443	RENAL FAILURE AND IMPAIRMENT	10038430	RENAL AND URINARY DISORDERS	10038359	22960	ANURIA	8144	56533519	0.11	0.04	0.28	0.11	0.04	0.28	29.98	0.11	0.04	1	1	2	2	1	-3.23	1518073.31892964	-2.94176	0.416537074280639	-4.23	-1.65097	0.11 ( 0.04 - 0.28 )	0.11 ( 29.98 )	0.11 ( 0.04 )	-3.23 ( -4.23 )	否	否	否	否	6.90306343604458e-08	29.0917410821838	Chi-Square	0.00026942656590882
LYMPHOMA	53	260764	14362	56802480	10025310	LYMPHOMAS NEC	10025324	LYMPHOMAS UNSPECIFIED NEC	10025323	NEOPLASMS BENIGN, MALIGNANT AND UNSPECIFIED (INCL CYSTS AND POLYPS)	10029104	12160	LYMPHOMA	14309	56527354	0.8	0.61	1.05	0.8	0.61	1.05	2.55	0.8	0.61	1	1	2	2	1	-0.32	861294.957596439	-0.310127	0.0386966519821939	-0.7	0.0833027037412187	0.8 ( 0.61 - 1.05 )	0.8 ( 2.55 )	0.8 ( 0.61 )	-0.32 ( -0.7 )	否	否	否	否	0.124473395317895	2.36011020720108	Chi-Square	1
FIBROSIS	1	260816	2863	56802480	10016642	TISSUE DISORDERS NEC	10016654	FIBROSIS NEC	10007867	GENERAL DISORDERS AND ADMINISTRATION SITE CONDITIONS	10018065	16476	FIBROSIS	2862	56538801	0.08	0.01	0.54	0.08	0.01	0.54	11.27	0.08	0.01	1	1	2	2	1	-3.72	4319406.24160533	-2.82278	1.0414190812642	-4.86	-0.781785	0.08 ( 0.01 - 0.54 )	0.08 ( 11.27 )	0.08 ( 0.01 )	-3.72 ( -4.86 )	否	否	否	否	0.00128415914813477	10.3651579083518	Chi-Square	1
SCRATCH	26	260791	8857	56802480	10039737	INJURIES NEC	10027699	SKIN INJURIES NEC	10022114	INJURY, POISONING AND PROCEDURAL COMPLICATIONS	10022117	5988	SCRATCH	8831	56532832	0.64	0.43	0.94	0.64	0.43	0.94	5.32	0.64	0.44	1	1	2	2	1	-0.65	1396565.75705099	-0.626153	0.0773305803525087	-1.18	-0.0699851	0.64 ( 0.43 - 0.94 )	0.64 ( 5.32 )	0.64 ( 0.44 )	-0.65 ( -1.18 )	否	否	否	否	0.0259469655560291	4.95954954199442	Chi-Square	1
INSOMNIA	1828	258989	247830	56802480	10022437	SLEEP DISORDERS AND DISTURBANCES	10013510	DISTURBANCES IN INITIATING AND MAINTAINING SLEEP	10040991	PSYCHIATRIC DISORDERS	10037175	1016	INSOMNIA	246002	56295661	1.62	1.54	1.69	1.61	1.54	1.69	422.22	1.61	1.53	1	1	2	2	1	0.68	49916.1907749945	0.683341761446433	0.00115425053060581	0.62	0.751290286981747	1.62 ( 1.54 - 1.69 )	1.61 ( 422.22 )	1.61 ( 1.53 )	0.68 ( 0.62 )	是	否	否	是	1.08992857406153e-93	421.608227812189	Chi-Square	4.25399122456215e-90
HYPOSMIA	6	260811	1294	56802480	10050515	CRANIAL NERVE DISORDERS (EXCL NEOPLASMS)	10030281	OLFACTORY NERVE DISORDERS	10011305	NERVOUS SYSTEM DISORDERS	10029205	14237	HYPOSMIA	1288	56540375	1.01	0.45	2.25	1.01	0.45	2.25	0	1.01	0.45	1	1	2	2	1	0.01	9552725.46405996	0.011129583491482	0.298953531589854	-1.08	1.10466244827398	1.01 ( 0.45 - 2.25 )	1.01 ( 0 )	1.01 ( 0.45 )	0.01 ( -1.08 )	否	否	否	否	0.99999999991393	1.16364123361965e-20	Chi-Square	1
RETCHING	135	260682	19354	56802480	10038776	GASTROINTESTINAL SIGNS AND SYMPTOMS	10028817	NAUSEA AND VOMITING SYMPTOMS	10018012	GASTROINTESTINAL DISORDERS	10017947	6465	RETCHING	19219	56522444	1.52	1.29	1.8	1.52	1.29	1.8	24.07	1.52	1.28	1	1	2	2	1	0.6	639151.613327701	0.597668116237604	0.0154195905561815	0.35	0.846019404184185	1.52 ( 1.29 - 1.8 )	1.52 ( 24.07 )	1.52 ( 1.28 )	0.6 ( 0.35 )	是	否	否	是	1.21781028241848e-06	23.5488683774324	Chi-Square	0.00475311353227933
BRUXISM	11	260806	4997	56802480	10006514	CHANGES IN PHYSICAL ACTIVITY	10042007	STEREOTYPIES AND AUTOMATISMS	10008401	PSYCHIATRIC DISORDERS	10037175	20865	BRUXISM	4986	56536677	0.48	0.26	0.86	0.48	0.26	0.86	6.25	0.48	0.27	1	1	2	2	1	-1.06	2475145.95357296	-0.99694	0.173871724284511	-1.83	-0.162981	0.48 ( 0.26 - 0.86 )	0.48 ( 6.25 )	0.48 ( 0.27 )	-1.06 ( -1.83 )	否	否	否	否	0.0166279931762685	5.7352191395113	Chi-Square	1
MEASLES	2	260815	478	56802480	10027011	VIRAL INFECTIOUS DISORDERS	10039289	RUBEOLA VIRAL INFECTIONS	10047438	INFECTIONS AND INFESTATIONS	10021881	11777	MEASLES	476	56541187	0.91	0.23	3.65	0.91	0.23	3.65	0.02	0.91	0.23	1	1	2	2	1	-0.13	25826261.9539826	-0.0928424	0.698142771502929	-1.76	1.57825640983569	0.91 ( 0.23 - 3.65 )	0.91 ( 0.02 )	0.91 ( 0.23 )	-0.13 ( -1.76 )	否	否	否	否	1		Fisher's Exact Test	1
FISTULA	5	260812	10336	56802480	10016717	MUSCULOSKELETAL AND CONNECTIVE TISSUE DISORDERS NEC	10041288	SOFT TISSUE DISORDERS NEC	10028393	MUSCULOSKELETAL AND CONNECTIVE TISSUE DISORDERS	10028395	16448	FISTULA	10331	56531332	0.1	0.04	0.25	0.1	0.04	0.25	38.17	0.11	0.04	1	1	2	2	1	-3.25	1196747.55499252	-3.01388	0.347104046528168	-4.19	-1.83557	0.1 ( 0.04 - 0.25 )	0.1 ( 38.17 )	0.11 ( 0.04 )	-3.25 ( -4.19 )	否	否	否	否	1.02614158388734e-09	37.2745666355471	Chi-Square	4.00503060191229e-06
SARCOMA	3	260814	1058	56802480	10039491	SOFT TISSUE NEOPLASMS MALIGNANT AND UNSPECIFIED	10041298	SOFT TISSUE SARCOMAS HISTOLOGY UNSPECIFIED	10072990	NEOPLASMS BENIGN, MALIGNANT AND UNSPECIFIED (INCL CYSTS AND POLYPS)	10029104	6112	SARCOMA	1055	56540608	0.62	0.2	1.91	0.62	0.2	1.91	0.71	0.62	0.2	1	1	2	2	1	-0.7	11681567.0216786	-0.551534	0.522315523903346	-2	0.893893855229948	0.62 ( 0.2 - 1.91 )	0.62 ( 0.71 )	0.62 ( 0.2 )	-0.7 ( -2 )	否	否	否	否	0.643971630046593		Fisher's Exact Test	1
ANGER	138	260679	31977	56802480	10002368	MOOD DISORDERS AND DISTURBANCES NEC	10014556	EMOTIONAL AND MOOD DISTURBANCES NEC	10027946	PSYCHIATRIC DISORDERS	10037175	23333	ANGER	31839	56509824	0.94	0.79	1.11	0.94	0.79	1.11	0.53	0.94	0.8	1	1	2	2	1	-0.09	386852.819937384	-0.0888764	0.0150468353061198	-0.33	0.156454683251517	0.94 ( 0.79 - 1.11 )	0.94 ( 0.53 )	0.94 ( 0.8 )	-0.09 ( -0.33 )	否	否	否	否	0.490828569870328	0.474709389410198	Chi-Square	1
LISTLESS	7	260810	3059	56802480	10024642	MOOD DISORDERS AND DISTURBANCES NEC	10027948	MOOD DISORDERS NEC	10027946	PSYCHIATRIC DISORDERS	10037175	12435	LISTLESS	3052	56538611	0.5	0.24	1.04	0.5	0.24	1.04	3.55	0.5	0.24	1	1	2	2	1	-1	4042738.39083584	-0.911739	0.260859176945609	-1.93	0.109748360164555	0.5 ( 0.24 - 1.04 )	0.5 ( 3.55 )	0.5 ( 0.24 )	-1 ( -1.93 )	否	否	否	否	0.0800035475602955	3.0648296504002	Chi-Square	1
CYST	48	260769	11517	56802480	10011732	TISSUE DISORDERS NEC	10057175	MASS CONDITIONS NEC	10007867	GENERAL DISORDERS AND ADMINISTRATION SITE CONDITIONS	10018065	18662	CYST	11469	56530194	0.91	0.68	1.2	0.91	0.68	1.2	0.45	0.91	0.68	1	1	2	2	1	-0.14	1074038.85014392	-0.13715	0.0426654939175361	-0.55	0.27596232525108	0.91 ( 0.68 - 1.2 )	0.91 ( 0.45 )	0.91 ( 0.68 )	-0.14 ( -0.55 )	否	否	否	否	0.545819634414587	0.364859622943352	Chi-Square	1
MALARIA	1	260816	691	56802480	10025487	PROTOZOAL INFECTIOUS DISORDERS	10035499	PLASMODIA INFECTIONS	10037072	INFECTIONS AND INFESTATIONS	10021881	12052	MALARIA	690	56540973	0.31	0.04	2.23	0.31	0.04	2.23	1.49	0.32	0.04	1	1	2	2	1	-1.67	17876848.953696	-1.06262	1.04370011416073	-3.11	0.980616344076841	0.31 ( 0.04 - 2.23 )	0.31 ( 1.49 )	0.32 ( 0.04 )	-1.67 ( -3.11 )	否	否	否	否	0.388339978554482		Fisher's Exact Test	1
ACNE	104	260713	71727	56802480	10000496	SKIN APPENDAGE CONDITIONS	10000497	ACNES	10040798	SKIN AND SUBCUTANEOUS TISSUE DISORDERS	10040785	982	ACNE	71623	56470040	0.31	0.26	0.38	0.31	0.26	0.38	155.09	0.32	0.26	1	1	2	2	1	-1.66	172467.92711295	-1.65361	0.0198594492423349	-1.94	-1.37176	0.31 ( 0.26 - 0.38 )	0.31 ( 155.09 )	0.32 ( 0.26 )	-1.66 ( -1.94 )	否	否	否	否	1.88832087965288e-35	154.405664877911	Chi-Square	7.37011639328519e-32
RHINITIS	22	260795	7396	56802480	10039083	INFECTIONS - PATHOGEN UNSPECIFIED	10046309	UPPER RESPIRATORY TRACT INFECTIONS	10021879	INFECTIONS AND INFESTATIONS	10021881	6283	RHINITIS	7374	56534289	0.65	0.43	0.98	0.65	0.43	0.98	4.23	0.65	0.43	1	1	2	2	1	-0.63	1672404.95822058	-0.604259	0.090783553400693	-1.21	-0.00165285	0.65 ( 0.43 - 0.98 )	0.65 ( 4.23 )	0.65 ( 0.43 )	-0.63 ( -1.21 )	否	否	否	否	0.0487049748872729	3.88549252510061	Chi-Square	1
EYE PAIN	51	260766	47919	56802480	10015958	EYE DISORDERS NEC	10030032	OCULAR DISORDERS NEC	10015917	EYE DISORDERS	10015919	16806	EYE PAIN	47868	56493795	0.23	0.18	0.3	0.23	0.18	0.3	130.56	0.23	0.18	1	1	2	2	1	-2.11	258154.830466562	-2.08768	0.0400776304972294	-2.49	-1.68729	0.23 ( 0.18 - 0.3 )	0.23 ( 130.56 )	0.23 ( 0.18 )	-2.11 ( -2.49 )	否	否	否	否	4.56357533938047e-30	129.78629706536	Chi-Square	1.7811634549602e-26
ACIDOSIS	1	260816	7102	56802480	10000486	ACID-BASE DISORDERS	10027739	MIXED ACID-BASE DISORDERS	10000485	METABOLISM AND NUTRITION DISORDERS	10027433	24209	ACIDOSIS	7101	56534562	0.03	0	0.22	0.03	0	0.22	30.79	0.03	0	1	1	2	2	1	-5.03	1741627.4075683	-4.07102	1.04098537078993	-6.11	-2.03044	0.03 ( 0 - 0.22 )	0.03 ( 30.79 )	0.03 ( 0 )	-5.03 ( -6.11 )	否	否	否	否	4.74194881112722e-08	29.8195	Chi-Square	0.000185078262098295
CHILLS	228	260589	108696	56802480	10008531	GENERAL SYSTEM DISORDERS NEC	10068759	FEELINGS AND SENSATIONS NEC	10018073	GENERAL DISORDERS AND ADMINISTRATION SITE CONDITIONS	10018065	19975	CHILLS	108468	56433195	0.46	0.4	0.52	0.46	0.4	0.52	148.21	0.46	0.4	1	1	2	2	1	-1.13	113809.759937787	-1.12687	0.00911596601744542	-1.32	-0.935915	0.46 ( 0.4 - 0.52 )	0.46 ( 148.21 )	0.46 ( 0.4 )	-1.13 ( -1.32 )	否	否	否	否	5.60893070951942e-34	147.66720034766	Chi-Square	2.18916565592543e-30
MUTISM	1	260816	1328	56802480	10028403	COMMUNICATION DISORDERS AND DISTURBANCES	10010119	COMMUNICATIONS DISORDERS	10010118	PSYCHIATRIC DISORDERS	10037175	10945	MUTISM	1327	56540336	0.16	0.02	1.16	0.16	0.02	1.16	4.28	0.16	0.02	1	1	2	2	1	-2.61	9308336.7012473	-1.82829	1.04225846673937	-3.87	0.213530178091122	0.16 ( 0.02 - 1.16 )	0.16 ( 4.28 )	0.16 ( 0.02 )	-2.61 ( -3.87 )	否	否	否	否	0.0620107651098373	3.48277246903034	Chi-Square	1
PAPULE	64	260753	6133	56802480	10033733	EPIDERMAL AND DERMAL CONDITIONS	10012424	DERMAL AND EPIDERMAL CONDITIONS NEC	10014982	SKIN AND SUBCUTANEOUS TISSUE DISORDERS	10040785	9254	PAPULE	6069	56535594	2.29	1.79	2.93	2.29	1.79	2.92	45.83	2.27	1.78	1	1	2	2	1	1.18	2016755.70198201	1.15618801507056	0.0323682489398932	0.8	1.51601157705556	2.29 ( 1.79 - 2.93 )	2.29 ( 45.83 )	2.27 ( 1.78 )	1.18 ( 0.8 )	是	是	否	是	2.46968037318632e-11	44.5577177572925	Chi-Square	9.63916249654621e-08
MASTITIS	3	260814	1855	56802480	10026883	INFECTIONS - PATHOGEN UNSPECIFIED	10006261	BREAST INFECTIONS	10021879	INFECTIONS AND INFESTATIONS	10021881	208	MASTITIS	1852	56539811	0.35	0.11	1.09	0.35	0.11	1.09	3.59	0.35	0.11	1	1	2	2	1	-1.51	6665290.66592546	-1.25128	0.521471538365649	-2.7	0.19297525300223	0.35 ( 0.11 - 1.09 )	0.35 ( 3.59 )	0.35 ( 0.11 )	-1.51 ( -2.7 )	否	否	否	否	0.0848505577251154	2.96945267139241	Chi-Square	1
AVERSION	1	260816	255	56802480	10063659	PERSONALITY DISORDERS AND DISTURBANCES IN BEHAVIOUR	10004209	BEHAVIOUR AND SOCIALISATION DISTURBANCES	10034726	PSYCHIATRIC DISORDERS	10037175	22374	AVERSION	254	56541409	0.85	0.12	6.08	0.85	0.12	6.08	0.03	0.85	0.12	1	1	2	2	1	-0.23	48323357.3279596	-0.121325	1.0488227151174	-2.17	1.92691622332803	0.85 ( 0.12 - 6.08 )	0.85 ( 0.03 )	0.85 ( 0.12 )	-0.23 ( -2.17 )	否	否	否	否	1		Fisher's Exact Test	1
SEIZURE	150	260667	159122	56802480	10039906	SEIZURES (INCL SUBTYPES)	10039912	SEIZURES AND SEIZURE DISORDERS NEC	10039911	NERVOUS SYSTEM DISORDERS	10029205	28	SEIZURE	158972	56382691	0.2	0.17	0.24	0.2	0.17	0.24	464.86	0.21	0.17	1	1	2	2	1	-2.28	77743.5033022106	-2.27658	0.0138048508279536	-2.51	-2.0416	0.2 ( 0.17 - 0.24 )	0.2 ( 464.86 )	0.21 ( 0.17 )	-2.28 ( -2.51 )	否	否	否	否	6.29254663819798e-103	464.057918531293	Chi-Square	2.45598095288867e-99
LEPROSY	2	260815	193	56802480	10024229	MYCOBACTERIAL INFECTIOUS DISORDERS	10024230	LEPROUS INFECTIONS	10028440	INFECTIONS AND INFESTATIONS	10021881	12645	LEPROSY	191	56541472	2.27	0.56	9.14	2.27	0.56	9.14	1.41	2.26	0.56	1	1	2	2	1	1.17	63766904.5152457	0.665978636348128	0.704526250090803	-1.01	2.34469987597167	2.27 ( 0.56 - 9.14 )	2.27 ( 1.41 )	2.26 ( 0.56 )	1.17 ( -1.01 )	否	否	否	否	0.222371180737569		Fisher's Exact Test	1
PAROSMIA	40	260777	6911	56802480	10034018	CRANIAL NERVE DISORDERS (EXCL NEOPLASMS)	10030281	OLFACTORY NERVE DISORDERS	10011305	NERVOUS SYSTEM DISORDERS	10029205	9108	PAROSMIA	6871	56534792	1.26	0.92	1.72	1.26	0.92	1.72	2.16	1.26	0.92	1	1	2	2	1	0.33	1789753.97510961	0.324675736367318	0.0510740915614826	-0.13	0.776667291870218	1.26 ( 0.92 - 1.72 )	1.26 ( 2.16 )	1.26 ( 0.92 )	0.33 ( -0.13 )	否	否	否	否	0.166949226603853	1.91012632812242	Chi-Square	1
OBESITY	34	260783	14594	56802480	10029883	APPETITE AND GENERAL NUTRITIONAL DISORDERS	10018067	GENERAL NUTRITIONAL DISORDERS NEC	10003018	METABOLISM AND NUTRITION DISORDERS	10027433	10137	OBESITY	14560	56527103	0.51	0.36	0.71	0.51	0.36	0.71	16.34	0.51	0.36	1	1	2	2	1	-0.98	847603.938058079	-0.958506	0.0596181632657187	-1.45	-0.470169	0.51 ( 0.36 - 0.71 )	0.51 ( 16.34 )	0.51 ( 0.36 )	-0.98 ( -1.45 )	否	否	否	否	6.85853938293922e-05	15.8494796348963	Chi-Square	0.267688792116118
BIOPSY	3	260814	836	56802480	10004720	INVESTIGATIONS, IMAGING AND HISTOPATHOLOGY PROCEDURES NEC	10020126	HISTOPATHOLOGY PROCEDURES NEC	10022893	INVESTIGATIONS	10022891	21980	BIOPSY	833	56540830	0.78	0.25	2.43	0.78	0.25	2.43	0.18	0.78	0.25	1	1	2	2	1	-0.36	14779903.7944536	-0.275968	0.522836817027385	-1.72	1.17018140719914	0.78 ( 0.25 - 2.43 )	0.78 ( 0.18 )	0.78 ( 0.25 )	-0.36 ( -1.72 )	否	否	否	否	1		Fisher's Exact Test	1
DANDRUFF	17	260800	1980	56802480	10011859	EPIDERMAL AND DERMAL CONDITIONS	10039513	SCALY CONDITIONS	10014982	SKIN AND SUBCUTANEOUS TISSUE DISORDERS	10040785	18556	DANDRUFF	1963	56539700	1.88	1.16	3.03	1.88	1.16	3.03	6.91	1.87	1.16	1	1	2	2	1	0.9	6244714.5259756	0.834200352869339	0.116690147880131	0.15	1.51739914642838	1.88 ( 1.16 - 3.03 )	1.88 ( 6.91 )	1.87 ( 1.16 )	0.9 ( 0.15 )	是	否	否	是	0.013787133469412	6.06519751385537	Chi-Square	1
PUSTULE	6	260811	1846	56802480	10037578	INFECTIONS - PATHOGEN UNSPECIFIED	10040786	SKIN STRUCTURES AND SOFT TISSUE INFECTIONS	10021879	INFECTIONS AND INFESTATIONS	10021881	7077	PUSTULE	1840	56539823	0.71	0.32	1.58	0.71	0.32	1.58	0.73	0.71	0.32	1	1	2	2	1	-0.5	6697769.07198574	-0.437655	0.298473186958234	-1.53	0.65499920437095	0.71 ( 0.32 - 1.58 )	0.71 ( 0.73 )	0.71 ( 0.32 )	-0.5 ( -1.53 )	否	否	否	否	0.496281969220816	0.462878063543641	Chi-Square	1
OSTEOMA	1	260816	171	56802480	10031249	SKELETAL NEOPLASMS BENIGN	10005997	BONE NEOPLASMS BENIGN (EXCL CYSTS)	10040776	NEOPLASMS BENIGN, MALIGNANT AND UNSPECIFIED (INCL CYSTS AND POLYPS)	10029104	9613	OSTEOMA	170	56541493	1.28	0.18	9.11	1.28	0.18	9.11	0.06	1.27	0.18	1	1	2	2	1	0.35	71923136.4881259	0.160228662210269	1.05279335535785	-1.89	2.21234304046295	1.28 ( 0.18 - 9.11 )	1.28 ( 0.06 )	1.27 ( 0.18 )	0.35 ( -1.89 )	否	否	否	否	0.544783050142232		Fisher's Exact Test	1
FURUNCLE	46	260771	7436	56802480	10017553	BACTERIAL INFECTIOUS DISORDERS	10041925	STAPHYLOCOCCAL INFECTIONS	10004018	INFECTIONS AND INFESTATIONS	10021881	432	FURUNCLE	7390	56534273	1.35	1.01	1.8	1.35	1.01	1.8	4.14	1.35	1.01	1	1	2	2	1	0.43	1663409.90667711	0.419209311255298	0.0445721836610116	0	0.841451818168146	1.35 ( 1.01 - 1.8 )	1.35 ( 4.14 )	1.35 ( 1.01 )	0.43 ( 0 )	是	否	否	否	0.0513991161432584	3.79522006745962	Chi-Square	1
FEAR	11	260806	25858	56802480	10016275	ANXIETY DISORDERS AND SYMPTOMS	10068299	FEAR SYMPTOMS AND PHOBIC DISORDERS (INCL SOCIAL PHOBIA)	10002861	PSYCHIATRIC DISORDERS	10037175	16594	FEAR	25847	56515816	0.09	0.05	0.17	0.09	0.05	0.17	98.25	0.09	0.05	1	1	2	2	1	-3.43	478393.575774688	-3.31875	0.17353577174408	-4.15	-2.4856	0.09 ( 0.05 - 0.17 )	0.09 ( 98.25 )	0.09 ( 0.05 )	-3.43 ( -4.15 )	否	否	否	否	5.85145900877251e-23	97.3357386398574	Chi-Square	2.28382445112391e-19
AKINESIA	1	260816	1901	56802480	10001541	MOVEMENT DISORDERS (INCL PARKINSONISM)	10013929	DYSKINESIAS AND MOVEMENT DISORDERS NEC	10028037	NERVOUS SYSTEM DISORDERS	10029205	23745	AKINESIA	1900	56539763	0.11	0.02	0.81	0.11	0.02	0.81	6.88	0.11	0.02	1	1	2	2	1	-3.13	6504090.1556034	-2.28294	1.04178665349899	-4.32	-0.241577	0.11 ( 0.02 - 0.81 )	0.11 ( 6.88 )	0.11 ( 0.02 )	-3.13 ( -4.32 )	否	否	否	否	0.0141903366254752	6.01430866689457	Chi-Square	1
AMMONIA	1	260816	44	56802480	10050287	HEPATOBILIARY INVESTIGATIONS	10087057	HEPATOBILIARY FUNCTION DIAGNOSTIC PROCEDURES	10019809	INVESTIGATIONS	10022891	23539	AMMONIA	43	56541620	5.04	0.69	36.61	5.04	0.69	36.61	3.17	4.95	0.68	1	1	2	2	1	2.31	274906210.576837	0.729022689637113	1.08694503117277	-1.36	2.81415580881466	5.04 ( 0.69 - 36.61 )	5.04 ( 3.17 )	4.95 ( 0.68 )	2.31 ( -1.36 )	否	否	否	否	0.183311761169462		Fisher's Exact Test	1
PLEURISY	10	260807	5662	56802480	10035618	PLEURAL DISORDERS	10035602	PLEURAL INFECTIONS AND INFLAMMATIONS	10035597	RESPIRATORY, THORACIC AND MEDIASTINAL DISORDERS	10038738	8267	PLEURISY	5652	56536011	0.38	0.21	0.71	0.38	0.21	0.71	9.89	0.38	0.21	1	1	2	2	1	-1.38	2184492.22602113	-1.29559	0.189590768511345	-2.17	-0.424754	0.38 ( 0.21 - 0.71 )	0.38 ( 9.89 )	0.38 ( 0.21 )	-1.38 ( -2.17 )	否	否	否	否	0.00231394087572524	9.28217833204129	Chi-Square	1
GAMBLING	1	260816	1115	56802480	10017655	LIFESTYLE ISSUES	10070967	SOCIAL ISSUES NEC	10024450	SOCIAL CIRCUMSTANCES	10041244	16073	GAMBLING	1114	56540549	0.19	0.03	1.38	0.19	0.03	1.38	3.33	0.2	0.03	1	1	2	2	1	-2.36	11084927.8458402	-1.61454	1.04255737732384	-3.66	0.427569360155823	0.19 ( 0.03 - 1.38 )	0.19 ( 3.33 )	0.2 ( 0.03 )	-2.36 ( -3.66 )	否	否	否	否	0.108837324620366	2.57102304939456	Chi-Square	1
PRURITUS	2387	258430	348269	56802480	10037087	EPIDERMAL AND DERMAL CONDITIONS	10049293	PRURITUS NEC	10014982	SKIN AND SUBCUTANEOUS TISSUE DISORDERS	10040785	13	PRURITUS	345882	56195781	1.5	1.44	1.56	1.5	1.44	1.56	392.37	1.49	1.43	1	1	2	2	1	0.58	35520.6577539198	0.577605326638422	0.000885441598396981	0.52	0.637118068077445	1.5 ( 1.44 - 1.56 )	1.5 ( 392.37 )	1.49 ( 1.43 )	0.58 ( 0.52 )	是	否	否	是	3.23675058494694e-87	391.873074101199	Chi-Square	1.26330375330479e-83
PALLOR	14	260803	25479	56802480	10033546	VASCULAR DISORDERS NEC	10057188	SITE SPECIFIC VASCULAR DISORDERS NEC	10047066	VASCULAR DISORDERS	10047065	9390	PALLOR	25465	56516198	0.12	0.07	0.2	0.12	0.07	0.2	91.13	0.12	0.07	1	1	2	2	1	-3.06	485509.398585465	-2.9757	0.138847486566468	-3.72	-2.23045	0.12 ( 0.07 - 0.2 )	0.12 ( 91.13 )	0.12 ( 0.07 )	-3.06 ( -3.72 )	否	否	否	否	2.10697099570879e-21	90.2424092737171	Chi-Square	8.22350779625141e-18
FALL	644	260173	305456	56802480	10016173	INJURIES NEC	10029511	NON-SITE SPECIFIC INJURIES NEC	10022114	INJURY, POISONING AND PROCEDURAL COMPLICATIONS	10022117	16666	FALL	304812	56236851	0.46	0.42	0.49	0.46	0.42	0.49	414.37	0.46	0.42	1	1	2	2	1	-1.12	40499.250224934	-1.12172	0.00324161280448562	-1.24	-1.00785	0.46 ( 0.42 - 0.49 )	0.46 ( 414.37 )	0.46 ( 0.42 )	-1.12 ( -1.24 )	否	否	否	否	5.39413636568268e-92	413.823206423056	Chi-Square	2.10533142352595e-88
COUGH	1238	259579	253734	56802480	10011224	RESPIRATORY DISORDERS NEC	10011233	COUGHING AND ASSOCIATED SYMPTOMS	10038716	RESPIRATORY, THORACIC AND MEDIASTINAL DISORDERS	10038738	18938	COUGH	252496	56289167	1.06	1.01	1.12	1.06	1.01	1.12	4.61	1.06	1	1	1	2	2	1	0.09	48754.7223518933	0.0875264690475838	0.00169595126986699	0.01	0.169890326894748	1.06 ( 1.01 - 1.12 )	1.06 ( 4.61 )	1.06 ( 1 )	0.09 ( 0.01 )	是	否	否	是	0.0330045607227371	4.5455425670565	Chi-Square	1
MELAENA	10	260807	20696	56802480	10027141	GASTROINTESTINAL HAEMORRHAGES NEC	10017958	NON-SITE SPECIFIC GASTROINTESTINAL HAEMORRHAGES	10017959	GASTROINTESTINAL DISORDERS	10017947	11623	MELAENA	20686	56520977	0.1	0.06	0.19	0.1	0.06	0.19	76.46	0.11	0.06	1	1	2	2	1	-3.25	597708.821373033	-3.12604	0.18932379302527	-4	-2.25581	0.1 ( 0.06 - 0.19 )	0.1 ( 76.46 )	0.11 ( 0.06 )	-3.25 ( -4 )	否	否	否	否	3.53880089767281e-18	75.563289654351	Chi-Square	1.3811939903617e-14
MARASMUS	1	260816	1313	56802480	10026820	APPETITE AND GENERAL NUTRITIONAL DISORDERS	10018067	GENERAL NUTRITIONAL DISORDERS NEC	10003018	METABOLISM AND NUTRITION DISORDERS	10027433	11888	MARASMUS	1312	56540351	0.17	0.02	1.17	0.17	0.02	1.17	4.21	0.17	0.02	1	1	2	2	1	-2.59	9414596.2526314	-1.81423	1.04227634485838	-3.86	0.227606544645965	0.17 ( 0.02 - 1.17 )	0.17 ( 4.21 )	0.17 ( 0.02 )	-2.59 ( -3.86 )	否	否	否	否	0.0644964232621274	3.41781249870544	Chi-Square	1
VOMITING	4210	256607	425501	56802480	10047700	GASTROINTESTINAL SIGNS AND SYMPTOMS	10028817	NAUSEA AND VOMITING SYMPTOMS	10018012	GASTROINTESTINAL DISORDERS	10017947	2405	VOMITING	421291	56120372	2.19	2.12	2.25	2.17	2.1	2.23	2637.36	2.15	2.09	1	1	2	2	1	1.11	29073.3756268071	1.10716931483621	0.000507031330319517	1.06	1.15220402723985	2.19 ( 2.12 - 2.25 )	2.17 ( 2637.36 )	2.15 ( 2.09 )	1.11 ( 1.06 )	是	是	是	是	0	2636.18954850508	Chi-Square	0
STRESS	872	259945	65828	56802480	10042209	ANXIETY DISORDERS AND SYMPTOMS	10002869	ANXIETY SYMPTOMS	10002861	PSYCHIATRIC DISORDERS	10037175	115	STRESS	64956	56476707	2.92	2.73	3.12	2.91	2.72	3.11	1080.13	2.88	2.7	1	1	2	2	1	1.53	187922.943929843	1.52540388008908	0.00242364503104134	1.43	1.6238649390117	2.92 ( 2.73 - 3.12 )	2.91 ( 1080.13 )	2.88 ( 2.7 )	1.53 ( 1.43 )	是	是	是	是	1.77161861248728e-236	1078.23985816645	Chi-Square	6.91462744453785e-233
SYNCOPE	95	260722	93629	56802480	10042772	NEUROLOGICAL DISORDERS NEC	10013509	DISTURBANCES IN CONSCIOUSNESS NEC	10029305	NERVOUS SYSTEM DISORDERS	10029205	251	SYNCOPE	93534	56448129	0.22	0.18	0.27	0.22	0.18	0.27	262.54	0.22	0.18	1	1	2	2	1	-2.18	132124.099924785	-2.16631	0.0217110265441977	-2.46	-1.87161	0.22 ( 0.18 - 0.27 )	0.22 ( 262.54 )	0.22 ( 0.18 )	-2.18 ( -2.46 )	否	否	否	否	7.10437490261506e-59	261.757050888564	Chi-Square	2.77283752449066e-55
HUNGER	17	260800	10617	56802480	10020466	GENERAL SYSTEM DISORDERS NEC	10068759	FEELINGS AND SENSATIONS NEC	10018073	GENERAL DISORDERS AND ADMINISTRATION SITE CONDITIONS	10018065	14561	HUNGER	10600	56531063	0.35	0.22	0.56	0.35	0.22	0.56	20.78	0.35	0.22	1	1	2	2	1	-1.52	1165076.23619869	-1.46682	0.115835501721341	-2.15	-0.786132	0.35 ( 0.22 - 0.56 )	0.35 ( 20.78 )	0.35 ( 0.22 )	-1.52 ( -2.15 )	否	否	否	否	7.2435942879334e-06	20.1278047297245	Chi-Square	0.0282717485058041
MYOPATHY	2	260815	8097	56802480	10028641	MUSCLE DISORDERS	10028640	MYOPATHIES	10028302	MUSCULOSKELETAL AND CONNECTIVE TISSUE DISORDERS	10028395	563	MYOPATHY	8095	56533568	0.05	0.01	0.21	0.05	0.01	0.21	33.44	0.05	0.01	1	1	2	2	1	-4.22	1527633.91898711	-3.66991	0.69405454222366	-5.34	-2.00371	0.05 ( 0.01 - 0.21 )	0.05 ( 33.44 )	0.05 ( 0.01 )	-4.22 ( -5.34 )	否	否	否	否	1.1916034391053e-08	32.5005248700588	Chi-Square	4.65082822282799e-05
DEAFNESS	37	260780	23812	56802480	10011878	HEARING DISORDERS	10011879	HEARING LOSSES	10019243	EAR AND LABYRINTH DISORDERS	10013993	18550	DEAFNESS	23775	56517888	0.34	0.24	0.47	0.34	0.24	0.47	48.1	0.34	0.25	1	1	2	2	1	-1.56	519496.891444071	-1.5379	0.0548681422640315	-2.01	-1.06942	0.34 ( 0.24 - 0.47 )	0.34 ( 48.1 )	0.34 ( 0.25 )	-1.56 ( -2.01 )	否	否	否	否	5.68404648119797e-12	47.4356172954954	Chi-Square	2.21848334161157e-08
DRY EYE	86	260731	40838	56802480	10013774	EYE DISORDERS NEC	10072989	LACRIMATION DISORDERS	10015917	EYE DISORDERS	10015919	38	DRY EYE	40752	56500911	0.46	0.37	0.57	0.46	0.37	0.57	55.25	0.46	0.37	1	1	2	2	1	-1.12	302915.827418831	-1.11562	0.0239826166259584	-1.43	-0.805896	0.46 ( 0.37 - 0.57 )	0.46 ( 55.25 )	0.46 ( 0.37 )	-1.12 ( -1.43 )	否	否	否	否	1.39944006497601e-13	54.706481323843	Chi-Square	5.46201457360137e-10
TINNITUS	144	260673	42567	56802480	10043882	INNER EAR AND VIIITH CRANIAL NERVE DISORDERS	10022398	INNER EAR SIGNS AND SYMPTOMS	10022396	EAR AND LABYRINTH DISORDERS	10013993	4228	TINNITUS	42423	56499240	0.74	0.62	0.87	0.74	0.62	0.87	13.62	0.74	0.63	1	1	2	2	1	-0.44	290612.184644749	-0.438168	0.0144110341560043	-0.68	-0.198076	0.74 ( 0.62 - 0.87 )	0.74 ( 13.62 )	0.74 ( 0.63 )	-0.44 ( -0.68 )	否	否	否	否	0.000257849034437742	13.354167102919	Chi-Square	1
OSTEITIS	2	260815	2394	56802480	10031149	BONE DISORDERS (EXCL CONGENITAL AND FRACTURES)	10027658	BONE DISORDERS NEC	10005959	MUSCULOSKELETAL AND CONNECTIVE TISSUE DISORDERS	10028395	829	OSTEITIS	2392	56539271	0.18	0.05	0.73	0.18	0.05	0.73	7.39	0.18	0.05	1	1	2	2	1	-2.46	5165252.39079652	-1.99964	0.694666570001135	-3.67	-0.332711	0.18 ( 0.05 - 0.73 )	0.18 ( 7.39 )	0.18 ( 0.05 )	-2.46 ( -3.67 )	否	否	否	否	0.0102465509301814	6.59152242363271	Chi-Square	1
ANAEMIA	111	260706	177283	56802480	10002034	ANAEMIAS NONHAEMOLYTIC AND MARROW DEPRESSION	10002067	ANAEMIAS NEC	10002086	BLOOD AND LYMPHATIC SYSTEM DISORDERS	10005329	23479	ANAEMIA	177172	56364491	0.14	0.11	0.16	0.14	0.11	0.16	611.87	0.14	0.11	1	1	2	2	1	-2.87	69779.4469662105	-2.86335	0.0186032618750473	-3.14	-2.59056	0.14 ( 0.11 - 0.16 )	0.14 ( 611.87 )	0.14 ( 0.11 )	-2.87 ( -3.14 )	否	否	否	否	6.78887683764328e-135	610.997468510269	Chi-Square	2.64969862973217e-131
COMA	14	260803	44161	56802480	10010071	NEUROLOGICAL DISORDERS NEC	10052770	COMA STATES	10029305	NERVOUS SYSTEM DISORDERS	10029205	19529	COMA	44147	56497516	0.07	0.04	0.12	0.07	0.04	0.12	176.69	0.07	0.04	1	1	2	2	1	-3.86	280122.718082461	-3.76396	0.138812930362133	-4.51	-3.01881	0.07 ( 0.04 - 0.12 )	0.07 ( 176.69 )	0.07 ( 0.04 )	-3.86 ( -4.51 )	否	否	否	否	4.10267449089502e-40	175.751652459503	Chi-Square	1.60127385379633e-36
HERNIA	84	260733	17369	56802480	10019909	GENERAL SYSTEM DISORDERS NEC	10019910	HERNIAS NEC	10018073	GENERAL DISORDERS AND ADMINISTRATION SITE CONDITIONS	10018065	14859	HERNIA	17285	56524378	1.05	0.85	1.31	1.05	0.85	1.31	0.23	1.05	0.85	1	1	2	2	1	0.07	712192.255380406	0.0738714526969003	0.0246143896544173	-0.24	0.387650927197176	1.05 ( 0.85 - 1.31 )	1.05 ( 0.23 )	1.05 ( 0.85 )	0.07 ( -0.24 )	否	否	否	否	0.673986758818195	0.176973976427043	Chi-Square	1
GOITRE	8	260809	3878	56802480	10018498	THYROID GLAND DISORDERS	10043712	THYROID DISORDERS NEC	10043739	ENDOCRINE DISORDERS	10014698	15537	GOITRE	3870	56537793	0.45	0.22	0.9	0.45	0.22	0.9	5.43	0.45	0.22	1	1	2	2	1	-1.15	3189167.17606539	-1.06359	0.231807662023527	-2.03	-0.100657	0.45 ( 0.22 - 0.9 )	0.45 ( 5.43 )	0.45 ( 0.22 )	-1.15 ( -2.03 )	否	否	否	否	0.0270642316671131	4.88670879898457	Chi-Square	1
PARANOIA	21	260796	16105	56802480	10033864	PERSONALITY DISORDERS AND DISTURBANCES IN BEHAVIOUR	10004209	BEHAVIOUR AND SOCIALISATION DISTURBANCES	10034726	PSYCHIATRIC DISORDERS	10037175	9178	PARANOIA	16084	56525579	0.28	0.18	0.43	0.28	0.18	0.43	38.1	0.28	0.19	1	1	2	2	1	-1.82	768085.153108013	-1.76849	0.0947447794461956	-2.38	-1.15288	0.28 ( 0.18 - 0.43 )	0.28 ( 38.1 )	0.28 ( 0.19 )	-1.82 ( -2.38 )	否	否	否	否	9.71312878942944e-10	37.3816588393756	Chi-Square	3.79103416651431e-06
POLYURIA	2	260815	7599	56802480	10036142	URINARY TRACT SIGNS AND SYMPTOMS	10046591	URINARY TRACT SIGNS AND SYMPTOMS NEC	10046590	RENAL AND URINARY DISORDERS	10038359	773	POLYURIA	7597	56534066	0.06	0.01	0.23	0.06	0.01	0.23	31.15	0.06	0.01	1	1	2	2	1	-4.12	1627734.14157338	-3.58082	0.694071384048649	-5.25	-1.9146	0.06 ( 0.01 - 0.23 )	0.06 ( 31.15 )	0.06 ( 0.01 )	-4.12 ( -5.25 )	否	否	否	否	3.86943780428065e-08	30.2138131133481	Chi-Square	0.000151024157501074
WOUND	89	260728	25911	56802480	10052428	INJURIES NEC	10029511	NON-SITE SPECIFIC INJURIES NEC	10022114	INJURY, POISONING AND PROCEDURAL COMPLICATIONS	10022117	187	WOUND	25822	56515841	0.75	0.61	0.92	0.75	0.61	0.92	7.59	0.75	0.61	1	1	2	2	1	-0.42	477415.077028313	-0.414788	0.0232145166638544	-0.72	-0.110062	0.75 ( 0.61 - 0.92 )	0.75 ( 7.59 )	0.75 ( 0.61 )	-0.42 ( -0.72 )	否	否	否	否	0.00674800138347313	7.33884950697182	Chi-Square	1
NAUSEA	19221	241596	719113	56802480	10028813	GASTROINTESTINAL SIGNS AND SYMPTOMS	10028817	NAUSEA AND VOMITING SYMPTOMS	10018012	GASTROINTESTINAL DISORDERS	10017947	10657	NAUSEA	699892	55841771	6.35	6.25	6.44	5.95	5.87	6.04	78091.3	5.82	5.74	1	1	2	2	1	2.54	17202.8071709877	2.54093977429304	0.000119045155706988	2.52	2.56276133754657	6.35 ( 6.25 - 6.44 )	5.95 ( 78091.27 )	5.82 ( 5.74 )	2.54 ( 2.52 )	是	是	是	是	0	78086.3611305202	Chi-Square	0
OEDEMA	37	260780	49923	56802480	10030095	GENERAL SYSTEM DISORDERS NEC	10030113	OEDEMA NEC	10018073	GENERAL DISORDERS AND ADMINISTRATION SITE CONDITIONS	10018065	217	OEDEMA	49886	56491777	0.16	0.12	0.22	0.16	0.12	0.22	162.09	0.16	0.12	1	1	2	2	1	-2.63	247792.233714399	-2.59903	0.0548224281008054	-3.07	-2.13075	0.16 ( 0.12 - 0.22 )	0.16 ( 162.09 )	0.16 ( 0.12 )	-2.63 ( -3.07 )	否	否	否	否	6.04837401224337e-37	161.244993499483	Chi-Square	2.36068037697859e-33
SEPSIS	161	260656	103000	56802480	10040047	INFECTIONS - PATHOGEN UNSPECIFIED	10040054	SEPSIS, BACTERAEMIA, VIRAEMIA AND FUNGAEMIA NEC	10021879	INFECTIONS AND INFESTATIONS	10021881	5846	SEPSIS	102839	56438824	0.34	0.29	0.4	0.34	0.29	0.4	207.07	0.34	0.29	1	1	2	2	1	-1.55	120103.489053093	-1.54873	0.0128760340254786	-1.78	-1.32178	0.34 ( 0.29 - 0.4 )	0.34 ( 207.07 )	0.34 ( 0.29 )	-1.55 ( -1.78 )	否	否	否	否	8.34239462001824e-47	206.409279603528	Chi-Square	3.25603662019312e-43
DRY SKIN	433	260384	116541	56802480	10013786	EPIDERMAL AND DERMAL CONDITIONS	10012424	DERMAL AND EPIDERMAL CONDITIONS NEC	10014982	SKIN AND SUBCUTANEOUS TISSUE DISORDERS	10040785	17823	DRY SKIN	116108	56425555	0.81	0.74	0.89	0.81	0.74	0.89	19.62	0.81	0.74	1	1	2	2	1	-0.31	106148.680097799	-0.304866	0.00482151066727919	-0.44	-0.165992	0.81 ( 0.74 - 0.89 )	0.81 ( 19.62 )	0.81 ( 0.74 )	-0.31 ( -0.44 )	否	否	否	否	1.04627975097969e-05	19.4250086522917	Chi-Square	0.0408362986807373
RASH	3720	257097	413834	56802480	10037844	EPIDERMAL AND DERMAL CONDITIONS	10052566	RASHES, ERUPTIONS AND EXANTHEMS NEC	10014982	SKIN AND SUBCUTANEOUS TISSUE DISORDERS	10040785	10	RASH	410114	56131549	1.98	1.92	2.05	1.97	1.9	2.03	1763.75	1.96	1.9	1	1	2	2	1	0.97	29893.0237315782	0.968786269911153	0.000572257132548618	0.92	1.01663006292754	1.98 ( 1.92 - 2.05 )	1.97 ( 1763.75 )	1.96 ( 1.9 )	0.97 ( 0.92 )	是	否	否	是	0	1762.77840619727	Chi-Square	0
ILLUSION	1	260816	1546	56802480	10021403	DISTURBANCES IN THINKING AND PERCEPTION	10082213	PERCEPTION DISTURBANCES NEC	10013511	PSYCHIATRIC DISORDERS	10037175	14108	ILLUSION	1545	56540118	0.14	0.02	1	0.14	0.02	1	5.26	0.14	0.02	1	1	2	2	1	-2.83	7996625.38846649	-2.01851	1.04203777191398	-4.06	0.0230943416361002	0.14 ( 0.02 - 1 )	0.14 ( 5.26 )	0.14 ( 0.02 )	-2.83 ( -4.06 )	否	否	否	否	0.0351857694117002	4.43613732587632	Chi-Square	1
JAUNDICE	13	260804	25401	56802480	10023126	HEPATIC AND HEPATOBILIARY DISORDERS	10008636	CHOLESTASIS AND JAUNDICE	10019654	HEPATOBILIARY DISORDERS	10019805	13118	JAUNDICE	25388	56516275	0.11	0.06	0.19	0.11	0.06	0.19	92.55	0.11	0.06	1	1	2	2	1	-3.17	487000.21557191	-3.07085	0.148759018084591	-3.84	-2.29946	0.11 ( 0.06 - 0.19 )	0.11 ( 92.55 )	0.11 ( 0.06 )	-3.17 ( -3.84 )	否	否	否	否	1.03095793389599e-21	91.6567090793804	Chi-Square	4.02382881599605e-18
TALIPES	1	260816	2971	56802480	10043101	MUSCULOSKELETAL AND CONNECTIVE TISSUE DISORDERS CONGENITAL	10028381	MUSCULOSKELETAL AND CONNECTIVE TISSUE DISORDERS OF LIMBS CONGENITAL	10028396	CONGENITAL, FAMILIAL AND GENETIC DISORDERS	10010331	4653	TALIPES	2970	56538693	0.07	0.01	0.52	0.07	0.01	0.52	11.77	0.07	0.01	1	1	2	2	1	-3.77	4162442.62313515	-2.87248	1.04139267219043	-4.91	-0.831504	0.07 ( 0.01 - 0.52 )	0.07 ( 11.77 )	0.07 ( 0.01 )	-3.77 ( -4.91 )	否	否	否	否	0.000984156546489989	10.857138370944	Chi-Square	1
DELUSION	7	260810	14114	56802480	10012239	DISTURBANCES IN THINKING AND PERCEPTION	10012259	DELUSIONAL SYMPTOMS	10013511	PSYCHIATRIC DISORDERS	10037175	18453	DELUSION	14107	56527556	0.11	0.05	0.23	0.11	0.05	0.23	51.81	0.11	0.05	1	1	2	2	1	-3.21	876428	-3.04026	0.260326446852097	-4.06	-2.01982	0.11 ( 0.05 - 0.23 )	0.11 ( 51.81 )	0.11 ( 0.05 )	-3.21 ( -4.06 )	否	否	否	否	9.61644172111173e-13	50.9208949519947	Chi-Square	3.75329720374991e-09
DYSURIA	64	260753	34151	56802480	10013990	URINARY TRACT SIGNS AND SYMPTOMS	10004995	BLADDER AND URETHRAL SYMPTOMS	10046590	RENAL AND URINARY DISORDERS	10038359	17718	DYSURIA	34087	56507576	0.41	0.32	0.52	0.41	0.32	0.52	55.22	0.41	0.32	1	1	2	2	1	-1.29	362227.087021482	-1.27972	0.0320898754268701	-1.64	-0.921446	0.41 ( 0.32 - 0.52 )	0.41 ( 55.22 )	0.41 ( 0.32 )	-1.29 ( -1.64 )	否	否	否	否	1.45979762235898e-13	54.6234971098686	Chi-Square	5.6975901200671e-10
TANNING	3	260814	124	56802480	10043115	LIFESTYLE ISSUES	10070967	SOCIAL ISSUES NEC	10024450	SOCIAL CIRCUMSTANCES	10041244	4648	TANNING	121	56541542	5.37	1.71	16.9	5.37	1.71	16.9	10.42	5.27	1.68	1	1	2	2	1	2.4	98966235.8076612	1.34560279641335	0.537001086977838	-0.12	2.81120995657304	5.37 ( 1.71 - 16.9 )	5.37 ( 10.42 )	5.27 ( 1.68 )	2.4 ( -0.12 )	是	是	否	否	0.0198950507570862		Fisher's Exact Test	1
CLUBBING	2	260815	387	56802480	10009691	MUSCULOSKELETAL AND CONNECTIVE TISSUE DISORDERS NEC	10041288	SOFT TISSUE DISORDERS NEC	10028393	MUSCULOSKELETAL AND CONNECTIVE TISSUE DISORDERS	10028395	19679	CLUBBING	385	56541278	1.13	0.28	4.52	1.13	0.28	4.52	0.03	1.13	0.28	1	1	2	2	1	0.17	31883452.2576228	0.109065073580331	0.699161888866539	-1.56	1.78138309221977	1.13 ( 0.28 - 4.52 )	1.13 ( 0.03 )	1.13 ( 0.28 )	0.17 ( -1.56 )	否	否	否	否	0.699271836335192		Fisher's Exact Test	1
BURSITIS	40	260777	10700	56802480	10006811	SYNOVIAL AND BURSAL DISORDERS	10013297	BURSAL DISORDERS	10013361	MUSCULOSKELETAL AND CONNECTIVE TISSUE DISORDERS	10028395	20808	BURSITIS	10660	56531003	0.81	0.6	1.11	0.81	0.6	1.11	1.71	0.81	0.6	1	1	2	2	1	-0.3	1156039.57349385	-0.290206	0.0509674694686911	-0.74	0.161313470915162	0.81 ( 0.6 - 1.11 )	0.81 ( 1.71 )	0.81 ( 0.6 )	-0.3 ( -0.74 )	否	否	否	否	0.217105860865389	1.52339890809345	Chi-Square	1
IRITIS	5	260812	2828	56802480	10022955	OCULAR INFECTIONS, IRRITATIONS AND INFLAMMATIONS	10022953	IRIS AND UVEAL TRACT INFECTIONS, IRRITATIONS AND INFLAMMATIONS	10021877	EYE DISORDERS	10015919	13174	IRITIS	2823	56538840	0.38	0.16	0.92	0.38	0.16	0.92	4.93	0.39	0.16	1	1	2	2	1	-1.38	4372845.34321586	-1.22134	0.347638423379955	-2.4	-0.0421257	0.38 ( 0.16 - 0.92 )	0.38 ( 4.93 )	0.39 ( 0.16 )	-1.38 ( -2.4 )	否	否	否	否	0.0373390793401347	4.33487856577122	Chi-Square	1
LETHARGY	160	260657	53379	56802480	10024264	NEUROLOGICAL DISORDERS NEC	10013509	DISTURBANCES IN CONSCIOUSNESS NEC	10029305	NERVOUS SYSTEM DISORDERS	10029205	12634	LETHARGY	53219	56488444	0.65	0.56	0.76	0.65	0.56	0.76	29.71	0.65	0.56	1	1	2	2	1	-0.62	231749.334506513	-0.612202	0.0129746193500297	-0.84	-0.38439	0.65 ( 0.56 - 0.76 )	0.65 ( 29.71 )	0.65 ( 0.56 )	-0.62 ( -0.84 )	否	否	否	否	6.00471296178333e-08	29.3618844975963	Chi-Square	0.000234363946898403
LIPOMA	8	260809	2371	56802480	10024612	SOFT TISSUE NEOPLASMS BENIGN	10041295	SOFT TISSUE NEOPLASMS BENIGN NEC	10041294	NEOPLASMS BENIGN, MALIGNANT AND UNSPECIFIED (INCL CYSTS AND POLYPS)	10029104	12462	LIPOMA	2363	56539300	0.73	0.37	1.47	0.73	0.37	1.47	0.77	0.73	0.37	1	1	2	2	1	-0.44	5215337.04719969	-0.401925	0.232148563955709	-1.37	0.561710608508727	0.73 ( 0.37 - 1.47 )	0.73 ( 0.77 )	0.73 ( 0.37 )	-0.44 ( -1.37 )	否	否	否	否	0.468415215203556	0.525712020345413	Chi-Square	1
ABSCESS	33	260784	14641	56802480	10000269	INFECTIONS - PATHOGEN UNSPECIFIED	10021902	INFECTIONS NEC	10021879	INFECTIONS AND INFESTATIONS	10021881	24286	ABSCESS	14608	56527055	0.49	0.35	0.69	0.49	0.35	0.69	17.51	0.49	0.35	1	1	2	2	1	-1.03	844883.176885511	-1.0049	0.0613667550326622	-1.5	-0.50945	0.49 ( 0.35 - 0.69 )	0.49 ( 17.51 )	0.49 ( 0.35 )	-1.03 ( -1.5 )	否	否	否	否	3.73333539016117e-05	17.002361621118	Chi-Square	0.14571208027799
HYPOXIA	13	260804	31916	56802480	10021143	RESPIRATORY DISORDERS NEC	10010268	CONDITIONS ASSOCIATED WITH ABNORMAL GAS EXCHANGE	10038716	RESPIRATORY, THORACIC AND MEDIASTINAL DISORDERS	10038738	14200	HYPOXIA	31903	56509760	0.09	0.05	0.15	0.09	0.05	0.15	122.33	0.09	0.05	1	1	2	2	1	-3.49	387592.175829735	-3.39773	0.148742292732388	-4.17	-2.62638	0.09 ( 0.05 - 0.15 )	0.09 ( 122.33 )	0.09 ( 0.05 )	-3.49 ( -4.17 )	否	否	否	否	3.09834537553668e-28	121.416076628634	Chi-Square	1.20928420007197e-24
ATAXIA	1	260816	11103	56802480	10003591	NEUROLOGICAL DISORDERS NEC	10072984	COORDINATION AND BALANCE DISTURBANCES	10029305	NERVOUS SYSTEM DISORDERS	10029205	22527	ATAXIA	11102	56530561	0.02	0	0.14	0.02	0	0.14	49.24	0.02	0	1	1	2	2	1	-5.67	1114083.16606247	-4.70005	1.0408797866393	-6.74	-2.65958	0.02 ( 0 - 0.14 )	0.02 ( 49.24 )	0.02 ( 0 )	-5.67 ( -6.74 )	否	否	否	否	3.74019967595806e-12	48.2561675167293	Chi-Square	1.45979993352643e-08
DEATH	1119	259698	782786	56802480	10011906	FATAL OUTCOMES	10011907	DEATH AND SUDDEN DEATH	10053172	GENERAL DISORDERS AND ADMINISTRATION SITE CONDITIONS	10018065	18541	DEATH	781667	55759996	0.31	0.29	0.33	0.31	0.29	0.33	1736.45	0.31	0.29	1	1	2	2	1	-1.68	15803.5065425942	-1.68261	0.00186889429199884	-1.77	-1.59615	0.31 ( 0.29 - 0.33 )	0.31 ( 1736.45 )	0.31 ( 0.29 )	-1.68 ( -1.77 )	否	否	否	否	0	1735.74563144822	Chi-Square	0
OVERDOSE	15	260802	208387	56802480	10033295	OVERDOSES AND UNDERDOSES NEC	10076292	OVERDOSES NEC	10079159	INJURY, POISONING AND PROCEDURAL COMPLICATIONS	10022117	56	OVERDOSE	208372	56333291	0.02	0.01	0.03	0.02	0.01	0.03	934.78	0.02	0.01	1	1	2	2	1	-6	59364.1643278771	-5.90365	0.130103417245161	-6.63	-5.18226	0.02 ( 0.01 - 0.03 )	0.02 ( 934.78 )	0.02 ( 0.01 )	-6 ( -6.63 )	否	否	否	否	4.43363428934017e-205	933.788480109706	Chi-Square	1.73044746312947e-201
MACULE	25	260792	2580	56802480	10025421	EPIDERMAL AND DERMAL CONDITIONS	10012424	DERMAL AND EPIDERMAL CONDITIONS NEC	10014982	SKIN AND SUBCUTANEOUS TISSUE DISORDERS	10040785	12096	MACULE	2555	56539108	2.12	1.43	3.15	2.12	1.43	3.15	14.67	2.11	1.42	1	1	2	2	1	1.08	4793018.00695764	1.01662107459627	0.080866944482199	0.45	1.58536335184388	2.12 ( 1.43 - 3.15 )	2.12 ( 14.67 )	2.11 ( 1.42 )	1.08 ( 0.45 )	是	是	否	是	0.000228779669219878	13.5785928817513	Chi-Square	0.892927048965184
SEROMA	1	260816	1173	56802480	10040102	PROCEDURAL RELATED INJURIES AND COMPLICATIONS NEC	10029559	NON-SITE SPECIFIC PROCEDURAL COMPLICATIONS	10069888	INJURY, POISONING AND PROCEDURAL COMPLICATIONS	10022117	5813	SEROMA	1172	56540491	0.18	0.03	1.31	0.18	0.03	1.31	3.59	0.19	0.03	1	1	2	2	1	-2.43	10537290.8653813	-1.67595	1.04246523767874	-3.72	0.366068924996298	0.18 ( 0.03 - 1.31 )	0.18 ( 3.59 )	0.19 ( 0.03 )	-2.43 ( -3.72 )	否	否	否	否	0.0932854548261983	2.81674410285121	Chi-Square	1
IMPETIGO	4	260813	1337	56802480	10021531	INFECTIONS - PATHOGEN UNSPECIFIED	10040786	SKIN STRUCTURES AND SOFT TISSUE INFECTIONS	10021879	INFECTIONS AND INFESTATIONS	10021881	13996	IMPETIGO	1333	56540330	0.65	0.24	1.74	0.65	0.24	1.74	0.75	0.65	0.24	1	1	2	2	1	-0.62	9245724.57096985	-0.514733	0.417837247430272	-1.81	0.778073673928941	0.65 ( 0.24 - 1.74 )	0.65 ( 0.75 )	0.65 ( 0.24 )	-0.62 ( -1.81 )	否	否	否	否	0.507302417676506	0.439627256436078	Chi-Square	1
HANGOVER	10	260807	3343	56802480	10019133	GENERAL SYSTEM DISORDERS NEC	10068759	FEELINGS AND SENSATIONS NEC	10018073	GENERAL DISORDERS AND ADMINISTRATION SITE CONDITIONS	10018065	15232	HANGOVER	3333	56538330	0.65	0.35	1.21	0.65	0.35	1.21	1.87	0.65	0.35	1	1	2	2	1	-0.62	3699395.77630313	-0.572187	0.189845650197066	-1.44	0.29923892001316	0.65 ( 0.35 - 1.21 )	0.65 ( 1.87 )	0.65 ( 0.35 )	-0.62 ( -1.44 )	否	否	否	否	0.214691435190669	1.53950543491392	Chi-Square	1
APRAXIA	1	260816	1362	56802480	10003062	NEUROLOGICAL DISORDERS NEC	10011168	CORTICAL DYSFUNCTION NEC	10029305	NERVOUS SYSTEM DISORDERS	10029205	22752	APRAXIA	1361	56540302	0.16	0.02	1.13	0.16	0.02	1.13	4.43	0.16	0.02	1	1	2	2	1	-2.64	9076140.4812602	-1.85966	1.04221939983487	-3.9	0.18212344573778	0.16 ( 0.02 - 1.13 )	0.16 ( 4.43 )	0.16 ( 0.02 )	-2.64 ( -3.9 )	否	否	否	否	0.0567345245304321	3.63036054440524	Chi-Square	1
SWELLING	289	260528	102252	56802480	10042674	GENERAL SYSTEM DISORDERS NEC	10018072	GENERAL SIGNS AND SYMPTOMS NEC	10018073	GENERAL DISORDERS AND ADMINISTRATION SITE CONDITIONS	10018065	161	SWELLING	101963	56439700	0.61	0.55	0.69	0.61	0.55	0.69	69.84	0.62	0.55	1	1	2	2	1	-0.7	120982.068750625	-0.698177	0.00720535969004485	-0.87	-0.528408	0.61 ( 0.55 - 0.69 )	0.61 ( 69.84 )	0.62 ( 0.55 )	-0.7 ( -0.87 )	否	否	否	否	7.81310508504085e-17	69.4561838378877	Chi-Square	3.04945491469144e-13
APNOEA	3	260814	7370	56802480	10002974	RESPIRATORY DISORDERS NEC	10006334	BREATHING ABNORMALITIES	10038716	RESPIRATORY, THORACIC AND MEDIASTINAL DISORDERS	10038738	22873	APNOEA	7367	56534296	0.09	0.03	0.27	0.09	0.03	0.27	28.24	0.09	0.03	1	1	2	2	1	-3.5	1678304.09387568	-3.12289	0.520632480306179	-4.57	-1.67979	0.09 ( 0.03 - 0.27 )	0.09 ( 28.24 )	0.09 ( 0.03 )	-3.5 ( -4.57 )	否	否	否	否	1.71399435107082e-07	27.3314658275239	Chi-Square	0.000668971995222941
EMBOLISM	5	260812	7824	56802480	10061169	EMBOLISM AND THROMBOSIS	10014524	NON-SITE SPECIFIC EMBOLISM AND THROMBOSIS	10014523	VASCULAR DISORDERS	10047065	17476	EMBOLISM	7819	56533844	0.14	0.06	0.33	0.14	0.06	0.33	26.75	0.14	0.06	1	1	2	2	1	-2.84	1580930.28446743	-2.62175	0.347168685091308	-3.8	-1.44333	0.14 ( 0.06 - 0.33 )	0.14 ( 26.75 )	0.14 ( 0.06 )	-2.84 ( -3.8 )	否	否	否	否	3.61528329858842e-07	25.8895107300604	Chi-Square	0.00141104507143906
CATARACT	104	260713	53328	56802480	10007739	ANTERIOR EYE STRUCTURAL CHANGE, DEPOSIT AND DEGENERATION	10007772	CATARACT CONDITIONS	10002693	EYE DISORDERS	10015919	20418	CATARACT	53224	56488439	0.42	0.35	0.51	0.42	0.35	0.51	81.49	0.42	0.35	1	1	2	2	1	-1.24	231970.962814935	-1.2275	0.0198694605958488	-1.51	-0.945582	0.42 ( 0.35 - 0.51 )	0.42 ( 81.49 )	0.42 ( 0.35 )	-1.24 ( -1.51 )	否	否	否	否	2.36494368241869e-19	80.9078332275284	Chi-Square	9.23037519248015e-16
LIP DRY	25	260792	7584	56802480	10024552	SALIVARY GLAND CONDITIONS	10030975	ORAL DRYNESS AND SALIVA ALTERED	10039404	GASTROINTESTINAL DISORDERS	10017947	12509	LIP DRY	7559	56534104	0.72	0.48	1.06	0.72	0.48	1.06	2.78	0.72	0.48	1	1	2	2	1	-0.48	1630953.12801024	-0.462567	0.0803349289254875	-1.03	0.104301230823036	0.72 ( 0.48 - 1.06 )	0.72 ( 2.78 )	0.72 ( 0.48 )	-0.48 ( -1.03 )	否	否	否	否	0.113278259772479	2.50787956820594	Chi-Square	1
ASTHMA	194	260623	97687	56802480	10003553	BRONCHIAL DISORDERS (EXCL NEOPLASMS)	10006484	BRONCHOSPASM AND OBSTRUCTION	10006436	RESPIRATORY, THORACIC AND MEDIASTINAL DISORDERS	10038738	22552	ASTHMA	97493	56444170	0.43	0.37	0.5	0.43	0.37	0.5	145.37	0.43	0.38	1	1	2	2	1	-1.21	126635.610064262	-1.20501	0.0107028634986953	-1.41	-0.9981	0.43 ( 0.37 - 0.5 )	0.43 ( 145.37 )	0.43 ( 0.38 )	-1.21 ( -1.41 )	否	否	否	否	2.37858382269992e-33	144.797107672019	Chi-Square	9.28361265999779e-30
GOUT	130	260687	16465	56802480	10018627	PURINE AND PYRIMIDINE METABOLISM DISORDERS	10070968	DISORDERS OF PURINE METABOLISM	10037546	METABOLISM AND NUTRITION DISORDERS	10027433	1061	GOUT	16335	56525328	1.73	1.45	2.05	1.73	1.45	2.05	39.33	1.72	1.45	1	1	2	2	1	0.78	751292.328188853	0.774030689987592	0.0160225873073896	0.52	1.02719140816788	1.73 ( 1.45 - 2.05 )	1.73 ( 39.33 )	1.72 ( 1.45 )	0.78 ( 0.52 )	是	否	否	是	5.16398828195245e-10	38.614273871484	Chi-Square	2.01550462644604e-06
VERTIGO	169	260648	56395	56802480	10047340	INNER EAR AND VIIITH CRANIAL NERVE DISORDERS	10022398	INNER EAR SIGNS AND SYMPTOMS	10022396	EAR AND LABYRINTH DISORDERS	10013993	2660	VERTIGO	56226	56485437	0.65	0.56	0.76	0.65	0.56	0.76	31.42	0.65	0.56	1	1	2	2	1	-0.62	219355.618766538	-0.612708	0.0122881234272019	-0.83	-0.391004	0.65 ( 0.56 - 0.76 )	0.65 ( 31.42 )	0.65 ( 0.56 )	-0.62 ( -0.83 )	否	否	否	否	2.48875121580517e-08	31.070104603235	Chi-Square	9.71359599528758e-05
ULCER	65	260752	14682	56802480	10045285	TISSUE DISORDERS NEC	10068760	ULCERS NEC	10007867	GENERAL DISORDERS AND ADMINISTRATION SITE CONDITIONS	10018065	3640	ULCER	14617	56527046	0.96	0.76	1.23	0.96	0.76	1.23	0.09	0.96	0.76	1	1	2	2	1	-0.05	842523.971665032	-0.0519399	0.0316855175286977	-0.41	0.304068613136082	0.96 ( 0.76 - 1.23 )	0.96 ( 0.09 )	0.96 ( 0.76 )	-0.05 ( -0.41 )	否	否	否	否	0.815179096844592	0.0546390453944445	Chi-Square	1
ENURESIS	1	260816	3762	56802480	10014928	PSYCHIATRIC DISORDERS NEC	10037178	PSYCHIATRIC ELIMINATION DISORDERS	10037176	PSYCHIATRIC DISORDERS	10037175	17250	ENURESIS	3761	56537902	0.06	0.01	0.41	0.06	0.01	0.41	15.4	0.06	0.01	1	1	2	2	1	-4.11	3287477.93674134	-3.19207	1.04124545967615	-5.23	-1.15124	0.06 ( 0.01 - 0.41 )	0.06 ( 15.4 )	0.06 ( 0.01 )	-4.11 ( -5.23 )	否	否	否	否	0.000142301009375274	14.4714371943683	Chi-Square	0.555400839591694
ABULIA	2	260815	838	56802480	10050013	PSYCHIATRIC AND BEHAVIOURAL SYMPTOMS NEC	10037180	PSYCHIATRIC SYMPTOMS NEC	10037173	PSYCHIATRIC DISORDERS	10037175	24265	ABULIA	836	56540827	0.52	0.13	2.08	0.52	0.13	2.08	0.89	0.52	0.13	1	1	2	2	1	-0.94	14744671.6042404	-0.693738	0.696278301894918	-2.36	0.975127703913065	0.52 ( 0.13 - 2.08 )	0.52 ( 0.89 )	0.52 ( 0.13 )	-0.94 ( -2.36 )	否	否	否	否	0.6019786843286		Fisher's Exact Test	1
DYSLEXIA	1	260816	1040	56802480	10013932	NEUROLOGICAL DISORDERS NEC	10011168	CORTICAL DYSFUNCTION NEC	10029305	NERVOUS SYSTEM DISORDERS	10029205	17751	DYSLEXIA	1039	56540624	0.21	0.03	1.48	0.21	0.03	1.48	3	0.21	0.03	1	1	2	2	1	-2.26	11883553.771333	-1.53105	1.04269174572137	-3.57	0.511195132121394	0.21 ( 0.03 - 1.48 )	0.21 ( 3 )	0.21 ( 0.03 )	-2.26 ( -3.57 )	否	否	否	否	0.10235440108944		Fisher's Exact Test	1
SUNBURN	25	260792	6995	56802480	10042496	INJURIES BY PHYSICAL AGENTS	10037759	RADIATION INJURIES	10022119	INJURY, POISONING AND PROCEDURAL COMPLICATIONS	10022117	4834	SUNBURN	6970	56534693	0.78	0.53	1.15	0.78	0.53	1.15	1.59	0.78	0.53	1	1	2	2	1	-0.36	1768264.64779269	-0.349334	0.0803580315122155	-0.92	0.217615443380246	0.78 ( 0.53 - 1.15 )	0.78 ( 1.59 )	0.78 ( 0.53 )	-0.36 ( -0.92 )	否	否	否	否	0.241755098024468	1.37033055433047	Chi-Square	1
ASTHENIA	709	260108	345803	56802480	10003549	GENERAL SYSTEM DISORDERS NEC	10003550	ASTHENIC CONDITIONS	10018073	GENERAL DISORDERS AND ADMINISTRATION SITE CONDITIONS	10018065	22555	ASTHENIA	345094	56196569	0.44	0.41	0.48	0.45	0.41	0.48	491.63	0.45	0.41	1	1	2	2	1	-1.16	35773.9629268535	-1.16206	0.00294539473699071	-1.27	-1.05352	0.44 ( 0.41 - 0.48 )	0.45 ( 491.63 )	0.45 ( 0.41 )	-1.16 ( -1.27 )	否	否	否	否	8.33034162646167e-109	491.07151666329	Chi-Square	3.25133233680799e-105
MYOPIA	1	260816	2200	56802480	10028651	VISION DISORDERS	10038267	REFRACTIVE AND ACCOMMODATIVE DISORDERS	10047518	EYE DISORDERS	10015919	10810	MYOPIA	2199	56539464	0.1	0.01	0.7	0.1	0.01	0.7	8.24	0.1	0.01	1	1	2	2	1	-3.34	5620526.7950739	-2.4733	1.04163799431563	-4.51	-0.432087	0.1 ( 0.01 - 0.7 )	0.1 ( 8.24 )	0.1 ( 0.01 )	-3.34 ( -4.51 )	否	否	否	否	0.00667489281730254	7.35843329181822	Chi-Square	1
NODULE	23	260794	12387	56802480	10054107	TISSUE DISORDERS NEC	10057175	MASS CONDITIONS NEC	10007867	GENERAL DISORDERS AND ADMINISTRATION SITE CONDITIONS	10018065	825	NODULE	12364	56529299	0.4	0.27	0.61	0.4	0.27	0.61	20.28	0.4	0.27	1	1	2	2	1	-1.31	998609.902805752	-1.27007	0.086899591835598	-1.86	-0.680494	0.4 ( 0.27 - 0.61 )	0.4 ( 20.28 )	0.4 ( 0.27 )	-1.31 ( -1.86 )	否	否	否	否	9.15077515852984e-06	19.680977609979	Chi-Square	0.035715475443742
IMMOBILE	6	260811	3953	56802480	10021417	LIFESTYLE ISSUES	10057171	DISABILITY ISSUES	10024450	SOCIAL CIRCUMSTANCES	10041244	14097	IMMOBILE	3947	56537716	0.33	0.15	0.73	0.33	0.15	0.73	8.17	0.33	0.15	1	1	2	2	1	-1.6	3128674.62720224	-1.45233	0.297872688828856	-2.54	-0.360773	0.33 ( 0.15 - 0.73 )	0.33 ( 8.17 )	0.33 ( 0.15 )	-1.6 ( -2.54 )	否	否	否	否	0.0061237310129148	7.51352795855339	Chi-Square	1
AURA	4	260813	1699	56802480	10003791	NEUROLOGICAL DISORDERS NEC	10040021	SENSORY ABNORMALITIES NEC	10029305	NERVOUS SYSTEM DISORDERS	10029205	22441	AURA	1695	56539968	0.51	0.19	1.36	0.51	0.19	1.36	1.86	0.51	0.19	1	1	2	2	1	-0.96	7276929.1035045	-0.816531	0.417505998770899	-2.11	0.475762993131994	0.51 ( 0.19 - 1.36 )	0.51 ( 1.86 )	0.51 ( 0.19 )	-0.96 ( -2.11 )	否	否	否	否	0.236147250896813	1.40344718681671	Chi-Square	1
STARING	2	260815	2240	56802480	10041953	PSYCHIATRIC AND BEHAVIOURAL SYMPTOMS NEC	10000117	ABNORMAL BEHAVIOUR NEC	10037173	PSYCHIATRIC DISORDERS	10037175	5108	STARING	2238	56539425	0.19	0.05	0.78	0.19	0.05	0.78	6.71	0.19	0.05	1	1	2	2	1	-2.36	5520205.03166339	-1.912	0.694726290616168	-3.58	-0.244996	0.19 ( 0.05 - 0.78 )	0.19 ( 6.71 )	0.19 ( 0.05 )	-2.36 ( -3.58 )	否	否	否	否	0.0149667958173878	5.92037228294486	Chi-Square	1
CYSTITIS	114	260703	29962	56802480	10011781	INFECTIONS - PATHOGEN UNSPECIFIED	10046577	URINARY TRACT INFECTIONS	10021879	INFECTIONS AND INFESTATIONS	10021881	18637	CYSTITIS	29848	56511815	0.83	0.69	1	0.83	0.69	1	4.06	0.83	0.69	1	1	2	2	1	-0.27	412868.520373716	-0.269086	0.0181761955220538	-0.54	0.000552312411228217	0.83 ( 0.69 - 1 )	0.83 ( 4.06 )	0.83 ( 0.69 )	-0.27 ( -0.54 )	否	否	否	否	0.0485690348464037	3.89018632881466	Chi-Square	1
APHASIA	14	260803	28617	56802480	10002948	NEUROLOGICAL DISORDERS NEC	10011168	CORTICAL DYSFUNCTION NEC	10029305	NERVOUS SYSTEM DISORDERS	10029205	76	APHASIA	28603	56513060	0.11	0.06	0.18	0.11	0.06	0.18	105.43	0.11	0.06	1	1	2	2	1	-3.23	432272.677194691	-3.14192	0.138838529515318	-3.89	-2.39669	0.11 ( 0.06 - 0.18 )	0.11 ( 105.43 )	0.11 ( 0.06 )	-3.23 ( -3.89 )	否	否	否	否	1.54700559062365e-24	104.531673659907	Chi-Square	6.03796282020411e-21
XEROSIS	3	260814	1091	56802480	10048222	GENERAL SYSTEM DISORDERS NEC	10018072	GENERAL SIGNS AND SYMPTOMS NEC	10018073	GENERAL DISORDERS AND ADMINISTRATION SITE CONDITIONS	10018065	2175	XEROSIS	1088	56540575	0.6	0.19	1.86	0.6	0.19	1.86	0.81	0.6	0.19	1	1	2	2	1	-0.74	11328552.6336609	-0.588349	0.522256129455272	-2.03	0.856997289614342	0.6 ( 0.19 - 1.86 )	0.6 ( 0.81 )	0.6 ( 0.19 )	-0.74 ( -2.03 )	否	否	否	否	0.499050674829312	0.456954642452279	Chi-Square	1
SCAB	47	260770	10296	56802480	10039509	EPIDERMAL AND DERMAL CONDITIONS	10012424	DERMAL AND EPIDERMAL CONDITIONS NEC	10014982	SKIN AND SUBCUTANEOUS TISSUE DISORDERS	10040785	6084	SCAB	10249	56531414	0.99	0.75	1.32	0.99	0.75	1.32	0	0.99	0.75	1	1	2	2	1	-0.01	1201396.47236648	-0.00840258	0.0435718575426728	-0.43	0.409074878742828	0.99 ( 0.75 - 1.32 )	0.99 ( 0 )	0.99 ( 0.75 )	-0.01 ( -0.43 )	否	否	否	否	0.999999999660115	1.81461378312732e-19	Chi-Square	1
LIP PAIN	2	260815	2640	56802480	10024561	ORAL SOFT TISSUE CONDITIONS	10031021	ORAL SOFT TISSUE SIGNS AND SYMPTOMS	10031013	GASTROINTESTINAL DISORDERS	10017947	12496	LIP PAIN	2638	56539025	0.16	0.04	0.66	0.16	0.04	0.66	8.49	0.16	0.04	1	1	2	2	1	-2.6	4684127.02611043	-2.12946	0.694585620879908	-3.8	-0.462622	0.16 ( 0.04 - 0.66 )	0.16 ( 8.49 )	0.16 ( 0.04 )	-2.6 ( -3.8 )	否	否	否	否	0.00560490892833261	7.67313189055947	Chi-Square	1
SNEEZING	91	260726	20217	56802480	10041232	RESPIRATORY TRACT SIGNS AND SYMPTOMS	10046313	UPPER RESPIRATORY TRACT SIGNS AND SYMPTOMS	10079101	RESPIRATORY, THORACIC AND MEDIASTINAL DISORDERS	10038738	5441	SNEEZING	20126	56521537	0.98	0.8	1.2	0.98	0.8	1.2	0.04	0.98	0.8	1	1	2	2	1	-0.03	611869.595210093	-0.0284814	0.0227343924408603	-0.33	0.273077189689747	0.98 ( 0.8 - 1.2 )	0.98 ( 0.04 )	0.98 ( 0.8 )	-0.03 ( -0.33 )	否	否	否	否	0.889990459429653	0.0191313933716955	Chi-Square	1
STUPOR	3	260814	3059	56802480	10042264	NEUROLOGICAL DISORDERS NEC	10013509	DISTURBANCES IN CONSCIOUSNESS NEC	10029305	NERVOUS SYSTEM DISORDERS	10029205	4931	STUPOR	3056	56538607	0.21	0.07	0.66	0.21	0.07	0.66	8.73	0.21	0.07	1	1	2	2	1	-2.23	4042738.39083584	-1.91174	0.52103029529536	-3.36	-0.468091	0.21 ( 0.07 - 0.66 )	0.21 ( 8.73 )	0.21 ( 0.07 )	-2.23 ( -3.36 )	否	否	否	否	0.00479560878431473	7.95494795841677	Chi-Square	1
ORCHITIS	2	260815	957	56802480	10031064	INFECTIONS - PATHOGEN UNSPECIFIED	10038587	MALE REPRODUCTIVE TRACT INFECTIONS	10021879	INFECTIONS AND INFESTATIONS	10021881	9716	ORCHITIS	955	56540708	0.45	0.11	1.82	0.45	0.11	1.82	1.31	0.46	0.11	1	1	2	2	1	-1.14	12913130.9769913	-0.84768	0.695970146342121	-2.52	0.820816104823594	0.45 ( 0.11 - 1.82 )	0.45 ( 1.31 )	0.46 ( 0.11 )	-1.14 ( -2.52 )	否	否	否	否	0.340353372337507		Fisher's Exact Test	1
HICCUPS	11	260806	7334	56802480	10020039	RESPIRATORY TRACT SIGNS AND SYMPTOMS	10024976	LOWER RESPIRATORY TRACT SIGNS AND SYMPTOMS	10079101	RESPIRATORY, THORACIC AND MEDIASTINAL DISORDERS	10038738	14788	HICCUPS	7323	56534340	0.33	0.18	0.59	0.33	0.18	0.59	15.34	0.33	0.18	1	1	2	2	1	-1.61	1686541.16918305	-1.53106	0.173739041953913	-2.36	-0.697424	0.33 ( 0.18 - 0.59 )	0.33 ( 15.34 )	0.33 ( 0.18 )	-1.61 ( -2.36 )	否	否	否	否	0.000127957910905056	14.6716283766863	Chi-Square	0.499419726262434
COLITIS	71	260746	33779	56802480	10009887	GASTROINTESTINAL INFLAMMATORY CONDITIONS	10009888	COLITIS (EXCL INFECTIVE)	10017969	GASTROINTESTINAL DISORDERS	10017947	427	COLITIS	33708	56507955	0.46	0.36	0.58	0.46	0.36	0.58	45.84	0.46	0.36	1	1	2	2	1	-1.13	366216.08869028	-1.11646	0.0289773878964219	-1.46	-0.776006	0.46 ( 0.36 - 0.58 )	0.46 ( 45.84 )	0.46 ( 0.36 )	-1.13 ( -1.46 )	否	否	否	否	1.69325372099594e-11	45.2968022651686	Chi-Square	6.60876927304715e-08
ALOPECIA	910	259907	182082	56802480	10001760	SKIN APPENDAGE CONDITIONS	10001769	ALOPECIAS	10040798	SKIN AND SUBCUTANEOUS TISSUE DISORDERS	10040785	23632	ALOPECIA	181172	56360491	1.09	1.02	1.16	1.09	1.02	1.16	6.59	1.09	1.02	1	1	2	2	1	0.12	67940.3320241739	0.122112760461817	0.00230400910774872	0.03	0.218112950206395	1.09 ( 1.02 - 1.16 )	1.09 ( 6.59 )	1.09 ( 1.02 )	0.12 ( 0.03 )	是	否	否	是	0.0107737257092626	6.50226335936478	Chi-Square	1
ASCITES	4	260813	27380	56802480	10003445	PERITONEAL AND RETROPERITONEAL CONDITIONS	10034653	PERITONEAL AND RETROPERITONEAL DISORDERS	10034652	GASTROINTESTINAL DISORDERS	10017947	1278	ASCITES	27376	56514287	0.03	0.01	0.08	0.03	0.01	0.08	118.45	0.03	0.01	1	1	2	2	1	-4.97	451801.595119158	-4.66362	0.416357674532785	-5.95	-3.37311	0.03 ( 0.01 - 0.08 )	0.03 ( 118.45 )	0.03 ( 0.01 )	-4.97 ( -5.95 )	否	否	否	否	2.25796324619205e-27	117.476173622505	Chi-Square	8.81283054988757e-24
MYALGIA	609	260208	156555	56802480	10028411	MUSCLE DISORDERS	10028323	MUSCLE PAINS	10028302	MUSCULOSKELETAL AND CONNECTIVE TISSUE DISORDERS	10028395	373	MYALGIA	155946	56385717	0.85	0.78	0.92	0.85	0.78	0.92	16.91	0.85	0.78	1	1	2	2	1	-0.24	79018.2393262325	-0.238893	0.00343324524421045	-0.36	-0.121705	0.85 ( 0.78 - 0.92 )	0.85 ( 16.91 )	0.85 ( 0.78 )	-0.24 ( -0.36 )	否	否	否	否	4.25136460377951e-05	16.7557316155537	Chi-Square	0.165930760485514
MALAISE	2200	258617	409179	56802480	10025482	GENERAL SYSTEM DISORDERS NEC	10003550	ASTHENIC CONDITIONS	10018073	GENERAL DISORDERS AND ADMINISTRATION SITE CONDITIONS	10018065	12053	MALAISE	406979	56134684	1.17	1.12	1.22	1.17	1.12	1.22	55.56	1.17	1.12	1	1	2	2	1	0.23	30233.0990663221	0.22756642741247	0.000958603887564413	0.17	0.289489085222497	1.17 ( 1.12 - 1.22 )	1.17 ( 55.56 )	1.17 ( 1.12 )	0.23 ( 0.17 )	是	否	否	是	9.87936393808174e-14	55.3908822507058	Chi-Square	3.8559157450333e-10
EAR PAIN	70	260747	17858	56802480	10014020	AURAL DISORDERS NEC	10027666	EAR DISORDERS NEC	10027667	EAR AND LABYRINTH DISORDERS	10013993	17689	EAR PAIN	17788	56523875	0.85	0.67	1.08	0.85	0.67	1.08	1.76	0.85	0.68	1	1	2	2	1	-0.23	692691.610726113	-0.225337	0.0294394707740513	-0.57	0.117822011017779	0.85 ( 0.67 - 1.08 )	0.85 ( 1.76 )	0.85 ( 0.68 )	-0.23 ( -0.57 )	否	否	否	否	0.203072458006582	1.62013863488322	Chi-Square	1
LIVIDITY	1	260816	335	56802480	10024728	SKIN VASCULAR ABNORMALITIES	10047144	SKIN VASOMOTOR CONDITIONS	10047043	SKIN AND SUBCUTANEOUS TISSUE DISORDERS	10040785	12399	LIVIDITY	334	56541329	0.65	0.09	4.62	0.65	0.09	4.62	0.19	0.65	0.09	1	1	2	2	1	-0.62	36817796.0593978	-0.346418	1.04688691445834	-2.39	1.6999320869226	0.65 ( 0.09 - 4.62 )	0.65 ( 0.19 )	0.65 ( 0.09 )	-0.62 ( -2.39 )	否	否	否	否	1		Fisher's Exact Test	1
THIRST	47	260770	16181	56802480	10043458	GENERAL SYSTEM DISORDERS NEC	10068759	FEELINGS AND SENSATIONS NEC	10018073	GENERAL DISORDERS AND ADMINISTRATION SITE CONDITIONS	10018065	4413	THIRST	16134	56525529	0.63	0.47	0.84	0.63	0.47	0.84	10.08	0.63	0.48	1	1	2	2	1	-0.66	764477.782471738	-0.64966	0.0434983462143498	-1.07	-0.232535	0.63 ( 0.47 - 0.84 )	0.63 ( 10.08 )	0.63 ( 0.48 )	-0.66 ( -1.07 )	否	否	否	否	0.00183008485054333	9.71260433861506	Chi-Square	1
TRISMUS	4	260813	4756	56802480	10044684	MUSCLE DISORDERS	10028343	MUSCLE TONE ABNORMALITIES	10028302	MUSCULOSKELETAL AND CONNECTIVE TISSUE DISORDERS	10028395	3796	TRISMUS	4752	56536911	0.18	0.07	0.49	0.18	0.07	0.49	14.64	0.18	0.07	1	1	2	2	1	-2.45	2600542.24846703	-2.19172	0.416719199171935	-3.48	-0.900648	0.18 ( 0.07 - 0.49 )	0.18 ( 14.64 )	0.18 ( 0.07 )	-2.45 ( -3.48 )	否	否	否	否	0.000200134479483803	13.829820603636	Chi-Square	0.781124873425283
CACHEXIA	3	260814	4816	56802480	10006895	APPETITE AND GENERAL NUTRITIONAL DISORDERS	10018067	GENERAL NUTRITIONAL DISORDERS NEC	10003018	METABOLISM AND NUTRITION DISORDERS	10027433	20795	CACHEXIA	4813	56536850	0.14	0.04	0.42	0.14	0.04	0.42	16.6	0.14	0.04	1	1	2	2	1	-2.88	2568150.19222704	-2.53095	0.52078219652145	-3.97	-1.08764	0.14 ( 0.04 - 0.42 )	0.14 ( 16.6 )	0.14 ( 0.04 )	-2.88 ( -3.97 )	否	否	否	否	7.26347459592682e-05	15.7409459809039	Chi-Square	0.283493413479024
OLIGURIA	1	260816	5787	56802480	10030302	RENAL DISORDERS (EXCL NEPHROPATHIES)	10038443	RENAL FAILURE AND IMPAIRMENT	10038430	RENAL AND URINARY DISORDERS	10038359	9891	OLIGURIA	5786	56535877	0.04	0.01	0.27	0.04	0.01	0.27	24.73	0.04	0.01	1	1	2	2	1	-4.73	2137315.04422212	-3.78537	1.04105194512255	-5.83	-1.74473	0.04 ( 0.01 - 0.27 )	0.04 ( 24.73 )	0.04 ( 0.01 )	-4.73 ( -5.83 )	否	否	否	否	1.08669266315956e-06	23.7680886979259	Chi-Square	0.00424136146431176
NEOPLASM	21	260796	10482	56802480	10028980	MISCELLANEOUS AND SITE UNSPECIFIED NEOPLASMS MALIGNANT AND UNSPECIFIED	10029111	NEOPLASMS UNSPECIFIED MALIGNANCY AND SITE UNSPECIFIED NEC	10027655	NEOPLASMS BENIGN, MALIGNANT AND UNSPECIFIED (INCL CYSTS AND POLYPS)	10029104	400	NEOPLASM	10461	56531202	0.44	0.28	0.67	0.44	0.28	0.67	15.37	0.44	0.28	1	1	2	2	1	-1.2	1180080.07974412	-1.15923	0.0948140973715172	-1.78	-0.543393	0.44 ( 0.28 - 0.67 )	0.44 ( 15.37 )	0.44 ( 0.28 )	-1.2 ( -1.78 )	否	否	否	否	0.000119243127121991	14.8046182231835	Chi-Square	0.465405925157131
ABORTION	5	260812	2759	56802480	10000210	ABORTIONS AND STILLBIRTH	10000232	ABORTIONS NOT SPECIFIED AS INDUCED OR SPONTANEOUS	10000211	PREGNANCY, PUERPERIUM AND PERINATAL CONDITIONS	10036585	24307	ABORTION	2754	56538909	0.39	0.16	0.95	0.39	0.16	0.95	4.66	0.39	0.16	1	1	2	2	1	-1.34	4482166.47679625	-1.1883	0.34765681660156	-2.37	-0.00904644	0.39 ( 0.16 - 0.95 )	0.39 ( 4.66 )	0.39 ( 0.16 )	-1.34 ( -2.37 )	否	否	否	否	0.0435195655682128	4.07510483019231	Chi-Square	1
TREMOR	614	260203	154384	56802480	10044565	MOVEMENT DISORDERS (INCL PARKINSONISM)	10044566	TREMOR (EXCL CONGENITAL)	10028037	NERVOUS SYSTEM DISORDERS	10029205	3867	TREMOR	153770	56387893	0.87	0.8	0.94	0.87	0.8	0.94	12.79	0.87	0.8	1	1	2	2	1	-0.21	80129.413323559	-0.206997	0.00340569170890121	-0.32	-0.0902808	0.87 ( 0.8 - 0.94 )	0.87 ( 12.79 )	0.87 ( 0.8 )	-0.21 ( -0.32 )	否	否	否	否	0.000374095706726218	12.6573318769355	Chi-Square	1
CRYING	141	260676	34546	56802480	10011469	GENERAL SYSTEM DISORDERS NEC	10018072	GENERAL SIGNS AND SYMPTOMS NEC	10018073	GENERAL DISORDERS AND ADMINISTRATION SITE CONDITIONS	10018065	18845	CRYING	34405	56507258	0.89	0.75	1.05	0.89	0.75	1.05	1.97	0.89	0.75	1	1	2	2	1	-0.17	358085.491532048	-0.168825	0.0147256456984508	-0.41	0.0738733501293928	0.89 ( 0.75 - 1.05 )	0.89 ( 1.97 )	0.89 ( 0.75 )	-0.17 ( -0.41 )	否	否	否	否	0.17284868399246	1.85806161909996	Chi-Square	1
MASS	38	260779	13032	56802480	10026865	TISSUE DISORDERS NEC	10057175	MASS CONDITIONS NEC	10007867	GENERAL DISORDERS AND ADMINISTRATION SITE CONDITIONS	10018065	11865	MASS	12994	56528669	0.63	0.46	0.87	0.63	0.46	0.87	8.01	0.64	0.46	1	1	2	2	1	-0.66	949188.941606511	-0.641621	0.0535360052315771	-1.1	-0.178864	0.63 ( 0.46 - 0.87 )	0.63 ( 8.01 )	0.64 ( 0.46 )	-0.66 ( -1.1 )	否	否	否	否	0.00568947868210188	7.64611283227236	Chi-Square	1
PURPURA	7	260810	8277	56802480	10037549	SKIN VASCULAR ABNORMALITIES	10037555	PURPURA AND RELATED CONDITIONS	10047043	SKIN AND SUBCUTANEOUS TISSUE DISORDERS	10040785	7089	PURPURA	8270	56533393	0.18	0.09	0.38	0.18	0.09	0.39	25.41	0.18	0.09	1	1	2	2	1	-2.44	1494416.46242542	-2.28576	0.260430423127567	-3.31	-1.26512	0.18 ( 0.09 - 0.38 )	0.18 ( 25.41 )	0.18 ( 0.09 )	-2.44 ( -3.31 )	否	否	否	否	7.04907056643369e-07	24.6016676306265	Chi-Square	0.00275125224207907
YAWNING	4	260813	2477	56802480	10048232	RESPIRATORY TRACT SIGNS AND SYMPTOMS	10046313	UPPER RESPIRATORY TRACT SIGNS AND SYMPTOMS	10079101	RESPIRATORY, THORACIC AND MEDIASTINAL DISORDERS	10038738	2148	YAWNING	2473	56539190	0.35	0.13	0.94	0.35	0.13	0.94	4.8	0.35	0.13	1	1	2	2	1	-1.51	4992243.53347767	-1.3078	0.417121601697977	-2.6	-0.0160963	0.35 ( 0.13 - 0.94 )	0.35 ( 4.8 )	0.35 ( 0.13 )	-1.51 ( -2.6 )	否	否	否	否	0.0410655347078169	4.17330851513168	Chi-Square	1
SPLINTER	1	260816	207	56802480	10041662	INJURIES NEC	10027699	SKIN INJURIES NEC	10022114	INJURY, POISONING AND PROCEDURAL COMPLICATIONS	10022117	5192	SPLINTER	206	56541457	1.05	0.15	7.51	1.05	0.15	7.51	0	1.05	0.15	1	1	2	2	1	0.07	59474901.3267195	0.0327823920897221	1.05069895198997	-2.02	2.08285453910306	1.05 ( 0.15 - 7.51 )	1.05 ( 0 )	1.05 ( 0.15 )	0.07 ( -2.02 )	否	否	否	否	0.614286999372639		Fisher's Exact Test	1
FASTING	1	260816	67	56802480	10068315	LIFESTYLE ISSUES	10012776	DIETARY AND NUTRITIONAL ISSUES	10024450	SOCIAL CIRCUMSTANCES	10041244	16608	FASTING	66	56541597	3.28	0.46	23.67	3.28	0.46	23.67	1.57	3.25	0.45	1	1	2	2	1	1.7	181923227.587613	0.607975821240195	1.07130075112761	-1.46	2.67804900944163	3.28 ( 0.46 - 23.67 )	3.28 ( 1.57 )	3.25 ( 0.45 )	1.7 ( -1.46 )	否	否	否	否	0.265341167333198		Fisher's Exact Test	1
MANIA	8	260809	15298	56802480	10026749	MANIC AND BIPOLAR MOOD DISORDERS AND DISTURBANCES	10027939	MOOD ALTERATIONS WITH MANIC SYMPTOMS	10026753	PSYCHIATRIC DISORDERS	10037175	11917	MANIA	15290	56526373	0.11	0.06	0.23	0.11	0.06	0.23	55.42	0.11	0.06	1	1	2	2	1	-3.13	808600.527874871	-2.98485	0.231407132921327	-3.95	-2.02275	0.11 ( 0.06 - 0.23 )	0.11 ( 55.42 )	0.11 ( 0.06 )	-3.13 ( -3.95 )	否	否	否	否	1.52576558079112e-13	54.5366379406289	Chi-Square	5.95506306182774e-10
EFFUSION	1	260816	1287	56802480	10063045	GENERAL SYSTEM DISORDERS NEC	10018072	GENERAL SIGNS AND SYMPTOMS NEC	10018073	GENERAL DISORDERS AND ADMINISTRATION SITE CONDITIONS	10018065	17604	EFFUSION	1286	56540377	0.17	0.02	1.2	0.17	0.02	1.2	4.1	0.17	0.02	1	1	2	2	1	-2.56	9604642.45027768	-1.78953	1.0423083200402	-3.83	0.252335872880454	0.17 ( 0.02 - 1.2 )	0.17 ( 4.1 )	0.17 ( 0.02 )	-2.56 ( -3.83 )	否	否	否	否	0.0690504663977631	3.30544914860174	Chi-Square	1
LENTIGO	2	260815	477	56802480	10024217	PIGMENTATION DISORDERS	10020713	HYPERPIGMENTATION DISORDERS	10035023	SKIN AND SUBCUTANEOUS TISSUE DISORDERS	10040785	12652	LENTIGO	475	56541188	0.91	0.23	3.66	0.91	0.23	3.66	0.02	0.91	0.23	1	1	2	2	1	-0.13	25880291.7907064	-0.0907704	0.698151861980691	-1.76	1.58033927636536	0.91 ( 0.23 - 3.66 )	0.91 ( 0.02 )	0.91 ( 0.23 )	-0.13 ( -1.76 )	否	否	否	否	1		Fisher's Exact Test	1
WHEEZING	76	260741	52665	56802480	10047924	BRONCHIAL DISORDERS (EXCL NEOPLASMS)	10006484	BRONCHOSPASM AND OBSTRUCTION	10006436	RESPIRATORY, THORACIC AND MEDIASTINAL DISORDERS	10038738	2280	WHEEZING	52589	56489074	0.31	0.25	0.39	0.31	0.25	0.39	114.34	0.31	0.25	1	1	2	2	1	-1.67	234891.191204148	-1.65698	0.0270781560595369	-1.99	-1.32788	0.31 ( 0.25 - 0.39 )	0.31 ( 114.34 )	0.31 ( 0.25 )	-1.67 ( -1.99 )	否	否	否	否	1.55715718816242e-26	113.646796004336	Chi-Square	6.07758450539793e-23
BITE	1	260816	669	56802480	10004966	INJURIES NEC	10029511	NON-SITE SPECIFIC INJURIES NEC	10022114	INJURY, POISONING AND PROCEDURAL COMPLICATIONS	10022117	21836	BITE	668	56540995	0.32	0.05	2.31	0.32	0.05	2.31	1.4	0.33	0.05	1	1	2	2	1	-1.62	18463849.9641159	-1.0273	1.04379887670913	-3.07	1.01602829448019	0.32 ( 0.05 - 2.31 )	0.32 ( 1.4 )	0.33 ( 0.05 )	-1.62 ( -3.07 )	否	否	否	否	0.38457178918473		Fisher's Exact Test	1
VOLVULUS	1	260816	2101	56802480	10047697	GASTROINTESTINAL STENOSIS AND OBSTRUCTION	10018009	GASTROINTESTINAL STENOSIS AND OBSTRUCTION NEC	10018008	GASTROINTESTINAL DISORDERS	10017947	738	VOLVULUS	2100	56539563	0.1	0.01	0.73	0.1	0.01	0.73	7.79	0.1	0.01	1	1	2	2	1	-3.27	5885242.37676387	-2.41301	1.04168253260884	-4.45	-0.371752	0.1 ( 0.01 - 0.73 )	0.1 ( 7.79 )	0.1 ( 0.01 )	-3.27 ( -4.45 )	否	否	否	否	0.00856058688889115	6.91227778067826	Chi-Square	1
HEADACHE	14931	245886	575285	56802480	10019211	HEADACHES	10019233	HEADACHES NEC	10019231	NERVOUS SYSTEM DISORDERS	10029205	1558	HEADACHE	560354	55981309	6.07	5.97	6.17	5.78	5.69	5.87	58027.8	5.65	5.56	1	1	2	2	1	2.5	21503.7033335726	2.49842067181694	0.000150878048292701	2.47	2.52298715697805	6.07 ( 5.97 - 6.17 )	5.78 ( 58027.78 )	5.65 ( 5.56 )	2.5 ( 2.47 )	是	是	是	是	0	58023.0554741134	Chi-Square	0
ANXIETY	1013	259804	265409	56802480	10002855	ANXIETY DISORDERS AND SYMPTOMS	10002869	ANXIETY SYMPTOMS	10002861	PSYCHIATRIC DISORDERS	10037175	22959	ANXIETY	264396	56277267	0.83	0.78	0.88	0.83	0.78	0.88	35.03	0.83	0.78	1	1	2	2	1	-0.27	46610.073003872	-0.266438	0.00206834444620135	-0.36	-0.17548	0.83 ( 0.78 - 0.88 )	0.83 ( 35.03 )	0.83 ( 0.78 )	-0.27 ( -0.36 )	否	否	否	否	3.5389824134795e-09	34.8621276929477	Chi-Square	1.38126483598105e-05
DIALYSIS	12	260805	13275	56802480	10061105	RENAL AND URINARY TRACT THERAPEUTIC PROCEDURES	10023431	RENAL THERAPEUTIC PROCEDURES	10038365	SURGICAL AND MEDICAL PROCEDURES	10042613	18158	DIALYSIS	13263	56528400	0.2	0.11	0.35	0.2	0.11	0.35	39.51	0.2	0.11	1	1	2	2	1	-2.34	931815.266342095	-2.2528	0.160269951092279	-3.05	-1.45213	0.2 ( 0.11 - 0.35 )	0.2 ( 39.51 )	0.2 ( 0.11 )	-2.34 ( -3.05 )	否	否	否	否	4.93133674371386e-10	38.7042518689063	Chi-Square	1.92470073107152e-06
RECTAL POLYP	1	260816	1030	56802480	10038074	BENIGN NEOPLASMS GASTROINTESTINAL	10017988	BENIGN NEOPLASMS GASTROINTESTINAL (EXCL ORAL CAVITY)	10017934	GASTROINTESTINAL DISORDERS	10017947	6826	RECTAL POLYP	1029	56540634	0.21	0.03	1.5	0.21	0.03	1.5	2.95	0.21	0.03	1	1	2	2	1	-2.24	11998816.1745467	-1.51954	1.04271113855988	-3.56	0.522720894399336	0.21 ( 0.03 - 1.5 )	0.21 ( 2.95 )	0.21 ( 0.03 )	-2.24 ( -3.56 )	否	否	否	否	0.101679264109138		Fisher's Exact Test	1
JOINT EFFUSION	17	260800	6483	56802480	10023215	JOINT DISORDERS	10023226	JOINT RELATED SIGNS AND SYMPTOMS	10023213	MUSCULOSKELETAL AND CONNECTIVE TISSUE DISORDERS	10028395	13071	JOINT EFFUSION	6466	56535197	0.57	0.35	0.92	0.57	0.35	0.92	5.5	0.57	0.35	1	1	2	2	1	-0.81	1907893.19493486	-0.773638	0.115960480271349	-1.45	-0.0925787	0.57 ( 0.35 - 0.92 )	0.57 ( 5.5 )	0.57 ( 0.35 )	-0.81 ( -1.45 )	否	否	否	否	0.0242094047645829	5.07956774900234	Chi-Square	1
WRONG DOSE	3	260814	2142	56802480	10080304	MEDICATION ERRORS AND OTHER PRODUCT USE ERRORS AND ISSUES	10079146	MEDICATION ERRORS, PRODUCT USE ERRORS AND ISSUES NEC	10079145	INJURY, POISONING AND PROCEDURAL COMPLICATIONS	10022117	2200	WRONG DOSE	2139	56539524	0.3	0.1	0.94	0.3	0.1	0.94	4.77	0.31	0.1	1	1	2	2	1	-1.71	5772645.57907497	-1.43828	0.521321351305913	-2.88	0.00576700756938275	0.3 ( 0.1 - 0.94 )	0.3 ( 4.77 )	0.31 ( 0.1 )	-1.71 ( -2.88 )	否	否	否	否	0.0428882535858408	4.09980130163793	Chi-Square	1
LIP PRURITUS	3	260814	736	56802480	10070721	ORAL SOFT TISSUE CONDITIONS	10031021	ORAL SOFT TISSUE SIGNS AND SYMPTOMS	10031013	GASTROINTESTINAL DISORDERS	10017947	12495	LIP PRURITUS	733	56540930	0.89	0.29	2.76	0.89	0.29	2.76	0.04	0.89	0.29	1	1	2	2	1	-0.17	16785318.1491963	-0.132267	0.523174226599662	-1.58	1.31434898772573	0.89 ( 0.29 - 2.76 )	0.89 ( 0.04 )	0.89 ( 0.29 )	-0.17 ( -1.58 )	否	否	否	否	1		Fisher's Exact Test	1
STRESS AT WORK	12	260805	1016	56802480	10042210	ECONOMIC AND HOUSING ISSUES	10014565	EMPLOYMENT ISSUES	10014136	SOCIAL CIRCUMSTANCES	10041244	4956	STRESS AT WORK	1004	56540659	2.59	1.47	4.58	2.59	1.47	4.58	11.59	2.57	1.46	1	1	2	2	1	1.36	12163991.6184441	1.19716128634145	0.162159757737302	0.39	2.00254258172222	2.59 ( 1.47 - 4.58 )	2.59 ( 11.59 )	2.57 ( 1.46 )	1.36 ( 0.39 )	是	是	否	是	0.00311940001291982		Fisher's Exact Test	1
CARDIAC ANEURYSM	2	260815	927	56802480	10007513	MYOCARDIAL DISORDERS	10028590	MYOCARDIAL DISORDERS NEC	10028593	CARDIAC DISORDERS	10007541	20630	CARDIAC ANEURYSM	925	56540738	0.47	0.12	1.88	0.47	0.12	1.88	1.2	0.47	0.12	1	1	2	2	1	-1.09	13330581.3318509	-0.810393	0.696040382105134	-2.48	0.858188186147519	0.47 ( 0.12 - 1.88 )	0.47 ( 1.2 )	0.47 ( 0.12 )	-1.09 ( -2.48 )	否	否	否	否	0.45805396478674		Fisher's Exact Test	1
POLYARTHRITIS	8	260809	4682	56802480	10036030	JOINT DISORDERS	10003284	ARTHROPATHIES NEC	10023213	MUSCULOSKELETAL AND CONNECTIVE TISSUE DISORDERS	10028395	8167	POLYARTHRITIS	4674	56536989	0.37	0.19	0.74	0.37	0.19	0.74	8.51	0.37	0.19	1	1	2	2	1	-1.43	2641635.59170567	-1.32211	0.231715540130119	-2.28	-0.359369	0.37 ( 0.19 - 0.74 )	0.37 ( 8.51 )	0.37 ( 0.19 )	-1.43 ( -2.28 )	否	否	否	否	0.004955077199782	7.89576151016164	Chi-Square	1
BREAST ATROPHY	1	260816	212	56802480	10006179	BREAST DISORDERS	10040675	BREAST DISORDERS NEC	10006232	REPRODUCTIVE SYSTEM AND BREAST DISORDERS	10038604	21038	BREAST ATROPHY	211	56541452	1.03	0.14	7.33	1.03	0.14	7.33	0	1.03	0.14	1	1	2	2	1	0.04	58078776.8824303	0.0159395376750848	1.05046405538519	-2.03	2.0657825125248	1.03 ( 0.14 - 7.33 )	1.03 ( 0 )	1.03 ( 0.14 )	0.04 ( -2.03 )	否	否	否	否	0.623061374986268		Fisher's Exact Test	1
DAYDREAMING	2	260815	1441	56802480	10057315	COGNITIVE AND ATTENTION DISORDERS AND DISTURBANCES	10009842	COGNITIVE AND ATTENTION DISORDERS AND DISTURBANCES NEC	10009841	PSYCHIATRIC DISORDERS	10037175	18552	DAYDREAMING	1439	56540224	0.3	0.08	1.21	0.3	0.08	1.21	3.24	0.3	0.08	1	1	2	2	1	-1.73	8578903.93617036	-1.34505	0.695240915154806	-3.01	0.322569985225727	0.3 ( 0.08 - 1.21 )	0.3 ( 3.24 )	0.3 ( 0.08 )	-1.73 ( -3.01 )	否	否	否	否	0.108698434495336	2.57304331958276	Chi-Square	1
SYNOVIAL CYST	18	260799	4445	56802480	10042858	SYNOVIAL AND BURSAL DISORDERS	10013360	SYNOVIAL DISORDERS	10013361	MUSCULOSKELETAL AND CONNECTIVE TISSUE DISORDERS	10028395	210	SYNOVIAL CYST	4427	56537236	0.88	0.55	1.4	0.88	0.55	1.4	0.29	0.88	0.56	1	1	2	2	1	-0.18	2782451.52405705	-0.172592	0.110021750108744	-0.84	0.49079897291489	0.88 ( 0.55 - 1.4 )	0.88 ( 0.29 )	0.88 ( 0.56 )	-0.18 ( -0.84 )	否	否	否	否	0.671754125305342	0.179557115169059	Chi-Square	1
BLADDER SPASM	6	260811	1668	56802480	10048994	URINARY TRACT SIGNS AND SYMPTOMS	10004995	BLADDER AND URETHRAL SYMPTOMS	10046590	RENAL AND URINARY DISORDERS	10038359	1139	BLADDER SPASM	1662	56540001	0.78	0.35	1.74	0.78	0.35	1.74	0.36	0.78	0.35	1	1	2	2	1	-0.35	7412090.75851268	-0.307593	0.298593371149735	-1.4	0.785280637748645	0.78 ( 0.35 - 1.74 )	0.78 ( 0.36 )	0.78 ( 0.35 )	-0.35 ( -1.4 )	否	否	否	否	0.674691344317313	0.176163348570455	Chi-Square	1
SAPHO SYNDROME	1	260816	218	56802480	10051316	MUSCULOSKELETAL AND CONNECTIVE TISSUE DISORDERS NEC	10052776	MUSCULOSKELETAL AND CONNECTIVE TISSUE INFECTIONS AND INFLAMMATIONS NEC	10028393	MUSCULOSKELETAL AND CONNECTIVE TISSUE DISORDERS	10028395	6118	SAPHO SYNDROME	217	56541446	1	0.14	7.12	1	0.14	7.12	0	1	0.14	1	1	2	2	1	0	56487577.5157884	-0.00401572	1.05019633760116	-2.05	2.04556603297899	1 ( 0.14 - 7.12 )	1 ( 0 )	1 ( 0.14 )	0 ( -2.05 )	否	否	否	否	1		Fisher's Exact Test	1
SELF-MEDICATION	2	260815	3730	56802480	10050729	THERAPEUTIC PROCEDURES AND SUPPORTIVE CARE NEC	10027700	THERAPEUTIC PROCEDURES NEC	10043413	SURGICAL AND MEDICAL PROCEDURES	10042613	5895	SELF-MEDICATION	3728	56537935	0.12	0.03	0.47	0.12	0.03	0.47	13.42	0.12	0.03	1	1	2	2	1	-3.1	3315673.94155928	-2.59546	0.694355379247435	-4.26	-0.928904	0.12 ( 0.03 - 0.47 )	0.12 ( 13.42 )	0.12 ( 0.03 )	-3.1 ( -4.26 )	否	否	否	否	0.000396160058255453	12.5502181156611	Chi-Square	1
ABDOMINAL HERNIA	7	260810	4250	56802480	10060954	ABDOMINAL HERNIAS AND OTHER ABDOMINAL WALL CONDITIONS	10075884	ABDOMINAL HERNIAS NEC	10000073	GASTROINTESTINAL DISORDERS	10017947	24381	ABDOMINAL HERNIA	4243	56537420	0.36	0.17	0.75	0.36	0.17	0.75	8.06	0.36	0.17	1	1	2	2	1	-1.48	2910086.91506884	-1.3589	0.260668608950977	-2.38	-0.337786	0.36 ( 0.17 - 0.75 )	0.36 ( 8.06 )	0.36 ( 0.17 )	-1.48 ( -2.38 )	否	否	否	否	0.00640864520856183	7.43165284261543	Chi-Square	1
BLINDNESS	37	260780	36835	56802480	10005169	VISION DISORDERS	10080708	VISUAL IMPAIRMENT AND BLINDNESS (EXCL COLOUR BLINDNESS)	10047518	EYE DISORDERS	10015919	21713	BLINDNESS	36798	56504865	0.22	0.16	0.3	0.22	0.16	0.3	103.77	0.22	0.16	1	1	2	2	1	-2.19	335833.952545273	-2.16264	0.0548372410730569	-2.63	-1.69429	0.22 ( 0.16 - 0.3 )	0.22 ( 103.77 )	0.22 ( 0.16 )	-2.19 ( -2.63 )	否	否	否	否	3.37327113284167e-24	102.987	Chi-Square	1.3165877231481e-20
LUNG NEOPLASM	3	260814	4122	56802480	10062042	RESPIRATORY AND MEDIASTINAL NEOPLASMS MALIGNANT AND UNSPECIFIED	10038736	RESPIRATORY TRACT AND PLEURAL NEOPLASMS MALIGNANCY UNSPECIFIED NEC	10038666	NEOPLASMS BENIGN, MALIGNANT AND UNSPECIFIED (INCL CYSTS AND POLYPS)	10029104	12277	LUNG NEOPLASM	4119	56537544	0.16	0.05	0.49	0.16	0.05	0.49	13.47	0.16	0.05	1	1	2	2	1	-2.66	3000431.59737028	-2.31697	0.520854927670867	-3.76	-0.873568	0.16 ( 0.05 - 0.49 )	0.16 ( 13.47 )	0.16 ( 0.05 )	-2.66 ( -3.76 )	否	否	否	否	0.00037901202626557	12.6329232676364	Chi-Square	1
PREMATURE BABY	1	260816	28463	56802480	10036590	NEONATAL AND PERINATAL CONDITIONS	10018208	GESTATIONAL AGE AND WEIGHT CONDITIONS	10028920	PREGNANCY, PUERPERIUM AND PERINATAL CONDITIONS	10036585	7822	PREMATURE BABY	28462	56513201	0.01	0	0.05	0.01	0	0.05	129.36	0.01	0	1	1	2	2	1	-7.03	434611.420599974	-6.04108	1.04076546568574	-8.08	-4.00072	0.01 ( 0 - 0.05 )	0.01 ( 129.36 )	0.01 ( 0 )	-7.03 ( -8.08 )	否	否	否	否	9.34954887179719e-30	128.362718245335	Chi-Square	3.64912892466244e-26
MENISCUS INJURY	34	260783	7093	56802480	10072970	BONE AND JOINT INJURIES	10074485	BONE AND JOINT INJURIES NEC	10005942	INJURY, POISONING AND PROCEDURAL COMPLICATIONS	10022117	322	MENISCUS INJURY	7059	56534604	1.04	0.75	1.46	1.04	0.75	1.46	0.06	1.04	0.75	1	1	2	2	1	0.06	1743836.97151926	0.0600416766640621	0.0597689539769071	-0.43	0.548995473977907	1.04 ( 0.75 - 1.46 )	1.04 ( 0.06 )	1.04 ( 0.75 )	0.06 ( -0.43 )	否	否	否	否	0.870046412774902	0.0267648070270926	Chi-Square	1
VENOUS INJURY	1	260816	862	56802480	10047228	INJURIES NEC	10007654	CARDIOVASCULAR INJURIES	10022114	INJURY, POISONING AND PROCEDURAL COMPLICATIONS	10022117	2755	VENOUS INJURY	861	56540802	0.25	0.04	1.79	0.25	0.04	1.79	2.22	0.25	0.04	1	1	2	2	1	-1.98	14334622.7994874	-1.3111	1.04310413673845	-3.35	0.731551117150981	0.25 ( 0.04 - 1.79 )	0.25 ( 2.22 )	0.25 ( 0.04 )	-1.98 ( -3.35 )	否	否	否	否	0.200051441208404		Fisher's Exact Test	1
EYE SWELLING	74	260743	33533	56802480	10015967	EYE DISORDERS NEC	10030032	OCULAR DISORDERS NEC	10015917	EYE DISORDERS	10015919	16799	EYE SWELLING	33459	56508204	0.48	0.38	0.6	0.48	0.38	0.6	41.75	0.48	0.38	1	1	2	2	1	-1.06	368902.590682819	-1.04709	0.0278215238185906	-1.38	-0.713495	0.48 ( 0.38 - 0.6 )	0.48 ( 41.75 )	0.48 ( 0.38 )	-1.06 ( -1.38 )	否	否	否	否	1.35157115450737e-10	41.232491005901	Chi-Square	5.27518221604227e-07
NARCOLEPSY	1	260816	1753	56802480	10028713	SLEEP DISTURBANCES (INCL SUBTYPES)	10028714	NARCOLEPSY AND HYPERSOMNIA	10040998	NERVOUS SYSTEM DISORDERS	10029205	10747	NARCOLEPSY	1752	56539911	0.12	0.02	0.88	0.12	0.02	0.88	6.2	0.12	0.02	1	1	2	2	1	-3.01	7052895.93840231	-2.17852	1.04187898984355	-4.22	-0.137071	0.12 ( 0.02 - 0.88 )	0.12 ( 6.2 )	0.12 ( 0.02 )	-3.01 ( -4.22 )	否	否	否	否	0.0206814639752281	5.35343699735839	Chi-Square	1
OVARIAN MASS	1	260816	672	56802480	10058823	OVARIAN AND FALLOPIAN TUBE DISORDERS	10013342	OVARIAN AND FALLOPIAN TUBE DISORDERS NEC	10033283	REPRODUCTIVE SYSTEM AND BREAST DISORDERS	10038604	9488	OVARIAN MASS	671	56540992	0.32	0.05	2.3	0.32	0.05	2.3	1.42	0.32	0.05	1	1	2	2	1	-1.63	18381544.5407989	-1.03217	1.04378502887407	-3.08	1.01114781364336	0.32 ( 0.05 - 2.3 )	0.32 ( 1.42 )	0.32 ( 0.05 )	-1.63 ( -3.08 )	否	否	否	否	0.384998871868662		Fisher's Exact Test	1
STENT PLACEMENT	25	260792	7448	56802480	10048561	THERAPEUTIC PROCEDURES AND SUPPORTIVE CARE NEC	10027700	THERAPEUTIC PROCEDURES NEC	10043413	SURGICAL AND MEDICAL PROCEDURES	10042613	5082	STENT PLACEMENT	7423	56534240	0.73	0.49	1.08	0.73	0.49	1.08	2.49	0.73	0.49	1	1	2	2	1	-0.45	1660730.22901835	-0.4372	0.0803399389061824	-1	0.129686328876319	0.73 ( 0.49 - 1.08 )	0.73 ( 2.49 )	0.73 ( 0.49 )	-0.45 ( -1 )	否	否	否	否	0.135965843611618	2.22303160812656	Chi-Square	1
LIBIDO DISORDER	3	260814	1219	56802480	10061221	SEXUAL DYSFUNCTIONS, DISTURBANCES AND GENDER IDENTITY DISORDERS	10040470	SEXUAL DESIRE DISORDERS	10040480	PSYCHIATRIC DISORDERS	10037175	12583	LIBIDO DISORDER	1216	56540447	0.53	0.17	1.66	0.53	0.17	1.66	1.21	0.54	0.17	1	1	2	2	1	-0.9	10139983.1770145	-0.722866	0.522056153378775	-2.17	0.722202690982846	0.53 ( 0.17 - 1.66 )	0.53 ( 1.21 )	0.54 ( 0.17 )	-0.9 ( -2.17 )	否	否	否	否	0.374267203374364	0.789447626504273	Chi-Square	1
DRUG ERUPTION	32	260785	15890	56802480	10013687	EPIDERMAL AND DERMAL CONDITIONS	10012437	DERMATITIS ASCRIBED TO SPECIFIC AGENT	10014982	SKIN AND SUBCUTANEOUS TISSUE DISORDERS	10040785	17893	DRUG ERUPTION	15858	56525805	0.44	0.31	0.62	0.44	0.31	0.62	23.11	0.44	0.31	1	1	2	2	1	-1.19	778477.092439598	-1.1644	0.0632106347805379	-1.67	-0.661565	0.44 ( 0.31 - 0.62 )	0.44 ( 23.11 )	0.44 ( 0.31 )	-1.19 ( -1.67 )	否	否	否	否	2.04962656110961e-06	22.5479544724555	Chi-Square	0.00799969246801081
HYPERTENSION	445	260372	195033	56802480	10020772	VASCULAR HYPERTENSIVE DISORDERS	10020774	VASCULAR HYPERTENSIVE DISORDERS NEC	10057166	VASCULAR DISORDERS	10047065	14387	HYPERTENSION	194588	56347075	0.49	0.45	0.54	0.5	0.45	0.54	228.48	0.5	0.45	1	1	2	2	1	-1.01	63428.8353618223	-1.00731	0.00468528861086236	-1.14	-0.870411	0.49 ( 0.45 - 0.54 )	0.5 ( 228.48 )	0.5 ( 0.45 )	-1.01 ( -1.14 )	否	否	否	否	1.64901846777039e-51	227.973826716611	Chi-Square	6.43611907970783e-48
EMBOLIC STROKE	2	260815	3357	56802480	10014498	CENTRAL NERVOUS SYSTEM VASCULAR DISORDERS	10007948	CENTRAL NERVOUS SYSTEM HAEMORRHAGES AND CEREBROVASCULAR ACCIDENTS	10007963	NERVOUS SYSTEM DISORDERS	10029205	539	EMBOLIC STROKE	3355	56538308	0.13	0.03	0.52	0.13	0.03	0.52	11.73	0.13	0.03	1	1	2	2	1	-2.95	3683972.44668185	-2.45232	0.694417345314281	-4.12	-0.785681	0.13 ( 0.03 - 0.52 )	0.13 ( 11.73 )	0.13 ( 0.03 )	-2.95 ( -4.12 )	否	否	否	否	0.000977247406881487	10.8701855105492	Chi-Square	1
PERINEAL ABSCESS	1	260816	417	56802480	10052457	INFECTIONS - PATHOGEN UNSPECIFIED	10057192	MUSCLE AND SOFT TISSUE INFECTIONS	10021879	INFECTIONS AND INFESTATIONS	10021881	8845	PERINEAL ABSCESS	416	56541247	0.52	0.07	3.71	0.52	0.07	3.71	0.44	0.52	0.07	1	1	2	2	1	-0.94	29595166.210425	-0.54563	1.04567171278241	-2.59	1.49953136595812	0.52 ( 0.07 - 3.71 )	0.52 ( 0.44 )	0.52 ( 0.07 )	-0.94 ( -2.59 )	否	否	否	否	1		Fisher's Exact Test	1
URETEROLITHIASIS	3	260814	1658	56802480	10077989	UROLITHIASES	10088574	URINARY TRACT LITHIASIS NEC	10046708	RENAL AND URINARY DISORDERS	10038359	537	URETEROLITHIASIS	1655	56540008	0.39	0.13	1.22	0.39	0.13	1.22	2.81	0.39	0.13	1	1	2	2	1	-1.34	7456768.82215651	-1.10728	0.521604704129681	-2.55	0.337162524457563	0.39 ( 0.13 - 1.22 )	0.39 ( 2.81 )	0.39 ( 0.13 )	-1.34 ( -2.55 )	否	否	否	否	0.135146632539036	2.2323674152069	Chi-Square	1
AMAUROSIS FUGAX	1	260816	943	56802480	10001903	VISION DISORDERS	10080708	VISUAL IMPAIRMENT AND BLINDNESS (EXCL COLOUR BLINDNESS)	10047518	EYE DISORDERS	10015919	23557	AMAUROSIS FUGAX	942	56540721	0.23	0.03	1.64	0.23	0.03	1.64	2.57	0.23	0.03	1	1	2	2	1	-2.11	13104639.2753789	-1.41536	1.04289719270015	-3.46	0.627085016926791	0.23 ( 0.03 - 1.64 )	0.23 ( 2.57 )	0.23 ( 0.03 )	-2.11 ( -3.46 )	否	否	否	否	0.142532193559017		Fisher's Exact Test	1
LIVER ABSCESS	4	260813	2902	56802480	10024652	INFECTIONS - PATHOGEN UNSPECIFIED	10064462	HEPATOBILIARY AND SPLEEN INFECTIONS	10021879	INFECTIONS AND INFESTATIONS	10021881	12427	LIVER ABSCESS	2898	56538765	0.3	0.11	0.8	0.3	0.11	0.8	6.56	0.3	0.11	1	1	2	2	1	-1.74	4261377.70442909	-1.519	0.416998633907098	-2.81	-0.22749	0.3 ( 0.11 - 0.8 )	0.3 ( 6.56 )	0.3 ( 0.11 )	-1.74 ( -2.81 )	否	否	否	否	0.0153842001929373	5.87192731066972	Chi-Square	1
LIBIDO INCREASED	5	260812	1910	56802480	10024421	SEXUAL DYSFUNCTIONS, DISTURBANCES AND GENDER IDENTITY DISORDERS	10040470	SEXUAL DESIRE DISORDERS	10040480	PSYCHIATRIC DISORDERS	10037175	12582	LIBIDO INCREASED	1905	56539758	0.57	0.24	1.37	0.57	0.24	1.37	1.63	0.57	0.24	1	1	2	2	1	-0.81	6473458.6478062	-0.704086	0.34799185038964	-1.88	0.475730806616191	0.57 ( 0.24 - 1.37 )	0.57 ( 1.63 )	0.57 ( 0.24 )	-0.81 ( -1.88 )	否	否	否	否	0.268390721773413	1.22495344867233	Chi-Square	1
SKIN WRINKLING	9	260808	2479	56802480	10040954	CORNIFICATION AND DYSTROPHIC SKIN DISORDERS	10040837	SKIN DYSTROPHIES	10011063	SKIN AND SUBCUTANEOUS TISSUE DISORDERS	10040785	5537	SKIN WRINKLING	2470	56539193	0.79	0.41	1.52	0.79	0.41	1.52	0.5	0.79	0.41	1	1	2	2	1	-0.34	4988217.53062809	-0.308865	0.208984029593006	-1.22	0.605430143150552	0.79 ( 0.41 - 1.52 )	0.79 ( 0.5 )	0.79 ( 0.41 )	-0.34 ( -1.22 )	否	否	否	否	0.575938032587537	0.312847576938312	Chi-Square	1
LUPUS NEPHRITIS	2	260815	1486	56802480	10025140	NEPHROPATHIES	10029137	NEPHRITIS NEC	10029149	RENAL AND URINARY DISORDERS	10038359	12251	LUPUS NEPHRITIS	1484	56540179	0.29	0.07	1.17	0.29	0.07	1.17	3.43	0.29	0.07	1	1	2	2	1	-1.77	8319286.8029305	-1.38365	0.695197234711474	-3.05	0.283924188686269	0.29 ( 0.07 - 1.17 )	0.29 ( 3.43 )	0.29 ( 0.07 )	-1.77 ( -3.05 )	否	否	否	否	0.0971395155015749	2.75189042721104	Chi-Square	1
ANAL HAEMORRHAGE	7	260810	2542	56802480	10049555	GASTROINTESTINAL HAEMORRHAGES NEC	10022653	INTESTINAL HAEMORRHAGES	10017959	GASTROINTESTINAL DISORDERS	10017947	23423	ANAL HAEMORRHAGE	2535	56539128	0.6	0.29	1.26	0.6	0.29	1.26	1.88	0.6	0.29	1	1	2	2	1	-0.74	4864639.98268095	-0.664097	0.26099746142453	-1.69	0.357661687277359	0.6 ( 0.29 - 1.26 )	0.6 ( 1.88 )	0.6 ( 0.29 )	-0.74 ( -1.69 )	否	否	否	否	0.220955722735747	1.49815331887218	Chi-Square	1
BURSA INJURY	1	260816	58	56802480	10057602	BONE AND JOINT INJURIES	10074485	BONE AND JOINT INJURIES NEC	10005942	INJURY, POISONING AND PROCEDURAL COMPLICATIONS	10022117	20813	BURSA INJURY	57	56541606	3.8	0.53	27.47	3.8	0.53	27.47	2.03	3.75	0.52	1	1	2	2	1	1.91	209674228.406062	0.654140108338857	1.07596982539566	-1.42	2.72871941547142	3.8 ( 0.53 - 27.47 )	3.8 ( 2.03 )	3.75 ( 0.52 )	1.91 ( -1.42 )	否	否	否	否	0.234272576442814		Fisher's Exact Test	1
BLOOD URINE	1	260816	907	56802480	10005863	RENAL AND URINARY TRACT INVESTIGATIONS AND URINALYSES	10046512	URINALYSIS NEC	10038362	INVESTIGATIONS	10022891	21286	BLOOD URINE	906	56540757	0.24	0.03	1.7	0.24	0.03	1.7	2.42	0.24	0.03	1	1	2	2	1	-2.06	13624206.471319	-1.36995	1.04298460959284	-3.41	0.672582356678967	0.24 ( 0.03 - 1.7 )	0.24 ( 2.42 )	0.24 ( 0.03 )	-2.06 ( -3.41 )	否	否	否	否	0.140870490195232		Fisher's Exact Test	1
APLASTIC ANAEMIA	2	260815	4780	56802480	10002967	ANAEMIAS NONHAEMOLYTIC AND MARROW DEPRESSION	10026847	MARROW DEPRESSION AND HYPOPLASTIC ANAEMIAS	10002086	BLOOD AND LYMPHATIC SYSTEM DISORDERS	10005329	22874	APLASTIC ANAEMIA	4778	56536885	0.09	0.02	0.36	0.09	0.02	0.36	18.22	0.09	0.02	1	1	2	2	1	-3.46	2.58749e+06	-2.93563	0.694232862239265	-4.6	-1.26922	0.09 ( 0.02 - 0.36 )	0.09 ( 18.22 )	0.09 ( 0.02 )	-3.46 ( -4.6 )	否	否	否	否	3.16878918614541e-05	17.313790065913	Chi-Square	0.123677841935255
ANOGENITAL WARTS	5	260812	863	56802480	10059313	CUTANEOUS NEOPLASMS BENIGN	10040898	SKIN NEOPLASMS BENIGN	10040899	NEOPLASMS BENIGN, MALIGNANT AND UNSPECIFIED (INCL CYSTS AND POLYPS)	10029104	491	ANOGENITAL WARTS	858	56540805	1.26	0.52	3.04	1.26	0.52	3.04	0.27	1.26	0.52	1	1	2	2	1	0.34	14318031.8008769	0.272529983615831	0.349311694732338	-0.91	1.45458191941618	1.26 ( 0.52 - 3.04 )	1.26 ( 0.27 )	1.26 ( 0.52 )	0.34 ( -0.91 )	否	否	否	否	0.606797771893007		Fisher's Exact Test	1
VASOCONSTRICTION	2	260815	768	56802480	10047139	ARTERIOSCLEROSIS, STENOSIS, VASCULAR INSUFFICIENCY AND NECROSIS	10034640	PERIPHERAL VASOCONSTRICTION, NECROSIS AND VASCULAR INSUFFICIENCY	10003216	VASCULAR DISORDERS	10047065	2800	VASOCONSTRICTION	766	56540897	0.57	0.14	2.27	0.57	0.14	2.27	0.66	0.57	0.14	1	1	2	2	1	-0.82	16086839.3705561	-0.594864	0.696504120740687	-2.26	1.07427242347237	0.57 ( 0.14 - 2.27 )	0.57 ( 0.66 )	0.57 ( 0.14 )	-0.82 ( -2.26 )	否	否	否	否	0.594688805668033		Fisher's Exact Test	1
PLEURAL NEOPLASM	1	260816	152	56802480	10061352	RESPIRATORY AND MEDIASTINAL NEOPLASMS MALIGNANT AND UNSPECIFIED	10038736	RESPIRATORY TRACT AND PLEURAL NEOPLASMS MALIGNANCY UNSPECIFIED NEC	10038666	NEOPLASMS BENIGN, MALIGNANT AND UNSPECIFIED (INCL CYSTS AND POLYPS)	10029104	8273	PLEURAL NEOPLASM	151	56541512	1.44	0.2	10.26	1.44	0.2	10.26	0.13	1.43	0.2	1	1	2	2	1	0.52	80854767.8167167	0.232324182143771	1.05429609328744	-1.82	2.28590261335835	1.44 ( 0.2 - 10.26 )	1.44 ( 0.13 )	1.43 ( 0.2 )	0.52 ( -1.82 )	否	否	否	否	0.503185564753862		Fisher's Exact Test	1
SINUS ARREST	1	260816	1427	56802480	10040738	CARDIAC ARRHYTHMIAS	10042600	SUPRAVENTRICULAR ARRHYTHMIAS	10007521	CARDIAC DISORDERS	10007541	5663	SINUS ARREST	1426	56540237	0.15	0.02	1.08	0.15	0.02	1.08	4.73	0.15	0.02	1	1	2	2	1	-2.71	8663010.83750536	-1.91779	1.04214989096423	-3.96	0.123920674104012	0.15 ( 0.02 - 1.08 )	0.15 ( 4.73 )	0.15 ( 0.02 )	-2.71 ( -3.96 )	否	否	否	否	0.0478928447965752	3.9137420724604	Chi-Square	1
GALACTORRHOEA	1	260816	6253	56802480	10017600	BREAST DISORDERS	10013316	LACTATION DISORDERS	10006232	REPRODUCTIVE SYSTEM AND BREAST DISORDERS	10038604	16118	GALACTORRHOEA	6252	56535411	0.03	0	0.25	0.03	0	0.25	26.87	0.03	0	1	1	2	2	1	-4.84	1978058.75854775	-3.89318	1.04102515029824	-5.93	-1.85257	0.03 ( 0 - 0.25 )	0.03 ( 26.87 )	0.03 ( 0 )	-4.84 ( -5.93 )	否	否	否	否	3.5738558671031e-07	25.9117582724225	Chi-Square	0.00139487594493034
WHEELCHAIR USER	1	260816	4116	56802480	10047920	LIFESTYLE ISSUES	10057171	DISABILITY ISSUES	10024450	SOCIAL CIRCUMSTANCES	10041244	2281	WHEELCHAIR USER	4115	56537548	0.05	0.01	0.37	0.05	0.01	0.37	17.03	0.05	0.01	1	1	2	2	1	-4.24	3004804.34198631	-3.31498	1.04119789993422	-5.36	-1.2742	0.05 ( 0.01 - 0.37 )	0.05 ( 17.03 )	0.05 ( 0.01 )	-4.24 ( -5.36 )	否	否	否	否	6.02959704832306e-05	16.0933318461395	Chi-Square	0.235335172796049
SKIN LESION	120	260697	24638	56802480	10040882	EPIDERMAL AND DERMAL CONDITIONS	10012424	DERMAL AND EPIDERMAL CONDITIONS NEC	10014982	SKIN AND SUBCUTANEOUS TISSUE DISORDERS	10040785	5577	SKIN LESION	24518	56517145	1.06	0.89	1.27	1.06	0.89	1.27	0.42	1.06	0.89	1	1	2	2	1	0.09	502081.232028802	0.0842778683062401	0.0172937413603891	-0.18	0.347289209205366	1.06 ( 0.89 - 1.27 )	1.06 ( 0.42 )	1.06 ( 0.89 )	0.09 ( -0.18 )	否	否	否	否	0.548173656740251	0.360599175903983	Chi-Square	1
INTENTION TREMOR	1	260816	515	56802480	10022520	MOVEMENT DISORDERS (INCL PARKINSONISM)	10044566	TREMOR (EXCL CONGENITAL)	10028037	NERVOUS SYSTEM DISORDERS	10029205	13448	INTENTION TREMOR	514	56541149	0.42	0.06	3	0.42	0.06	3	0.79	0.42	0.06	1	1	2	2	1	-1.24	23974378.8293753	-0.752449	1.04472601947128	-2.8	1.29178818674104	0.42 ( 0.06 - 3 )	0.42 ( 0.79 )	0.42 ( 0.06 )	-1.24 ( -2.8 )	否	否	否	否	0.736769678277128		Fisher's Exact Test	1
SKIN ULCER	96	260721	23842	56802480	10040943	SKIN AND SUBCUTANEOUS TISSUE DISORDERS NEC	10040796	SKIN AND SUBCUTANEOUS TISSUE ULCERATIONS	10040790	SKIN AND SUBCUTANEOUS TISSUE DISORDERS	10040785	1789	SKIN ULCER	23746	56517917	0.88	0.72	1.07	0.88	0.72	1.07	1.67	0.88	0.72	1	1	2	2	1	-0.19	518843.244388611	-0.187717	0.0215525771235869	-0.48	0.105899388211318	0.88 ( 0.72 - 1.07 )	0.88 ( 1.67 )	0.88 ( 0.72 )	-0.19 ( -0.48 )	否	否	否	否	0.213825506194509	1.54533458509769	Chi-Square	1
ARTHRALGIA	3136	257681	374866	56802480	10003239	JOINT DISORDERS	10023226	JOINT RELATED SIGNS AND SYMPTOMS	10023213	MUSCULOSKELETAL AND CONNECTIVE TISSUE DISORDERS	10028395	1238	ARTHRALGIA	371730	56169933	1.84	1.78	1.91	1.83	1.77	1.89	1175.95	1.82	1.76	1	1	2	2	1	0.87	33000.4494286178	0.865079365447653	0.000676912798986258	0.81	0.917114461257549	1.84 ( 1.78 - 1.91 )	1.83 ( 1175.95 )	1.82 ( 1.76 )	0.87 ( 0.81 )	是	否	否	是	1.56155433491153e-257	1175.11497208039	Chi-Square	6.0947465691597e-254
HEAD INJURY	46	260771	28870	56802480	10019196	INJURIES NEC	10040759	SITE SPECIFIC INJURIES NEC	10022114	INJURY, POISONING AND PROCEDURAL COMPLICATIONS	10022117	15198	HEAD INJURY	28824	56512839	0.35	0.26	0.46	0.35	0.26	0.46	56.81	0.35	0.26	1	1	2	2	1	-1.53	428484.620413483	-1.50682	0.0443644081647742	-1.93	-1.08556	0.35 ( 0.26 - 0.46 )	0.35 ( 56.81 )	0.35 ( 0.26 )	-1.53 ( -1.93 )	否	否	否	否	6.68570504104227e-14	56.158526000086	Chi-Square	2.6094306775188e-10
EYE INFECTION	52	260765	10120	56802480	10015929	INFECTIONS - PATHOGEN UNSPECIFIED	10015909	EYE AND EYELID INFECTIONS	10021879	INFECTIONS AND INFESTATIONS	10021881	16832	EYE INFECTION	10068	56531595	1.12	0.85	1.47	1.12	0.85	1.47	0.66	1.12	0.85	1	1	2	2	1	0.16	1222288.25965395	0.158908068760907	0.0394846317229554	-0.24	0.556322873331423	1.12 ( 0.85 - 1.47 )	1.12 ( 0.66 )	1.12 ( 0.85 )	0.16 ( -0.24 )	否	否	否	否	0.45928202357477	0.547643834014992	Chi-Square	1
BRAIN INJURY	10	260807	9703	56802480	10067967	STRUCTURAL BRAIN DISORDERS	10042259	STRUCTURAL BRAIN DISORDERS NEC	10042258	NERVOUS SYSTEM DISORDERS	10029205	14	BRAIN INJURY	9693	56531970	0.22	0.12	0.42	0.22	0.12	0.42	26.93	0.22	0.12	1	1	2	2	1	-2.16	1274812.39447214	-2.05019	0.1894377153579	-2.92	-1.1797	0.22 ( 0.12 - 0.42 )	0.22 ( 26.93 )	0.22 ( 0.12 )	-2.16 ( -2.92 )	否	否	否	否	3.15589257700275e-07	26.1518826942632	Chi-Square	0.00123174487280417
MASTECTOMY	8	260809	1562	56802480	10026878	BREAST THERAPEUTIC PROCEDURES	10026879	MASTECTOMIES	10006295	SURGICAL AND MEDICAL PROCEDURES	10042613	11859	MASTECTOMY	1554	56540109	1.12	0.56	2.24	1.12	0.56	2.24	0.1	1.12	0.56	1	1	2	2	1	0.16	7914766.13944828	0.138393410457317	0.232602741247653	-0.83	1.10297153844416	1.12 ( 0.56 - 2.24 )	1.12 ( 0.1 )	1.12 ( 0.56 )	0.16 ( -0.83 )	否	否	否	否	0.902343459951806	0.015055663080239	Chi-Square	1
MYOPERICARDITIS	1	260816	503	56802480	10028650	MYOCARDIAL DISORDERS	10029548	NONINFECTIOUS MYOCARDITIS	10028593	CARDIAC DISORDERS	10007541	10811	MYOPERICARDITIS	502	56541161	0.43	0.06	3.07	0.43	0.06	3.07	0.75	0.43	0.06	1	1	2	2	1	-1.21	24545197.3729319	-0.72866	1.04482205928403	-2.77	1.31567036820599	0.43 ( 0.06 - 3.07 )	0.43 ( 0.75 )	0.43 ( 0.06 )	-1.21 ( -2.77 )	否	否	否	否	0.73464826256489		Fisher's Exact Test	1
RENAL NEOPLASM	5	260812	1951	56802480	10061482	RENAL AND URINARY TRACT NEOPLASMS MALIGNANT AND UNSPECIFIED	10046586	URINARY TRACT NEOPLASMS UNSPECIFIED MALIGNANCY NEC	10038364	NEOPLASMS BENIGN, MALIGNANT AND UNSPECIFIED (INCL CYSTS AND POLYPS)	10029104	6608	RENAL NEOPLASM	1946	56539717	0.56	0.23	1.34	0.56	0.23	1.34	1.76	0.56	0.23	1	1	2	2	1	-0.84	6337489.48563405	-0.731608	0.347968973657061	-1.91	0.448170191540823	0.56 ( 0.23 - 1.34 )	0.56 ( 1.76 )	0.56 ( 0.23 )	-0.84 ( -1.91 )	否	否	否	否	0.246811071644592	1.34126462783676	Chi-Square	1
PLEURAL EFFUSION	14	260803	56777	56802480	10035598	PLEURAL DISORDERS	10035761	PNEUMOTHORAX AND PLEURAL EFFUSIONS NEC	10035597	RESPIRATORY, THORACIC AND MEDIASTINAL DISORDERS	10038738	8285	PLEURAL EFFUSION	56763	56484900	0.05	0.03	0.09	0.05	0.03	0.09	234.76	0.05	0.03	1	1	2	2	1	-4.22	217879.803373801	-4.12491	0.138802458023253	-4.87	-3.37979	0.05 ( 0.03 - 0.09 )	0.05 ( 234.76 )	0.05 ( 0.03 )	-4.22 ( -4.87 )	否	否	否	否	8.78787010171983e-53	233.812707737909	Chi-Square	3.42990570070125e-49
EARLY SATIETY	6	260811	1698	56802480	10059186	GENERAL SYSTEM DISORDERS NEC	10068759	FEELINGS AND SENSATIONS NEC	10018073	GENERAL DISORDERS AND ADMINISTRATION SITE CONDITIONS	10018065	17671	EARLY SATIETY	1692	56539971	0.77	0.34	1.71	0.77	0.34	1.71	0.42	0.77	0.35	1	1	2	2	1	-0.38	7281212.16948655	-0.330352	0.298571350907025	-1.42	0.76248186319609	0.77 ( 0.34 - 1.71 )	0.77 ( 0.42 )	0.77 ( 0.35 )	-0.38 ( -1.42 )	否	否	否	否	0.641615461259012	0.216635607451849	Chi-Square	1
SYNDESMOPHYTE	1	260816	31	56802480	10057603	TENDON, LIGAMENT AND CARTILAGE DISORDERS	10052774	LIGAMENT DISORDERS	10043237	MUSCULOSKELETAL AND CONNECTIVE TISSUE DISORDERS	10028395	4714	SYNDESMOPHYTE	30	56541633	7.23	0.99	52.99	7.23	0.99	52.99	5.19	7.03	0.96	1	1	2	2	1	2.81	386586858.623677	0.802218515607087	1.10573516984675	-1.3	2.90529737275605	7.23 ( 0.99 - 52.99 )	7.23 ( 5.19 )	7.03 ( 0.96 )	2.81 ( -1.3 )	否	否	否	否	0.13295892134869		Fisher's Exact Test	1
ORAL HERPES	38	260779	17547	56802480	10067152	VIRAL INFECTIOUS DISORDERS	10019972	HERPES VIRAL INFECTIONS	10047438	INFECTIONS AND INFESTATIONS	10021881	807	ORAL HERPES	17509	56524154	0.47	0.34	0.65	0.47	0.34	0.65	22.6	0.47	0.34	1	1	2	2	1	-1.08	704968.057667977	-1.06464	0.053494915201129	-1.53	-0.602066	0.47 ( 0.34 - 0.65 )	0.47 ( 22.6 )	0.47 ( 0.34 )	-1.08 ( -1.53 )	否	否	否	否	2.62212825854346e-06	22.074923698296	Chi-Square	0.0102341665930951
EAR INFECTION	225	260592	23941	56802480	10014011	INFECTIONS - PATHOGEN UNSPECIFIED	10014013	EAR INFECTIONS	10021879	INFECTIONS AND INFESTATIONS	10021881	17704	EAR INFECTION	23716	56517947	2.06	1.8	2.35	2.06	1.8	2.35	121.06	2.05	1.79	1	1	2	2	1	1.03	516697.831257107	1.02662568479989	0.00930440145845285	0.83	1.21954433561886	2.06 ( 1.8 - 2.35 )	2.06 ( 121.06 )	2.05 ( 1.79 )	1.03 ( 0.83 )	是	是	否	是	6.28938216742933e-28	120.011537546704	Chi-Square	2.45474585994767e-24
CONTUSION	211	260606	88044	56802480	10050584	INJURIES NEC	10027699	SKIN INJURIES NEC	10022114	INJURY, POISONING AND PROCEDURAL COMPLICATIONS	10022117	19089	CONTUSION	87833	56453830	0.52	0.45	0.6	0.52	0.45	0.6	92.97	0.52	0.46	1	1	2	2	1	-0.94	140505.190254502	-0.93483	0.00984928819327084	-1.13	-0.736343	0.52 ( 0.45 - 0.6 )	0.52 ( 92.97 )	0.52 ( 0.46 )	-0.94 ( -1.13 )	否	否	否	否	6.78485957865698e-22	92.4846617498656	Chi-Square	2.64813069354982e-18
BLASTOMYCOSIS	1	260816	448	56802480	10005098	FUNGAL INFECTIOUS DISORDERS	10005096	BLASTOMYCES INFECTIONS	10017528	INFECTIONS AND INFESTATIONS	10021881	21737	BLASTOMYCOSIS	447	56541216	0.48	0.07	3.45	0.48	0.07	3.45	0.55	0.49	0.07	1	1	2	2	1	-1.04	27551847.3852064	-0.614313	1.0453279259432	-2.66	1.43051256821405	0.48 ( 0.07 - 3.45 )	0.48 ( 0.55 )	0.49 ( 0.07 )	-1.04 ( -2.66 )	否	否	否	否	0.728940003350448		Fisher's Exact Test	1
HAEMANGIOMA	2	260815	2080	56802480	10018814	MISCELLANEOUS AND SITE UNSPECIFIED NEOPLASMS BENIGN	10007656	CARDIOVASCULAR NEOPLASMS BENIGN	10027656	NEOPLASMS BENIGN, MALIGNANT AND UNSPECIFIED (INCL CYSTS AND POLYPS)	10029104	15420	HAEMANGIOMA	2078	56539585	0.21	0.05	0.83	0.21	0.05	0.83	6	0.21	0.05	1	1	2	2	1	-2.26	5944632.1364525	-1.81493	0.694797700273322	-3.48	-0.147837	0.21 ( 0.05 - 0.83 )	0.21 ( 6 )	0.21 ( 0.05 )	-2.26 ( -3.48 )	否	否	否	否	0.0222102770197436	5.22923671527158	Chi-Square	1
MUSCLE INJURY	21	260796	6847	56802480	10028314	INJURIES NEC	10028288	MUSCLE, TENDON AND LIGAMENT INJURIES	10022114	INJURY, POISONING AND PROCEDURAL COMPLICATIONS	10022117	10987	MUSCLE INJURY	6826	56534837	0.67	0.43	1.02	0.67	0.43	1.02	3.48	0.67	0.44	1	1	2	2	1	-0.58	1806480.64777419	-0.560436	0.0949194889237144	-1.18	0.0557442027178356	0.67 ( 0.43 - 1.02 )	0.67 ( 3.48 )	0.67 ( 0.44 )	-0.58 ( -1.18 )	否	否	否	否	0.0756039414414539	3.15695801294955	Chi-Square	1
ORTHOSIS USER	2	260815	268	56802480	10066194	LIFESTYLE ISSUES	10057171	DISABILITY ISSUES	10024450	SOCIAL CIRCUMSTANCES	10041244	9652	ORTHOSIS USER	266	56541397	1.63	0.41	6.55	1.63	0.41	6.55	0.48	1.63	0.4	1	1	2	2	1	0.7	45988027.7916642	0.424585689788319	0.70153497123087	-1.25	2.09973937972948	1.63 ( 0.41 - 6.55 )	1.63 ( 0.48 )	1.63 ( 0.4 )	0.7 ( -1.25 )	否	否	否	否	0.348580076885242		Fisher's Exact Test	1
THROAT TIGHTNESS	29	260788	24755	56802480	10043528	RESPIRATORY TRACT SIGNS AND SYMPTOMS	10046313	UPPER RESPIRATORY TRACT SIGNS AND SYMPTOMS	10079101	RESPIRATORY, THORACIC AND MEDIASTINAL DISORDERS	10038738	4384	THROAT TIGHTNESS	24726	56516937	0.25	0.18	0.37	0.25	0.18	0.37	63.38	0.26	0.18	1	1	2	2	1	-1.97	499708.332362161	-1.93447	0.0694709107070392	-2.46	-1.40732	0.25 ( 0.18 - 0.37 )	0.25 ( 63.38 )	0.26 ( 0.18 )	-1.97 ( -2.46 )	否	否	否	否	2.48512834006804e-15	62.6372160219596	Chi-Square	9.69945591128556e-12
RECTAL DISCHARGE	3	260814	3548	56802480	10049101	ANAL AND RECTAL CONDITIONS NEC	10002118	ANAL AND RECTAL SIGNS AND SYMPTOMS	10002112	GASTROINTESTINAL DISORDERS	10017947	6840	RECTAL DISCHARGE	3545	56538118	0.18	0.06	0.57	0.18	0.06	0.57	10.89	0.18	0.06	1	1	2	2	1	-2.44	3485708.50266488	-2.11235	0.520936575283621	-3.56	-0.668833	0.18 ( 0.06 - 0.57 )	0.18 ( 10.89 )	0.18 ( 0.06 )	-2.44 ( -3.56 )	否	否	否	否	0.001490707601806	10.0900660813049	Chi-Square	1
MECHANICAL ILEUS	1	260816	503	56802480	10051399	GASTROINTESTINAL STENOSIS AND OBSTRUCTION	10018009	GASTROINTESTINAL STENOSIS AND OBSTRUCTION NEC	10018008	GASTROINTESTINAL DISORDERS	10017947	11771	MECHANICAL ILEUS	502	56541161	0.43	0.06	3.07	0.43	0.06	3.07	0.75	0.43	0.06	1	1	2	2	1	-1.21	24545197.3729319	-0.72866	1.04482205928403	-2.77	1.31567036820599	0.43 ( 0.06 - 3.07 )	0.43 ( 0.75 )	0.43 ( 0.06 )	-1.21 ( -2.77 )	否	否	否	否	0.73464826256489		Fisher's Exact Test	1
LIP DISORDER	2	260815	1801	56802480	10048470	ORAL SOFT TISSUE CONDITIONS	10031015	ORAL SOFT TISSUE DISORDERS NEC	10031013	GASTROINTESTINAL DISORDERS	10017947	12510	LIP DISORDER	1799	56539864	0.24	0.06	0.96	0.24	0.06	0.96	4.78	0.24	0.06	1	1	2	2	1	-2.05	6865027.45613632	-1.62826	0.694952556331351	-3.3	0.039018900900412	0.24 ( 0.06 - 0.96 )	0.24 ( 4.78 )	0.24 ( 0.06 )	-2.05 ( -3.3 )	否	否	否	否	0.0443276179617413	4.04404	Chi-Square	1
MUSCLE RUPTURE	6	260811	3546	56802480	10028331	INJURIES NEC	10028288	MUSCLE, TENDON AND LIGAMENT INJURIES	10022114	INJURY, POISONING AND PROCEDURAL COMPLICATIONS	10022117	10974	MUSCLE RUPTURE	3540	56538123	0.37	0.16	0.82	0.37	0.16	0.82	6.52	0.37	0.17	1	1	2	2	1	-1.44	3487673.94303853	-1.30423	0.29793309027342	-2.4	-0.212565	0.37 ( 0.16 - 0.82 )	0.37 ( 6.52 )	0.37 ( 0.17 )	-1.44 ( -2.4 )	否	否	否	否	0.0151035003591065	5.90435439802435	Chi-Square	1
TUBERCULIN TEST	1	260816	46	56802480	10044726	MICROBIOLOGY AND SEROLOGY INVESTIGATIONS	10028431	MYCOBACTERIA IDENTIFICATION AND SEROLOGY	10027529	INVESTIGATIONS	10022891	3749	TUBERCULIN TEST	45	56541618	4.82	0.66	34.95	4.82	0.66	34.95	2.96	4.73	0.65	1	1	2	2	1	2.24	263208073.956546	0.718084258672303	1.08497683324539	-1.37	2.8013286833574	4.82 ( 0.66 - 34.95 )	4.82 ( 2.96 )	4.73 ( 0.65 )	2.24 ( -1.37 )	否	否	否	否	0.190794438608538		Fisher's Exact Test	1
DISABILITY	25	260792	18072	56802480	10013050	LIFESTYLE ISSUES	10057171	DISABILITY ISSUES	10024450	SOCIAL CIRCUMSTANCES	10041244	18063	DISABILITY	18047	56523616	0.3	0.2	0.44	0.3	0.2	0.44	40.71	0.3	0.2	1	1	2	2	1	-1.73	684489.541081041	-1.69162	0.0801756869428496	-2.26	-1.12532	0.3 ( 0.2 - 0.44 )	0.3 ( 40.71 )	0.3 ( 0.2 )	-1.73 ( -2.26 )	否	否	否	否	2.52296104930969e-10	40.0128620941526	Chi-Square	9.84711697545572e-07
ORAL CANDIDIASIS	20	260797	11604	56802480	10030963	FUNGAL INFECTIOUS DISORDERS	10007134	CANDIDA INFECTIONS	10017528	INFECTIONS AND INFESTATIONS	10021881	9786	ORAL CANDIDIASIS	11584	56530079	0.37	0.24	0.58	0.37	0.24	0.58	20.89	0.38	0.24	1	1	2	2	1	-1.41	1065987.02938024	-1.3702	0.0993000288640641	-2	-0.73996	0.37 ( 0.24 - 0.58 )	0.37 ( 20.89 )	0.38 ( 0.24 )	-1.41 ( -2 )	否	否	否	否	6.7386986226429e-06	20.2660154528172	Chi-Square	0.0263011407241752
NASAL ODOUR	2	260815	154	56802480	10051181	UPPER RESPIRATORY TRACT DISORDERS (EXCL INFECTIONS)	10028731	NASAL DISORDERS NEC	10046304	RESPIRATORY, THORACIC AND MEDIASTINAL DISORDERS	10038738	10707	NASAL ODOUR	152	56541511	2.85	0.71	11.51	2.85	0.71	11.51	2.37	2.83	0.7	1	1	2	2	1	1.5	79811480.4900494	0.809525772603727	0.707225733633086	-0.87	2.49146005625822	2.85 ( 0.71 - 11.51 )	2.85 ( 2.37 )	2.83 ( 0.7 )	1.5 ( -0.87 )	否	否	否	否	0.158045277237946		Fisher's Exact Test	1
ISCHAEMIC STROKE	11	260806	16541	56802480	10061256	CENTRAL NERVOUS SYSTEM VASCULAR DISORDERS	10007948	CENTRAL NERVOUS SYSTEM HAEMORRHAGES AND CEREBROVASCULAR ACCIDENTS	10007963	NERVOUS SYSTEM DISORDERS	10029205	13137	ISCHAEMIC STROKE	16530	56525133	0.14	0.08	0.26	0.14	0.08	0.26	55.82	0.14	0.08	1	1	2	2	1	-2.79	747840.616367891	-2.68099	0.173581106072727	-3.51	-1.84773	0.14 ( 0.08 - 0.26 )	0.14 ( 55.82 )	0.14 ( 0.08 )	-2.79 ( -3.51 )	否	否	否	否	1.23007543703947e-13	54.9600062028016	Chi-Square	4.80098443076505e-10
WOUND SEPSIS	2	260815	243	56802480	10058041	INFECTIONS - PATHOGEN UNSPECIFIED	10040054	SEPSIS, BACTERAEMIA, VIRAEMIA AND FUNGAEMIA NEC	10021879	INFECTIONS AND INFESTATIONS	10021881	2211	WOUND SEPSIS	241	56541422	1.8	0.45	7.24	1.8	0.45	7.23	0.7	1.79	0.45	1	1	2	2	1	0.84	50699915.8850724	0.500648946288183	0.70232774198593	-1.18	2.17675	1.8 ( 0.45 - 7.24 )	1.8 ( 0.7 )	1.79 ( 0.45 )	0.84 ( -1.18 )	否	否	否	否	0.306837896136244		Fisher's Exact Test	1
NASAL NEOPLASM	1	260816	256	56802480	10060768	RESPIRATORY AND MEDIASTINAL NEOPLASMS MALIGNANT AND UNSPECIFIED	10033853	PARANASAL SINUS AND NASAL CAVITY NEOPLASMS MALIGNANT AND UNSPECIFIED	10038666	NEOPLASMS BENIGN, MALIGNANT AND UNSPECIFIED (INCL CYSTS AND POLYPS)	10029104	10710	NASAL NEOPLASM	255	56541408	0.85	0.12	6.06	0.85	0.12	6.06	0.03	0.85	0.12	1	1	2	2	1	-0.23	48135328.7002243	-0.124367	1.04879107947104	-2.17	1.92384350574168	0.85 ( 0.12 - 6.06 )	0.85 ( 0.03 )	0.85 ( 0.12 )	-0.23 ( -2.17 )	否	否	否	否	1		Fisher's Exact Test	1
AGRANULOCYTOSIS	1	260816	16462	56802480	10001507	WHITE BLOOD CELL DISORDERS	10029355	NEUTROPENIAS	10047954	BLOOD AND LYMPHATIC SYSTEM DISORDERS	10005329	23767	AGRANULOCYTOSIS	16461	56525202	0.01	0	0.09	0.01	0	0.09	73.96	0.01	0	1	1	2	2	1	-6.24	751429.233794427	-5.25913	1.04081877020653	-7.3	-3.21872	0.01 ( 0 - 0.09 )	0.01 ( 73.96 )	0.01 ( 0 )	-6.24 ( -7.3 )	否	否	否	否	1.31395810748734e-17	72.9735985005451	Chi-Square	5.12837849352309e-14
BONE NEOPLASM	1	260816	1006	56802480	10005995	SKELETAL NEOPLASMS MALIGNANT AND UNSPECIFIED	10005999	BONE NEOPLASMS UNSPECIFIED MALIGNANCY	10040778	NEOPLASMS BENIGN, MALIGNANT AND UNSPECIFIED (INCL CYSTS AND POLYPS)	10029104	21173	BONE NEOPLASM	1005	56540658	0.22	0.03	1.53	0.22	0.03	1.53	2.85	0.22	0.03	1	1	2	2	1	-2.21	12284785.9741387	-1.49155	1.04275925282662	-3.53	0.550764585971691	0.22 ( 0.03 - 1.53 )	0.22 ( 2.85 )	0.22 ( 0.03 )	-2.21 ( -3.53 )	否	否	否	否	0.100672199714324		Fisher's Exact Test	1
EXERCISE LACK OF	2	260815	463	56802480	10015650	LIFESTYLE ISSUES	10070967	SOCIAL ISSUES NEC	10024450	SOCIAL CIRCUMSTANCES	10041244	16984	EXERCISE LACK OF	461	56541202	0.94	0.23	3.77	0.94	0.23	3.77	0.01	0.94	0.23	1	1	2	2	1	-0.09	26661162.6637018	-0.0614457	0.698283242891038	-1.73	1.6098211865218	0.94 ( 0.23 - 3.77 )	0.94 ( 0.01 )	0.94 ( 0.23 )	-0.09 ( -1.73 )	否	否	否	否	1		Fisher's Exact Test	1
GINGIVAL BLISTER	1	260816	415	56802480	10049304	DENTAL AND GINGIVAL CONDITIONS	10082211	GINGIVAL DISORDERS, SIGNS AND SYMPTOMS NEC	10044018	GASTROINTESTINAL DISORDERS	10017947	15688	GINGIVAL BLISTER	414	56541249	0.52	0.07	3.73	0.52	0.07	3.73	0.43	0.52	0.07	1	1	2	2	1	-0.93	29737450.6633598	-0.541085	1.04569565203193	-2.59	1.50410023412789	0.52 ( 0.07 - 3.73 )	0.52 ( 0.43 )	0.52 ( 0.07 )	-0.93 ( -2.59 )	否	否	否	否	1		Fisher's Exact Test	1
SOMNOLENCE	296	260521	184579	56802480	10041349	NEUROLOGICAL DISORDERS NEC	10013509	DISTURBANCES IN CONSCIOUSNESS NEC	10029305	NERVOUS SYSTEM DISORDERS	10029205	5394	SOMNOLENCE	184283	56357380	0.35	0.31	0.39	0.35	0.31	0.39	361.73	0.35	0.31	1	1	2	2	1	-1.52	67021.2345647289	-1.5145	0.00702712276174682	-1.68	-1.34685	0.35 ( 0.31 - 0.39 )	0.35 ( 361.73 )	0.35 ( 0.31 )	-1.52 ( -1.68 )	否	否	否	否	1.64145488067381e-80	361.076275846308	Chi-Square	6.40659839926988e-77
PITUITARY TUMOUR	1	260816	1394	56802480	10035104	ENDOCRINE NEOPLASMS MALIGNANT AND UNSPECIFIED	10014712	ENDOCRINE NEOPLASMS MALIGNANT AND UNSPECIFIED NEC	10014713	NEOPLASMS BENIGN, MALIGNANT AND UNSPECIFIED (INCL CYSTS AND POLYPS)	10029104	8424	PITUITARY TUMOUR	1393	56540270	0.16	0.02	1.11	0.16	0.02	1.11	4.58	0.16	0.02	1	1	2	2	1	-2.68	8867942.27667216	-1.88857	1.04218437058414	-3.93	0.153176185876035	0.16 ( 0.02 - 1.11 )	0.16 ( 4.58 )	0.16 ( 0.02 )	-2.68 ( -3.93 )	否	否	否	否	0.0521896322999383	3.76967949227695	Chi-Square	1
DEVICE OCCLUSION	2	260815	12642	56802480	10064685	DEVICE ISSUES	10069795	DEVICE MALFUNCTION EVENTS NEC	10069782	PRODUCT ISSUES	10077536	23	DEVICE OCCLUSION	12640	56529023	0.03	0.01	0.14	0.03	0.01	0.14	54.38	0.03	0.01	1	1	2	2	1	-4.86	978468.676418386	-4.29896	0.693962145372089	-5.97	-2.63287	0.03 ( 0.01 - 0.14 )	0.03 ( 54.38 )	0.03 ( 0.01 )	-4.86 ( -5.97 )	否	否	否	否	2.70388977634885e-13	53.4123693655402	Chi-Square	1.05532817970896e-09
PROTEIN URINE	1	260816	853	56802480	10037018	RENAL AND URINARY TRACT INVESTIGATIONS AND URINALYSES	10046512	URINALYSIS NEC	10038362	INVESTIGATIONS	10022891	1103	PROTEIN URINE	852	56540811	0.25	0.04	1.81	0.25	0.04	1.81	2.18	0.26	0.04	1	1	2	2	1	-1.97	14485690.2528778	-1.29903	1.04312955375094	-3.34	0.743640019930052	0.25 ( 0.04 - 1.81 )	0.25 ( 2.18 )	0.26 ( 0.04 )	-1.97 ( -3.34 )	否	否	否	否	0.199046594023226		Fisher's Exact Test	1
TICK-BORNE FEVER	1	260816	62	56802480	10043841	INFECTIONS - PATHOGEN UNSPECIFIED	10021902	INFECTIONS NEC	10021879	INFECTIONS AND INFESTATIONS	10021881	4249	TICK-BORNE FEVER	61	56541602	3.55	0.49	25.64	3.55	0.49	25.64	1.81	3.51	0.49	1	1	2	2	1	1.81	196361578.983455	0.633440069076403	1.07372998733608	-1.44	2.70585893343378	3.55 ( 0.49 - 25.64 )	3.55 ( 1.81 )	3.51 ( 0.49 )	1.81 ( -1.44 )	否	否	否	否	0.248239826599433		Fisher's Exact Test	1
THYROID CANCER	19	260798	11537	56802480	10066474	ENDOCRINE NEOPLASMS MALIGNANT AND UNSPECIFIED	10043749	THYROID NEOPLASMS MALIGNANT	10014713	NEOPLASMS BENIGN, MALIGNANT AND UNSPECIFIED (INCL CYSTS AND POLYPS)	10029104	532	THYROID CANCER	11518	56530145	0.36	0.23	0.56	0.36	0.23	0.56	21.89	0.36	0.23	1	1	2	2	1	-1.48	1.07218e+06	-1.43239	0.10425671068686	-2.08	-0.786612	0.36 ( 0.23 - 0.56 )	0.36 ( 21.89 )	0.36 ( 0.23 )	-1.48 ( -2.08 )	否	否	否	否	4.02311596936427e-06	21.2538019319382	Chi-Square	0.0157022216284287
BREATH ODOUR	7	260810	2303	56802480	10006326	GASTROINTESTINAL SIGNS AND SYMPTOMS	10027678	GASTROINTESTINAL SIGNS AND SYMPTOMS NEC	10018012	GASTROINTESTINAL DISORDERS	10017947	664	BREATH ODOUR	2296	56539367	0.66	0.31	1.39	0.66	0.31	1.39	1.21	0.66	0.32	1	1	2	2	1	-0.6	5369261.92532884	-0.533463	0.261082363774838	-1.56	0.488461077152237	0.66 ( 0.31 - 1.39 )	0.66 ( 1.21 )	0.66 ( 0.32 )	-0.6 ( -1.56 )	否	否	否	否	0.343293558383511	0.898093017399887	Chi-Square	1
POIKILOCYTOSIS	1	260816	245	56802480	10035774	RED BLOOD CELL DISORDERS	10038144	RED BLOOD CELL ABNORMAL FINDINGS NEC	10038158	BLOOD AND LYMPHATIC SYSTEM DISORDERS	10005329	8181	POIKILOCYTOSIS	244	56541419	0.89	0.12	6.33	0.89	0.12	6.33	0.01	0.89	0.12	1	1	2	2	1	-0.17	50287721.4469823	-0.0905484	1.04915321759057	-2.14	1.95801522029815	0.89 ( 0.12 - 6.33 )	0.89 ( 0.01 )	0.89 ( 0.12 )	-0.17 ( -2.14 )	否	否	否	否	1		Fisher's Exact Test	1
FOETAL DEATH	2	260815	6371	56802480	10055690	ABORTIONS AND STILLBIRTH	10053173	STILLBIRTH AND FOETAL DEATH	10000211	PREGNANCY, PUERPERIUM AND PERINATAL CONDITIONS	10036585	30	FOETAL DEATH	6369	56535294	0.07	0.02	0.27	0.07	0.02	0.27	25.51	0.07	0.02	1	1	2	2	1	-3.87	1941428.04079687	-3.33429	0.694124162927999	-5	-1.668	0.07 ( 0.02 - 0.27 )	0.07 ( 25.51 )	0.07 ( 0.02 )	-3.87 ( -5 )	否	否	否	否	7.11894528465755e-07	24.582660037559	Chi-Square	0.00277852434460184
NIGHT SWEATS	94	260723	29119	56802480	10029410	SKIN APPENDAGE CONDITIONS	10002982	APOCRINE AND ECCRINE GLAND DISORDERS	10040798	SKIN AND SUBCUTANEOUS TISSUE DISORDERS	10040785	10314	NIGHT SWEATS	29025	56512638	0.7	0.57	0.86	0.7	0.57	0.86	11.85	0.7	0.57	1	1	2	2	1	-0.51	424820.723762282	-0.50385	0.0219884928712345	-0.8	-0.20728	0.7 ( 0.57 - 0.86 )	0.7 ( 11.85 )	0.7 ( 0.57 )	-0.51 ( -0.8 )	否	否	否	否	0.000675947435922089	11.5542451964817	Chi-Square	1
ADRENAL DISORDER	2	260815	1743	56802480	10001347	ADRENAL GLAND DISORDERS	10001354	ADRENAL GLAND DISORDERS NEC	10001353	ENDOCRINE DISORDERS	10014698	23838	ADRENAL DISORDER	1741	56539922	0.25	0.06	1	0.25	0.06	1	4.52	0.25	0.06	1	1	2	2	1	-2	7093336.85548031	-1.58622	0.694990969272197	-3.25	0.0810997510690255	0.25 ( 0.06 - 1 )	0.25 ( 4.52 )	0.25 ( 0.06 )	-2 ( -3.25 )	否	否	否	否	0.0511990903443163	3.80174853376623	Chi-Square	1
PROCTALGIA	4	260813	5904	56802480	10036772	ANAL AND RECTAL CONDITIONS NEC	10002115	ANAL AND RECTAL PAINS	10002112	GASTROINTESTINAL DISORDERS	10017947	7707	PROCTALGIA	5900	56535763	0.15	0.06	0.39	0.15	0.06	0.39	19.79	0.15	0.06	1	1	2	2	1	-2.76	2094966.88839249	-2.49128	0.41663413635755	-3.78	-1.20033	0.15 ( 0.06 - 0.39 )	0.15 ( 19.79 )	0.15 ( 0.06 )	-2.76 ( -3.78 )	否	否	否	否	1.34539910255472e-05	18.9450213108981	Chi-Square	0.0525109269727107
DIABETIC FOOT	8	260809	3609	56802480	10060734	SKIN AND SUBCUTANEOUS TISSUE DISORDERS NEC	10040796	SKIN AND SUBCUTANEOUS TISSUE ULCERATIONS	10040790	SKIN AND SUBCUTANEOUS TISSUE DISORDERS	10040785	448	DIABETIC FOOT	3601	56538062	0.48	0.24	0.96	0.48	0.24	0.96	4.45	0.48	0.24	1	1	2	2	1	-1.05	3426808.71910184	-0.965603	0.23184764508281	-1.93	-0.00259145	0.48 ( 0.24 - 0.96 )	0.48 ( 4.45 )	0.48 ( 0.24 )	-1.05 ( -1.93 )	否	否	否	否	0.0468824642012038	3.94960166551812	Chi-Square	1
DYSGRAPHIA	10	260807	6213	56802480	10058319	NEUROLOGICAL DISORDERS NEC	10011168	CORTICAL DYSFUNCTION NEC	10029305	NERVOUS SYSTEM DISORDERS	10029205	17759	DYSGRAPHIA	6203	56535460	0.35	0.19	0.65	0.35	0.19	0.65	12.09	0.35	0.19	1	1	2	2	1	-1.51	1990791.67620818	-1.42481	0.189558178497229	-2.3	-0.55404	0.35 ( 0.19 - 0.65 )	0.35 ( 12.09 )	0.35 ( 0.19 )	-1.51 ( -2.3 )	否	否	否	否	0.000716345694527584	11.4463500275586	Chi-Square	1
DRUG RESISTANCE	10	260807	23366	56802480	10059866	THERAPEUTIC AND NONTHERAPEUTIC EFFECTS (EXCL TOXICITY)	10043409	THERAPEUTIC AND NONTHERAPEUTIC RESPONSES	10062915	GENERAL DISORDERS AND ADMINISTRATION SITE CONDITIONS	10018065	17860	DRUG RESISTANCE	23356	56518307	0.09	0.05	0.17	0.09	0.05	0.17	88.66	0.09	0.05	1	1	2	2	1	-3.42	529412.396797092	-3.29937	0.189312302185882	-4.17	-2.42917	0.09 ( 0.05 - 0.17 )	0.09 ( 88.66 )	0.09 ( 0.05 )	-3.42 ( -4.17 )	否	否	否	否	7.40881902086153e-21	87.7549258308421	Chi-Square	2.89166206384226e-17
MELANODERMA	1	260816	200	56802480	10027146	PIGMENTATION DISORDERS	10020713	HYPERPIGMENTATION DISORDERS	10035023	SKIN AND SUBCUTANEOUS TISSUE DISORDERS	10040785	423	MELANODERMA	199	56541464	1.09	0.15	7.77	1.09	0.15	7.77	0.01	1.09	0.15	1	1	2	2	1	0.12	61546166.547053	0.0566976978998367	1.05104744037154	-1.99	2.1071097934275	1.09 ( 0.15 - 7.77 )	1.09 ( 0.01 )	1.09 ( 0.15 )	0.12 ( -1.99 )	否	否	否	否	0.601658673757655		Fisher's Exact Test	1
ADRENAL NEOPLASM	3	260814	445	56802480	10061588	ENDOCRINE NEOPLASMS MALIGNANT AND UNSPECIFIED	10014712	ENDOCRINE NEOPLASMS MALIGNANT AND UNSPECIFIED NEC	10014713	NEOPLASMS BENIGN, MALIGNANT AND UNSPECIFIED (INCL CYSTS AND POLYPS)	10029104	23824	ADRENAL NEOPLASM	442	56541221	1.47	0.47	4.58	1.47	0.47	4.58	0.45	1.47	0.47	1	1	2	2	1	0.55	27737173.7129095	0.392192588449189	0.525016867862316	-1.06	1.84135354274283	1.47 ( 0.47 - 4.58 )	1.47 ( 0.45 )	1.47 ( 0.47 )	0.55 ( -1.06 )	否	否	否	否	0.464056906338602		Fisher's Exact Test	1
HYPOTHYROIDISM	34	260783	28906	56802480	10021114	THYROID GLAND DISORDERS	10043741	THYROID HYPOFUNCTION DISORDERS	10043739	ENDOCRINE DISORDERS	10014698	14216	HYPOTHYROIDISM	28872	56512791	0.26	0.18	0.36	0.26	0.18	0.36	73.81	0.26	0.18	1	1	2	2	1	-1.96	427950.997196446	-1.93391	0.0595475568848699	-2.42	-1.44586	0.26 ( 0.18 - 0.36 )	0.26 ( 73.81 )	0.26 ( 0.18 )	-1.96 ( -2.42 )	否	否	否	否	1.25360719136348e-17	73.0663980402603	Chi-Square	4.89282886789166e-14
HYPERTHERMIA	1	260816	6988	56802480	10020843	BODY TEMPERATURE CONDITIONS	10005907	BODY TEMPERATURE ALTERED	10005908	GENERAL DISORDERS AND ADMINISTRATION SITE CONDITIONS	10018065	14372	HYPERTHERMIA	6987	56534676	0.03	0	0.22	0.03	0	0.22	30.26	0.03	0	1	1	2	2	1	-5	1770035.69551548	-4.04837	1.04099015047648	-6.09	-2.0078	0.03 ( 0 - 0.22 )	0.03 ( 30.26 )	0.03 ( 0 )	-5 ( -6.09 )	否	否	否	否	6.21668308475751e-08	29.2946582121871	Chi-Square	0.000242637140798086
FASCIITIS	2	260815	617	56802480	10016228	MUSCULOSKELETAL AND CONNECTIVE TISSUE DISORDERS NEC	10052776	MUSCULOSKELETAL AND CONNECTIVE TISSUE INFECTIONS AND INFLAMMATIONS NEC	10028393	MUSCULOSKELETAL AND CONNECTIVE TISSUE DISORDERS	10028395	16613	FASCIITIS	615	56541048	0.7	0.18	2.83	0.7	0.18	2.83	0.25	0.71	0.18	1	1	2	2	1	-0.5	20017442.5177308	-0.35526	0.697165441996834	-2.03	1.31466832686317	0.7 ( 0.18 - 2.83 )	0.7 ( 0.25 )	0.71 ( 0.18 )	-0.5 ( -2.03 )	否	否	否	否	1		Fisher's Exact Test	1
COLECTOMY	3	260814	5104	56802480	10061778	GASTROINTESTINAL THERAPEUTIC PROCEDURES	10023803	LARGE INTESTINE THERAPEUTIC PROCEDURES	10017998	SURGICAL AND MEDICAL PROCEDURES	10042613	318	COLECTOMY	5101	56536562	0.13	0.04	0.4	0.13	0.04	0.4	17.9	0.13	0.04	1	1	2	2	1	-2.97	2423267.28226399	-2.6112	0.52075782003684	-4.05	-1.16793	0.13 ( 0.04 - 0.4 )	0.13 ( 17.9 )	0.13 ( 0.04 )	-2.97 ( -4.05 )	否	否	否	否	3.66346538580577e-05	17.0382346877875	Chi-Square	0.142985054007999
ALCOHOL ABUSE	3	260814	2573	56802480	10001584	PSYCHIATRIC DISORDERS NEC	10079102	SUBSTANCE RELATED AND ADDICTIVE DISORDERS	10037176	PSYCHIATRIC DISORDERS	10037175	23725	ALCOHOL ABUSE	2570	56539093	0.25	0.08	0.79	0.25	0.08	0.79	6.61	0.25	0.08	1	1	2	2	1	-1.98	4806052.63246218	-1.68021	0.521158722539106	-3.12	-0.236379	0.25 ( 0.08 - 0.79 )	0.25 ( 6.61 )	0.25 ( 0.08 )	-1.98 ( -3.12 )	否	否	否	否	0.0153273481177328	5.87844550532012	Chi-Square	1
METAPLASIA	1	260816	457	56802480	10054949	TISSUE DISORDERS NEC	10044694	TROPHIC DISORDERS	10007867	GENERAL DISORDERS AND ADMINISTRATION SITE CONDITIONS	10018065	11452	METAPLASIA	456	56541207	0.48	0.07	3.38	0.48	0.07	3.38	0.58	0.48	0.07	1	1	2	2	1	-1.07	27010435.5370255	-0.633656	1.04523683380411	-2.68	1.41108081867012	0.48 ( 0.07 - 3.38 )	0.48 ( 0.58 )	0.48 ( 0.07 )	-1.07 ( -2.68 )	否	否	否	否	0.729372171987893		Fisher's Exact Test	1
GASTROENTERITIS	23	260794	13349	56802480	10017888	INFECTIONS - PATHOGEN UNSPECIFIED	10017967	ABDOMINAL AND GASTROINTESTINAL INFECTIONS	10021879	INFECTIONS AND INFESTATIONS	10021881	15947	GASTROENTERITIS	13326	56528337	0.37	0.25	0.56	0.37	0.25	0.56	24.04	0.38	0.25	1	1	2	2	1	-1.41	926650.148011809	-1.37617	0.086887484645621	-1.97	-0.786635	0.37 ( 0.25 - 0.56 )	0.37 ( 24.04 )	0.38 ( 0.25 )	-1.41 ( -1.97 )	否	否	否	否	1.30435968389414e-06	23.4167773651045	Chi-Square	0.00509091584623883
SUTURE RUPTURE	2	260815	643	56802480	10048547	PROCEDURAL RELATED INJURIES AND COMPLICATIONS NEC	10029559	NON-SITE SPECIFIC PROCEDURAL COMPLICATIONS	10069888	INJURY, POISONING AND PROCEDURAL COMPLICATIONS	10022117	4756	SUTURE RUPTURE	641	56541022	0.68	0.17	2.71	0.68	0.17	2.71	0.31	0.68	0.17	1	1	2	2	1	-0.56	19209284.9005554	-0.399456	0.697029470054139	-2.07	1.27030939746893	0.68 ( 0.17 - 2.71 )	0.68 ( 0.31 )	0.68 ( 0.17 )	-0.56 ( -2.07 )	否	否	否	否	1		Fisher's Exact Test	1
HEPATITIS B	12	260805	5659	56802480	10019731	VIRAL INFECTIOUS DISORDERS	10085260	HEPATITIS VIRUS INFECTIONS	10047438	INFECTIONS AND INFESTATIONS	10021881	15004	HEPATITIS B	5647	56536016	0.46	0.26	0.81	0.46	0.26	0.81	7.56	0.46	0.26	1	1	2	2	1	-1.11	2185650.08409146	-1.05385	0.160480908135434	-1.86	-0.252649	0.46 ( 0.26 - 0.81 )	0.46 ( 7.56 )	0.46 ( 0.26 )	-1.11 ( -1.86 )	否	否	否	否	0.00801374853845461	7.0303992346127	Chi-Square	1
CONJUNCTIVITIS	30	260787	16670	56802480	10010741	INFECTIONS - PATHOGEN UNSPECIFIED	10015909	EYE AND EYELID INFECTIONS	10021879	INFECTIONS AND INFESTATIONS	10021881	419	CONJUNCTIVITIS	16640	56525023	0.39	0.27	0.56	0.39	0.27	0.56	28.44	0.39	0.27	1	1	2	2	1	-1.35	742053.834560474	-1.32281	0.0672736540843508	-1.84	-0.804072	0.39 ( 0.27 - 0.56 )	0.39 ( 28.44 )	0.39 ( 0.27 )	-1.35 ( -1.84 )	否	否	否	否	1.32317003975446e-07	27.8320347058408	Chi-Square	0.000516433266516166
RIB FRACTURE	45	260772	18862	56802480	10039117	BONE AND JOINT INJURIES	10043467	THORACIC CAGE FRACTURES AND DISLOCATIONS	10005942	INJURY, POISONING AND PROCEDURAL COMPLICATIONS	10022117	6259	RIB FRACTURE	18817	56522846	0.52	0.39	0.69	0.52	0.39	0.69	20.09	0.52	0.39	1	1	2	2	1	-0.94	655822.48189353	-0.929504	0.0453653629765965	-1.36	-0.503521	0.52 ( 0.39 - 0.69 )	0.52 ( 20.09 )	0.52 ( 0.39 )	-0.94 ( -1.36 )	否	否	否	否	9.5072597301555e-06	19.6079536257773	Chi-Square	0.0371068347267969
PHYSICAL ASSAULT	1	260816	1888	56802480	10034983	LEGAL ISSUES	10011391	CRIMINAL ACTIVITY	10024136	SOCIAL CIRCUMSTANCES	10041244	8488	PHYSICAL ASSAULT	1887	56539776	0.11	0.02	0.82	0.11	0.02	0.82	6.82	0.12	0.02	1	1	2	2	1	-3.12	6548850.9666266	-2.27406	1.04179418448709	-4.32	-0.232695	0.11 ( 0.02 - 0.82 )	0.11 ( 6.82 )	0.12 ( 0.02 )	-3.12 ( -4.32 )	否	否	否	否	0.0146662686075195	5.95612166900138	Chi-Square	1
SINUS POLYP	2	260815	523	56802480	10040749	UPPER RESPIRATORY TRACT DISORDERS (EXCL INFECTIONS)	10040743	PARANASAL SINUS DISORDERS (EXCL INFECTIONS AND NEOPLASMS)	10046304	RESPIRATORY, THORACIC AND MEDIASTINAL DISORDERS	10038738	5651	SINUS POLYP	521	56541142	0.83	0.21	3.34	0.83	0.21	3.34	0.07	0.83	0.21	1	1	2	2	1	-0.26	23608357.7785451	-0.18313	0.697769610834983	-1.85	1.4875223306163	0.83 ( 0.21 - 3.34 )	0.83 ( 0.07 )	0.83 ( 0.21 )	-0.26 ( -1.85 )	否	否	否	否	1		Fisher's Exact Test	1
SKELETAL INJURY	1	260816	10164	56802480	10061363	INJURIES NEC	10029511	NON-SITE SPECIFIC INJURIES NEC	10022114	INJURY, POISONING AND PROCEDURAL COMPLICATIONS	10022117	5634	SKELETAL INJURY	10163	56531500	0.02	0	0.15	0.02	0	0.15	44.91	0.02	0	1	1	2	2	1	-5.54	1216997.48902682	-4.57514	1.04089710194744	-6.62	-2.53465	0.02 ( 0 - 0.15 )	0.02 ( 44.91 )	0.02 ( 0 )	-5.54 ( -6.62 )	否	否	否	否	3.4081156635106e-11	43.9272452690546	Chi-Square	1.33018754346819e-07
NAIL INJURY	8	260809	513	56802480	10068655	INJURIES NEC	10027699	SKIN INJURIES NEC	10022114	INJURY, POISONING AND PROCEDURAL COMPLICATIONS	10022117	1545	NAIL INJURY	505	56541158	3.43	1.71	6.91	3.43	1.71	6.9	13.59	3.4	1.69	1	1	2	2	1	1.76	24067664.3501122	1.42141395689081	0.235320454311689	0.45	2.39161074994197	3.43 ( 1.71 - 6.91 )	3.43 ( 13.59 )	3.4 ( 1.69 )	1.76 ( 0.45 )	是	是	否	是	0.00290631820665162		Fisher's Exact Test	1
BREAST CANCER	192	260625	90677	56802480	10006187	BREAST NEOPLASMS MALIGNANT AND UNSPECIFIED (INCL NIPPLE)	10006290	BREAST AND NIPPLE NEOPLASMS MALIGNANT	10006291	NEOPLASMS BENIGN, MALIGNANT AND UNSPECIFIED (INCL CYSTS AND POLYPS)	10029104	1248	BREAST CANCER	90485	56451178	0.46	0.4	0.53	0.46	0.4	0.53	121.65	0.46	0.4	1	1	2	2	1	-1.12	136425.367519769	-1.1127	0.0108151187744189	-1.32	-0.90471	0.46 ( 0.4 - 0.53 )	0.46 ( 121.65 )	0.46 ( 0.4 )	-1.12 ( -1.32 )	否	否	否	否	3.62146404083065e-28	121.106568265618	Chi-Square	1.4134574151362e-24
EYELID RASH	4	260813	759	56802480	10074620	OCULAR INFECTIONS, IRRITATIONS AND INFLAMMATIONS	10024445	LID, LASH AND LACRIMAL INFECTIONS, IRRITATIONS AND INFLAMMATIONS	10021877	EYE DISORDERS	10015919	16761	EYELID RASH	755	56540908	1.15	0.43	3.07	1.15	0.43	3.07	0.08	1.15	0.43	1	1	2	2	1	0.2	16277341.4157338	0.155320069338158	0.419020312245983	-1.14	1.44995563542768	1.15 ( 0.43 - 3.07 )	1.15 ( 0.08 )	1.15 ( 0.43 )	0.2 ( -1.14 )	否	否	否	否	0.783363495652514		Fisher's Exact Test	1
BALANCE DISORDER	79	260738	80452	56802480	10049848	NEUROLOGICAL DISORDERS NEC	10072984	COORDINATION AND BALANCE DISTURBANCES	10029305	NERVOUS SYSTEM DISORDERS	10029205	22305	BALANCE DISORDER	80373	56461290	0.21	0.17	0.27	0.21	0.17	0.27	229.68	0.21	0.17	1	1	2	2	1	-2.23	153764.054490916	-2.21106	0.0260508527558321	-2.53	-1.88826	0.21 ( 0.17 - 0.27 )	0.21 ( 229.68 )	0.21 ( 0.17 )	-2.23 ( -2.53 )	否	否	否	否	1.0408573092896e-51	228.890120918768	Chi-Square	4.06246607815731e-48
PLEURITIC PAIN	2	260815	2604	56802480	10035623	RESPIRATORY TRACT SIGNS AND SYMPTOMS	10024976	LOWER RESPIRATORY TRACT SIGNS AND SYMPTOMS	10079101	RESPIRATORY, THORACIC AND MEDIASTINAL DISORDERS	10038738	8264	PLEURITIC PAIN	2602	56539061	0.17	0.04	0.67	0.17	0.04	0.67	8.33	0.17	0.04	1	1	2	2	1	-2.58	4748859.68366897	-2.11117	0.694596512120075	-3.78	-0.444326	0.17 ( 0.04 - 0.67 )	0.17 ( 8.33 )	0.17 ( 0.04 )	-2.58 ( -3.78 )	否	否	否	否	0.00612138273721605	7.51421881501874	Chi-Square	1
MYDRIASIS	3	260814	11716	56802480	10028521	OCULAR NEUROMUSCULAR DISORDERS	10037514	PUPIL DISORDERS	10030061	EYE DISORDERS	10015919	10910	MYDRIASIS	11713	56529950	0.06	0.02	0.17	0.06	0.02	0.17	48.19	0.06	0.02	1	1	2	2	1	-4.16	1055797.5143772	-3.77612	0.520527743835361	-5.22	-2.33317	0.06 ( 0.02 - 0.17 )	0.06 ( 48.19 )	0.06 ( 0.02 )	-4.16 ( -5.22 )	否	否	否	否	6.24821792748671e-12	47.2501193446511	Chi-Square	2.43867945709806e-08
TOOTH INFECTION	75	260742	12072	56802480	10048762	INFECTIONS - PATHOGEN UNSPECIFIED	10012326	DENTAL AND ORAL SOFT TISSUE INFECTIONS	10021879	INFECTIONS AND INFESTATIONS	10021881	4114	TOOTH INFECTION	11997	56529666	1.36	1.08	1.7	1.36	1.08	1.7	6.94	1.35	1.08	1	1	2	2	1	0.44	1024664.91145181	0.42940473760627	0.0275667030215516	0.1	0.761469207380148	1.36 ( 1.08 - 1.7 )	1.36 ( 6.94 )	1.35 ( 1.08 )	0.44 ( 0.1 )	是	否	否	是	0.0102429060825443	6.59215581521525	Chi-Square	1
DEVICE USE ISSUE	1	260816	14525	56802480	10077812	MEDICATION ERRORS AND OTHER PRODUCT USE ERRORS AND ISSUES	10079146	MEDICATION ERRORS, PRODUCT USE ERRORS AND ISSUES NEC	10079145	INJURY, POISONING AND PROCEDURAL COMPLICATIONS	10022117	1595	DEVICE USE ISSUE	14524	56527139	0.01	0	0.11	0.01	0	0.11	65.02	0.01	0	1	1	2	2	1	-6.06	851630.144290077	-5.08105	1.04083562898491	-7.12	-3.04063	0.01 ( 0 - 0.11 )	0.01 ( 65.02 )	0.01 ( 0 )	-6.06 ( -7.12 )	否	否	否	否	1.22057011224877e-15	64.037763968244	Chi-Square	4.76388514810695e-12
CORNEAL ABRASION	2	260815	1258	56802480	10010984	INJURIES NEC	10027674	EYE INJURIES NEC	10022114	INJURY, POISONING AND PROCEDURAL COMPLICATIONS	10022117	19057	CORNEAL ABRASION	1256	56540407	0.35	0.09	1.38	0.35	0.09	1.38	2.48	0.35	0.09	1	1	2	2	1	-1.53	9.82588e+06	-1.17652	0.695450717729671	-2.84	0.491358057637442	0.35 ( 0.09 - 1.38 )	0.35 ( 2.48 )	0.35 ( 0.09 )	-1.53 ( -2.84 )	否	否	否	否	0.171828773804301	1.86691546328772	Chi-Square	1
TONSILLITIS	8	260809	4962	56802480	10044008	INFECTIONS - PATHOGEN UNSPECIFIED	10046309	UPPER RESPIRATORY TRACT INFECTIONS	10021879	INFECTIONS AND INFESTATIONS	10021881	857	TONSILLITIS	4954	56536709	0.35	0.17	0.7	0.35	0.17	0.7	9.64	0.35	0.18	1	1	2	2	1	-1.51	2492601.14365458	-1.40226	0.231690465163576	-2.36	-0.439579	0.35 ( 0.17 - 0.7 )	0.35 ( 9.64 )	0.35 ( 0.18 )	-1.51 ( -2.36 )	否	否	否	否	0.00270427624293113	8.99696983566572	Chi-Square	1
GASTRIC NEOPLASM	1	260816	589	56802480	10061968	GASTROINTESTINAL NEOPLASMS MALIGNANT AND UNSPECIFIED	10017994	GASTROINTESTINAL NEOPLASMS MALIGNANCY UNSPECIFIED NEC	10017991	NEOPLASMS BENIGN, MALIGNANT AND UNSPECIFIED (INCL CYSTS AND POLYPS)	10029104	16004	GASTRIC NEOPLASM	588	56541075	0.37	0.05	2.62	0.37	0.05	2.62	1.08	0.37	0.05	1	1	2	2	1	-1.44	20967422.8406062	-0.891062	1.04422010120548	-2.93	1.15267937629525	0.37 ( 0.05 - 2.62 )	0.37 ( 1.08 )	0.37 ( 0.05 )	-1.44 ( -2.93 )	否	否	否	否	0.533882529900217		Fisher's Exact Test	1
HYPOMENORRHOEA	1	260816	2392	56802480	10021033	MENSTRUAL CYCLE AND UTERINE BLEEDING DISORDERS	10027341	MENSTRUATION WITH DECREASED BLEEDING	10013326	REPRODUCTIVE SYSTEM AND BREAST DISORDERS	10038604	14280	HYPOMENORRHOEA	2391	56539272	0.09	0.01	0.64	0.09	0.01	0.64	9.12	0.09	0.01	1	1	2	2	1	-3.46	5169569.35894595	-2.5835	1.04156212089902	-4.62	-0.542363	0.09 ( 0.01 - 0.64 )	0.09 ( 9.12 )	0.09 ( 0.01 )	-3.46 ( -4.62 )	否	否	否	否	0.00412899665783519	8.22619681784405	Chi-Square	1
PALMAR FASCIITIS	1	260816	17	56802480	10067366	MUSCULOSKELETAL AND CONNECTIVE TISSUE DISORDERS NEC	10052776	MUSCULOSKELETAL AND CONNECTIVE TISSUE INFECTIONS AND INFLAMMATIONS NEC	10028393	MUSCULOSKELETAL AND CONNECTIVE TISSUE DISORDERS	10028395	9388	PALMAR FASCIITIS	16	56541647	13.55	1.8	102.17	13.55	1.8	102.17	10.94	12.81	1.7	1	1	2	2	1	3.68	687265526.442092	0.885433107902767	1.15632	-1.27	3.03608324328137	13.55 ( 1.8 - 102.17 )	13.55 ( 10.94 )	12.81 ( 1.7 )	3.68 ( -1.27 )	否	否	否	否	0.0752554917106891		Fisher's Exact Test	1
SUBDURAL ABSCESS	1	260816	92	56802480	10083083	INFECTIONS - PATHOGEN UNSPECIFIED	10007935	CENTRAL NERVOUS SYSTEM AND SPINAL INFECTIONS	10021879	INFECTIONS AND INFESTATIONS	10021881	445	SUBDURAL ABSCESS	91	56541572	2.38	0.33	17.1	2.38	0.33	17.1	0.79	2.37	0.33	1	1	2	2	1	1.24	133019134.150082	0.486989510225589	1.06307269215914	-1.58	2.54909784119091	2.38 ( 0.33 - 17.1 )	2.38 ( 0.79 )	2.37 ( 0.33 )	1.24 ( -1.58 )	否	否	否	否	0.345186471934253		Fisher's Exact Test	1
SPUTUM RETENTION	2	260815	843	56802480	10059685	RESPIRATORY DISORDERS NEC	10011233	COUGHING AND ASSOCIATED SYMPTOMS	10038716	RESPIRATORY, THORACIC AND MEDIASTINAL DISORDERS	10038738	5151	SPUTUM RETENTION	841	56540822	0.52	0.13	2.06	0.52	0.13	2.06	0.91	0.52	0.13	1	1	2	2	1	-0.95	14657321.6539783	-0.700548	0.696263605322188	-2.37	0.968300325680974	0.52 ( 0.13 - 2.06 )	0.52 ( 0.91 )	0.52 ( 0.13 )	-0.95 ( -2.37 )	否	否	否	否	0.602857391366193		Fisher's Exact Test	1
DISCHARGE	1	260816	1175	56802480	10080907	GENERAL SYSTEM DISORDERS NEC	10018072	GENERAL SIGNS AND SYMPTOMS NEC	10018073	GENERAL DISORDERS AND ADMINISTRATION SITE CONDITIONS	10018065	18056	DISCHARGE	1174	56540489	0.18	0.03	1.31	0.18	0.03	1.31	3.6	0.19	0.03	1	1	2	2	1	-2.43	10519370.3026851	-1.67803	1.04246222255302	-3.72	0.363994303495416	0.18 ( 0.03 - 1.31 )	0.18 ( 3.6 )	0.19 ( 0.03 )	-2.43 ( -3.72 )	否	否	否	否	0.0927921134512439	2.82525569234989	Chi-Square	1
VAGINAL DISORDER	2	260815	902	56802480	10061402	VULVOVAGINAL DISORDERS (EXCL INFECTIONS AND INFLAMMATIONS)	10047790	VULVOVAGINAL DISORDERS NEC	10047789	REPRODUCTIVE SYSTEM AND BREAST DISORDERS	10038604	3005	VAGINAL DISORDER	900	56540763	0.48	0.12	1.93	0.48	0.12	1.93	1.11	0.48	0.12	1	1	2	2	1	-1.05	13699645.0453573	-0.778566	0.696102476843446	-2.45	0.890089390584695	0.48 ( 0.12 - 1.93 )	0.48 ( 1.11 )	0.48 ( 0.12 )	-1.05 ( -2.45 )	否	否	否	否	0.454461878604197		Fisher's Exact Test	1
ANAL CANCER	3	260814	907	56802480	10061424	GASTROINTESTINAL NEOPLASMS MALIGNANT AND UNSPECIFIED	10002125	ANAL CANAL NEOPLASMS MALIGNANT	10017991	NEOPLASMS BENIGN, MALIGNANT AND UNSPECIFIED (INCL CYSTS AND POLYPS)	10029104	23448	ANAL CANCER	904	56540759	0.72	0.23	2.23	0.72	0.23	2.23	0.33	0.72	0.23	1	1	2	2	1	-0.47	13624206.471319	-0.36995	0.522642371729865	-1.82	1.07593017471529	0.72 ( 0.23 - 2.23 )	0.72 ( 0.33 )	0.72 ( 0.23 )	-0.47 ( -1.82 )	否	否	否	否	0.804847062102681		Fisher's Exact Test	1
HYPERMAGNESAEMIA	1	260816	580	56802480	10020669	BONE, CALCIUM, MAGNESIUM AND PHOSPHORUS METABOLISM DISORDERS	10025439	MAGNESIUM METABOLISM DISORDERS	10013296	METABOLISM AND NUTRITION DISORDERS	10027433	14437	HYPERMAGNESAEMIA	579	56541084	0.37	0.05	2.66	0.37	0.05	2.66	1.04	0.38	0.05	1	1	2	2	1	-1.41	21292219.4078445	-0.874898	1.04427474800886	-2.92	1.16889694970464	0.37 ( 0.05 - 2.66 )	0.37 ( 1.04 )	0.38 ( 0.05 )	-1.41 ( -2.92 )	否	否	否	否	0.532343044770657		Fisher's Exact Test	1
FAT NECROSIS	1	260816	575	56802480	10061857	TISSUE DISORDERS NEC	10028882	NECROSIS NEC	10007867	GENERAL DISORDERS AND ADMINISTRATION SITE CONDITIONS	10018065	16604	FAT NECROSIS	574	56541089	0.38	0.05	2.69	0.38	0.05	2.69	1.02	0.38	0.05	1	1	2	2	1	-1.4	21477047.7013154	-0.865839	1.04430584524397	-2.91	1.17798631115078	0.38 ( 0.05 - 2.69 )	0.38 ( 1.02 )	0.38 ( 0.05 )	-1.4 ( -2.91 )	否	否	否	否	0.531593631329544		Fisher's Exact Test	1
SKIN IRRITATION	158	260659	42811	56802480	10040880	EPIDERMAL AND DERMAL CONDITIONS	10012435	DERMATITIS AND ECZEMA	10014982	SKIN AND SUBCUTANEOUS TISSUE DISORDERS	10040785	5581	SKIN IRRITATION	42653	56499010	0.8	0.69	0.94	0.8	0.69	0.94	7.61	0.8	0.69	1	1	2	2	1	-0.32	288955.887974345	-0.313398	0.0131468576223306	-0.54	-0.0840788	0.8 ( 0.69 - 0.94 )	0.8 ( 7.61 )	0.8 ( 0.69 )	-0.32 ( -0.54 )	否	否	否	否	0.00647275561401941	7.41374201383559	Chi-Square	1
TOOTH DISORDER	106	260711	21017	56802480	10044034	DENTAL AND GINGIVAL CONDITIONS	10044037	DENTAL DISORDERS NEC	10044018	GASTROINTESTINAL DISORDERS	10017947	4122	TOOTH DISORDER	20911	56520752	1.1	0.91	1.33	1.1	0.91	1.33	0.94	1.1	0.91	1	1	2	2	1	0.14	588580.239602134	0.1340238772051	0.0195589447458077	-0.15	0.41373047166299	1.1 ( 0.91 - 1.33 )	1.1 ( 0.94 )	1.1 ( 0.91 )	0.14 ( -0.15 )	否	否	否	否	0.358529109509634	0.843038823922314	Chi-Square	1
ABSCESS STERILE	1	260816	130	56802480	10000317	GENERAL SYSTEM DISORDERS NEC	10021950	INFLAMMATIONS	10018073	GENERAL DISORDERS AND ADMINISTRATION SITE CONDITIONS	10018065	24271	ABSCESS STERILE	129	56541534	1.68	0.23	12.02	1.68	0.23	12.02	0.27	1.68	0.23	1	1	2	2	1	0.74	94433431.1141806	0.320568845252697	1.05658068928553	-1.74	2.37637106267102	1.68 ( 0.23 - 12.02 )	1.68 ( 0.27 )	1.68 ( 0.23 )	0.74 ( -1.74 )	否	否	否	否	0.450248848491076		Fisher's Exact Test	1
VASODILATATION	5	260812	2335	56802480	10047141	VASCULAR DISORDERS NEC	10047067	NON-SITE SPECIFIC VASCULAR DISORDERS NEC	10047066	VASCULAR DISORDERS	10047065	2799	VASODILATATION	2330	56539333	0.47	0.19	1.12	0.47	0.19	1.12	3.07	0.47	0.19	1	1	2	2	1	-1.1	5295710.39210516	-0.966693	0.347793694917521	-2.15	0.212788130305511	0.47 ( 0.19 - 1.12 )	0.47 ( 3.07 )	0.47 ( 0.19 )	-1.1 ( -2.15 )	否	否	否	否	0.109961991710651	2.55476747532785	Chi-Square	1
SCLERODERMA	2	260815	3444	56802480	10039710	CONNECTIVE TISSUE DISORDERS (EXCL CONGENITAL)	10074472	CONNECTIVE TISSUE DISORDERS NEC	10010761	MUSCULOSKELETAL AND CONNECTIVE TISSUE DISORDERS	10028395	6004	SCLERODERMA	3442	56538221	0.13	0.03	0.5	0.13	0.03	0.5	12.12	0.13	0.03	1	1	2	2	1	-2.98	3590937.43859439	-2.487	0.694401692214062	-4.15	-0.820381	0.13 ( 0.03 - 0.5 )	0.13 ( 12.12 )	0.13 ( 0.03 )	-2.98 ( -4.15 )	否	否	否	否	0.000791418149586784	11.2612519693788	Chi-Square	1
EYE IRRITATION	31	260786	46377	56802480	10015946	OCULAR INFECTIONS, IRRITATIONS AND INFLAMMATIONS	10030045	OCULAR INFECTIONS, INFLAMMATIONS AND ASSOCIATED MANIFESTATIONS	10021877	EYE DISORDERS	10015919	16819	EYE IRRITATION	46346	56495317	0.14	0.1	0.21	0.15	0.1	0.21	156.3	0.15	0.1	1	1	2	2	1	-2.78	266738.097286594	-2.74115	0.0650955282875346	-3.25	-2.23087	0.14 ( 0.1 - 0.21 )	0.15 ( 156.3 )	0.15 ( 0.1 )	-2.78 ( -3.25 )	否	否	否	否	1.1184230864704e-35	155.446566767993	Chi-Square	4.36520530649397e-32
INFECTION	956	259861	129895	56802480	10021789	INFECTIONS - PATHOGEN UNSPECIFIED	10021902	INFECTIONS NEC	10021879	INFECTIONS AND INFESTATIONS	10021881	13793	INFECTION	128939	56412724	1.61	1.51	1.72	1.61	1.51	1.71	218.27	1.6	1.5	1	1	2	2	1	0.68	95236.0309475092	0.679727584478957	0.00219878282118838	0.59	0.773509945745634	1.61 ( 1.51 - 1.72 )	1.61 ( 218.27 )	1.6 ( 1.5 )	0.68 ( 0.59 )	是	否	否	是	2.92487261633493e-49	217.663220253974	Chi-Square	1.14157778215552e-45
ENERGY INCREASED	11	260806	5576	56802480	10048779	GENERAL SYSTEM DISORDERS NEC	10018072	GENERAL SIGNS AND SYMPTOMS NEC	10018073	GENERAL DISORDERS AND ADMINISTRATION SITE CONDITIONS	10018065	17307	ENERGY INCREASED	5565	56536098	0.43	0.24	0.77	0.43	0.24	0.77	8.37	0.43	0.24	1	1	2	2	1	-1.22	2218178.13805947	-1.14881	0.17382848958934	-1.98	-0.314955	0.43 ( 0.24 - 0.77 )	0.43 ( 8.37 )	0.43 ( 0.24 )	-1.22 ( -1.98 )	否	否	否	否	0.00521008632628197	7.80503477967561	Chi-Square	1
ELBOW OPERATION	1	260816	545	56802480	10067100	BONE AND JOINT THERAPEUTIC PROCEDURES	10023221	JOINT THERAPEUTIC PROCEDURES	10005944	SURGICAL AND MEDICAL PROCEDURES	10042613	17586	ELBOW OPERATION	544	56541119	0.4	0.06	2.83	0.4	0.06	2.83	0.91	0.4	0.06	1	1	2	2	1	-1.32	22657105.2673217	-0.810258	1.04450438911928	-2.85	1.23376223703334	0.4 ( 0.06 - 2.83 )	0.4 ( 0.91 )	0.4 ( 0.06 )	-1.32 ( -2.85 )	否	否	否	否	0.528787003547607		Fisher's Exact Test	1
LYMPHADENITIS	4	260813	2211	56802480	10025188	SPLEEN, LYMPHATIC AND RETICULOENDOTHELIAL SYSTEM DISORDERS	10025198	LYMPHATIC SYSTEM DISORDERS NEC	10041641	BLOOD AND LYMPHATIC SYSTEM DISORDERS	10005329	12224	LYMPHADENITIS	2207	56539456	0.39	0.15	1.05	0.39	0.15	1.05	3.75	0.39	0.15	1	1	2	2	1	-1.34	5592576.61661739	-1.15792	0.417222607414614	-2.45	0.133936804274315	0.39 ( 0.15 - 1.05 )	0.39 ( 3.75 )	0.39 ( 0.15 )	-1.34 ( -2.45 )	否	否	否	否	0.0753972434171313	3.16142715427919	Chi-Square	1
CANCER SURGERY	7	260810	958	56802480	10074431	THERAPEUTIC PROCEDURES AND SUPPORTIVE CARE NEC	10027700	THERAPEUTIC PROCEDURES NEC	10043413	SURGICAL AND MEDICAL PROCEDURES	10042613	467	CANCER SURGERY	951	56540712	1.6	0.76	3.36	1.6	0.76	3.36	1.55	1.59	0.76	1	1	2	2	1	0.67	12899665.7726357	0.56613061625688	0.262349349341321	-0.46	1.59053161067522	1.6 ( 0.76 - 3.36 )	1.6 ( 1.55 )	1.59 ( 0.76 )	0.67 ( -0.46 )	否	否	否	否	0.221687339773823		Fisher's Exact Test	1
INTERTRIGO	1	260816	465	56802480	10022622	EPIDERMAL AND DERMAL CONDITIONS	10012435	DERMATITIS AND ECZEMA	10014982	SKIN AND SUBCUTANEOUS TISSUE DISORDERS	10040785	13384	INTERTRIGO	464	56541199	0.47	0.07	3.32	0.47	0.07	3.32	0.61	0.47	0.07	1	1	2	2	1	-1.09	26546737.0728705	-0.650634	1.04515881688138	-2.7	1.39402608291906	0.47 ( 0.07 - 3.32 )	0.47 ( 0.61 )	0.47 ( 0.07 )	-1.09 ( -2.7 )	否	否	否	否	0.729932341949304		Fisher's Exact Test	1
VENIPUNCTURE	1	260816	107	56802480	10059445	VASCULAR THERAPEUTIC PROCEDURES	10047231	VENOUS THERAPEUTIC PROCEDURES	10003184	SURGICAL AND MEDICAL PROCEDURES	10042613	813	VENIPUNCTURE	106	56541557	2.05	0.29	14.65	2.05	0.29	14.65	0.53	2.04	0.28	1	1	2	2	1	1.03	114544254.407015	0.418986397530834	1.05996431382609	-1.64	2.4780777639603	2.05 ( 0.29 - 14.65 )	2.05 ( 0.53 )	2.04 ( 0.28 )	1.03 ( -1.64 )	否	否	否	否	0.388865507922203		Fisher's Exact Test	1
FACIAL PARALYSIS	28	260789	13193	56802480	10016062	CRANIAL NERVE DISORDERS (EXCL NEOPLASMS)	10016054	FACIAL CRANIAL NERVE DISORDERS	10011305	NERVOUS SYSTEM DISORDERS	10029205	75	FACIAL PARALYSIS	13165	56528498	0.46	0.32	0.67	0.46	0.32	0.67	17.6	0.46	0.32	1	1	2	2	1	-1.11	937606.448079253	-1.08647	0.071936964926879	-1.62	-0.550045	0.46 ( 0.32 - 0.67 )	0.46 ( 17.6 )	0.46 ( 0.32 )	-1.11 ( -1.62 )	否	否	否	否	3.60582538919633e-05	17.0683500967867	Chi-Square	0.140735364940333
PHYSIOTHERAPY	1	260816	466	56802480	10034998	THERAPEUTIC PROCEDURES AND SUPPORTIVE CARE NEC	10027700	THERAPEUTIC PROCEDURES NEC	10043413	SURGICAL AND MEDICAL PROCEDURES	10042613	8476	PHYSIOTHERAPY	465	56541198	0.47	0.07	3.32	0.47	0.07	3.32	0.61	0.47	0.07	1	1	2	2	1	-1.1	26489891.8114725	-0.652742	1.04514925270815	-2.7	1.39190840523209	0.47 ( 0.07 - 3.32 )	0.47 ( 0.61 )	0.47 ( 0.07 )	-1.1 ( -2.7 )	否	否	否	否	0.730013658580946		Fisher's Exact Test	1
CATARACT NUCLEAR	1	260816	600	56802480	10007759	ANTERIOR EYE STRUCTURAL CHANGE, DEPOSIT AND DEGENERATION	10007772	CATARACT CONDITIONS	10002693	EYE DISORDERS	10015919	20414	CATARACT NUCLEAR	599	56541064	0.36	0.05	2.57	0.36	0.05	2.57	1.12	0.36	0.05	1	1	2	2	1	-1.46	20583659.6937731	-0.910576	1.04415553331304	-2.95	1.13310289483479	0.36 ( 0.05 - 2.57 )	0.36 ( 1.12 )	0.36 ( 0.05 )	-1.46 ( -2.95 )	否	否	否	否	0.536084725363795		Fisher's Exact Test	1
ILEAL ULCER	1	260816	882	56802480	10021309	GASTROINTESTINAL ULCERATION AND PERFORATION	10032172	INTESTINAL ULCERS AND PERFORATION NEC	10018027	GASTROINTESTINAL DISORDERS	10017947	14142	ILEAL ULCER	881	56540782	0.25	0.03	1.75	0.25	0.03	1.75	2.31	0.25	0.03	1	1	2	2	1	-2.02	14009942.781379	-1.33755	1.04304950951005	-3.38	0.705044492577587	0.25 ( 0.03 - 1.75 )	0.25 ( 2.31 )	0.25 ( 0.03 )	-2.02 ( -3.38 )	否	否	否	否	0.202948382887524		Fisher's Exact Test	1
KERATOACANTHOMA	9	260808	628	56802480	10023347	SKIN NEOPLASMS MALIGNANT AND UNSPECIFIED	10040901	SKIN NEOPLASMS MALIGNANT AND UNSPECIFIED (EXCL MELANOMA)	10040900	NEOPLASMS BENIGN, MALIGNANT AND UNSPECIFIED (INCL CYSTS AND POLYPS)	10029104	13000	KERATOACANTHOMA	619	56541044	3.15	1.63	6.09	3.15	1.63	6.09	13.03	3.12	1.62	1	1	2	2	1	1.64	19667375.9554176	1.36284142275231	0.211453787664659	0.44	2.28252351492256	3.15 ( 1.63 - 6.09 )	3.15 ( 13.03 )	3.12 ( 1.62 )	1.64 ( 0.44 )	是	是	否	是	0.00286956100141225		Fisher's Exact Test	1
NERVE BLOCK	3	260814	513	56802480	10029173	THERAPEUTIC PROCEDURES AND SUPPORTIVE CARE NEC	10002092	ANAESTHESIA AND ALLIED PROCEDURES	10043413	SURGICAL AND MEDICAL PROCEDURES	10042613	10494	NERVE BLOCK	510	56541153	1.28	0.41	3.97	1.28	0.41	3.97	0.18	1.27	0.41	1	1	2	2	1	0.35	24067664.3501122	0.251488955448496	0.524399475876749	-1.2	1.69979759089434	1.28 ( 0.41 - 3.97 )	1.28 ( 0.18 )	1.27 ( 0.41 )	0.35 ( -1.2 )	否	否	否	否	0.513173053626064		Fisher's Exact Test	1
IRRITABILITY	280	260537	56117	56802480	10022998	MOOD DISORDERS AND DISTURBANCES NEC	10014556	EMOTIONAL AND MOOD DISTURBANCES NEC	10027946	PSYCHIATRIC DISORDERS	10037175	13157	IRRITABILITY	55837	56485826	1.09	0.97	1.22	1.09	0.97	1.22	1.95	1.09	0.97	1	1	2	2	1	0.12	220442.272995432	0.119429063082306	0.00745196644374828	-0.05	0.292078609201006	1.09 ( 0.97 - 1.22 )	1.09 ( 1.95 )	1.09 ( 0.97 )	0.12 ( -0.05 )	否	否	否	否	0.17263533649602	1.85990871269152	Chi-Square	1
CHROMATURIA	47	260770	21481	56802480	10008796	URINARY TRACT SIGNS AND SYMPTOMS	10000196	URINARY ABNORMALITIES	10046590	RENAL AND URINARY DISORDERS	10038359	1356	CHROMATURIA	21434	56520229	0.48	0.36	0.63	0.48	0.36	0.63	27.16	0.48	0.36	1	1	2	2	1	-1.07	575867.21329288	-1.05366	0.0434666125889214	-1.47	-0.636691	0.48 ( 0.36 - 0.63 )	0.48 ( 27.16 )	0.48 ( 0.36 )	-1.07 ( -1.47 )	否	否	否	否	2.45026659904569e-07	26.6407055403737	Chi-Square	0.000956339053607533
MACROCYTOSIS	1	260816	1104	56802480	10025382	RED BLOOD CELL DISORDERS	10038144	RED BLOOD CELL ABNORMAL FINDINGS NEC	10038158	BLOOD AND LYMPHATIC SYSTEM DISORDERS	10005329	12132	MACROCYTOSIS	1103	56540560	0.2	0.03	1.4	0.2	0.03	1.4	3.28	0.2	0.03	1	1	2	2	1	-2.34	11195275.5438531	-1.6026	1.04257594326752	-3.64	0.439535073481239	0.2 ( 0.03 - 1.4 )	0.2 ( 3.28 )	0.2 ( 0.03 )	-2.34 ( -3.64 )	否	否	否	否	0.112077542541487	2.52467961140395	Chi-Square	1
BRAIN ABSCESS	1	260816	2320	56802480	10006105	INFECTIONS - PATHOGEN UNSPECIFIED	10007935	CENTRAL NERVOUS SYSTEM AND SPINAL INFECTIONS	10021879	INFECTIONS AND INFESTATIONS	10021881	21098	BRAIN ABSCESS	2319	56539344	0.09	0.01	0.66	0.09	0.01	0.66	8.79	0.09	0.01	1	1	2	2	1	-3.41	5329935.14690119	-2.54316	1.04158910238228	-4.58	-0.501991	0.09 ( 0.01 - 0.66 )	0.09 ( 8.79 )	0.09 ( 0.01 )	-3.41 ( -4.58 )	否	否	否	否	0.00494228718396532	7.90043641280378	Chi-Square	1
INVESTIGATION	2	260815	3114	56802480	10062026	INVESTIGATIONS, IMAGING AND HISTOPATHOLOGY PROCEDURES NEC	10022892	INVESTIGATIONS NEC	10022893	INVESTIGATIONS	10022891	13216	INVESTIGATION	3112	56538551	0.14	0.03	0.56	0.14	0.03	0.56	10.63	0.14	0.03	1	1	2	2	1	-2.84	3971357.77719347	-2.35078	0.694465697771546	-4.02	-0.684091	0.14 ( 0.03 - 0.56 )	0.14 ( 10.63 )	0.14 ( 0.03 )	-2.84 ( -4.02 )	否	否	否	否	0.00176329309151333	9.78094872007936	Chi-Square	1
TENDERNESS	29	260788	9763	56802480	10043224	GENERAL SYSTEM DISORDERS NEC	10033372	PAIN AND DISCOMFORT NEC	10018073	GENERAL DISORDERS AND ADMINISTRATION SITE CONDITIONS	10018065	4597	TENDERNESS	9734	56531929	0.65	0.45	0.93	0.65	0.45	0.93	5.62	0.65	0.45	1	1	2	2	1	-0.63	1266978.64358436	-0.611425	0.0696000035209426	-1.14	-0.0837886	0.65 ( 0.45 - 0.93 )	0.65 ( 5.62 )	0.65 ( 0.45 )	-0.63 ( -1.14 )	否	否	否	否	0.0217419307711789	5.26631981421646	Chi-Square	1
KIDNEY DUPLEX	1	260816	213	56802480	10023416	RENAL AND URINARY TRACT DISORDERS CONGENITAL	10038431	RENAL DISORDERS CONGENITAL	10038360	CONGENITAL, FAMILIAL AND GENETIC DISORDERS	10010331	12974	KIDNEY DUPLEX	212	56541451	1.02	0.14	7.29	1.02	0.14	7.29	0	1.02	0.14	1	1	2	2	1	0.03	57807380.7287741	0.0125944348727658	1.05041839324053	-2.04	2.06239285739194	1.02 ( 0.14 - 7.29 )	1.02 ( 0 )	1.02 ( 0.14 )	0.03 ( -2.04 )	否	否	否	否	0.624792150971484		Fisher's Exact Test	1
RENAL CYST	11	260806	7495	56802480	10038423	RENAL DISORDERS (EXCL NEPHROPATHIES)	10038486	RENAL NEOPLASMS	10038430	RENAL AND URINARY DISORDERS	10038359	6650	RENAL CYST	7484	56534179	0.32	0.18	0.58	0.32	0.18	0.58	16.01	0.32	0.18	1	1	2	2	1	-1.65	1650317.43275849	-1.56149	0.173732947329421	-2.4	-0.727868	0.32 ( 0.18 - 0.58 )	0.32 ( 16.01 )	0.32 ( 0.18 )	-1.65 ( -2.4 )	否	否	否	否	9.02871720503706e-05	15.3296723051183	Chi-Square	0.352390832512596
IGA NEPHROPATHY	2	260815	1338	56802480	10021263	NEPHROPATHIES	10018365	GLOMERULONEPHRITIS AND NEPHROTIC SYNDROME	10029149	RENAL AND URINARY DISORDERS	10038359	14153	IGA NEPHROPATHY	1336	56540327	0.32	0.08	1.3	0.32	0.08	1.3	2.81	0.33	0.08	1	1	2	2	1	-1.62	9238819.62356808	-1.25263	0.69535194560905	-2.92	0.415129747914273	0.32 ( 0.08 - 1.3 )	0.32 ( 2.81 )	0.33 ( 0.08 )	-1.62 ( -2.92 )	否	否	否	否	0.140638504101966	2.17095902293698	Chi-Square	1
SLOW SPEECH	1	260816	2170	56802480	10071299	NEUROLOGICAL DISORDERS NEC	10041460	SPEECH AND LANGUAGE ABNORMALITIES	10029305	NERVOUS SYSTEM DISORDERS	10029205	5505	SLOW SPEECH	2169	56539494	0.1	0.01	0.71	0.1	0.01	0.71	8.1	0.1	0.01	1	1	2	2	1	-3.32	5698194.1390869	-2.4553	1.04165106181611	-4.5	-0.414069	0.1 ( 0.01 - 0.71 )	0.1 ( 8.1 )	0.1 ( 0.01 )	-3.32 ( -4.5 )	否	否	否	否	0.00719699900356596	7.22313288844974	Chi-Square	1
ARTERITIS	2	260815	577	56802480	10003230	VASCULAR INFECTIONS AND INFLAMMATIONS	10082209	ARTERIAL INFECTIONS AND INFLAMMATIONS	10082207	VASCULAR DISORDERS	10047065	22643	ARTERITIS	575	56541088	0.75	0.19	3.02	0.75	0.19	3.02	0.16	0.75	0.19	1	1	2	2	1	-0.41	21402732.6573662	-0.284507	0.697398516056343	-1.95	1.38570052868251	0.75 ( 0.19 - 3.02 )	0.75 ( 0.16 )	0.75 ( 0.19 )	-0.41 ( -1.95 )	否	否	否	否	1		Fisher's Exact Test	1
ENDOCARDITIS	13	260804	4732	56802480	10014665	INFECTIONS - PATHOGEN UNSPECIFIED	10007580	CARDIAC INFECTIONS	10021879	INFECTIONS AND INFESTATIONS	10021881	17406	ENDOCARDITIS	4719	56536944	0.6	0.35	1.03	0.6	0.35	1.03	3.52	0.6	0.35	1	1	2	2	1	-0.74	2613729.02513367	-0.69932	0.149116839072517	-1.47	0.0729928389120947	0.6 ( 0.35 - 1.03 )	0.6 ( 3.52 )	0.6 ( 0.35 )	-0.74 ( -1.47 )	否	否	否	否	0.0768529032274637	3.13022986981948	Chi-Square	1
SCLERITIS	1	260816	1425	56802480	10039705	OCULAR INFECTIONS, IRRITATIONS AND INFLAMMATIONS	10039700	SCLERAL INFECTIONS, IRRITATIONS AND INFLAMMATIONS	10021877	EYE DISORDERS	10015919	6006	SCLERITIS	1424	56540239	0.15	0.02	1.08	0.15	0.02	1.08	4.72	0.15	0.02	1	1	2	2	1	-2.71	8675160.92283146	-1.91604	1.0421519352105	-3.96	0.125676941639143	0.15 ( 0.02 - 1.08 )	0.15 ( 4.72 )	0.15 ( 0.02 )	-2.71 ( -3.96 )	否	否	否	否	0.048142620840925	3.90500023476104	Chi-Square	1
GAIT DISTURBANCE	322	260495	181921	56802480	10017577	GENERAL SYSTEM DISORDERS NEC	10017578	GAIT DISTURBANCES	10018073	GENERAL DISORDERS AND ADMINISTRATION SITE CONDITIONS	10018065	44	GAIT DISTURBANCE	181599	56360064	0.38	0.34	0.43	0.38	0.34	0.43	317.92	0.39	0.35	1	1	2	2	1	-1.38	68000.4588557605	-1.37253	0.00646317797285809	-1.53	-1.21174	0.38 ( 0.34 - 0.43 )	0.38 ( 317.92 )	0.39 ( 0.35 )	-1.38 ( -1.53 )	否	否	否	否	5.61998374231933e-71	317.296751158966	Chi-Square	2.19347965462723e-67
SYNOVITIS	83	260734	16310	56802480	10042868	SYNOVIAL AND BURSAL DISORDERS	10013360	SYNOVIAL DISORDERS	10013361	MUSCULOSKELETAL AND CONNECTIVE TISSUE DISORDERS	10028395	4693	SYNOVITIS	16227	56525436	1.11	0.89	1.38	1.11	0.89	1.38	0.88	1.11	0.89	1	1	2	2	1	0.15	758431.701058038	0.146391057564747	0.0249136776711912	-0.17	0.462072401145207	1.11 ( 0.89 - 1.38 )	1.11 ( 0.88 )	1.11 ( 0.89 )	0.15 ( -0.17 )	否	否	否	否	0.37801947648384	0.777132773426782	Chi-Square	1
MYOCARDITIS	6	260811	9592	56802480	10028606	MYOCARDIAL DISORDERS	10029548	NONINFECTIOUS MYOCARDITIS	10028593	CARDIAC DISORDERS	10007541	10845	MYOCARDITIS	9586	56532077	0.14	0.06	0.3	0.14	0.06	0.3	33.02	0.14	0.06	1	1	2	2	1	-2.88	1289563.16855599	-2.68603	0.297563259255142	-3.78	-1.59504	0.14 ( 0.06 - 0.3 )	0.14 ( 33.02 )	0.14 ( 0.06 )	-2.88 ( -3.78 )	否	否	否	否	1.42318526283875e-08	32.1554279673222	Chi-Square	5.55469208085964e-05
ANAL FISSURE	1	260816	4729	56802480	10002153	ANAL AND RECTAL CONDITIONS NEC	10002113	ANAL AND RECTAL DISORDERS NEC	10002112	GASTROINTESTINAL DISORDERS	10017947	23431	ANAL FISSURE	4728	56536935	0.05	0.01	0.33	0.05	0.01	0.33	19.85	0.05	0.01	1	1	2	2	1	-4.44	2615386.7813864	-3.5058	1.04113238055034	-5.55	-1.46508	0.05 ( 0.01 - 0.33 )	0.05 ( 19.85 )	0.05 ( 0.01 )	-4.44 ( -5.55 )	否	否	否	否	1.37327280425484e-05	18.9059001547309	Chi-Square	0.0535988375500664
COSTOCHONDRITIS	7	260810	1517	56802480	10011219	TENDON, LIGAMENT AND CARTILAGE DISORDERS	10007709	CARTILAGE DISORDERS	10043237	MUSCULOSKELETAL AND CONNECTIVE TISSUE DISORDERS	10028395	18941	COSTOCHONDRITIS	1510	56540153	1	0.48	2.11	1	0.48	2.11	0	1	0.48	1	1	2	2	1	0.01	8.14939e+06	0.00539347375336947	0.261550119236045	-1.02	1.02823289269663	1 ( 0.48 - 2.11 )	1 ( 0 )	1 ( 0.48 )	0.01 ( -1.02 )	否	否	否	否	0.999999999304883	7.58990071761853e-19	Chi-Square	1
RETINITIS	10	260807	1204	56802480	10038910	INFECTIONS - PATHOGEN UNSPECIFIED	10015909	EYE AND EYELID INFECTIONS	10021879	INFECTIONS AND INFESTATIONS	10021881	6385	RETINITIS	1194	56540469	1.82	0.97	3.38	1.82	0.97	3.38	3.63	1.81	0.97	1	1	2	2	1	0.86	10266207.0339898	0.75169551927645	0.19095051206117	-0.12	1.62565321175629	1.82 ( 0.97 - 3.38 )	1.82 ( 3.63 )	1.81 ( 0.97 )	0.86 ( -0.12 )	否	否	否	否	0.0904398468738329	2.86652689195205	Chi-Square	1
HYPOPNOEA	5	260812	3130	56802480	10021079	RESPIRATORY DISORDERS NEC	10006334	BREATHING ABNORMALITIES	10038716	RESPIRATORY, THORACIC AND MEDIASTINAL DISORDERS	10038738	14244	HYPOPNOEA	3125	56538538	0.35	0.14	0.83	0.35	0.14	0.83	6.14	0.35	0.14	1	1	2	2	1	-1.52	3951063.3905965	-1.35769	0.347567458792135	-2.54	-0.178596	0.35 ( 0.14 - 0.83 )	0.35 ( 6.14 )	0.35 ( 0.14 )	-1.52 ( -2.54 )	否	否	否	否	0.0189922118422045	5.50223249803422	Chi-Square	1
VULVOVAGINITIS	1	260816	272	56802480	10047794	INFECTIONS - PATHOGEN UNSPECIFIED	10038586	FEMALE REPRODUCTIVE TRACT INFECTIONS	10021879	INFECTIONS AND INFESTATIONS	10021881	2341	VULVOVAGINITIS	271	56541392	0.8	0.11	5.7	0.8	0.11	5.7	0.05	0.8	0.11	1	1	2	2	1	-0.32	45314210.5346434	-0.172183	1.04831642887061	-2.22	1.87556326452888	0.8 ( 0.11 - 5.7 )	0.8 ( 0.05 )	0.8 ( 0.11 )	-0.32 ( -2.22 )	否	否	否	否	1		Fisher's Exact Test	1
CERVIX CARCINOMA	7	260810	3682	56802480	10008342	REPRODUCTIVE NEOPLASMS FEMALE MALIGNANT AND UNSPECIFIED	10008230	CERVIX NEOPLASMS MALIGNANT	10038594	NEOPLASMS BENIGN, MALIGNANT AND UNSPECIFIED (INCL CYSTS AND POLYPS)	10029104	20089	CERVIX CARCINOMA	3675	56537988	0.41	0.2	0.87	0.41	0.2	0.87	5.83	0.41	0.2	1	1	2	2	1	-1.27	3358886.63479708	-1.16278	0.260744119262961	-2.18	-0.14152	0.41 ( 0.2 - 0.87 )	0.41 ( 5.83 )	0.41 ( 0.2 )	-1.27 ( -2.18 )	否	否	否	否	0.021845310285186	5.25806366159125	Chi-Square	1
REBOUND EFFECT	5	260812	8268	56802480	10038001	THERAPEUTIC AND NONTHERAPEUTIC EFFECTS (EXCL TOXICITY)	10068756	WITHDRAWAL AND REBOUND EFFECTS	10062915	GENERAL DISORDERS AND ADMINISTRATION SITE CONDITIONS	10018065	6861	REBOUND EFFECT	8263	56533400	0.13	0.05	0.32	0.13	0.05	0.32	28.76	0.13	0.05	1	1	2	2	1	-2.92	1496042.98898992	-2.69927	0.34715440284417	-3.88	-1.52088	0.13 ( 0.05 - 0.32 )	0.13 ( 28.76 )	0.13 ( 0.05 )	-2.92 ( -3.88 )	否	否	否	否	1.282343705716e-07	27.8926740805599	Chi-Square	0.000500498748340955
INTESTINAL CYST	1	260816	258	56802480	10062023	BENIGN NEOPLASMS GASTROINTESTINAL	10017988	BENIGN NEOPLASMS GASTROINTESTINAL (EXCL ORAL CAVITY)	10017934	GASTROINTESTINAL DISORDERS	10017947	13359	INTESTINAL CYST	257	56541406	0.84	0.12	6.01	0.84	0.12	6.01	0.03	0.84	0.12	1	1	2	2	1	-0.24	47763627.3202998	-0.130431	1.04872854104987	-2.18	1.9177179579349	0.84 ( 0.12 - 6.01 )	0.84 ( 0.03 )	0.84 ( 0.12 )	-0.24 ( -2.18 )	否	否	否	否	1		Fisher's Exact Test	1
ONYCHOCLASIS	53	260764	6297	56802480	10048886	SKIN APPENDAGE CONDITIONS	10028685	NAIL AND NAIL BED CONDITIONS (EXCL INFECTIONS AND INFESTATIONS)	10040798	SKIN AND SUBCUTANEOUS TISSUE DISORDERS	10040785	472	ONYCHOCLASIS	6244	56535419	1.84	1.4	2.41	1.84	1.4	2.41	20.16	1.83	1.4	1	1	2	2	1	0.87	1964239.35788467	0.851930788914027	0.0388822217566922	0.46	1.24630229780731	1.84 ( 1.4 - 2.41 )	1.84 ( 20.16 )	1.83 ( 1.4 )	0.87 ( 0.46 )	是	否	否	是	1.09873409148797e-05	19.3315908477774	Chi-Square	0.0428835915907755
RENAL SURGERY	5	260812	565	56802480	10051061	RENAL AND URINARY TRACT THERAPEUTIC PROCEDURES	10023431	RENAL THERAPEUTIC PROCEDURES	10038365	SURGICAL AND MEDICAL PROCEDURES	10042613	6594	RENAL SURGERY	560	56541103	1.94	0.8	4.67	1.94	0.8	4.67	2.24	1.93	0.8	1	1	2	2	1	0.95	21856500.8409146	0.737413455277648	0.350580036461148	-0.45	1.92160944659184	1.94 ( 0.8 - 4.67 )	1.94 ( 2.24 )	1.93 ( 0.8 )	0.95 ( -0.45 )	否	否	否	否	0.121311352461622		Fisher's Exact Test	1
PULPITIS DENTAL	1	260816	816	56802480	10037464	INFECTIONS - PATHOGEN UNSPECIFIED	10012326	DENTAL AND ORAL SOFT TISSUE INFECTIONS	10021879	INFECTIONS AND INFESTATIONS	10021881	7143	PULPITIS DENTAL	815	56540848	0.27	0.04	1.89	0.27	0.04	1.89	2.02	0.27	0.04	1	1	2	2	1	-1.91	15141712.9448686	-1.24835	1.04323992918854	-3.29	0.794432527058215	0.27 ( 0.04 - 1.89 )	0.27 ( 2.02 )	0.27 ( 0.04 )	-1.91 ( -3.29 )	否	否	否	否	0.196952759641232		Fisher's Exact Test	1
FEAR OF EATING	1	260816	269	56802480	10050366	ANXIETY DISORDERS AND SYMPTOMS	10068299	FEAR SYMPTOMS AND PHOBIC DISORDERS (INCL SOCIAL PHOBIA)	10002861	PSYCHIATRIC DISORDERS	10037175	16588	FEAR OF EATING	268	56541395	0.81	0.11	5.76	0.81	0.11	5.76	0.04	0.81	0.11	1	1	2	2	1	-0.3	45817701.7628061	-0.163337	1.04840114082136	-2.21	1.88449174530786	0.81 ( 0.11 - 5.76 )	0.81 ( 0.04 )	0.81 ( 0.11 )	-0.3 ( -2.21 )	否	否	否	否	1		Fisher's Exact Test	1
HYPERTRICHOSIS	1	260816	1774	56802480	10020864	SKIN APPENDAGE CONDITIONS	10020863	HYPERTRICHOSES	10040798	SKIN AND SUBCUTANEOUS TISSUE DISORDERS	10040785	14363	HYPERTRICHOSIS	1773	56539890	0.12	0.02	0.87	0.12	0.02	0.87	6.3	0.12	0.02	1	1	2	2	1	-3.03	6969453.22589164	-2.1938	1.04186495064237	-4.24	-0.152369	0.12 ( 0.02 - 0.87 )	0.12 ( 6.3 )	0.12 ( 0.02 )	-3.03 ( -4.24 )	否	否	否	否	0.0196021053128809	5.4469870278696	Chi-Square	1
HOSPITALISATION	298	260519	134383	56802480	10054112	THERAPEUTIC PROCEDURES AND SUPPORTIVE CARE NEC	10027700	THERAPEUTIC PROCEDURES NEC	10043413	SURGICAL AND MEDICAL PROCEDURES	10042613	14619	HOSPITALISATION	134085	56407578	0.48	0.43	0.54	0.48	0.43	0.54	166.11	0.48	0.43	1	1	2	2	1	-1.05	92055.4491305338	-1.04757	0.00698445865947639	-1.21	-0.880423	0.48 ( 0.43 - 0.54 )	0.48 ( 166.11 )	0.48 ( 0.43 )	-1.05 ( -1.21 )	否	否	否	否	6.78986041330389e-38	165.592592383719	Chi-Square	2.65008251931251e-34
HAEMATOCHEZIA	174	260643	49593	56802480	10018836	GASTROINTESTINAL HAEMORRHAGES NEC	10017958	NON-SITE SPECIFIC GASTROINTESTINAL HAEMORRHAGES	10017959	GASTROINTESTINAL DISORDERS	10017947	15402	HAEMATOCHEZIA	49419	56492244	0.76	0.66	0.89	0.76	0.66	0.89	12.74	0.76	0.66	1	1	2	2	1	-0.39	249441.050852072	-0.386222	0.0119433753781132	-0.6	-0.16765	0.76 ( 0.66 - 0.89 )	0.76 ( 12.74 )	0.76 ( 0.66 )	-0.39 ( -0.6 )	否	否	否	否	0.000406172555415211	12.5036	Chi-Square	1
HYPERCHLORHYDRIA	22	260795	5735	56802480	10020601	GASTROINTESTINAL CONDITIONS NEC	10052778	GASTROINTESTINAL MUCOSAL DYSTROPHIES AND SECRETION DISORDERS	10017943	GASTROINTESTINAL DISORDERS	10017947	14485	HYPERCHLORHYDRIA	5713	56535950	0.83	0.55	1.27	0.83	0.55	1.27	0.72	0.84	0.55	1	1	2	2	1	-0.26	2156690.98255887	-0.249263	0.090865034253802	-0.85	0.353613651640018	0.83 ( 0.55 - 1.27 )	0.83 ( 0.72 )	0.84 ( 0.55 )	-0.26 ( -0.85 )	否	否	否	否	0.454024731595401	0.560584755556487	Chi-Square	1
NEPHRECTOMY	6	260811	1364	56802480	10029116	RENAL AND URINARY TRACT THERAPEUTIC PROCEDURES	10023431	RENAL THERAPEUTIC PROCEDURES	10038365	SURGICAL AND MEDICAL PROCEDURES	10042613	10516	NEPHRECTOMY	1358	56540305	0.96	0.43	2.14	0.96	0.43	2.14	0.01	0.96	0.43	1	1	2	2	1	-0.06	9062842.10692868	-0.0541287	0.29887110903061	-1.15	1.03925339589273	0.96 ( 0.43 - 2.14 )	0.96 ( 0.01 )	0.96 ( 0.43 )	-0.06 ( -1.15 )	否	否	否	否	0.999999999113187	1.23533345082993e-18	Chi-Square	1
SLEEP DEFICIT	1	260816	1621	56802480	10080881	SLEEP DISTURBANCES (INCL SUBTYPES)	10040996	SLEEP DISTURBANCES NEC	10040998	NERVOUS SYSTEM DISORDERS	10029205	5527	SLEEP DEFICIT	1620	56540043	0.13	0.02	0.95	0.13	0.02	0.95	5.6	0.13	0.02	1	1	2	2	1	-2.9	7626867.74103431	-2.07856	1.04197556035275	-4.12	-0.0370113	0.13 ( 0.02 - 0.95 )	0.13 ( 5.6 )	0.13 ( 0.02 )	-2.9 ( -4.12 )	否	否	否	否	0.0290038967352305	4.76738211296158	Chi-Square	1
SPUTUM INCREASED	3	260814	1830	56802480	10041812	RESPIRATORY DISORDERS NEC	10011233	COUGHING AND ASSOCIATED SYMPTOMS	10038716	RESPIRATORY, THORACIC AND MEDIASTINAL DISORDERS	10038738	5154	SPUTUM INCREASED	1827	56539836	0.36	0.11	1.1	0.36	0.11	1.1	3.49	0.36	0.12	1	1	2	2	1	-1.49	6756296.81920134	-1.23379	0.521486850101474	-2.68	0.210494183483975	0.36 ( 0.11 - 1.1 )	0.36 ( 3.49 )	0.36 ( 0.12 )	-1.49 ( -2.68 )	否	否	否	否	0.0900283760255623	2.87386593685802	Chi-Square	1
ONYCHALGIA	6	260811	912	56802480	10064251	SKIN APPENDAGE CONDITIONS	10028685	NAIL AND NAIL BED CONDITIONS (EXCL INFECTIONS AND INFESTATIONS)	10040798	SKIN AND SUBCUTANEOUS TISSUE DISORDERS	10040785	9870	ONYCHALGIA	906	56540757	1.44	0.64	3.2	1.44	0.64	3.2	0.79	1.43	0.64	1	1	2	2	1	0.52	13549594.1686283	0.431011604704294	0.299626002035801	-0.66	1.52577368303145	1.44 ( 0.64 - 3.2 )	1.44 ( 0.79 )	1.43 ( 0.64 )	0.52 ( -0.66 )	否	否	否	否	0.32282101914369		Fisher's Exact Test	1
HYPERVIGILANCE	1	260816	897	56802480	10048533	PSYCHIATRIC AND BEHAVIOURAL SYMPTOMS NEC	10037180	PSYCHIATRIC SYMPTOMS NEC	10037173	PSYCHIATRIC DISORDERS	10037175	14351	HYPERVIGILANCE	896	56540767	0.24	0.03	1.72	0.24	0.03	1.72	2.37	0.24	0.03	1	1	2	2	1	-2.04	13775923.6926032	-1.35708	1.0430101359303	-3.4	0.685479610028563	0.24 ( 0.03 - 1.72 )	0.24 ( 2.37 )	0.24 ( 0.03 )	-2.04 ( -3.4 )	否	否	否	否	0.205703506429447		Fisher's Exact Test	1
TRACHEOMALACIA	1	260816	342	56802480	10056397	UPPER RESPIRATORY TRACT DISORDERS (EXCL INFECTIONS)	10044288	TRACHEAL DISORDERS (EXCL INFECTIONS AND NEOPLASMS)	10046304	RESPIRATORY, THORACIC AND MEDIASTINAL DISORDERS	10038738	4002	TRACHEOMALACIA	341	56541322	0.64	0.09	4.53	0.64	0.09	4.53	0.21	0.64	0.09	1	1	2	2	1	-0.65	36066412.4663488	-0.36454	1.04676	-2.41	1.68168677292739	0.64 ( 0.09 - 4.53 )	0.64 ( 0.21 )	0.64 ( 0.09 )	-0.65 ( -2.41 )	否	否	否	否	1		Fisher's Exact Test	1
SPONDYLITIS	13	260804	3264	56802480	10061371	JOINT DISORDERS	10052775	SPONDYLOARTHROPATHIES	10023213	MUSCULOSKELETAL AND CONNECTIVE TISSUE DISORDERS	10028395	5188	SPONDYLITIS	3251	56538412	0.87	0.5	1.49	0.87	0.5	1.49	0.26	0.87	0.5	1	1	2	2	1	-0.21	3788906.42448933	-0.191904	0.149314562001227	-0.96	0.580920469346222	0.87 ( 0.5 - 1.49 )	0.87 ( 0.26 )	0.87 ( 0.5 )	-0.21 ( -0.96 )	否	否	否	否	0.700208893266852	0.148254644643751	Chi-Square	1
DYSPHAGIA	114	260703	90870	56802480	10013950	GASTROINTESTINAL SIGNS AND SYMPTOMS	10027678	GASTROINTESTINAL SIGNS AND SYMPTOMS NEC	10018012	GASTROINTESTINAL DISORDERS	10017947	152	DYSPHAGIA	90756	56450907	0.27	0.23	0.33	0.27	0.23	0.33	221.76	0.27	0.23	1	1	2	2	1	-1.87	136135.615058244	-1.86273	0.0181296353612862	-2.13	-1.59344	0.27 ( 0.23 - 0.33 )	0.27 ( 221.76 )	0.27 ( 0.23 )	-1.87 ( -2.13 )	否	否	否	否	5.3887017482923e-50	221.031065975825	Chi-Square	2.10321029235848e-46
STRABISMUS	1	260816	2745	56802480	10042159	OCULAR NEUROMUSCULAR DISORDERS	10030059	OCULAR NERVE AND MUSCLE DISORDERS	10030061	EYE DISORDERS	10015919	4982	STRABISMUS	2744	56538919	0.08	0.01	0.56	0.08	0.01	0.56	10.73	0.08	0.01	1	1	2	2	1	-3.66	4505018.01746455	-2.76646	1.04145031037954	-4.81	-0.725429	0.08 ( 0.01 - 0.56 )	0.08 ( 10.73 )	0.08 ( 0.01 )	-3.66 ( -4.81 )	否	否	否	否	0.00171857556969925	9.82818812460327	Chi-Square	1
PAIN OF SKIN	54	260763	25109	56802480	10033474	EPIDERMAL AND DERMAL CONDITIONS	10012424	DERMAL AND EPIDERMAL CONDITIONS NEC	10014982	SKIN AND SUBCUTANEOUS TISSUE DISORDERS	10040785	9417	PAIN OF SKIN	25055	56516608	0.47	0.36	0.61	0.47	0.36	0.61	32.75	0.47	0.36	1	1	2	2	1	-1.09	492663.45981512	-1.08031	0.037933832309802	-1.47	-0.690775	0.47 ( 0.36 - 0.61 )	0.47 ( 32.75 )	0.47 ( 0.36 )	-1.09 ( -1.47 )	否	否	否	否	1.37899634695752e-08	32.2167102968254	Chi-Square	5.3822227421752e-05
ACUTE LEUKAEMIA	1	260816	1529	56802480	10000830	LEUKAEMIAS	10024292	LEUKAEMIAS ACUTE NEC	10024324	NEOPLASMS BENIGN, MALIGNANT AND UNSPECIFIED (INCL CYSTS AND POLYPS)	10029104	24045	ACUTE LEUKAEMIA	1528	56540135	0.14	0.02	1.01	0.14	0.02	1.01	5.19	0.14	0.02	1	1	2	2	1	-2.81	8085476.78167167	-2.00455	1.04205272112126	-4.05	0.0370736869561754	0.14 ( 0.02 - 1.01 )	0.14 ( 5.19 )	0.14 ( 0.02 )	-2.81 ( -4.05 )	否	否	否	否	0.0367651841596566	4.36125623329072	Chi-Square	1
PROSTATE CANCER	88	260729	78684	56802480	10060862	REPRODUCTIVE NEOPLASMS MALE MALIGNANT AND UNSPECIFIED	10036908	PROSTATIC NEOPLASMS MALIGNANT	10038597	NEOPLASMS BENIGN, MALIGNANT AND UNSPECIFIED (INCL CYSTS AND POLYPS)	10029104	7524	PROSTATE CANCER	78596	56463067	0.24	0.2	0.3	0.24	0.2	0.3	207.97	0.24	0.2	1	1	2	2	1	-2.04	157219.031276071	-2.02529	0.0234204901633394	-2.33	-1.71921	0.24 ( 0.2 - 0.3 )	0.24 ( 207.97 )	0.24 ( 0.2 )	-2.04 ( -2.33 )	否	否	否	否	5.59345925249033e-47	207.204973174342	Chi-Square	2.18312714624698e-43
PAROTITIS	2	260815	1067	56802480	10034038	INFECTIONS - PATHOGEN UNSPECIFIED	10012326	DENTAL AND ORAL SOFT TISSUE INFECTIONS	10021879	INFECTIONS AND INFESTATIONS	10021881	9101	PAROTITIS	1065	56540598	0.41	0.1	1.63	0.41	0.1	1.63	1.72	0.41	0.1	1	1	2	2	1	-1.29	11583126.8501476	-0.976705	0.69574637395428	-2.64	0.691522798426262	0.41 ( 0.1 - 1.63 )	0.41 ( 1.72 )	0.41 ( 0.1 )	-1.29 ( -2.64 )	否	否	否	否	0.255376476580866		Fisher's Exact Test	1
EAR HAEMORRHAGE	4	260813	1871	56802480	10014009	AURAL DISORDERS NEC	10027666	EAR DISORDERS NEC	10027667	EAR AND LABYRINTH DISORDERS	10013993	17705	EAR HAEMORRHAGE	1867	56539796	0.46	0.17	1.24	0.46	0.17	1.24	2.46	0.47	0.17	1	1	2	2	1	-1.1	6608322.3696355	-0.940445	0.417393506071574	-2.23	0.351675407303385	0.46 ( 0.17 - 1.24 )	0.46 ( 2.46 )	0.47 ( 0.17 )	-1.1 ( -2.23 )	否	否	否	否	0.161818504724039	1.95714948074584	Chi-Square	1
HEAT STROKE	4	260813	1357	56802480	10019345	INJURIES BY PHYSICAL AGENTS	10019338	HEAT INJURIES (EXCL THERMAL BURNS)	10022119	INJURY, POISONING AND PROCEDURAL COMPLICATIONS	10022117	15156	HEAT STROKE	1353	56540310	0.64	0.24	1.71	0.64	0.24	1.71	0.8	0.64	0.24	1	1	2	2	1	-0.64	9109557.78789224	-0.533161	0.417814337452729	-1.83	0.759610237287755	0.64 ( 0.24 - 1.71 )	0.64 ( 0.8 )	0.64 ( 0.24 )	-0.64 ( -1.83 )	否	否	否	否	0.487046185888109	0.48304521890792	Chi-Square	1
RHEUMATIC FEVER	26	260791	3334	56802480	10039054	JOINT DISORDERS	10003284	ARTHROPATHIES NEC	10023213	MUSCULOSKELETAL AND CONNECTIVE TISSUE DISORDERS	10028395	6303	RHEUMATIC FEVER	3308	56538355	1.7	1.16	2.51	1.7	1.16	2.51	7.5	1.7	1.15	1	1	2	2	1	0.76	3709379.15321069	0.726919236944856	0.0777197098751869	0.17	1.28448433583533	1.7 ( 1.16 - 2.51 )	1.7 ( 7.5 )	1.7 ( 1.15 )	0.76 ( 0.17 )	是	否	否	是	0.00903193070678634	6.81650197503688	Chi-Square	1
BLEPHARITIS	3	260814	3464	56802480	10005148	OCULAR INFECTIONS, IRRITATIONS AND INFLAMMATIONS	10024445	LID, LASH AND LACRIMAL INFECTIONS, IRRITATIONS AND INFLAMMATIONS	10021877	EYE DISORDERS	10015919	21723	BLEPHARITIS	3461	56538202	0.19	0.06	0.58	0.19	0.06	0.58	10.52	0.19	0.06	1	1	2	2	1	-2.41	3570210.52697191	-2.07982	0.520950792709184	-3.52	-0.636277	0.19 ( 0.06 - 0.58 )	0.19 ( 10.52 )	0.19 ( 0.06 )	-2.41 ( -3.52 )	否	否	否	否	0.00182187324370774	9.72086929393013	Chi-Square	1
OTORRHOEA	4	260813	1598	56802480	10033101	AURAL DISORDERS NEC	10027666	EAR DISORDERS NEC	10027667	EAR AND LABYRINTH DISORDERS	10013993	9557	OTORRHOEA	1594	56540069	0.54	0.2	1.45	0.54	0.2	1.45	1.53	0.55	0.2	1	1	2	2	1	-0.88	7736572.53030498	-0.738478	0.417583333508773	-2.03	0.553935926966139	0.54 ( 0.2 - 1.45 )	0.54 ( 1.53 )	0.55 ( 0.2 )	-0.88 ( -2.03 )	否	否	否	否	0.293748943314164	1.10235918907326	Chi-Square	1
BRAIN OEDEMA	6	260811	11543	56802480	10048962	INCREASED INTRACRANIAL PRESSURE AND HYDROCEPHALUS	10062912	INCREASED INTRACRANIAL PRESSURE DISORDERS	10021666	NERVOUS SYSTEM DISORDERS	10029205	21077	BRAIN OEDEMA	11537	56530126	0.11	0.05	0.25	0.11	0.05	0.25	41.88	0.11	0.05	1	1	2	2	1	-3.14	1071619.84372468	-2.9477	0.297526590395562	-4.04	-1.85678	0.11 ( 0.05 - 0.25 )	0.11 ( 41.88 )	0.11 ( 0.05 )	-3.14 ( -4.04 )	否	否	否	否	1.52613670550057e-10	40.995070404813	Chi-Square	5.95651156156873e-07
SOMNAMBULISM	3	260814	6804	56802480	10041347	SLEEP DISORDERS AND DISTURBANCES	10033920	PARASOMNIAS	10040991	PSYCHIATRIC DISORDERS	10037175	97	SOMNAMBULISM	6801	56534862	0.1	0.03	0.3	0.1	0.03	0.3	25.65	0.1	0.03	1	1	2	2	1	-3.38	1817895.58794381	-3.01106	0.520655966515093	-4.45	-1.56793	0.1 ( 0.03 - 0.3 )	0.1 ( 25.65 )	0.1 ( 0.03 )	-3.38 ( -4.45 )	否	否	否	否	6.52594861709896e-07	24.7502750913663	Chi-Square	0.00254707774525372
MITE ALLERGY	1	260816	651	56802480	10077290	ALLERGIC CONDITIONS	10027654	ALLERGIC CONDITIONS NEC	10001708	IMMUNE SYSTEM DISORDERS	10021428	853	MITE ALLERGY	650	56541013	0.33	0.05	2.37	0.33	0.05	2.37	1.33	0.33	0.05	1	1	2	2	1	-1.58	18973588.1533093	-0.99775	1.04388463983268	-3.04	1.04566371113231	0.33 ( 0.05 - 2.37 )	0.33 ( 1.33 )	0.33 ( 0.05 )	-1.58 ( -3.04 )	否	否	否	否	0.382610900135157		Fisher's Exact Test	1
JOINT LOCK	17	260800	2690	56802480	10061258	JOINT DISORDERS	10027685	JOINT RELATED DISORDERS NEC	10023213	MUSCULOSKELETAL AND CONNECTIVE TISSUE DISORDERS	10028395	13061	JOINT LOCK	2673	56538990	1.38	0.86	2.22	1.38	0.86	2.22	1.76	1.38	0.85	1	1	2	2	1	0.46	4597093.82235513	0.430490375248443	0.11641293671982	-0.25	1.11287717676154	1.38 ( 0.86 - 2.22 )	1.38 ( 1.76 )	1.38 ( 0.85 )	0.46 ( -0.25 )	否	否	否	否	0.236752951476122	1.39982453455096	Chi-Square	1
EYE HAEMORRHAGE	26	260791	12443	56802480	10015926	OCULAR HAEMORRHAGES AND VASCULAR DISORDERS NEC	10030031	OCULAR BLEEDING AND VASCULAR DISORDERS NEC	10047061	EYE DISORDERS	10015919	16834	EYE HAEMORRHAGE	12417	56529246	0.45	0.31	0.67	0.45	0.31	0.67	17.05	0.46	0.31	1	1	2	2	1	-1.14	994115.997746517	-1.10654	0.0772628684005627	-1.66	-0.550615	0.45 ( 0.31 - 0.67 )	0.45 ( 17.05 )	0.46 ( 0.31 )	-1.14 ( -1.66 )	否	否	否	否	4.85330581162161e-05	16.504565964868	Chi-Square	0.189424525827591
TENDON DISORDER	21	260796	6087	56802480	10043239	TENDON, LIGAMENT AND CARTILAGE DISORDERS	10043234	TENDON DISORDERS	10043237	MUSCULOSKELETAL AND CONNECTIVE TISSUE DISORDERS	10028395	4592	TENDON DISORDER	6066	56535597	0.75	0.49	1.15	0.75	0.49	1.15	1.74	0.75	0.49	1	1	2	2	1	-0.41	2031994.00065007	-0.396262	0.0949574314196253	-1.01	0.220041191972768	0.75 ( 0.49 - 1.15 )	0.75 ( 1.74 )	0.75 ( 0.49 )	-0.41 ( -1.01 )	否	否	否	否	0.221407363464733	1.4952261294705	Chi-Square	1
CLUMSINESS	2	260815	2585	56802480	10009696	MOVEMENT DISORDERS (INCL PARKINSONISM)	10013929	DYSKINESIAS AND MOVEMENT DISORDERS NEC	10028037	NERVOUS SYSTEM DISORDERS	10029205	19678	CLUMSINESS	2583	56539080	0.17	0.04	0.67	0.17	0.04	0.67	8.24	0.17	0.04	1	1	2	2	1	-2.57	4783750.76409809	-2.10143	0.694602382528433	-3.77	-0.434575	0.17 ( 0.04 - 0.67 )	0.17 ( 8.24 )	0.17 ( 0.04 )	-2.57 ( -3.77 )	否	否	否	否	0.00641300685462467	7.43042852204334	Chi-Square	1
WEIGHT LOSS POOR	2	260815	3134	56802480	10049084	APPETITE AND GENERAL NUTRITIONAL DISORDERS	10018067	GENERAL NUTRITIONAL DISORDERS NEC	10003018	METABOLISM AND NUTRITION DISORDERS	10027433	2294	WEIGHT LOSS POOR	3132	56538531	0.14	0.03	0.55	0.14	0.03	0.55	10.72	0.14	0.03	1	1	2	2	1	-2.85	3.94602e+06	-2.35942	0.694461435065253	-4.03	-0.692728	0.14 ( 0.03 - 0.55 )	0.14 ( 10.72 )	0.14 ( 0.03 )	-2.85 ( -4.03 )	否	否	否	否	0.00167957955848012	9.87041132081456	Chi-Square	1
THROMBOCYTOPENIA	26	260791	101732	56802480	10043554	PLATELET DISORDERS	10043555	THROMBOCYTOPENIAS	10035534	BLOOD AND LYMPHATIC SYSTEM DISORDERS	10005329	4373	THROMBOCYTOPENIA	101706	56439957	0.06	0.04	0.08	0.06	0.04	0.08	419.24	0.06	0.04	1	1	2	2	1	-4.17	121600.458808427	-4.11586	0.0771160681256821	-4.67	-3.56046	0.06 ( 0.04 - 0.08 )	0.06 ( 419.24 )	0.06 ( 0.04 )	-4.17 ( -4.67 )	否	否	否	否	5.75770273941014e-93	418.28724591613	Chi-Square	2.24723137919178e-89
NASAL ULCER	5	260812	1495	56802480	10028780	UPPER RESPIRATORY TRACT DISORDERS (EXCL INFECTIONS)	10028731	NASAL DISORDERS NEC	10046304	RESPIRATORY, THORACIC AND MEDIASTINAL DISORDERS	10038738	10691	NASAL ULCER	1490	56540173	0.73	0.3	1.75	0.73	0.3	1.75	0.51	0.73	0.3	1	1	2	2	1	-0.46	8269237.61761876	-0.391242	0.348293989126111	-1.57	0.789086846152837	0.73 ( 0.3 - 1.75 )	0.73 ( 0.51 )	0.73 ( 0.3 )	-0.46 ( -1.57 )	否	否	否	否	0.601663929114703	0.272493598738637	Chi-Square	1
BODY TINEA	3	260814	500	56802480	10005913	FUNGAL INFECTIOUS DISORDERS	10043870	TINEA INFECTIONS	10017528	INFECTIONS AND INFESTATIONS	10021881	21241	BODY TINEA	497	56541166	1.31	0.42	4.07	1.31	0.42	4.07	0.22	1.31	0.42	1	1	2	2	1	0.39	24692174.6027099	0.277348464864416	0.524504549231065	-1.17	1.72580219105806	1.31 ( 0.42 - 4.07 )	1.31 ( 0.22 )	1.31 ( 0.42 )	0.39 ( -1.17 )	否	否	否	否	0.503180714846824		Fisher's Exact Test	1
LIVER INJURY	27	260790	20094	56802480	10067125	HEPATIC AND HEPATOBILIARY DISORDERS	10019833	HEPATOCELLULAR DAMAGE AND HEPATITIS NEC	10019654	HEPATOBILIARY DISORDERS	10019805	12414	LIVER INJURY	20067	56521596	0.29	0.2	0.43	0.29	0.2	0.43	46.4	0.29	0.2	1	1	2	2	1	-1.77	615614.803481347	-1.73598	0.0744460522534763	-2.28	-1.19028	0.29 ( 0.2 - 0.43 )	0.29 ( 46.4 )	0.29 ( 0.2 )	-1.77 ( -2.28 )	否	否	否	否	1.38741900609088e-11	45.6869801188138	Chi-Square	5.4150963807727e-08
NECK MASS	5	260812	2588	56802480	10049146	MUSCULOSKELETAL AND CONNECTIVE TISSUE DISORDERS NEC	10041288	SOFT TISSUE DISORDERS NEC	10028393	MUSCULOSKELETAL AND CONNECTIVE TISSUE DISORDERS	10028395	10648	NECK MASS	2583	56539080	0.42	0.17	1.01	0.42	0.17	1.01	4.01	0.42	0.17	1	1	2	2	1	-1.25	4778207.59982915	-1.10297	0.347706625359151	-2.28	0.0763590405586745	0.42 ( 0.17 - 1.01 )	0.42 ( 4.01 )	0.42 ( 0.17 )	-1.25 ( -2.28 )	否	否	否	否	0.0634521573199738	3.44477247912052	Chi-Square	1
OVARIAN CANCER	18	260799	8749	56802480	10033128	REPRODUCTIVE NEOPLASMS FEMALE MALIGNANT AND UNSPECIFIED	10033129	OVARIAN NEOPLASMS MALIGNANT (EXCL GERM CELL)	10038594	NEOPLASMS BENIGN, MALIGNANT AND UNSPECIFIED (INCL CYSTS AND POLYPS)	10029104	9541	OVARIAN CANCER	8731	56532932	0.45	0.28	0.71	0.45	0.28	0.71	12.3	0.45	0.28	1	1	2	2	1	-1.16	1413803.36868088	-1.11584	0.109791475818774	-1.78	-0.453146	0.45 ( 0.28 - 0.71 )	0.45 ( 12.3 )	0.45 ( 0.28 )	-1.16 ( -1.78 )	否	否	否	否	0.000609211823196178	11.7476171773192	Chi-Square	1
COLON CANCER	57	260760	13905	56802480	10009944	GASTROINTESTINAL NEOPLASMS MALIGNANT AND UNSPECIFIED	10010023	COLORECTAL NEOPLASMS MALIGNANT	10017991	NEOPLASMS BENIGN, MALIGNANT AND UNSPECIFIED (INCL CYSTS AND POLYPS)	10029104	479	COLON CANCER	13848	56527815	0.89	0.69	1.16	0.89	0.69	1.16	0.74	0.89	0.69	1	1	2	2	1	-0.16	889600.134902751	-0.161091	0.0360432164264293	-0.54	0.218609551780557	0.89 ( 0.69 - 1.16 )	0.89 ( 0.74 )	0.89 ( 0.69 )	-0.16 ( -0.54 )	否	否	否	否	0.425894541212491	0.633992687101392	Chi-Square	1
ANEURYSM REPAIR	1	260816	105	56802480	10066050	VASCULAR THERAPEUTIC PROCEDURES	10047094	VASCULAR THERAPEUTIC PROCEDURES NEC	10003184	SURGICAL AND MEDICAL PROCEDURES	10042613	23339	ANEURYSM REPAIR	104	56541559	2.08	0.29	14.94	2.08	0.29	14.94	0.56	2.07	0.29	1	1	2	2	1	1.05	116705466.754318	0.42787040130374	1.06032793546191	-1.63	2.48731492394756	2.08 ( 0.29 - 14.94 )	2.08 ( 0.56 )	2.07 ( 0.29 )	1.05 ( -1.63 )	否	否	否	否	0.383214376196032		Fisher's Exact Test	1
GRANULOMA SKIN	8	260809	784	56802480	10018698	EPIDERMAL AND DERMAL CONDITIONS	10018699	GRANULOMATOUS AND DEEP CUTANEOUS INFLAMMATORY CONDITIONS	10014982	SKIN AND SUBCUTANEOUS TISSUE DISORDERS	10040785	15476	GRANULOMA SKIN	776	56540887	2.23	1.11	4.49	2.23	1.11	4.48	5.4	2.22	1.11	1	1	2	2	1	1.15	15758954.7464429	0.966893866575892	0.233922520521127	0	1.9342046140012	2.23 ( 1.11 - 4.49 )	2.23 ( 5.4 )	2.22 ( 1.11 )	1.15 ( 0 )	是	是	否	否	0.0304502295379849		Fisher's Exact Test	1
SKIN ABRASION	11	260806	6710	56802480	10064990	INJURIES NEC	10027699	SKIN INJURIES NEC	10022114	INJURY, POISONING AND PROCEDURAL COMPLICATIONS	10022117	67	SKIN ABRASION	6699	56534964	0.36	0.2	0.64	0.36	0.2	0.64	12.8	0.36	0.2	1	1	2	2	1	-1.49	1843358.58679149	-1.40666	0.173765426401136	-2.24	-0.572954	0.36 ( 0.2 - 0.64 )	0.36 ( 12.8 )	0.36 ( 0.2 )	-1.49 ( -2.24 )	否	否	否	否	0.000488341528736664	12.1596647935599	Chi-Square	1
LYMPHOEDEMA	17	260800	6244	56802480	10025282	LYMPHATIC VESSEL DISORDERS	10052790	LYMPHOEDEMAS	10025231	VASCULAR DISORDERS	10047065	12167	LYMPHOEDEMA	6227	56535436	0.59	0.37	0.95	0.59	0.37	0.95	4.77	0.59	0.37	1	1	2	2	1	-0.75	1980909.44370819	-0.721249	0.115972765214908	-1.4	-0.0401532	0.59 ( 0.37 - 0.95 )	0.59 ( 4.77 )	0.59 ( 0.37 )	-0.75 ( -1.4 )	否	否	否	否	0.0365209963104162	4.37261075619124	Chi-Square	1
DEPRESSED MOOD	360	260457	47531	56802480	10012374	DEPRESSED MOOD DISORDERS AND DISTURBANCES	10027938	MOOD ALTERATIONS WITH DEPRESSIVE SYMPTOMS	10012375	PSYCHIATRIC DISORDERS	10037175	18374	DEPRESSED MOOD	47171	56494492	1.66	1.49	1.84	1.65	1.49	1.84	92.57	1.65	1.49	1	1	2	2	1	0.72	260262.128165397	0.719415154774849	0.00581722413587747	0.57	0.871956613216512	1.66 ( 1.49 - 1.84 )	1.65 ( 92.57 )	1.65 ( 1.49 )	0.72 ( 0.57 )	是	否	否	是	9.01507444906519e-22	91.9222270019558	Chi-Square	3.51858355747014e-18
CARBUNCLE	2	260815	259	56802480	10007247	INFECTIONS - PATHOGEN UNSPECIFIED	10040786	SKIN STRUCTURES AND SOFT TISSUE INFECTIONS	10021879	INFECTIONS AND INFESTATIONS	10021881	20659	CARBUNCLE	257	56541406	1.69	0.42	6.78	1.69	0.42	6.78	0.56	1.68	0.42	1	1	2	2	1	0.75	47579921.0613756	0.451508790943322	0.701802805793299	-1.22	2.12698222349103	1.69 ( 0.42 - 6.78 )	1.69 ( 0.56 )	1.68 ( 0.42 )	0.75 ( -1.22 )	否	否	否	否	0.3336365868225		Fisher's Exact Test	1
COLON OPERATION	3	260814	1023	56802480	10061779	GASTROINTESTINAL THERAPEUTIC PROCEDURES	10023803	LARGE INTESTINE THERAPEUTIC PROCEDURES	10017998	SURGICAL AND MEDICAL PROCEDURES	10042613	19567	COLON OPERATION	1020	56540643	0.64	0.21	1.98	0.64	0.21	1.98	0.62	0.64	0.21	1	1	2	2	1	-0.65	12080839.3319899	-0.511434	0.522382701215231	-1.96	0.934086972460804	0.64 ( 0.21 - 1.98 )	0.64 ( 0.62 )	0.64 ( 0.21 )	-0.65 ( -1.96 )	否	否	否	否	0.640460493277964		Fisher's Exact Test	1
FORMICATION	16	260801	6579	56802480	10017062	NEUROLOGICAL DISORDERS NEC	10033788	PARAESTHESIAS AND DYSAESTHESIAS	10029305	NERVOUS SYSTEM DISORDERS	10029205	16246	FORMICATION	6563	56535100	0.53	0.32	0.86	0.53	0.32	0.86	6.71	0.53	0.32	1	1	2	2	1	-0.92	1880057.67111819	-0.87662	0.12275765625894	-1.58	-0.175884	0.53 ( 0.32 - 0.86 )	0.53 ( 6.71 )	0.53 ( 0.32 )	-0.92 ( -1.58 )	否	否	否	否	0.0124175738536192	6.25025058413422	Chi-Square	1
HAEMARTHROSIS	1	260816	7750	56802480	10018829	JOINT DISORDERS	10003284	ARTHROPATHIES NEC	10023213	MUSCULOSKELETAL AND CONNECTIVE TISSUE DISORDERS	10028395	15406	HAEMARTHROSIS	7749	56533914	0.03	0	0.2	0.03	0	0.2	33.77	0.03	0	1	1	2	2	1	-5.15	1596023.67126276	-4.19338	1.04096087300139	-6.23	-2.15283	0.03 ( 0 - 0.2 )	0.03 ( 33.77 )	0.03 ( 0 )	-5.15 ( -6.23 )	否	否	否	否	1.01956960890316e-08	32.8035788503635	Chi-Square	3.97938018354903e-05
EPISTAXIS	129	260688	69161	56802480	10015090	UPPER RESPIRATORY TRACT DISORDERS (EXCL INFECTIONS)	10028731	NASAL DISORDERS NEC	10046304	RESPIRATORY, THORACIC AND MEDIASTINAL DISORDERS	10038738	17123	EPISTAXIS	69032	56472631	0.4	0.34	0.48	0.41	0.34	0.48	112.62	0.41	0.34	1	1	2	2	1	-1.3	178866.711141344	-1.29309	0.016048494800441	-1.55	-1.03973	0.4 ( 0.34 - 0.48 )	0.41 ( 112.62 )	0.41 ( 0.34 )	-1.3 ( -1.55 )	否	否	否	否	3.53309932659688e-26	112.02232136051	Chi-Square	1.37896866717076e-22
PENIS DISORDER	2	260815	2375	56802480	10034336	PENILE AND SCROTAL DISORDERS (EXCL INFECTIONS AND INFLAMMATIONS)	10034304	PENILE DISORDERS NEC (EXCL ERECTION AND EJACULATION)	10013355	REPRODUCTIVE SYSTEM AND BREAST DISORDERS	10038604	8927	PENIS DISORDER	2373	56539290	0.18	0.05	0.73	0.18	0.05	0.73	7.31	0.18	0.05	1	1	2	2	1	-2.45	5206557.0185007	-1.98911	0.694673519485487	-3.66	-0.322173	0.18 ( 0.05 - 0.73 )	0.18 ( 7.31 )	0.18 ( 0.05 )	-2.45 ( -3.66 )	否	否	否	否	0.0107363500359889	6.50844257857372	Chi-Square	1
GINGIVAL PAIN	18	260799	7319	56802480	10018286	DENTAL AND GINGIVAL CONDITIONS	10082211	GINGIVAL DISORDERS, SIGNS AND SYMPTOMS NEC	10044018	GASTROINTESTINAL DISORDERS	10017947	15673	GINGIVAL PAIN	7301	56534362	0.53	0.34	0.85	0.53	0.34	0.85	7.28	0.54	0.34	1	1	2	2	1	-0.9	1689997.19616908	-0.865231	0.109837945279701	-1.53	-0.202395	0.53 ( 0.34 - 0.85 )	0.53 ( 7.28 )	0.54 ( 0.34 )	-0.9 ( -1.53 )	否	否	否	否	0.00900121775788022	6.8225852010682	Chi-Square	1
SKIN PLAQUE	62	260755	7801	56802480	10067723	EPIDERMAL AND DERMAL CONDITIONS	10012424	DERMAL AND EPIDERMAL CONDITIONS NEC	10014982	SKIN AND SUBCUTANEOUS TISSUE DISORDERS	10040785	5564	SKIN PLAQUE	7739	56533924	1.74	1.35	2.23	1.74	1.35	2.23	19.23	1.73	1.35	1	1	2	2	1	0.79	1585590.80696714	0.77469868772128	0.0333122473028681	0.41	1.13973154817561	1.74 ( 1.35 - 2.23 )	1.74 ( 19.23 )	1.73 ( 1.35 )	0.79 ( 0.41 )	是	否	否	是	1.69993523053727e-05	18.4989993899252	Chi-Square	0.0663484720478697
APPENDICITIS	26	260791	8293	56802480	10003011	INFECTIONS - PATHOGEN UNSPECIFIED	10017967	ABDOMINAL AND GASTROINTESTINAL INFECTIONS	10021879	INFECTIONS AND INFESTATIONS	10021881	22844	APPENDICITIS	8267	56533396	0.68	0.46	1	0.68	0.46	1	3.85	0.68	0.46	1	1	2	2	1	-0.55	1491533.57559171	-0.533592	0.0773465586355304	-1.09	0.0226331116272525	0.68 ( 0.46 - 1 )	0.68 ( 3.85 )	0.68 ( 0.46 )	-0.55 ( -1.09 )	否	否	否	否	0.05999793112314	3.5374417847362	Chi-Square	1
GRAVES' DISEASE	3	260814	2741	56802480	10018706	THYROID GLAND DISORDERS	10043740	THYROID HYPERFUNCTION DISORDERS	10043739	ENDOCRINE DISORDERS	10014698	396	GRAVES' DISEASE	2738	56538925	0.24	0.08	0.74	0.24	0.08	0.74	7.33	0.24	0.08	1	1	2	2	1	-2.07	4511589.88911658	-1.76451	0.521109179329693	-3.21	-0.320752	0.24 ( 0.08 - 0.74 )	0.24 ( 7.33 )	0.24 ( 0.08 )	-2.07 ( -3.21 )	否	否	否	否	0.0102575787494106	6.58960744530488	Chi-Square	1
RETINOPEXY	1	260816	61	56802480	10066985	EYE THERAPEUTIC PROCEDURES	10038890	RETINAL THERAPEUTIC PROCEDURES	10015957	SURGICAL AND MEDICAL PROCEDURES	10042613	1458	RETINOPEXY	60	56541603	3.61	0.5	26.07	3.61	0.5	26.07	1.86	3.57	0.49	1	1	2	2	1	1.84	199528701.225124	0.638587301059412	1.07426285204154	-1.43	2.71152034584551	3.61 ( 0.5 - 26.07 )	3.61 ( 1.86 )	3.57 ( 0.49 )	1.84 ( -1.43 )	否	否	否	否	0.244772082032419		Fisher's Exact Test	1
CHONDRITIS	1	260816	162	56802480	10008685	TENDON, LIGAMENT AND CARTILAGE DISORDERS	10007709	CARTILAGE DISORDERS	10043237	MUSCULOSKELETAL AND CONNECTIVE TISSUE DISORDERS	10028395	19908	CHONDRITIS	161	56541502	1.35	0.19	9.62	1.35	0.19	9.62	0.09	1.34	0.19	1	1	2	2	1	0.43	75894352.6132372	0.19393050720645	1.05346150847701	-1.86	2.24669596724032	1.35 ( 0.19 - 9.62 )	1.35 ( 0.09 )	1.34 ( 0.19 )	0.43 ( -1.86 )	否	否	否	否	0.52553197052811		Fisher's Exact Test	1
CARDIAC ARREST	24	260793	77125	56802480	10007515	CARDIAC ARRHYTHMIAS	10047283	VENTRICULAR ARRHYTHMIAS AND CARDIAC ARREST	10007521	CARDIAC DISORDERS	10007541	20628	CARDIAC ARREST	77101	56464562	0.07	0.05	0.1	0.07	0.05	0.1	309.6	0.07	0.05	1	1	2	2	1	-3.88	160397.005885922	-3.82837	0.0832896147191601	-4.41	-3.25118	0.07 ( 0.05 - 0.1 )	0.07 ( 309.6 )	0.07 ( 0.05 )	-3.88 ( -4.41 )	否	否	否	否	4.27637010241686e-69	308.660281827841	Chi-Square	1.6690672509733e-65
HUMERUS FRACTURE	3	260814	4538	56802480	10020462	BONE AND JOINT INJURIES	10075886	LIMB FRACTURES AND DISLOCATIONS	10005942	INJURY, POISONING AND PROCEDURAL COMPLICATIONS	10022117	14564	HUMERUS FRACTURE	4535	56537128	0.14	0.05	0.44	0.14	0.05	0.44	15.34	0.14	0.05	1	1	2	2	1	-2.8	2725441.61179944	-2.449	0.520808660731645	-3.89	-1.00566	0.14 ( 0.05 - 0.44 )	0.14 ( 15.34 )	0.14 ( 0.05 )	-2.8 ( -3.89 )	否	否	否	否	0.000140719026099319	14.4924954458034	Chi-Square	0.549226358865642
SKIN DISORDER	263	260554	30140	56802480	10040831	EPIDERMAL AND DERMAL CONDITIONS	10012424	DERMAL AND EPIDERMAL CONDITIONS NEC	10014982	SKIN AND SUBCUTANEOUS TISSUE DISORDERS	10040785	5612	SKIN DISORDER	29877	56511786	1.91	1.69	2.16	1.91	1.69	2.15	112.77	1.9	1.68	1	1	2	2	1	0.93	410430.293485872	0.921334415538554	0.00796089817875898	0.74	1.09978214658335	1.91 ( 1.69 - 2.16 )	1.91 ( 112.77 )	1.9 ( 1.68 )	0.93 ( 0.74 )	是	否	否	是	3.81456374745596e-26	111.870353978486	Chi-Square	1.48882423063206e-22
SPINAL PAIN	35	260782	10751	56802480	10072005	BONE DISORDERS (EXCL CONGENITAL AND FRACTURES)	10006006	BONE RELATED SIGNS AND SYMPTOMS	10005959	MUSCULOSKELETAL AND CONNECTIVE TISSUE DISORDERS	10028395	5274	SPINAL PAIN	10716	56530947	0.71	0.51	0.99	0.71	0.51	0.99	4.2	0.71	0.51	1	1	2	2	1	-0.5	1150556.12685618	-0.484556	0.0580172546904039	-0.97	-0.00282055	0.71 ( 0.51 - 0.99 )	0.71 ( 4.2 )	0.71 ( 0.51 )	-0.5 ( -0.97 )	否	否	否	否	0.0479187742856129	3.91283233879219	Chi-Square	1
RESTLESSNESS	50	260767	34060	56802480	10038743	CHANGES IN PHYSICAL ACTIVITY	10021672	INCREASED PHYSICAL ACTIVITY LEVELS	10008401	PSYCHIATRIC DISORDERS	10037175	6477	RESTLESSNESS	34010	56507653	0.32	0.24	0.42	0.32	0.24	0.42	72.75	0.32	0.24	1	1	2	2	1	-1.65	363194.840901843	-1.62584	0.0408801333412368	-2.03	-1.22146	0.32 ( 0.24 - 0.42 )	0.32 ( 72.75 )	0.32 ( 0.24 )	-1.65 ( -2.03 )	否	否	否	否	2.0745423291975e-17	72.0723119679011	Chi-Square	8.09693871085784e-14
PANNICULITIS	11	260806	2365	56802480	10033675	SKIN AND SUBCUTANEOUS TISSUE DISORDERS NEC	10033674	PANNICULITIDES	10040790	SKIN AND SUBCUTANEOUS TISSUE DISORDERS	10040785	805	PANNICULITIS	2354	56539309	1.01	0.56	1.83	1.01	0.56	1.83	0	1.01	0.56	1	1	2	2	1	0.02	5228562.75399732	0.0164584565364249	0.174334985077223	-0.82	0.851527280232347	1.01 ( 0.56 - 1.83 )	1.01 ( 0 )	1.01 ( 0.56 )	0.02 ( -0.82 )	否	否	否	否	0.999999999998433	3.85504749796731e-24	Chi-Square	1
HEPATITIS VIRAL	1	260816	750	56802480	10019799	VIRAL INFECTIOUS DISORDERS	10047465	VIRAL INFECTIONS NEC	10047438	INFECTIONS AND INFESTATIONS	10021881	14933	HEPATITIS VIRAL	749	56540914	0.29	0.04	2.06	0.29	0.04	2.06	1.74	0.29	0.04	1	1	2	2	1	-1.78	16472409.4220475	-1.15327	1.04346381807739	-3.2	0.889734243045019	0.29 ( 0.04 - 2.06 )	0.29 ( 1.74 )	0.29 ( 0.04 )	-1.78 ( -3.2 )	否	否	否	否	0.275913020145588		Fisher's Exact Test	1
SARS-COV-2 TEST	1	260816	93	56802480	10084354	MICROBIOLOGY AND SEROLOGY INVESTIGATIONS	10047490	VIRUS IDENTIFICATION AND SEROLOGY	10027529	INVESTIGATIONS	10022891	6092	SARS-COV-2 TEST	92	56541571	2.36	0.33	16.91	2.36	0.33	16.91	0.77	2.34	0.33	1	1	2	2	1	1.23	131604036.978273	0.482354876079084	1.06283460361827	-1.58	2.54423227652585	2.36 ( 0.33 - 16.91 )	2.36 ( 0.77 )	2.34 ( 0.33 )	1.23 ( -1.58 )	否	否	否	否	0.348193150103303		Fisher's Exact Test	1
DENTAL CLEANING	1	260816	144	56802480	10051047	HEAD AND NECK THERAPEUTIC PROCEDURES	10012317	DENTAL AND GINGIVAL THERAPEUTIC PROCEDURES	10019190	SURGICAL AND MEDICAL PROCEDURES	10042613	18419	DENTAL CLEANING	143	56541520	1.52	0.21	10.84	1.52	0.21	10.84	0.17	1.51	0.21	1	1	2	2	1	0.6	85315720.5238459	0.26379217961139	1.05504664399054	-1.79	2.31810144940554	1.52 ( 0.21 - 10.84 )	1.52 ( 0.17 )	1.51 ( 0.21 )	0.6 ( -1.79 )	否	否	否	否	0.484553013416732		Fisher's Exact Test	1
HYPOKINESIA	11	260806	13518	56802480	10021021	MOVEMENT DISORDERS (INCL PARKINSONISM)	10013929	DYSKINESIAS AND MOVEMENT DISORDERS NEC	10028037	NERVOUS SYSTEM DISORDERS	10029205	14287	HYPOKINESIA	13507	56528156	0.18	0.1	0.32	0.18	0.1	0.32	42.22	0.18	0.1	1	1	2	2	1	-2.5	915066.164358137	-2.39403	0.173609241685948	-3.23	-1.5607	0.18 ( 0.1 - 0.32 )	0.18 ( 42.22 )	0.18 ( 0.1 )	-2.5 ( -3.23 )	否	否	否	否	1.24027863046801e-10	41.4004652787048	Chi-Square	4.84080749471664e-07
SCROTAL SWELLING	1	260816	867	56802480	10039759	PENILE AND SCROTAL DISORDERS (EXCL INFECTIONS AND INFLAMMATIONS)	10039745	SCROTAL DISORDERS NEC	10013355	REPRODUCTIVE SYSTEM AND BREAST DISORDERS	10038604	5963	SCROTAL SWELLING	866	56540797	0.25	0.04	1.78	0.25	0.04	1.78	2.24	0.25	0.04	1	1	2	2	1	-1.99	14252050.0875088	-1.31776	1.04309024392679	-3.36	0.724878618520342	0.25 ( 0.04 - 1.78 )	0.25 ( 2.24 )	0.25 ( 0.04 )	-1.99 ( -3.36 )	否	否	否	否	0.200690660833691		Fisher's Exact Test	1
MENTAL DISORDER	95	260722	40278	56802480	10061284	PSYCHIATRIC DISORDERS NEC	10027362	MENTAL DISORDERS NEC	10037176	PSYCHIATRIC DISORDERS	10037175	11527	MENTAL DISORDER	40183	56501480	0.51	0.42	0.63	0.51	0.42	0.63	43.97	0.51	0.42	1	1	2	2	1	-0.96	307127.274161664	-0.953791	0.0217404707334652	-1.25	-0.658898	0.51 ( 0.42 - 0.63 )	0.51 ( 43.97 )	0.51 ( 0.42 )	-0.96 ( -1.25 )	否	否	否	否	4.26834332628292e-11	43.4867749148581	Chi-Square	1.66593440024822e-07
LICHEN SCLEROSUS	4	260813	580	56802480	10024434	EPIDERMAL AND DERMAL CONDITIONS	10033738	PAPULOSQUAMOUS CONDITIONS	10014982	SKIN AND SUBCUTANEOUS TISSUE DISORDERS	10040785	12575	LICHEN SCLEROSUS	576	56541087	1.51	0.56	4.02	1.51	0.56	4.02	0.67	1.5	0.56	1	1	2	2	1	0.59	21292219.4078445	0.447029802392963	0.419864061702738	-0.85	1.74296816775258	1.51 ( 0.56 - 4.02 )	1.51 ( 0.67 )	1.5 ( 0.56 )	0.59 ( -0.85 )	否	否	否	否	0.346931646074204		Fisher's Exact Test	1
GYNAECOMASTIA	8	260809	30366	56802480	10018800	BREAST DISORDERS	10040675	BREAST DISORDERS NEC	10006232	REPRODUCTIVE SYSTEM AND BREAST DISORDERS	10038604	15427	GYNAECOMASTIA	30358	56511305	0.06	0.03	0.11	0.06	0.03	0.11	124.53	0.06	0.03	1	1	2	2	1	-4.12	407375.75249309	-3.96383	0.231339627048193	-4.93	-3.00188	0.06 ( 0.03 - 0.11 )	0.06 ( 124.53 )	0.06 ( 0.03 )	-4.12 ( -4.93 )	否	否	否	否	1.04031243401737e-28	123.581371866583	Chi-Square	4.0603394299698e-25
PELVIC ABSCESS	1	260816	1059	56802480	10034236	INFECTIONS - PATHOGEN UNSPECIFIED	10021902	INFECTIONS NEC	10021879	INFECTIONS AND INFESTATIONS	10021881	9021	PELVIC ABSCESS	1058	56540605	0.2	0.03	1.46	0.2	0.03	1.46	3.08	0.21	0.03	1	1	2	2	1	-2.28	11670546.6754318	-1.55266	1.04265590738925	-3.59	0.489546833623615	0.2 ( 0.03 - 1.46 )	0.2 ( 3.08 )	0.21 ( 0.03 )	-2.28 ( -3.59 )	否	否	否	否	0.104043081239516		Fisher's Exact Test	1
ENDOSCOPY	5	260812	542	56802480	10014805	INVESTIGATIONS, IMAGING AND HISTOPATHOLOGY PROCEDURES NEC	10021404	IMAGING PROCEDURES NEC	10022893	INVESTIGATIONS	10022891	17333	ENDOSCOPY	537	56541126	2.02	0.84	4.87	2.02	0.84	4.87	2.55	2.01	0.83	1	1	2	2	1	1.01	22782282.6444892	0.780382566387059	0.350735798508432	-0.4	1.96484159650745	2.02 ( 0.84 - 4.87 )	2.02 ( 2.55 )	2.01 ( 0.83 )	1.01 ( -0.4 )	否	否	否	否	0.106850909920906		Fisher's Exact Test	1
COLONIC ABSCESS	1	260816	805	56802480	10073573	INFECTIONS - PATHOGEN UNSPECIFIED	10017967	ABDOMINAL AND GASTROINTESTINAL INFECTIONS	10021879	INFECTIONS AND INFESTATIONS	10021881	785	COLONIC ABSCESS	804	56540859	0.27	0.04	1.92	0.27	0.04	1.92	1.98	0.27	0.04	1	1	2	2	1	-1.89	15348361.6327018	-1.23293	1.04327469770896	-3.28	0.809884825973122	0.27 ( 0.04 - 1.92 )	0.27 ( 1.98 )	0.27 ( 0.04 )	-1.89 ( -3.28 )	否	否	否	否	0.284921690636261		Fisher's Exact Test	1
IMPATIENCE	7	260810	1768	56802480	10049976	PERSONALITY DISORDERS AND DISTURBANCES IN BEHAVIOUR	10004209	BEHAVIOUR AND SOCIALISATION DISTURBANCES	10034726	PSYCHIATRIC DISORDERS	10037175	14000	IMPATIENCE	1761	56539902	0.86	0.41	1.81	0.86	0.41	1.81	0.15	0.86	0.41	1	1	2	2	1	-0.21	6993091.84621688	-0.189454	0.261355572187779	-1.21	0.833005013224864	0.86 ( 0.41 - 1.81 )	0.86 ( 0.15 )	0.86 ( 0.41 )	-0.21 ( -1.21 )	否	否	否	否	0.82788359452713	0.0472700343916772	Chi-Square	1
ARTHROPOD STING	9	260808	1505	56802480	10003402	INJURIES NEC	10029511	NON-SITE SPECIFIC INJURIES NEC	10022114	INJURY, POISONING AND PROCEDURAL COMPLICATIONS	10022117	22615	ARTHROPOD STING	1496	56540167	1.3	0.68	2.51	1.3	0.68	2.51	0.63	1.3	0.68	1	1	2	2	1	0.38	8214329.0012999	0.337329980594192	0.209526820852303	-0.58	1.25281197572529	1.3 ( 0.68 - 2.51 )	1.3 ( 0.63 )	1.3 ( 0.68 )	0.38 ( -0.58 )	否	否	否	否	0.544459631453898	0.367336616821548	Chi-Square	1
NAIL OPERATION	3	260814	374	56802480	10062208	SKIN AND SUBCUTANEOUS TISSUE THERAPEUTIC PROCEDURES	10028701	NAIL THERAPEUTIC PROCEDURES	10040795	SURGICAL AND MEDICAL PROCEDURES	10042613	1480	NAIL OPERATION	371	56541292	1.75	0.56	5.46	1.75	0.56	5.46	0.96	1.75	0.56	1	1	2	2	1	0.8	32988745.2692204	0.555399439514857	0.525900440335183	-0.89	2.00577930746006	1.75 ( 0.56 - 5.46 )	1.75 ( 0.96 )	1.75 ( 0.56 )	0.8 ( -0.89 )	否	否	否	否	0.247170937724959		Fisher's Exact Test	1
TUNNEL VISION	9	260808	1699	56802480	10045178	NEUROLOGICAL DISORDERS OF THE EYE	10029292	NEUROLOGIC VISUAL PROBLEMS NEC	10029301	NERVOUS SYSTEM DISORDERS	10029205	3683	TUNNEL VISION	1690	56539973	1.15	0.6	2.22	1.15	0.6	2.22	0.19	1.15	0.6	1	1	2	2	1	0.21	7276929.1035045	0.183468910856758	0.209369103918447	-0.73	1.09860628615829	1.15 ( 0.6 - 2.22 )	1.15 ( 0.19 )	1.15 ( 0.6 )	0.21 ( -0.73 )	否	否	否	否	0.801993776228926	0.0628843999282752	Chi-Square	1
PENILE CANCER	1	260816	162	56802480	10034299	REPRODUCTIVE NEOPLASMS MALE MALIGNANT AND UNSPECIFIED	10034300	PENILE NEOPLASMS MALIGNANT	10038597	NEOPLASMS BENIGN, MALIGNANT AND UNSPECIFIED (INCL CYSTS AND POLYPS)	10029104	892	PENILE CANCER	161	56541502	1.35	0.19	9.62	1.35	0.19	9.62	0.09	1.34	0.19	1	1	2	2	1	0.43	75894352.6132372	0.19393050720645	1.05346150847701	-1.86	2.24669596724032	1.35 ( 0.19 - 9.62 )	1.35 ( 0.09 )	1.34 ( 0.19 )	0.43 ( -1.86 )	否	否	否	否	0.52553197052811		Fisher's Exact Test	1
CALCULUS URINARY	1	260816	1445	56802480	10007027	UROLITHIASES	10088574	URINARY TRACT LITHIASIS NEC	10046708	RENAL AND URINARY DISORDERS	10038359	20760	CALCULUS URINARY	1444	56540219	0.15	0.02	1.07	0.15	0.02	1.07	4.81	0.15	0.02	1	1	2	2	1	-2.73	8555172.5283248	-1.93349	1.04213174721819	-3.98	0.108209773112131	0.15 ( 0.02 - 1.07 )	0.15 ( 4.81 )	0.15 ( 0.02 )	-2.73 ( -3.98 )	否	否	否	否	0.0457037761828579	3.99247895364778	Chi-Square	1
HEMIPARESIS	3	260814	16041	56802480	10019465	MOVEMENT DISORDERS (INCL PARKINSONISM)	10033800	PARALYSIS AND PARESIS (EXCL CRANIAL NERVE)	10028037	NERVOUS SYSTEM DISORDERS	10029205	15118	HEMIPARESIS	16038	56525625	0.04	0.01	0.13	0.04	0.01	0.13	68.11	0.04	0.01	1	1	2	2	1	-4.62	771149.449941258	-4.22225	0.520479851914499	-5.67	-2.77937	0.04 ( 0.01 - 0.13 )	0.04 ( 68.11 )	0.04 ( 0.01 )	-4.62 ( -5.67 )	否	否	否	否	2.51852769034581e-16	67.1481402973142	Chi-Square	9.8298135754197e-13
PROTEINURIA	6	260811	16836	56802480	10037032	URINARY TRACT SIGNS AND SYMPTOMS	10000196	URINARY ABNORMALITIES	10046590	RENAL AND URINARY DISORDERS	10038359	7432	PROTEINURIA	16830	56524833	0.08	0.03	0.17	0.08	0.03	0.17	66.09	0.08	0.03	1	1	2	2	1	-3.69	734737.74876508	-3.48377	0.297469910142814	-4.57	-2.39295	0.08 ( 0.03 - 0.17 )	0.08 ( 66.09 )	0.08 ( 0.03 )	-3.69 ( -4.57 )	否	否	否	否	6.870795472055e-16	65.17	Chi-Square	2.68167147274307e-12
HYPERAESTHESIA	14	260803	7858	56802480	10020568	NEUROLOGICAL DISORDERS NEC	10033788	PARAESTHESIAS AND DYSAESTHESIAS	10029305	NERVOUS SYSTEM DISORDERS	10029205	14511	HYPERAESTHESIA	7844	56533819	0.39	0.23	0.65	0.39	0.23	0.65	13.58	0.39	0.23	1	1	2	2	1	-1.37	1574090.7845728	-1.30591	0.139030639813564	-2.05	-0.560172	0.39 ( 0.23 - 0.65 )	0.39 ( 13.58 )	0.39 ( 0.23 )	-1.37 ( -2.05 )	否	否	否	否	0.000316581545455078	12.9696479460458	Chi-Square	1
BREAST MASS	12	260805	6213	56802480	10006272	BREAST DISORDERS	10040675	BREAST DISORDERS NEC	10006232	REPRODUCTIVE SYSTEM AND BREAST DISORDERS	10038604	20996	BREAST MASS	6201	56535462	0.42	0.24	0.74	0.42	0.24	0.74	9.62	0.42	0.24	1	1	2	2	1	-1.25	1990791.67620818	-1.1838	0.160448123313955	-1.98	-0.382678	0.42 ( 0.24 - 0.74 )	0.42 ( 9.62 )	0.42 ( 0.24 )	-1.25 ( -1.98 )	否	否	否	否	0.00263049908680177	9.04753034439954	Chi-Square	1
FEELING GUILTY	1	260816	1276	56802480	10049708	DEPRESSED MOOD DISORDERS AND DISTURBANCES	10027938	MOOD ALTERATIONS WITH DEPRESSIVE SYMPTOMS	10012375	PSYCHIATRIC DISORDERS	10037175	16567	FEELING GUILTY	1275	56540388	0.17	0.02	1.21	0.17	0.02	1.21	4.05	0.17	0.02	1	1	2	2	1	-2.55	9687376.2536865	-1.77896	1.04232223996279	-3.82	0.262927302189449	0.17 ( 0.02 - 1.21 )	0.17 ( 4.05 )	0.17 ( 0.02 )	-2.55 ( -3.82 )	否	否	否	否	0.0710756026460641	3.25800376206146	Chi-Square	1
KERATITIS	1	260816	2676	56802480	10023332	OCULAR INFECTIONS, IRRITATIONS AND INFLAMMATIONS	10011021	CORNEAL INFECTIONS, OEDEMAS AND INFLAMMATIONS	10021877	EYE DISORDERS	10015919	13007	KERATITIS	2675	56538988	0.08	0.01	0.58	0.08	0.01	0.58	10.42	0.08	0.01	1	1	2	2	1	-3.62	4621135.40379442	-2.73247	1.04146984708805	-4.77	-0.691426	0.08 ( 0.01 - 0.58 )	0.08 ( 10.42 )	0.08 ( 0.01 )	-3.62 ( -4.77 )	否	否	否	否	0.00203854597576293	9.51450039922097	Chi-Square	1
COLD SWEAT	55	260762	16307	56802480	10009866	SKIN APPENDAGE CONDITIONS	10002982	APOCRINE AND ECCRINE GLAND DISORDERS	10040798	SKIN AND SUBCUTANEOUS TISSUE DISORDERS	10040785	19601	COLD SWEAT	16252	56525411	0.73	0.56	0.96	0.73	0.56	0.96	5.3	0.73	0.56	1	1	2	2	1	-0.45	758571.221238512	-0.43831	0.0373028020075647	-0.82	-0.0520309	0.73 ( 0.56 - 0.96 )	0.73 ( 5.3 )	0.73 ( 0.56 )	-0.45 ( -0.82 )	否	否	否	否	0.024788619430875	5.03859273635392	Chi-Square	1
CLUSTER HEADACHE	11	260806	1239	56802480	10059133	HEADACHES	10019233	HEADACHES NEC	10019231	NERVOUS SYSTEM DISORDERS	10029205	19676	CLUSTER HEADACHE	1228	56540435	1.94	1.07	3.52	1.94	1.07	3.52	4.98	1.93	1.07	1	1	2	2	1	0.95	9976435.06125617	0.842166132181915	0.175133811534564	0.01	1.67914596834182	1.94 ( 1.07 - 3.52 )	1.94 ( 4.98 )	1.93 ( 1.07 )	0.95 ( 0.01 )	是	否	否	是	0.0432082705243332	4.08723503570311	Chi-Square	1
OESOPHAGEAL PAIN	4	260813	3706	56802480	10030180	GASTROINTESTINAL SIGNS AND SYMPTOMS	10017926	GASTROINTESTINAL AND ABDOMINAL PAINS (EXCL ORAL AND THROAT)	10018012	GASTROINTESTINAL DISORDERS	10017947	9983	OESOPHAGEAL PAIN	3702	56537961	0.23	0.09	0.62	0.23	0.09	0.62	10	0.24	0.09	1	1	2	2	1	-2.09	3337140.40354941	-1.8497	0.416843131451074	-3.14	-0.558436	0.23 ( 0.09 - 0.62 )	0.23 ( 10 )	0.24 ( 0.09 )	-2.09 ( -3.14 )	否	否	否	否	0.00235529990137563	9.24973123259153	Chi-Square	1
PURULENCE	1	260816	1894	56802480	10061926	INFECTIONS - PATHOGEN UNSPECIFIED	10021902	INFECTIONS NEC	10021879	INFECTIONS AND INFESTATIONS	10021881	7083	PURULENCE	1893	56539770	0.11	0.02	0.81	0.11	0.02	0.81	6.84	0.11	0.02	1	1	2	2	1	-3.12	6528115.81844731	-2.27816	1.04179069580692	-4.32	-0.236801	0.11 ( 0.02 - 0.81 )	0.11 ( 6.84 )	0.11 ( 0.02 )	-3.12 ( -4.32 )	否	否	否	否	0.014444623719826	5.98297416150927	Chi-Square	1
GINGIVAL ABSCESS	2	260815	716	56802480	10052359	INFECTIONS - PATHOGEN UNSPECIFIED	10012326	DENTAL AND ORAL SOFT TISSUE INFECTIONS	10021879	INFECTIONS AND INFESTATIONS	10021881	15691	GINGIVAL ABSCESS	714	56540949	0.61	0.15	2.43	0.61	0.15	2.43	0.51	0.61	0.15	1	1	2	2	1	-0.72	17253527.8604709	-0.516763	0.696700415292342	-2.19	1.15260873970083	0.61 ( 0.15 - 2.43 )	0.61 ( 0.51 )	0.61 ( 0.15 )	-0.72 ( -2.19 )	否	否	否	否	0.778391136448139		Fisher's Exact Test	1
THOUGHT BLOCKING	1	260816	555	56802480	10043495	DISTURBANCES IN THINKING AND PERCEPTION	10043434	THINKING DISTURBANCES	10013511	PSYCHIATRIC DISORDERS	10037175	4395	THOUGHT BLOCKING	554	56541109	0.39	0.06	2.78	0.39	0.06	2.78	0.95	0.39	0.06	1	1	2	2	1	-1.35	22249603.3740246	-0.829024	1.0444358272075	-2.87	1.21492899766723	0.39 ( 0.06 - 2.78 )	0.39 ( 0.95 )	0.39 ( 0.06 )	-1.35 ( -2.87 )	否	否	否	否	0.529389619558944		Fisher's Exact Test	1
INTESTINAL MASS	1	260816	1239	56802480	10059017	GASTROINTESTINAL CONDITIONS NEC	10017948	GASTROINTESTINAL DISORDERS NEC	10017943	GASTROINTESTINAL DISORDERS	10017947	13343	INTESTINAL MASS	1238	56540425	0.18	0.02	1.24	0.18	0.02	1.24	3.88	0.18	0.02	1	1	2	2	1	-2.51	9976435.06125617	-1.7428	1.04237087396688	-3.78	0.299134946629686	0.18 ( 0.02 - 1.24 )	0.18 ( 3.88 )	0.18 ( 0.02 )	-2.51 ( -3.78 )	否	否	否	否	0.0783478823761401	3.09884456867059	Chi-Square	1
BASILAR MIGRAINE	1	260816	62	56802480	10050258	HEADACHES	10027603	MIGRAINE HEADACHES	10019231	NERVOUS SYSTEM DISORDERS	10029205	22241	BASILAR MIGRAINE	61	56541602	3.55	0.49	25.64	3.55	0.49	25.64	1.81	3.51	0.49	1	1	2	2	1	1.81	196361578.983455	0.633440069076403	1.07372998733608	-1.44	2.70585893343378	3.55 ( 0.49 - 25.64 )	3.55 ( 1.81 )	3.51 ( 0.49 )	1.81 ( -1.44 )	否	否	否	否	0.248239826599433		Fisher's Exact Test	1
HEPATITIS ACUTE	4	260813	6002	56802480	10019727	HEPATIC AND HEPATOBILIARY DISORDERS	10019833	HEPATOCELLULAR DAMAGE AND HEPATITIS NEC	10019654	HEPATOBILIARY DISORDERS	10019805	15006	HEPATITIS ACUTE	5998	56535665	0.14	0.05	0.39	0.14	0.05	0.39	20.23	0.15	0.05	1	1	2	2	1	-2.78	2060766.19622816	-2.51419	0.416628382107101	-3.81	-1.22325	0.14 ( 0.05 - 0.39 )	0.14 ( 20.23 )	0.15 ( 0.05 )	-2.78 ( -3.81 )	否	否	否	否	1.06848293810071e-05	19.3849047789269	Chi-Square	0.0417028890740707
PERIARTHRITIS	4	260813	2088	56802480	10034464	JOINT DISORDERS	10027685	JOINT RELATED DISORDERS NEC	10023213	MUSCULOSKELETAL AND CONNECTIVE TISSUE DISORDERS	10028395	8893	PERIARTHRITIS	2084	56539579	0.42	0.16	1.11	0.42	0.16	1.11	3.27	0.42	0.16	1	1	2	2	1	-1.26	5921866.67111424	-1.08297	0.417278010285074	-2.37	0.208967661345725	0.42 ( 0.16 - 1.11 )	0.42 ( 3.27 )	0.42 ( 0.16 )	-1.26 ( -2.37 )	否	否	否	否	0.0995917423611087	2.71206908672721	Chi-Square	1
RECTAL SPASM	1	260816	218	56802480	10057011	ANAL AND RECTAL CONDITIONS NEC	10002118	ANAL AND RECTAL SIGNS AND SYMPTOMS	10002112	GASTROINTESTINAL DISORDERS	10017947	677	RECTAL SPASM	217	56541446	1	0.14	7.12	1	0.14	7.12	0	1	0.14	1	1	2	2	1	0	56487577.5157884	-0.00401572	1.05019633760116	-2.05	2.04556603297899	1 ( 0.14 - 7.12 )	1 ( 0 )	1 ( 0.14 )	0 ( -2.05 )	否	否	否	否	1		Fisher's Exact Test	1
CARDIAC DISORDER	316	260501	87678	56802480	10061024	CARDIAC DISORDERS, SIGNS AND SYMPTOMS NEC	10007543	CARDIAC DISORDERS NEC	10082206	CARDIAC DISORDERS	10007541	20612	CARDIAC DISORDER	87362	56454301	0.78	0.7	0.88	0.78	0.7	0.88	18.74	0.78	0.7	1	1	2	2	1	-0.35	141091.70355453	-0.348417	0.00659744146628414	-0.51	-0.185968	0.78 ( 0.7 - 0.88 )	0.78 ( 18.74 )	0.78 ( 0.7 )	-0.35 ( -0.51 )	否	否	否	否	1.67981406065539e-05	18.5216937805141	Chi-Square	0.0655631427873799
THYROID MASS	10	260807	3340	56802480	10058900	THYROID GLAND DISORDERS	10043712	THYROID DISORDERS NEC	10043739	ENDOCRINE DISORDERS	10014698	4291	THYROID MASS	3330	56538333	0.65	0.35	1.21	0.65	0.35	1.21	1.87	0.65	0.35	1	1	2	2	1	-0.62	3702717.59232495	-0.570971	0.189846209090724	-1.44	0.300455859413556	0.65 ( 0.35 - 1.21 )	0.65 ( 1.87 )	0.65 ( 0.35 )	-0.62 ( -1.44 )	否	否	否	否	0.215790427499172	1.53214751142316	Chi-Square	1
ANIMAL BITE	8	260809	2386	56802480	10002515	INJURIES NEC	10029511	NON-SITE SPECIFIC INJURIES NEC	10022114	INJURY, POISONING AND PROCEDURAL COMPLICATIONS	10022117	23268	ANIMAL BITE	2378	56539285	0.73	0.36	1.46	0.73	0.36	1.46	0.8	0.73	0.36	1	1	2	2	1	-0.45	5182563.66818503	-0.410257	0.232143049853924	-1.37	0.553367202726584	0.73 ( 0.36 - 1.46 )	0.73 ( 0.8 )	0.73 ( 0.36 )	-0.45 ( -1.37 )	否	否	否	否	0.457097769956633	0.552991914494483	Chi-Square	1
T-CELL LYMPHOMA	2	260815	991	56802480	10042971	LYMPHOMAS NON-HODGKIN'S T-CELL	10002235	ANAPLASTIC LARGE CELL LYMPHOMAS T- AND NULL-CELL TYPES	10025321	NEOPLASMS BENIGN, MALIGNANT AND UNSPECIFIED (INCL CYSTS AND POLYPS)	10029104	4633	T-CELL LYMPHOMA	989	56540674	0.44	0.11	1.76	0.44	0.11	1.76	1.44	0.44	0.11	1	1	2	2	1	-1.19	12470543.8265702	-0.888807	0.695895681325743	-2.56	0.779600473556302	0.44 ( 0.11 - 1.76 )	0.44 ( 1.44 )	0.44 ( 0.11 )	-1.19 ( -2.56 )	否	否	否	否	0.3423663777282		Fisher's Exact Test	1
SKIN CANDIDA	4	260813	500	56802480	10054152	FUNGAL INFECTIOUS DISORDERS	10007134	CANDIDA INFECTIONS	10017528	INFECTIONS AND INFESTATIONS	10021881	670	SKIN CANDIDA	496	56541167	1.75	0.65	4.68	1.75	0.65	4.68	1.27	1.74	0.65	1	1	2	2	1	0.8	24692174.6027099	0.599276559751778	0.420436101457782	-0.7	1.89609744400339	1.75 ( 0.65 - 4.68 )	1.75 ( 1.27 )	1.74 ( 0.65 )	0.8 ( -0.7 )	否	否	否	否	0.299620527494676		Fisher's Exact Test	1
DERMAL CYST	6	260811	2291	56802480	10012426	CUTANEOUS NEOPLASMS BENIGN	10068207	SKIN CYSTS AND POLYPS	10040899	SKIN AND SUBCUTANEOUS TISSUE DISORDERS	10040785	18362	DERMAL CYST	2285	56539378	0.57	0.26	1.27	0.57	0.26	1.27	1.95	0.57	0.26	1	1	2	2	1	-0.81	5397373.24430962	-0.719227	0.298254396122565	-1.81	0.373026551463163	0.57 ( 0.26 - 1.27 )	0.57 ( 1.95 )	0.57 ( 0.26 )	-0.81 ( -1.81 )	否	否	否	否	0.214175345507377	1.54297620912252	Chi-Square	1
PEMPHIGUS	25	260792	10620	56802480	10034280	EPIDERMAL AND DERMAL CONDITIONS	10006555	BULLOUS CONDITIONS	10014982	SKIN AND SUBCUTANEOUS TISSUE DISORDERS	10040785	8980	PEMPHIGUS	10595	56531068	0.51	0.35	0.76	0.51	0.35	0.76	11.64	0.51	0.35	1	1	2	2	1	-0.96	1164747.14960528	-0.936709	0.0802564900262083	-1.5	-0.370118	0.51 ( 0.35 - 0.76 )	0.51 ( 11.64 )	0.51 ( 0.35 )	-0.96 ( -1.5 )	否	否	否	否	0.000839680843517132	11.1514043201843	Chi-Square	1
ORAL NEOPLASM	1	260816	268	56802480	10061325	GASTROINTESTINAL NEOPLASMS MALIGNANT AND UNSPECIFIED	10024532	LIP AND ORAL CAVITY NEOPLASMS MALIGNANCY UNSPECIFIED	10017991	NEOPLASMS BENIGN, MALIGNANT AND UNSPECIFIED (INCL CYSTS AND POLYPS)	10029104	9749	ORAL NEOPLASM	267	56541396	0.81	0.11	5.79	0.81	0.11	5.79	0.04	0.81	0.11	1	1	2	2	1	-0.3	45988027.7916642	-0.160377	1.0484297980237	-2.21	1.88748040872257	0.81 ( 0.11 - 5.79 )	0.81 ( 0.04 )	0.81 ( 0.11 )	-0.3 ( -2.21 )	否	否	否	否	1		Fisher's Exact Test	1
RADICULOPATHY	4	260813	3355	56802480	10037779	SPINAL CORD AND NERVE ROOT DISORDERS	10041544	SPINAL CORD AND NERVE ROOT DISORDERS NEC	10041543	NERVOUS SYSTEM DISORDERS	10029205	302	RADICULOPATHY	3351	56538312	0.26	0.1	0.69	0.26	0.1	0.69	8.48	0.26	0.1	1	1	2	2	1	-1.95	3686167.90106009	-1.71454	0.416901855152355	-3.01	-0.423184	0.26 ( 0.1 - 0.69 )	0.26 ( 8.48 )	0.26 ( 0.1 )	-1.95 ( -3.01 )	否	否	否	否	0.00535475482554592	7.75555620444915	Chi-Square	1
OPTIC NEURITIS	5	260812	8571	56802480	10030942	CRANIAL NERVE DISORDERS (EXCL NEOPLASMS)	10030933	OPTIC NERVE DISORDERS NEC	10011305	NERVOUS SYSTEM DISORDERS	10029205	105	OPTIC NEURITIS	8566	56533097	0.13	0.05	0.3	0.13	0.05	0.3	30.13	0.13	0.05	1	1	2	2	1	-2.98	1443161.39476874	-2.74988	0.347145505540975	-3.93	-1.5715	0.13 ( 0.05 - 0.3 )	0.13 ( 30.13 )	0.13 ( 0.05 )	-2.98 ( -3.93 )	否	否	否	否	6.32098334846893e-08	29.2624179357793	Chi-Square	0.000246707980090742
THROMBOSIS	111	260706	74846	56802480	10043607	EMBOLISM AND THROMBOSIS	10014524	NON-SITE SPECIFIC EMBOLISM AND THROMBOSIS	10014523	VASCULAR DISORDERS	10047065	4356	THROMBOSIS	74735	56466928	0.32	0.27	0.39	0.32	0.27	0.39	158.45	0.32	0.27	1	1	2	2	1	-1.63	165280.899380839	-1.62173	0.0186193299428141	-1.89	-1.34882	0.32 ( 0.27 - 0.39 )	0.32 ( 158.45 )	0.32 ( 0.27 )	-1.63 ( -1.89 )	否	否	否	否	3.46894504098214e-36	157.773202793156	Chi-Square	1.35392924949533e-32
ORAL INFECTION	9	260808	3617	56802480	10048685	INFECTIONS - PATHOGEN UNSPECIFIED	10012326	DENTAL AND ORAL SOFT TISSUE INFECTIONS	10021879	INFECTIONS AND INFESTATIONS	10021881	830	ORAL INFECTION	3608	56538055	0.54	0.28	1.04	0.54	0.28	1.04	3.5	0.54	0.28	1	1	2	2	1	-0.88	3419231.47483628	-0.816612	0.208720048588483	-1.73	0.0971061711511725	0.54 ( 0.28 - 1.04 )	0.54 ( 3.5 )	0.54 ( 0.28 )	-0.88 ( -1.73 )	否	否	否	否	0.0804221545606651	3.05634962941929	Chi-Square	1
BLOOD BLISTER	10	260807	2923	56802480	10005372	EPIDERMAL AND DERMAL CONDITIONS	10006555	BULLOUS CONDITIONS	10014982	SKIN AND SUBCUTANEOUS TISSUE DISORDERS	10040785	21642	BLOOD BLISTER	2913	56538750	0.74	0.4	1.38	0.74	0.4	1.38	0.88	0.75	0.4	1	1	2	2	1	-0.42	4230772.73459564	-0.391171	0.189935054065508	-1.26	0.480460013599684	0.74 ( 0.4 - 1.38 )	0.74 ( 0.88 )	0.75 ( 0.4 )	-0.42 ( -1.26 )	否	否	否	否	0.424125898873982	0.638854513902058	Chi-Square	1
ANGIOEDEMA	40	260777	43023	56802480	10002424	ANGIOEDEMA AND URTICARIA	10002425	ANGIOEDEMAS	10002426	SKIN AND SUBCUTANEOUS TISSUE DISORDERS	10040785	40	ANGIOEDEMA	42983	56498680	0.2	0.15	0.27	0.2	0.15	0.28	126.32	0.2	0.15	1	1	2	2	1	-2.3	287532.06294063	-2.27582	0.0508213435526049	-2.73	-1.82495	0.2 ( 0.15 - 0.27 )	0.2 ( 126.32 )	0.2 ( 0.15 )	-2.3 ( -2.73 )	否	否	否	否	3.91511249037399e-29	125.520566837144	Chi-Square	1.52806840499297e-25
ALCOHOL USE	1	260816	3612	56802480	10048921	LIFESTYLE ISSUES	10049180	ALCOHOL PRODUCT USE	10024450	SOCIAL CIRCUMSTANCES	10041244	23713	ALCOHOL USE	3611	56538052	0.06	0.01	0.43	0.06	0.01	0.43	14.71	0.06	0.01	1	1	2	2	1	-4.05	3423963.32022077	-3.13666	1.04126842329745	-5.18	-1.09581	0.06 ( 0.01 - 0.43 )	0.06 ( 14.71 )	0.06 ( 0.01 )	-4.05 ( -5.18 )	否	否	否	否	0.000204980894322953	13.7848652532915	Chi-Square	0.800040430542486
NYSTAGMUS	1	260816	4991	56802480	10029864	NEUROLOGICAL DISORDERS NEC	10072984	COORDINATION AND BALANCE DISTURBANCES	10029305	NERVOUS SYSTEM DISORDERS	10029205	10138	NYSTAGMUS	4990	56536673	0.04	0.01	0.31	0.04	0.01	0.31	21.06	0.04	0.01	1	1	2	2	1	-4.52	2478120.88861331	-3.58024	1.04110928560535	-5.62	-1.53955	0.04 ( 0.01 - 0.31 )	0.04 ( 21.06 )	0.04 ( 0.01 )	-4.52 ( -5.62 )	否	否	否	否	7.31443844994877e-06	20.1091895949188	Chi-Square	0.0285482532701501
MENINGITIS VIRAL	6	260811	1279	56802480	10027260	VIRAL INFECTIOUS DISORDERS	10047465	VIRAL INFECTIONS NEC	10047438	INFECTIONS AND INFESTATIONS	10021881	11561	MENINGITIS VIRAL	1273	56540390	1.02	0.46	2.28	1.02	0.46	2.28	0	1.02	0.46	1	1	2	2	1	0.03	9664671.46559192	0.0255059917379699	0.298972366431943	-1.07	1.1190733036707	1.02 ( 0.46 - 2.28 )	1.02 ( 0 )	1.02 ( 0.46 )	0.03 ( -1.07 )	否	否	否	否	0.999999999999758	9.23005451907095e-26	Chi-Square	1
HYPOTENSION	119	260698	184419	56802480	10021097	DECREASED AND NONSPECIFIC BLOOD PRESSURE DISORDERS AND SHOCK	10057181	VASCULAR HYPOTENSIVE DISORDERS	10011954	VASCULAR DISORDERS	10047065	14230	HYPOTENSION	184300	56357363	0.14	0.12	0.17	0.14	0.12	0.17	630.44	0.14	0.12	1	1	2	2	1	-2.83	67079.3811731789	-2.82068	0.0173638975044772	-3.08	-2.55714	0.14 ( 0.12 - 0.17 )	0.14 ( 630.44 )	0.14 ( 0.12 )	-2.83 ( -3.08 )	否	否	否	否	6.17875551546838e-139	629.576627595521	Chi-Square	2.41156827768731e-135
HYPOPHAGIA	53	260764	25886	56802480	10063743	APPETITE AND GENERAL NUTRITIONAL DISORDERS	10003022	APPETITE DISORDERS	10003018	METABOLISM AND NUTRITION DISORDERS	10027433	50	HYPOPHAGIA	25833	56515830	0.44	0.34	0.58	0.44	0.34	0.58	36.68	0.45	0.34	1	1	2	2	1	-1.17	477876.133810703	-1.15037	0.0386321419746953	-1.54	-0.757271	0.44 ( 0.34 - 0.58 )	0.44 ( 36.68 )	0.45 ( 0.34 )	-1.17 ( -1.54 )	否	否	否	否	1.85283191910449e-09	36.1226239545197	Chi-Square	7.23160298026482e-06
ANKLE FRACTURE	52	260765	14363	56802480	10002544	BONE AND JOINT INJURIES	10075886	LIMB FRACTURES AND DISLOCATIONS	10005942	INJURY, POISONING AND PROCEDURAL COMPLICATIONS	10022117	23244	ANKLE FRACTURE	14311	56527352	0.79	0.6	1.03	0.79	0.6	1.03	2.97	0.79	0.6	1	1	2	2	1	-0.34	861234.995541469	-0.337193	0.0394238847115395	-0.73	0.0599163984642229	0.79 ( 0.6 - 1.03 )	0.79 ( 2.97 )	0.79 ( 0.6 )	-0.34 ( -0.73 )	否	否	否	否	0.0968710246873743	2.7563168748127	Chi-Square	1
ITCHING SCAR	2	260815	109	56802480	10050818	EPIDERMAL AND DERMAL CONDITIONS	10049293	PRURITUS NEC	10014982	SKIN AND SUBCUTANEOUS TISSUE DISORDERS	10040785	13130	ITCHING SCAR	107	56541556	4.05	1	16.41	4.05	1	16.41	4.51	4	0.99	1	1	2	2	1	2	112461631.599615	0.995119266832894	0.712719086671546	-0.69	2.68357309998504	4.05 ( 1 - 16.41 )	4.05 ( 4.51 )	4 ( 0.99 )	2 ( -0.69 )	否	否	否	否	0.0900022334593178		Fisher's Exact Test	1
NAIL DYSTROPHY	4	260813	503	56802480	10028698	SKIN APPENDAGE CONDITIONS	10028685	NAIL AND NAIL BED CONDITIONS (EXCL INFECTIONS AND INFESTATIONS)	10040798	SKIN AND SUBCUTANEOUS TISSUE DISORDERS	10040785	10765	NAIL DYSTROPHY	499	56541164	1.74	0.65	4.65	1.74	0.65	4.65	1.24	1.73	0.65	1	1	2	2	1	0.79	24545197.3729319	0.593267707776071	0.420411372658178	-0.7	1.89005045389537	1.74 ( 0.65 - 4.65 )	1.74 ( 1.24 )	1.73 ( 0.65 )	0.79 ( -0.7 )	否	否	否	否	0.301055279960481		Fisher's Exact Test	1
PARANASAL CYST	1	260816	209	56802480	10062321	UPPER RESPIRATORY TRACT DISORDERS (EXCL INFECTIONS)	10040743	PARANASAL SINUS DISORDERS (EXCL INFECTIONS AND NEOPLASMS)	10046304	RESPIRATORY, THORACIC AND MEDIASTINAL DISORDERS	10038738	9212	PARANASAL CYST	208	56541455	1.04	0.15	7.43	1.04	0.15	7.43	0	1.04	0.15	1	1	2	2	1	0.06	58908473.6950365	0.0260216360929542	1.05060365108269	-2.02	2.07600080777514	1.04 ( 0.15 - 7.43 )	1.04 ( 0 )	1.04 ( 0.15 )	0.06 ( -2.02 )	否	否	否	否	0.617820996917381		Fisher's Exact Test	1
ENCEPHALITIS	2	260815	6238	56802480	10014581	INFECTIONS - PATHOGEN UNSPECIFIED	10007935	CENTRAL NERVOUS SYSTEM AND SPINAL INFECTIONS	10021879	INFECTIONS AND INFESTATIONS	10021881	417	ENCEPHALITIS	6236	56535427	0.07	0.02	0.28	0.07	0.02	0.28	24.9	0.07	0.02	1	1	2	2	1	-3.84	1982814.46961976	-3.30487	0.694131126178721	-4.97	-1.63858	0.07 ( 0.02 - 0.28 )	0.07 ( 24.9 )	0.07 ( 0.02 )	-3.84 ( -4.97 )	否	否	否	否	9.76654526213543e-07	23.9736056294687	Chi-Square	0.00381188261581146
CONGENITAL CYST	1	260816	69	56802480	10062328	CONGENITAL AND HEREDITARY DISORDERS NEC	10010445	CONGENITAL DISORDERS NEC	10027664	CONGENITAL, FAMILIAL AND GENETIC DISORDERS	10010331	19358	CONGENITAL CYST	68	56541595	3.19	0.44	22.96	3.19	0.44	22.96	1.48	3.16	0.44	1	1	2	2	1	1.66	176725421.085109	0.597914651105088	1.07042622606999	-1.47	2.66714274493137	3.19 ( 0.44 - 22.96 )	3.19 ( 1.48 )	3.16 ( 0.44 )	1.66 ( -1.47 )	否	否	否	否	0.272072276013364		Fisher's Exact Test	1
SENSITIVE SKIN	12	260805	6041	56802480	10081765	EPIDERMAL AND DERMAL CONDITIONS	10012424	DERMAL AND EPIDERMAL CONDITIONS NEC	10014982	SKIN AND SUBCUTANEOUS TISSUE DISORDERS	10040785	5862	SENSITIVE SKIN	6029	56535634	0.43	0.24	0.76	0.43	0.24	0.76	8.97	0.43	0.25	1	1	2	2	1	-1.21	2047464.32902311	-1.14469	0.160457658457151	-1.95	-0.343548	0.43 ( 0.24 - 0.76 )	0.43 ( 8.97 )	0.43 ( 0.25 )	-1.21 ( -1.95 )	否	否	否	否	0.00373020563581632	8.41069241060073	Chi-Square	1
BOTRYOMYCOSIS	1	260816	39	56802480	10072055	BACTERIAL INFECTIOUS DISORDERS	10004047	BACTERIAL INFECTIONS NEC	10004018	INFECTIONS AND INFESTATIONS	10021881	21143	BOTRYOMYCOSIS	38	56541625	5.7	0.78	41.55	5.7	0.78	41.55	3.78	5.58	0.77	1	1	2	2	1	2.48	309269486.898941	0.756737202474393	1.09272661245729	-1.33	2.84740849414824	5.7 ( 0.78 - 41.55 )	5.7 ( 3.78 )	5.58 ( 0.77 )	2.48 ( -1.33 )	否	否	否	否	0.16430095303542		Fisher's Exact Test	1
GENITAL SWELLING	1	260816	610	56802480	10067639	REPRODUCTIVE TRACT DISORDERS NEC	10040674	REPRODUCTIVE TRACT SIGNS AND SYMPTOMS NEC	10038612	REPRODUCTIVE SYSTEM AND BREAST DISORDERS	10038604	15733	GENITAL SWELLING	609	56541054	0.36	0.05	2.53	0.36	0.05	2.53	1.16	0.36	0.05	1	1	2	2	1	-1.49	20246774.9197343	-0.928089	1.04409885267379	-2.97	1.11553422452073	0.36 ( 0.05 - 2.53 )	0.36 ( 1.16 )	0.36 ( 0.05 )	-1.49 ( -2.97 )	否	否	否	否	0.538378983716044		Fisher's Exact Test	1
HEPATIC NEOPLASM	1	260816	3028	56802480	10019695	HEPATOBILIARY NEOPLASMS MALIGNANT AND UNSPECIFIED	10019814	HEPATOBILIARY NEOPLASMS MALIGNANCY UNSPECIFIED	10019815	NEOPLASMS BENIGN, MALIGNANT AND UNSPECIFIED (INCL CYSTS AND POLYPS)	10029104	15039	HEPATIC NEOPLASM	3027	56538636	0.07	0.01	0.51	0.07	0.01	0.51	12.03	0.07	0.01	1	1	2	2	1	-3.8	4084113.39582623	-2.89803	1.04137949332515	-4.94	-0.85707	0.07 ( 0.01 - 0.51 )	0.07 ( 12.03 )	0.07 ( 0.01 )	-3.8 ( -4.94 )	否	否	否	否	0.00085541175619352	11.1169752494579	Chi-Square	1
NEUROGENIC BOWEL	1	260816	219	56802480	10048657	GASTROINTESTINAL CONDITIONS NEC	10017948	GASTROINTESTINAL DISORDERS NEC	10017943	GASTROINTESTINAL DISORDERS	10017947	10429	NEUROGENIC BOWEL	218	56541445	0.99	0.14	7.09	0.99	0.14	7.09	0	0.99	0.14	1	1	2	2	1	-0.01	56230815.7998075	-0.00731492	1.05015	-2.06	2.04222467307952	0.99 ( 0.14 - 7.09 )	0.99 ( 0 )	0.99 ( 0.14 )	-0.01 ( -2.06 )	否	否	否	否	1		Fisher's Exact Test	1
PANIC ATTACK	140	260677	33719	56802480	10033664	ANXIETY DISORDERS AND SYMPTOMS	10068300	PANIC ATTACKS AND DISORDERS	10002861	PSYCHIATRIC DISORDERS	10037175	9284	PANIC ATTACK	33579	56508084	0.9	0.77	1.07	0.9	0.77	1.07	1.43	0.9	0.77	1	1	2	2	1	-0.15	366867.71874133	-0.144287	0.0148310774010967	-0.39	0.0992791199929732	0.9 ( 0.77 - 1.07 )	0.9 ( 1.43 )	0.9 ( 0.77 )	-0.15 ( -0.39 )	否	否	否	否	0.248370311011152	1.33244727651198	Chi-Square	1
BIPOLAR DISORDER	37	260780	10338	56802480	10057667	MANIC AND BIPOLAR MOOD DISORDERS AND DISTURBANCES	10004938	BIPOLAR DISORDERS	10026753	PSYCHIATRIC DISORDERS	10037175	21848	BIPOLAR DISORDER	10301	56531362	0.78	0.56	1.08	0.78	0.56	1.08	2.32	0.78	0.56	1	1	2	2	1	-0.36	1196516.05338598	-0.351189	0.0549820503684023	-0.82	0.117776276323433	0.78 ( 0.56 - 1.08 )	0.78 ( 2.32 )	0.78 ( 0.56 )	-0.36 ( -0.82 )	否	否	否	否	0.146968861092805	2.10343271527299	Chi-Square	1
LEUKODYSTROPHY	1	260816	84	56802480	10024381	METABOLIC AND NUTRITIONAL DISORDERS CONGENITAL	10024579	LYSOSOMAL STORAGE DISORDERS	10027424	CONGENITAL, FAMILIAL AND GENETIC DISORDERS	10010331	12603	LEUKODYSTROPHY	83	56541580	2.61	0.36	18.76	2.61	0.36	18.76	0.98	2.59	0.36	1	1	2	2	1	1.37	145538582.07009	0.52461253739998	1.06517907541017	-1.54	2.58876279880071	2.61 ( 0.36 - 18.76 )	2.61 ( 0.98 )	2.59 ( 0.36 )	1.37 ( -1.54 )	否	否	否	否	0.320628341864509		Fisher's Exact Test	1
CHOANAL ATRESIA	1	260816	122	56802480	10008587	RESPIRATORY DISORDERS CONGENITAL	10034824	PHARYNGEAL DISORDERS CONGENITAL	10038686	CONGENITAL, FAMILIAL AND GENETIC DISORDERS	10010331	19958	CHOANAL ATRESIA	121	56541542	1.79	0.25	12.82	1.79	0.25	12.82	0.35	1.79	0.25	1	1	2	2	1	0.84	100575442.893965	0.354044918450683	1.05761407627346	-1.7	2.4108522271439	1.79 ( 0.25 - 12.82 )	1.79 ( 0.35 )	1.79 ( 0.25 )	0.84 ( -1.7 )	否	否	否	否	0.42963096427447		Fisher's Exact Test	1
GENITAL DISORDER	1	260816	106	56802480	10082907	REPRODUCTIVE TRACT DISORDERS NEC	10027696	REPRODUCTIVE TRACT DISORDERS NEC (EXCL NEOPLASMS)	10038612	REPRODUCTIVE SYSTEM AND BREAST DISORDERS	10038604	15763	GENITAL DISORDER	105	56541558	2.06	0.29	14.79	2.06	0.29	14.79	0.54	2.05	0.29	1	1	2	2	1	1.04	115614761.457548	0.423421561052621	1.06014442547819	-1.64	2.48268786289722	2.06 ( 0.29 - 14.79 )	2.06 ( 0.54 )	2.05 ( 0.29 )	1.04 ( -1.64 )	否	否	否	否	0.386046443975657		Fisher's Exact Test	1
MUCOSAL DRYNESS	1	260816	1840	56802480	10028111	GENERAL SYSTEM DISORDERS NEC	10028114	MUCOSAL FINDINGS ABNORMAL	10018073	GENERAL DISORDERS AND ADMINISTRATION SITE CONDITIONS	10018065	11085	MUCOSAL DRYNESS	1839	56539824	0.12	0.02	0.84	0.12	0.02	0.84	6.6	0.12	0.02	1	1	2	2	1	-3.08	6719597.75989009	-2.24081	1.0418229125646	-4.28	-0.199417	0.12 ( 0.02 - 0.84 )	0.12 ( 6.6 )	0.12 ( 0.02 )	-3.08 ( -4.28 )	否	否	否	否	0.0165686758519164	5.74149587072201	Chi-Square	1
STOMACH MASS	3	260814	713	56802480	10066792	GASTROINTESTINAL CONDITIONS NEC	10017948	GASTROINTESTINAL DISORDERS NEC	10017943	GASTROINTESTINAL DISORDERS	10017947	5006	STOMACH MASS	710	56540953	0.92	0.29	2.85	0.92	0.29	2.85	0.02	0.92	0.29	1	1	2	2	1	-0.13	17326021.6750107	-0.0970879	0.523265199583148	-1.54	1.34965351749229	0.92 ( 0.29 - 2.85 )	0.92 ( 0.02 )	0.92 ( 0.29 )	-0.13 ( -1.54 )	否	否	否	否	1		Fisher's Exact Test	1
STOMA CREATION	1	260816	465	56802480	10080707	THERAPEUTIC PROCEDURES AND SUPPORTIVE CARE NEC	10027700	THERAPEUTIC PROCEDURES NEC	10043413	SURGICAL AND MEDICAL PROCEDURES	10042613	5044	STOMA CREATION	464	56541199	0.47	0.07	3.32	0.47	0.07	3.32	0.61	0.47	0.07	1	1	2	2	1	-1.09	26546737.0728705	-0.650634	1.04515881688138	-2.7	1.39402608291906	0.47 ( 0.07 - 3.32 )	0.47 ( 0.61 )	0.47 ( 0.07 )	-1.09 ( -2.7 )	否	否	否	否	0.729932341949304		Fisher's Exact Test	1
HAND FRACTURE	21	260796	6512	56802480	10019114	BONE AND JOINT INJURIES	10075886	LIMB FRACTURES AND DISLOCATIONS	10005942	INJURY, POISONING AND PROCEDURAL COMPLICATIONS	10022117	15241	HAND FRACTURE	6491	56535172	0.7	0.46	1.08	0.7	0.46	1.08	2.66	0.7	0.46	1	1	2	2	1	-0.51	1899398.0463623	-0.490361	0.0949351222243633	-1.11	0.125870011457411	0.7 ( 0.46 - 1.08 )	0.7 ( 2.66 )	0.7 ( 0.46 )	-0.51 ( -1.11 )	否	否	否	否	0.123574761100319	2.37141796164296	Chi-Square	1
COAGULOPATHY	6	260811	15466	56802480	10009802	COAGULOPATHIES AND BLEEDING DIATHESES (EXCL THROMBOCYTOPENIC)	10053567	COAGULOPATHIES	10064477	BLOOD AND LYMPHATIC SYSTEM DISORDERS	10005329	19633	COAGULOPATHY	15460	56526203	0.08	0.04	0.19	0.08	0.04	0.19	59.81	0.08	0.04	1	1	2	2	1	-3.57	799817.642461864	-3.36296	0.297480859804291	-4.45	-2.27212	0.08 ( 0.04 - 0.19 )	0.08 ( 59.81 )	0.08 ( 0.04 )	-3.57 ( -4.45 )	否	否	否	否	1.66249219797919e-14	58.8957701696643	Chi-Square	6.48870704871278e-11
MOTION SICKNESS	18	260799	1754	56802480	10027990	INNER EAR AND VIIITH CRANIAL NERVE DISORDERS	10022398	INNER EAR SIGNS AND SYMPTOMS	10022396	EAR AND LABYRINTH DISORDERS	10013993	11129	MOTION SICKNESS	1736	56539927	2.25	1.41	3.58	2.25	1.41	3.58	12.34	2.23	1.4	1	1	2	2	1	1.16	7048877.19427787	1.06867560400888	0.110739573614057	0.4	1.73422672485252	2.25 ( 1.41 - 3.58 )	2.25 ( 12.34 )	2.23 ( 1.4 )	1.16 ( 0.4 )	是	是	否	是	0.000848984997774986	11.1309630664835	Chi-Square	1
HAEMATEMESIS	46	260771	23718	56802480	10018830	GASTROINTESTINAL HAEMORRHAGES NEC	10017958	NON-SITE SPECIFIC GASTROINTESTINAL HAEMORRHAGES	10017959	GASTROINTESTINAL DISORDERS	10017947	15405	HAEMATEMESIS	23672	56517991	0.42	0.32	0.56	0.42	0.32	0.56	36.52	0.42	0.32	1	1	2	2	1	-1.24	521555.692733996	-1.22559	0.0443800673223817	-1.65	-0.804255	0.42 ( 0.32 - 0.56 )	0.42 ( 36.52 )	0.42 ( 0.32 )	-1.24 ( -1.65 )	否	否	否	否	2.03573630526586e-09	35.9391807482648	Chi-Square	7.94547879945265e-06
IRON DEFICIENCY	3	260814	4023	56802480	10022970	IRON AND TRACE METAL METABOLISM DISORDERS	10022971	IRON DEFICIENCIES	10022958	METABOLISM AND NUTRITION DISORDERS	10027433	577	IRON DEFICIENCY	4020	56537643	0.16	0.05	0.5	0.16	0.05	0.5	13.02	0.16	0.05	1	1	2	2	1	-2.62	3074249.3727529	-2.28369	0.520867347477477	-3.73	-0.840267	0.16 ( 0.05 - 0.5 )	0.16 ( 13.02 )	0.16 ( 0.05 )	-2.62 ( -3.73 )	否	否	否	否	0.000479897308759658	12.1922008671748	Chi-Square	1
INTENSIVE CARE	2	260815	1164	56802480	10022519	THERAPEUTIC PROCEDURES AND SUPPORTIVE CARE NEC	10027700	THERAPEUTIC PROCEDURES NEC	10043413	SURGICAL AND MEDICAL PROCEDURES	10042613	13451	INTENSIVE CARE	1162	56540501	0.37	0.09	1.49	0.37	0.09	1.49	2.1	0.37	0.09	1	1	2	2	1	-1.42	10618694.8291482	-1.08163	0.695584108832464	-2.75	0.586400888903278	0.37 ( 0.09 - 1.49 )	0.37 ( 2.1 )	0.37 ( 0.09 )	-1.42 ( -2.75 )	否	否	否	否	0.217455952309999	1.52108117650178	Chi-Square	1
RHEUMATOID LUNG	1	260816	922	56802480	10039081	LOWER RESPIRATORY TRACT DISORDERS (EXCL OBSTRUCTION AND INFECTION)	10024972	LOWER RESPIRATORY TRACT INFLAMMATORY AND IMMUNOLOGIC CONDITIONS	10024967	RESPIRATORY, THORACIC AND MEDIASTINAL DISORDERS	10038738	6293	RHEUMATOID LUNG	921	56540742	0.24	0.03	1.67	0.24	0.03	1.67	2.48	0.24	0.03	1	1	2	2	1	-2.08	13402794.6651762	-1.38905	1.04294735717979	-3.43	0.653450308571994	0.24 ( 0.03 - 1.67 )	0.24 ( 2.48 )	0.24 ( 0.03 )	-2.08 ( -3.43 )	否	否	否	否	0.141255341298483		Fisher's Exact Test	1
ADVERSE REACTION	237	260580	12206	56802480	10067484	THERAPEUTIC AND NONTHERAPEUTIC EFFECTS (EXCL TOXICITY)	10043409	THERAPEUTIC AND NONTHERAPEUTIC RESPONSES	10062915	GENERAL DISORDERS AND ADMINISTRATION SITE CONDITIONS	10018065	23795	ADVERSE REACTION	11969	56529694	4.3	3.78	4.89	4.29	3.77	4.88	587.07	4.23	3.72	1	1	2	2	1	2.08	1013416.84901758	2.06065116330899	0.00892362472249503	1.87	2.24958104154422	4.3 ( 3.78 - 4.89 )	4.29 ( 587.07 )	4.23 ( 3.72 )	2.08 ( 1.87 )	是	是	是	是	5.51393807411342e-129	583.82779593294	Chi-Square	2.15209003032647e-125
TIBIA FRACTURE	10	260807	4346	56802480	10043827	BONE AND JOINT INJURIES	10075886	LIMB FRACTURES AND DISLOCATIONS	10005942	INJURY, POISONING AND PROCEDURAL COMPLICATIONS	10022117	4255	TIBIA FRACTURE	4336	56537327	0.5	0.27	0.93	0.5	0.27	0.93	4.99	0.5	0.27	1	1	2	2	1	-1	2845819.98526746	-0.930133	0.189702036547637	-1.8	-0.0590371	0.5 ( 0.27 - 0.93 )	0.5 ( 4.99 )	0.5 ( 0.27 )	-1 ( -1.8 )	否	否	否	否	0.0338718579370948	4.50116053242519	Chi-Square	1
VASCULAR PURPURA	1	260816	1281	56802480	10047097	SKIN VASCULAR ABNORMALITIES	10037555	PURPURA AND RELATED CONDITIONS	10047043	SKIN AND SUBCUTANEOUS TISSUE DISORDERS	10040785	2832	VASCULAR PURPURA	1280	56540383	0.17	0.02	1.2	0.17	0.02	1.2	4.07	0.17	0.02	1	1	2	2	1	-2.56	9649593.97500597	-1.78377	1.04231588311261	-3.83	0.258103370643064	0.17 ( 0.02 - 1.2 )	0.17 ( 4.07 )	0.17 ( 0.02 )	-2.56 ( -3.83 )	否	否	否	否	0.0701476120615538	3.27956282411817	Chi-Square	1
INCOHERENT	1	260816	6124	56802480	10021630	NEUROLOGICAL DISORDERS NEC	10041460	SPEECH AND LANGUAGE ABNORMALITIES	10029305	NERVOUS SYSTEM DISORDERS	10029205	13868	INCOHERENT	6123	56535540	0.04	0	0.25	0.04	0	0.25	26.28	0.04	0.01	1	1	2	2	1	-4.81	2019719.09811554	-3.86413	1.04103215963848	-5.9	-1.82351	0.04 ( 0 - 0.25 )	0.04 ( 26.28 )	0.04 ( 0.01 )	-4.81 ( -5.9 )	否	否	否	否	4.86090612267456e-07	25.3182389082015	Chi-Square	0.00189721165967988
ASPIRATION	4	260813	9774	56802480	10003504	RESPIRATORY DISORDERS NEC	10057184	RESPIRATORY TRACT DISORDERS NEC	10038716	RESPIRATORY, THORACIC AND MEDIASTINAL DISORDERS	10038738	22575	ASPIRATION	9770	56531893	0.09	0.03	0.24	0.09	0.03	0.24	37.41	0.09	0.03	1	1	2	2	1	-3.49	1.26555e+06	-3.19798	0.416494587831941	-4.49	-1.90725	0.09 ( 0.03 - 0.24 )	0.09 ( 37.41 )	0.09 ( 0.03 )	-3.49 ( -4.49 )	否	否	否	否	1.5236505074854e-09	36.5038494324994	Chi-Square	5.94680793071552e-06
GASTRIC BYPASS	12	260805	2026	56802480	10061966	GASTROINTESTINAL THERAPEUTIC PROCEDURES	10017813	GASTRIC THERAPEUTIC PROCEDURES	10017998	SURGICAL AND MEDICAL PROCEDURES	10042613	16038	GASTRIC BYPASS	2014	56539649	1.29	0.73	2.28	1.29	0.73	2.28	0.79	1.29	0.73	1	1	2	2	1	0.37	6102999.24812909	0.334844350465155	0.161139999842896	-0.47	1.1376892915164	1.29 ( 0.73 - 2.28 )	1.29 ( 0.79 )	1.29 ( 0.73 )	0.37 ( -0.47 )	否	否	否	否	0.470233782691082	0.52142656712637	Chi-Square	1
DYSCHROMATOPSIA	1	260816	713	56802480	10013892	VISION DISORDERS	10005174	COLOUR BLINDNESS (INCL ACQUIRED)	10047518	EYE DISORDERS	10015919	17765	DYSCHROMATOPSIA	712	56540951	0.3	0.04	2.16	0.3	0.04	2.16	1.59	0.31	0.04	1	1	2	2	1	-1.71	17326021.6750107	-1.09709	1.04360743781509	-3.14	0.946054203102473	0.3 ( 0.04 - 2.16 )	0.3 ( 1.59 )	0.31 ( 0.04 )	-1.71 ( -3.14 )	否	否	否	否	0.393512444519807		Fisher's Exact Test	1
RESTING TREMOR	3	260814	574	56802480	10071390	MOVEMENT DISORDERS (INCL PARKINSONISM)	10044566	TREMOR (EXCL CONGENITAL)	10028037	NERVOUS SYSTEM DISORDERS	10029205	6481	RESTING TREMOR	571	56541092	1.14	0.37	3.54	1.14	0.37	3.54	0.05	1.14	0.37	1	1	2	2	1	0.19	21514399.088622	0.135979270434364	0.523969890982171	-1.31	1.58369456148046	1.14 ( 0.37 - 3.54 )	1.14 ( 0.05 )	1.14 ( 0.37 )	0.19 ( -1.31 )	否	否	否	否	0.750708543502059		Fisher's Exact Test	1
MACULOPATHY	3	260814	3348	56802480	10025425	OCULAR STRUCTURAL CHANGE, DEPOSIT AND DEGENERATION NEC	10038896	RETINAL STRUCTURAL CHANGE, DEPOSIT AND DEGENERATION	10042261	EYE DISORDERS	10015919	12095	MACULOPATHY	3345	56538318	0.19	0.06	0.6	0.19	0.06	0.6	10	0.2	0.06	1	1	2	2	1	-2.36	3693872.64137284	-2.03364	0.520971598801051	-3.48	-0.590075	0.19 ( 0.06 - 0.6 )	0.19 ( 10 )	0.2 ( 0.06 )	-2.36 ( -3.48 )	否	否	否	否	0.00240363085541007	9.21253914456214	Chi-Square	1
TONGUE HAEMATOMA	1	260816	189	56802480	10043959	TONGUE CONDITIONS	10043954	TONGUE DISORDERS	10043946	GASTROINTESTINAL DISORDERS	10017947	4177	TONGUE HAEMATOMA	188	56541475	1.15	0.16	8.23	1.15	0.16	8.23	0.02	1.15	0.16	1	1	2	2	1	0.2	65109365.662935	0.0950986746392476	1.05164694515901	-1.96	2.14609545197364	1.15 ( 0.16 - 8.23 )	1.15 ( 0.02 )	1.15 ( 0.16 )	0.2 ( -1.96 )	否	否	否	否	0.580973628173651		Fisher's Exact Test	1
ARTERIAL INJURY	1	260816	695	56802480	10003162	INJURIES NEC	10007654	CARDIOVASCULAR INJURIES	10022114	INJURY, POISONING AND PROCEDURAL COMPLICATIONS	10022117	22701	ARTERIAL INJURY	694	56540969	0.31	0.04	2.22	0.31	0.04	2.22	1.51	0.31	0.04	1	1	2	2	1	-1.67	17774108.4424679	-1.06895	1.04368282813422	-3.11	0.974270317976292	0.31 ( 0.04 - 2.22 )	0.31 ( 1.51 )	0.31 ( 0.04 )	-1.67 ( -3.11 )	否	否	否	否	0.389179239250366		Fisher's Exact Test	1
RESUSCITATION	1	260816	1583	56802480	10038749	THERAPEUTIC PROCEDURES AND SUPPORTIVE CARE NEC	10027700	THERAPEUTIC PROCEDURES NEC	10043413	SURGICAL AND MEDICAL PROCEDURES	10042613	6473	RESUSCITATION	1582	56540081	0.14	0.02	0.97	0.14	0.02	0.97	5.43	0.14	0.02	1	1	2	2	1	-2.86	7809835.52775105	-2.04845	1.04200634460263	-4.09	-0.00687087	0.14 ( 0.02 - 0.97 )	0.14 ( 5.43 )	0.14 ( 0.02 )	-2.86 ( -4.09 )	否	否	否	否	0.0319835797379616	4.59937683513269	Chi-Square	1
HAIR DISORDER	6	260811	8126	56802480	10019037	SKIN APPENDAGE CONDITIONS	10035035	PILAR DISORDERS NEC	10040798	SKIN AND SUBCUTANEOUS TISSUE DISORDERS	10040785	15268	HAIR DISORDER	8120	56533543	0.16	0.07	0.36	0.16	0.07	0.36	26.4	0.16	0.07	1	1	2	2	1	-2.64	1522182.78281748	-2.45254	0.297602397392089	-3.54	-1.36148	0.16 ( 0.07 - 0.36 )	0.16 ( 26.4 )	0.16 ( 0.07 )	-2.64 ( -3.54 )	否	否	否	否	4.27703406770362e-07	25.5651106201381	Chi-Square	0.00166932639662472
FACIAL SPASM	1	260816	1048	56802480	10063006	CRANIAL NERVE DISORDERS (EXCL NEOPLASMS)	10016054	FACIAL CRANIAL NERVE DISORDERS	10011305	NERVOUS SYSTEM DISORDERS	10029205	16728	FACIAL SPASM	1047	56540616	0.21	0.03	1.47	0.21	0.03	1.47	3.03	0.21	0.03	1	1	2	2	1	-2.27	11792926.0971951	-1.54019	1.04267649766286	-3.58	0.502040408676431	0.21 ( 0.03 - 1.47 )	0.21 ( 3.03 )	0.21 ( 0.03 )	-2.27 ( -3.58 )	否	否	否	否	0.103001038081432		Fisher's Exact Test	1
IMMUNODEFICIENCY	42	260775	12660	56802480	10061598	IMMUNODEFICIENCY SYNDROMES	10052739	IMMUNODEFICIENCY DISORDERS NEC	10021460	IMMUNE SYSTEM DISORDERS	10021428	14032	IMMUNODEFICIENCY	12618	56529045	0.72	0.53	0.98	0.72	0.53	0.98	4.5	0.72	0.53	1	1	2	2	1	-0.47	977077.59860656	-0.459677	0.0485761919491631	-0.9	-0.0188773	0.72 ( 0.53 - 0.98 )	0.72 ( 4.5 )	0.72 ( 0.53 )	-0.47 ( -0.9 )	否	否	否	否	0.0398784890868313	4.22304694103837	Chi-Square	1
EYE OEDEMA	2	260815	2268	56802480	10052139	EYE DISORDERS NEC	10030032	OCULAR DISORDERS NEC	10015917	EYE DISORDERS	10015919	16809	EYE OEDEMA	2266	56539397	0.19	0.05	0.77	0.19	0.05	0.77	6.83	0.19	0.05	1	1	2	2	1	-2.38	5452084.38781739	-1.92834	0.694714829350077	-3.6	-0.261346	0.19 ( 0.05 - 0.77 )	0.19 ( 6.83 )	0.19 ( 0.05 )	-2.38 ( -3.6 )	否	否	否	否	0.0139694291118425	6.04200263006762	Chi-Square	1
ACNE CONGLOBATA	1	260816	72	56802480	10000501	SKIN APPENDAGE CONDITIONS	10000497	ACNES	10040798	SKIN AND SUBCUTANEOUS TISSUE DISORDERS	10040785	24200	ACNE CONGLOBATA	71	56541592	3.05	0.42	21.98	3.05	0.42	21.98	1.36	3.02	0.42	1	1	2	2	1	1.6	169462732.547365	0.582953244943531	1.06920428692597	-1.49	2.65099994357098	3.05 ( 0.42 - 21.98 )	3.05 ( 1.36 )	3.02 ( 0.42 )	1.6 ( -1.49 )	否	否	否	否	0.282053481393978		Fisher's Exact Test	1
TOOTH INJURY	4	260813	4096	56802480	10044043	INJURIES NEC	10083613	ABDOMINAL AND GASTROINTESTINAL INJURIES NEC	10022114	INJURY, POISONING AND PROCEDURAL COMPLICATIONS	10022117	4113	TOOTH INJURY	4092	56537571	0.21	0.08	0.56	0.21	0.08	0.56	11.71	0.21	0.08	1	1	2	2	1	-2.23	3019472.65705581	-1.98638	0.416789684009732	-3.28	-0.695193	0.21 ( 0.08 - 0.56 )	0.21 ( 11.71 )	0.21 ( 0.08 )	-2.23 ( -3.28 )	否	否	否	否	0.000943598993960132	10.9350900374243	Chi-Square	1
HYPOAESTHESIA	286	260531	140061	56802480	10020937	NEUROLOGICAL DISORDERS NEC	10033788	PARAESTHESIAS AND DYSAESTHESIAS	10029305	NERVOUS SYSTEM DISORDERS	10029205	1400	HYPOAESTHESIA	139775	56401888	0.44	0.39	0.5	0.44	0.4	0.5	199.71	0.44	0.4	1	1	2	2	1	-1.17	88323.5958072686	-1.16627	0.00727488722938696	-1.34	-0.995688	0.44 ( 0.39 - 0.5 )	0.44 ( 199.71 )	0.44 ( 0.4 )	-1.17 ( -1.34 )	否	否	否	否	3.20583469057098e-45	199.147166833057	Chi-Square	1.25123727972985e-41
HAEMORRHAGE	117	260700	95094	56802480	10055798	VASCULAR HAEMORRHAGIC DISORDERS	10018987	HAEMORRHAGES NEC	10047075	VASCULAR DISORDERS	10047065	15317	HAEMORRHAGE	94977	56446686	0.27	0.22	0.32	0.27	0.22	0.32	235.46	0.27	0.22	1	1	2	2	1	-1.9	130088.642683187	-1.89097	0.0176684774431537	-2.16	-1.62513	0.27 ( 0.22 - 0.32 )	0.27 ( 235.46 )	0.27 ( 0.22 )	-1.9 ( -2.16 )	否	否	否	否	5.55398927812662e-53	234.726551355403	Chi-Square	2.16772201525282e-49
TOOTH LOSS	13	260804	19638	56802480	10044044	DENTAL AND GINGIVAL CONDITIONS	10044048	TOOTH MISSING	10044018	GASTROINTESTINAL DISORDERS	10017947	4112	TOOTH LOSS	19625	56522038	0.14	0.08	0.25	0.14	0.08	0.25	66.37	0.14	0.08	1	1	2	2	1	-2.79	629908.828145917	-2.70322	0.14878306238567	-3.47	-1.93177	0.14 ( 0.08 - 0.25 )	0.14 ( 66.37 )	0.14 ( 0.08 )	-2.79 ( -3.47 )	否	否	否	否	5.76639702775426e-16	65.5153197415061	Chi-Square	2.25062475993249e-12
CUSHINGOID	2	260815	2873	56802480	10011655	ADRENAL GLAND DISORDERS	10001341	ADRENAL CORTICAL HYPERFUNCTIONS	10001353	ENDOCRINE DISORDERS	10014698	18723	CUSHINGOID	2871	56538792	0.15	0.04	0.6	0.15	0.04	0.6	9.54	0.15	0.04	1	1	2	2	1	-2.72	4304376.99233043	-2.2425	0.694521728107562	-3.91	-0.575736	0.15 ( 0.04 - 0.6 )	0.15 ( 9.54 )	0.15 ( 0.04 )	-2.72 ( -3.91 )	否	否	否	否	0.00317164867425562	8.70599720115677	Chi-Square	1
ATONIC SEIZURES	1	260816	657	56802480	10003628	SEIZURES (INCL SUBTYPES)	10039912	SEIZURES AND SEIZURE DISORDERS NEC	10039911	NERVOUS SYSTEM DISORDERS	10029205	22514	ATONIC SEIZURES	656	56541007	0.33	0.05	2.35	0.33	0.05	2.35	1.35	0.33	0.05	1	1	2	2	1	-1.59	18800576.7111819	-1.00767	1.04385553076888	-3.05	1.03571731914498	0.33 ( 0.05 - 2.35 )	0.33 ( 1.35 )	0.33 ( 0.05 )	-1.59 ( -3.05 )	否	否	否	否	0.383148071100045		Fisher's Exact Test	1
BABESIOSIS	1	260816	252	56802480	10003965	PROTOZOAL INFECTIOUS DISORDERS	10003964	BABESIA INFECTIONS	10037072	INFECTIONS AND INFESTATIONS	10021881	22357	BABESIOSIS	251	56541412	0.86	0.12	6.16	0.86	0.12	6.16	0.02	0.86	0.12	1	1	2	2	1	-0.21	4.88964e+07	-0.112161	1.04891912256028	-2.16	1.93617450968944	0.86 ( 0.12 - 6.16 )	0.86 ( 0.02 )	0.86 ( 0.12 )	-0.21 ( -2.16 )	否	否	否	否	1		Fisher's Exact Test	1
VARICOSE VEIN	16	260801	4848	56802480	10046996	VENOUS VARICES	10077550	VARICOSE VEINS NEC	10057165	VASCULAR DISORDERS	10047065	2927	VARICOSE VEIN	4832	56536831	0.72	0.44	1.17	0.72	0.44	1.17	1.77	0.72	0.44	1	1	2	2	1	-0.48	2551202.20168234	-0.452626	0.122870575953215	-1.15	0.248432448023295	0.72 ( 0.44 - 1.17 )	0.72 ( 1.77 )	0.72 ( 0.44 )	-0.48 ( -1.15 )	否	否	否	否	0.221040762798643	1.49760160792225	Chi-Square	1
SALIVA ALTERED	4	260813	828	56802480	10039379	SALIVARY GLAND CONDITIONS	10030975	ORAL DRYNESS AND SALIVA ALTERED	10039404	GASTROINTESTINAL DISORDERS	10017947	6169	SALIVA ALTERED	824	56540839	1.05	0.39	2.81	1.05	0.39	2.81	0.01	1.05	0.39	1	1	2	2	1	0.07	14922532.5403591	0.0569441794129143	0.418792366617303	-1.24	1.35122755892036	1.05 ( 0.39 - 2.81 )	1.05 ( 0.01 )	1.05 ( 0.39 )	0.07 ( -1.24 )	否	否	否	否	0.795200602272029		Fisher's Exact Test	1
AXILLARY MASS	4	260813	964	56802480	10049021	MUSCULOSKELETAL AND CONNECTIVE TISSUE DISORDERS NEC	10041288	SOFT TISSUE DISORDERS NEC	10028393	MUSCULOSKELETAL AND CONNECTIVE TISSUE DISORDERS	10028395	22368	AXILLARY MASS	960	56540703	0.9	0.34	2.41	0.9	0.34	2.41	0.04	0.9	0.34	1	1	2	2	1	-0.15	12819460.5968473	-0.119278	0.41843852621039	-1.41	1.1744581163419	0.9 ( 0.34 - 2.41 )	0.9 ( 0.04 )	0.9 ( 0.34 )	-0.15 ( -1.41 )	否	否	否	否	1		Fisher's Exact Test	1
PNEUMOTHORAX	23	260794	15396	56802480	10035759	PLEURAL DISORDERS	10035761	PNEUMOTHORAX AND PLEURAL EFFUSIONS NEC	10035597	RESPIRATORY, THORACIC AND MEDIASTINAL DISORDERS	10038738	429	PNEUMOTHORAX	15373	56526290	0.32	0.22	0.49	0.32	0.22	0.49	32.33	0.33	0.22	1	1	2	2	1	-1.62	803453.885559373	-1.5789	0.0868667569405621	-2.17	-0.989433	0.32 ( 0.22 - 0.49 )	0.32 ( 32.33 )	0.33 ( 0.22 )	-1.62 ( -2.17 )	否	否	否	否	1.83773490270097e-08	31.658868114858	Chi-Square	7.17267932524189e-05
LIVER ABLATION	1	260816	54	56802480	10074766	HEPATOBILIARY THERAPEUTIC PROCEDURES	10019704	HEPATIC THERAPEUTIC PROCEDURES	10019818	SURGICAL AND MEDICAL PROCEDURES	10042613	12428	LIVER ABLATION	53	56541610	4.09	0.57	29.58	4.09	0.57	29.58	2.29	4.03	0.56	1	1	2	2	1	2.01	224923263.19923	0.675141484238744	1.07853545801054	-1.4	2.7521927190527	4.09 ( 0.57 - 29.58 )	4.09 ( 2.29 )	4.03 ( 0.56 )	2.01 ( -1.4 )	否	否	否	否	0.220045824224246		Fisher's Exact Test	1
GASTRECTOMY	3	260814	966	56802480	10061965	GASTROINTESTINAL THERAPEUTIC PROCEDURES	10017813	GASTRIC THERAPEUTIC PROCEDURES	10017998	SURGICAL AND MEDICAL PROCEDURES	10042613	756	GASTRECTOMY	963	56540700	0.68	0.22	2.1	0.68	0.22	2.1	0.47	0.68	0.22	1	1	2	2	1	-0.56	12792946.7176398	-0.443644	0.522502512823004	-1.89	1.00204281132792	0.68 ( 0.22 - 2.1 )	0.68 ( 0.47 )	0.68 ( 0.22 )	-0.56 ( -1.89 )	否	否	否	否	0.808527783472377		Fisher's Exact Test	1
HEAD TITUBATION	1	260816	1280	56802480	10064950	MOVEMENT DISORDERS (INCL PARKINSONISM)	10044566	TREMOR (EXCL CONGENITAL)	10028037	NERVOUS SYSTEM DISORDERS	10029205	791	HEAD TITUBATION	1279	56540384	0.17	0.02	1.2	0.17	0.02	1.2	4.07	0.17	0.02	1	1	2	2	1	-2.56	9657126.83525188	-1.78281	1.04231715051272	-3.82	0.259066866873562	0.17 ( 0.02 - 1.2 )	0.17 ( 4.07 )	0.17 ( 0.02 )	-2.56 ( -3.82 )	否	否	否	否	0.0703322070820128	3.27525007022329	Chi-Square	1
LACTIC ACIDOSIS	4	260813	28402	56802480	10023676	ACID-BASE DISORDERS	10027416	METABOLIC ACIDOSES (EXCL DIABETIC ACIDOSES)	10000485	METABOLISM AND NUTRITION DISORDERS	10027433	12855	LACTIC ACIDOSIS	28398	56513265	0.03	0.01	0.08	0.03	0.01	0.08	123.16	0.03	0.01	1	1	2	2	1	-5.03	435544.818362767	-4.71608	0.416354939337027	-6.01	-3.42557	0.03 ( 0.01 - 0.08 )	0.03 ( 123.16 )	0.03 ( 0.01 )	-5.03 ( -6.01 )	否	否	否	否	2.09848832860591e-28	122.189131952126	Chi-Square	8.19039994654887e-25
TACITURNITY	1	260816	78	56802480	10066855	COMMUNICATION DISORDERS AND DISTURBANCES	10041461	SPEECH AND LANGUAGE USAGE DISTURBANCES	10010118	PSYCHIATRIC DISORDERS	10037175	4656	TACITURNITY	77	56541586	2.82	0.39	20.24	2.82	0.39	20.24	1.16	2.79	0.39	1	1	2	2	1	1.48	156592145.265287	0.553488008489364	1.06703882508002	-1.51	2.61943943587581	2.82 ( 0.39 - 20.24 )	2.82 ( 1.16 )	2.79 ( 0.39 )	1.48 ( -1.51 )	否	否	否	否	0.301607189166496		Fisher's Exact Test	1
DENTAL CARE	4	260813	1966	56802480	10056723	HEAD AND NECK THERAPEUTIC PROCEDURES	10012317	DENTAL AND GINGIVAL THERAPEUTIC PROCEDURES	10019190	SURGICAL AND MEDICAL PROCEDURES	10042613	541	DENTAL CARE	1962	56539701	0.44	0.17	1.18	0.44	0.17	1.18	2.81	0.44	0.17	1	1	2	2	1	-1.17	6289160.89270852	-1.00458	0.417339807333146	-2.3	0.287455523782451	0.44 ( 0.17 - 1.18 )	0.44 ( 2.81 )	0.44 ( 0.17 )	-1.17 ( -2.3 )	否	否	否	否	0.130970991422057	2.28095753774014	Chi-Square	1
HIDRADENITIS	16	260801	6432	56802480	10020040	SKIN APPENDAGE CONDITIONS	10002982	APOCRINE AND ECCRINE GLAND DISORDERS	10040798	SKIN AND SUBCUTANEOUS TISSUE DISORDERS	10040785	14787	HIDRADENITIS	6416	56535247	0.54	0.33	0.88	0.54	0.33	0.88	6.23	0.54	0.33	1	1	2	2	1	-0.88	1923018.72780315	-0.84508	0.122764884433142	-1.55	-0.144323	0.54 ( 0.33 - 0.88 )	0.54 ( 6.23 )	0.54 ( 0.33 )	-0.88 ( -1.55 )	否	否	否	否	0.016218595076636	5.77901855844786	Chi-Square	1
LABYRINTHITIS	13	260804	2399	56802480	10023567	INFECTIONS - PATHOGEN UNSPECIFIED	10014013	EAR INFECTIONS	10021879	INFECTIONS AND INFESTATIONS	10021881	12897	LABYRINTHITIS	2386	56539277	1.18	0.68	2.04	1.18	0.68	2.04	0.36	1.18	0.68	1	1	2	2	1	0.24	5154491.44831569	0.219990298109775	0.149544320869714	-0.55	0.993409513980998	1.18 ( 0.68 - 2.04 )	1.18 ( 0.36 )	1.18 ( 0.68 )	0.24 ( -0.55 )	否	否	否	否	0.65389170046877	0.201028807770523	Chi-Square	1
GROIN PAIN	14	260803	8208	56802480	10018735	MUSCULOSKELETAL AND CONNECTIVE TISSUE DISORDERS NEC	10041288	SOFT TISSUE DISORDERS NEC	10028393	MUSCULOSKELETAL AND CONNECTIVE TISSUE DISORDERS	10028395	15450	GROIN PAIN	8194	56533469	0.37	0.22	0.63	0.37	0.22	0.63	14.96	0.37	0.22	1	1	2	2	1	-1.43	1506977.64355679	-1.36711	0.139019348063577	-2.11	-0.621403	0.37 ( 0.22 - 0.63 )	0.37 ( 14.96 )	0.37 ( 0.22 )	-1.43 ( -2.11 )	否	否	否	否	0.000153010701289497	14.3347920193127	Chi-Square	0.597200767132907
PROSTATITIS	6	260811	2844	56802480	10036978	MALE REPRODUCTIVE TRACT INFECTIONS AND INFLAMMATIONS	10021855	PROSTATE AND SEMINAL VESICLES INFECTIONS AND INFLAMMATIONS	10025518	REPRODUCTIVE SYSTEM AND BREAST DISORDERS	10038604	7481	PROSTATITIS	2838	56538825	0.46	0.21	1.02	0.46	0.21	1.02	3.83	0.46	0.21	1	1	2	2	1	-1.12	4348252.89137352	-1.00651	0.298077882213937	-2.1	0.0854230715395792	0.46 ( 0.21 - 1.02 )	0.46 ( 3.83 )	0.46 ( 0.21 )	-1.12 ( -2.1 )	否	否	否	否	0.0688841413314497	3.30941185848615	Chi-Square	1
PHOTOPSIA	12	260805	5855	56802480	10034962	VISION DISORDERS	10047541	VISUAL DISORDERS NEC	10047518	EYE DISORDERS	10015919	901	PHOTOPSIA	5843	56535820	0.45	0.25	0.78	0.45	0.25	0.78	8.28	0.45	0.25	1	1	2	2	1	-1.16	2112496.49521135	-1.10117	0.160468600083865	-1.9	-0.300003	0.45 ( 0.25 - 0.78 )	0.45 ( 8.28 )	0.45 ( 0.25 )	-1.16 ( -1.9 )	否	否	否	否	0.00542391169459439	7.73238302975464	Chi-Square	1
FACIAL PARESIS	4	260813	3387	56802480	10051267	CRANIAL NERVE DISORDERS (EXCL NEOPLASMS)	10016054	FACIAL CRANIAL NERVE DISORDERS	10011305	NERVOUS SYSTEM DISORDERS	10029205	16729	FACIAL PARESIS	3383	56538280	0.26	0.1	0.68	0.26	0.1	0.68	8.62	0.26	0.1	1	1	2	2	1	-1.96	3651351.67531218	-1.7274	0.416895997339971	-3.02	-0.436053	0.26 ( 0.1 - 0.68 )	0.26 ( 8.62 )	0.26 ( 0.1 )	-1.96 ( -3.02 )	否	否	否	否	0.00496895605294875	7.89070251396991	Chi-Square	1
PATELLA FRACTURE	13	260804	2147	56802480	10034122	BONE AND JOINT INJURIES	10075886	LIMB FRACTURES AND DISLOCATIONS	10005942	INJURY, POISONING AND PROCEDURAL COMPLICATIONS	10022117	9071	PATELLA FRACTURE	2134	56539529	1.32	0.77	2.28	1.32	0.77	2.28	1.01	1.32	0.76	1	1	2	2	1	0.4	5759208.32214044	0.366017888840821	0.149646064112949	-0.41	1.1397001598357	1.32 ( 0.77 - 2.28 )	1.32 ( 1.01 )	1.32 ( 0.76 )	0.4 ( -0.41 )	否	否	否	否	0.399045676278988	0.711200157858311	Chi-Square	1
CHOLECYSTECTOMY	30	260787	10294	56802480	10008611	HEPATOBILIARY THERAPEUTIC PROCEDURES	10004675	BILIARY TRACT AND GALLBLADDER THERAPEUTIC PROCEDURES	10019818	SURGICAL AND MEDICAL PROCEDURES	10042613	19940	CHOLECYSTECTOMY	10264	56531399	0.63	0.44	0.91	0.63	0.44	0.91	6.34	0.63	0.44	1	1	2	2	1	-0.66	1201629.86653304	-0.638894	0.0673509775013547	-1.16	-0.119853	0.63 ( 0.44 - 0.91 )	0.63 ( 6.34 )	0.63 ( 0.44 )	-0.66 ( -1.16 )	否	否	否	否	0.0145024154303188	5.97593197324234	Chi-Square	1
OCULAR NEOPLASM	2	260815	435	56802480	10052448	OCULAR NEOPLASMS	10030053	OCULAR NEOPLASMS MALIGNANCY UNSPECIFIED	10030054	NEOPLASMS BENIGN, MALIGNANT AND UNSPECIFIED (INCL CYSTS AND POLYPS)	10029104	10072	OCULAR NEOPLASM	433	56541230	1	0.25	4.02	1	0.25	4.02	0	1	0.25	1	1	2	2	1	0	28373347.4219212	-0.00094519	0.698571316610088	-1.67	1.67066638768687	1 ( 0.25 - 4.02 )	1 ( 0 )	1 ( 0.25 )	0 ( -1.67 )	否	否	否	否	1		Fisher's Exact Test	1
BLADDER MASS	2	260815	449	56802480	10058320	BLADDER AND BLADDER NECK DISORDERS (EXCL CALCULI)	10005037	BLADDER DISORDERS NEC	10004994	RENAL AND URINARY DISORDERS	10038359	21787	BLADDER MASS	447	56541216	0.97	0.24	3.89	0.97	0.24	3.89	0	0.97	0.24	1	1	2	2	1	-0.04	27490621.0576837	-0.0315126	0.698422798607213	-1.7	1.63992131546453	0.97 ( 0.24 - 3.89 )	0.97 ( 0 )	0.97 ( 0.24 )	-0.04 ( -1.7 )	否	否	否	否	1		Fisher's Exact Test	1
ABNORMAL FAECES	44	260773	7451	56802480	10000133	GASTROINTESTINAL SIGNS AND SYMPTOMS	10016097	FAECAL ABNORMALITIES NEC	10018012	GASTROINTESTINAL DISORDERS	10017947	24327	ABNORMAL FAECES	7407	56534256	1.29	0.96	1.73	1.29	0.96	1.73	2.81	1.29	0.96	1	1	2	2	1	0.36	1660061.65807269	0.353649276991795	0.0465398179043873	-0.08	0.785111061646646	1.29 ( 0.96 - 1.73 )	1.29 ( 2.81 )	1.29 ( 0.96 )	0.36 ( -0.08 )	否	否	否	否	0.111468647215747	2.53327498438893	Chi-Square	1
INITIAL INSOMNIA	39	260778	9313	56802480	10022035	SLEEP DISORDERS AND DISTURBANCES	10013510	DISTURBANCES IN INITIATING AND MAINTAINING SLEEP	10040991	PSYCHIATRIC DISORDERS	10037175	13615	INITIAL INSOMNIA	9274	56532389	0.91	0.67	1.25	0.91	0.67	1.25	0.33	0.91	0.67	1	1	2	2	1	-0.13	1328191.91281487	-0.129836	0.0522655614097362	-0.59	0.327397285833055	0.91 ( 0.67 - 1.25 )	0.91 ( 0.33 )	0.91 ( 0.67 )	-0.13 ( -0.59 )	否	否	否	否	0.617056976854437	0.25002570713131	Chi-Square	1
TESTIS CANCER	2	260815	3854	56802480	10057644	REPRODUCTIVE NEOPLASMS MALE MALIGNANT AND UNSPECIFIED	10043322	TESTICULAR NEOPLASMS MALIGNANT	10038597	NEOPLASMS BENIGN, MALIGNANT AND UNSPECIFIED (INCL CYSTS AND POLYPS)	10029104	4495	TESTIS CANCER	3852	56537811	0.11	0.03	0.45	0.11	0.03	0.45	13.99	0.11	0.03	1	1	2	2	1	-3.15	3209021.91334829	-2.64007	0.694337435088404	-4.31	-0.973533	0.11 ( 0.03 - 0.45 )	0.11 ( 13.99 )	0.11 ( 0.03 )	-3.15 ( -4.31 )	否	否	否	否	0.000293648610785828	13.1104789098302	Chi-Square	1
SKIN DISCHARGE	1	260816	295	56802480	10083144	SKIN AND SUBCUTANEOUS TISSUE DISORDERS NEC	10042356	SKIN AND SUBCUTANEOUS CONDITIONS NEC	10040790	SKIN AND SUBCUTANEOUS TISSUE DISORDERS	10040785	5615	SKIN DISCHARGE	294	56541369	0.74	0.1	5.25	0.74	0.1	5.25	0.09	0.74	0.1	1	1	2	2	1	-0.44	41793173.9052623	-0.238257	1.04772401755057	-2.29	1.80891108840904	0.74 ( 0.1 - 5.25 )	0.74 ( 0.09 )	0.74 ( 0.1 )	-0.44 ( -2.29 )	否	否	否	否	1		Fisher's Exact Test	1
CYSTIC FIBROSIS	1	260816	5215	56802480	10011762	RESPIRATORY DISORDERS CONGENITAL	10025039	PULMONARY AND BRONCHIAL DISORDERS CONGENITAL	10038686	CONGENITAL, FAMILIAL AND GENETIC DISORDERS	10010331	18649	CYSTIC FIBROSIS	5214	56536449	0.04	0.01	0.3	0.04	0.01	0.3	22.09	0.04	0.01	1	1	2	2	1	-4.58	2371698.51916366	-3.64098	1.04109138007346	-5.68	-1.6003	0.04 ( 0.01 - 0.3 )	0.04 ( 22.09 )	0.04 ( 0.01 )	-4.58 ( -5.68 )	否	否	否	否	4.27279678425067e-06	21.1384003793763	Chi-Square	0.0166767258489304
DEPRESSION	4045	256772	214873	56802480	10012378	DEPRESSED MOOD DISORDERS AND DISTURBANCES	10012401	DEPRESSIVE DISORDERS	10012375	PSYCHIATRIC DISORDERS	10037175	18373	DEPRESSION	210828	56330835	4.21	4.08	4.34	4.16	4.03	4.29	9560.42	4.1	3.97	1	1	2	2	1	2.04	57572.2492063147	2.0344544710807	0.000531983064582585	1.99	2.08058398721008	4.21 ( 4.08 - 4.34 )	4.16 ( 9560.42 )	4.1 ( 3.97 )	2.04 ( 1.99 )	是	是	是	是	0	9557.29030506481	Chi-Square	0
FLATULENCE	602	260215	51135	56802480	10016766	GASTROINTESTINAL SIGNS AND SYMPTOMS	10016770	FLATULENCE, BLOATING AND DISTENSION	10018012	GASTROINTESTINAL DISORDERS	10017947	16429	FLATULENCE	50533	56491130	2.59	2.39	2.8	2.58	2.38	2.8	577.46	2.56	2.37	1	1	2	2	1	1.36	241919.185621825	1.35459794549758	0.00350026279447333	1.24	1.47292398311354	2.59 ( 2.39 - 2.8 )	2.58 ( 577.46 )	2.56 ( 2.37 )	1.36 ( 1.24 )	是	是	是	是	2.93893572205298e-127	575.889562032976	Chi-Square	1.14706661231728e-123
POLYCYTHAEMIA	1	260816	1667	56802480	10036051	RED BLOOD CELL DISORDERS	10036052	POLYCYTHAEMIA (EXCL RUBRA VERA)	10038158	BLOOD AND LYMPHATIC SYSTEM DISORDERS	10005329	8158	POLYCYTHAEMIA	1666	56539997	0.13	0.02	0.92	0.13	0.02	0.92	5.81	0.13	0.02	1	1	2	2	1	-2.94	7416534.45800819	-2.11418	1.04194017186915	-4.16	-0.072674	0.13 ( 0.02 - 0.92 )	0.13 ( 5.81 )	0.13 ( 0.02 )	-2.94 ( -4.16 )	否	否	否	否	0.0257727319807418	4.97120191947102	Chi-Square	1
CORNEAL OEDEMA	2	260815	2095	56802480	10011033	OCULAR INFECTIONS, IRRITATIONS AND INFLAMMATIONS	10011021	CORNEAL INFECTIONS, OEDEMAS AND INFLAMMATIONS	10021877	EYE DISORDERS	10015919	19020	CORNEAL OEDEMA	2093	56539570	0.21	0.05	0.83	0.21	0.05	0.83	6.06	0.21	0.05	1	1	2	2	1	-2.27	5902089.44463629	-1.82431	0.694790542485978	-3.49	-0.157228	0.21 ( 0.05 - 0.83 )	0.21 ( 6.06 )	0.21 ( 0.05 )	-2.27 ( -3.49 )	否	否	否	否	0.0214023835244146	5.29372579699799	Chi-Square	1
LUNG DISORDER	74	260743	44602	56802480	10025082	RESPIRATORY DISORDERS NEC	10057184	RESPIRATORY TRACT DISORDERS NEC	10038716	RESPIRATORY, THORACIC AND MEDIASTINAL DISORDERS	10038738	12285	LUNG DISORDER	44528	56497135	0.36	0.29	0.45	0.36	0.29	0.45	83.99	0.36	0.29	1	1	2	2	1	-1.47	277353.081092251	-1.45629	0.0278061206632379	-1.79	-1.12279	0.36 ( 0.29 - 0.45 )	0.36 ( 83.99 )	0.36 ( 0.29 )	-1.47 ( -1.79 )	否	否	否	否	6.88851631349508e-20	83.3457954730348	Chi-Square	2.68858791715713e-16
TASTE DISORDER	53	260764	16597	56802480	10082490	NEUROLOGICAL DISORDERS NEC	10040021	SENSORY ABNORMALITIES NEC	10029305	NERVOUS SYSTEM DISORDERS	10029205	4639	TASTE DISORDER	16544	56525119	0.69	0.53	0.91	0.69	0.53	0.91	7.1	0.7	0.53	1	1	2	2	1	-0.52	745317.47656089	-0.515874	0.038677138834757	-0.91	-0.122544	0.69 ( 0.53 - 0.91 )	0.69 ( 7.1 )	0.7 ( 0.53 )	-0.52 ( -0.91 )	否	否	否	否	0.00911895526437393	6.79937962374882	Chi-Square	1
NASAL CONGESTION	379	260438	52489	56802480	10028735	UPPER RESPIRATORY TRACT DISORDERS (EXCL INFECTIONS)	10028736	NASAL CONGESTION AND INFLAMMATIONS	10046304	RESPIRATORY, THORACIC AND MEDIASTINAL DISORDERS	10038738	10735	NASAL CONGESTION	52110	56489553	1.58	1.43	1.75	1.58	1.43	1.74	79.44	1.57	1.42	1	1	2	2	1	0.65	235678.785977475	0.650893910713455	0.00552480975484429	0.5	0.799552038709798	1.58 ( 1.43 - 1.75 )	1.58 ( 79.44 )	1.57 ( 1.42 )	0.65 ( 0.5 )	是	否	否	是	6.64121015112927e-19	78.8676895263875	Chi-Square	2.59206432198575e-15
HYPERSPLENISM	1	260816	461	56802480	10020769	SPLEEN, LYMPHATIC AND RETICULOENDOTHELIAL SYSTEM DISORDERS	10041635	SPLEEN DISORDERS	10041641	BLOOD AND LYMPHATIC SYSTEM DISORDERS	10005329	118	HYPERSPLENISM	460	56541203	0.47	0.07	3.35	0.47	0.07	3.35	0.59	0.47	0.07	1	1	2	2	1	-1.08	26776578.9522893	-0.64217	1.04519748760744	-2.69	1.40252814451951	0.47 ( 0.07 - 3.35 )	0.47 ( 0.59 )	0.47 ( 0.07 )	-1.08 ( -2.69 )	否	否	否	否	0.729632002472878		Fisher's Exact Test	1
DYSPHORIA	4	260813	4785	56802480	10013954	MOOD DISORDERS AND DISTURBANCES NEC	10014556	EMOTIONAL AND MOOD DISTURBANCES NEC	10027946	PSYCHIATRIC DISORDERS	10037175	17736	DYSPHORIA	4781	56536882	0.18	0.07	0.48	0.18	0.07	0.48	14.77	0.18	0.07	1	1	2	2	1	-2.46	2584784.67947297	-2.20011	0.416716547968523	-3.49	-0.909038	0.18 ( 0.07 - 0.48 )	0.18 ( 14.77 )	0.18 ( 0.07 )	-2.46 ( -3.49 )	否	否	否	否	0.000186943951720832	13.9579646380888	Chi-Square	0.729642243566407
EYE INJURY	5	260812	2684	56802480	10061128	INJURIES NEC	10027674	EYE INJURIES NEC	10022114	INJURY, POISONING AND PROCEDURAL COMPLICATIONS	10022117	16821	EYE INJURY	2679	56538984	0.4	0.17	0.97	0.4	0.17	0.97	4.37	0.41	0.17	1	1	2	2	1	-1.3	4607366.65771235	-1.15149	0.347677881463982	-2.33	0.0277911462967484	0.4 ( 0.17 - 0.97 )	0.4 ( 4.37 )	0.41 ( 0.17 )	-1.3 ( -2.33 )	否	否	否	否	0.0513703838314927	3.79615618193702	Chi-Square	1
FIBROMYALGIA	110	260707	22070	56802480	10048439	MUSCLE DISORDERS	10028323	MUSCLE PAINS	10028302	MUSCULOSKELETAL AND CONNECTIVE TISSUE DISORDERS	10028395	16482	FIBROMYALGIA	21960	56519703	1.09	0.9	1.31	1.09	0.9	1.31	0.74	1.09	0.9	1	1	2	2	1	0.12	560499.273977512	0.117152225301328	0.0188532455005128	-0.16	0.391766467470322	1.09 ( 0.9 - 1.31 )	1.09 ( 0.74 )	1.09 ( 0.9 )	0.12 ( -0.16 )	否	否	否	否	0.416302114142085	0.660730651934105	Chi-Square	1
EPICONDYLITIS	6	260811	1422	56802480	10014971	INJURIES NEC	10028288	MUSCLE, TENDON AND LIGAMENT INJURIES	10022114	INJURY, POISONING AND PROCEDURAL COMPLICATIONS	10022117	17196	EPICONDYLITIS	1416	56540247	0.92	0.41	2.05	0.92	0.41	2.05	0.04	0.92	0.41	1	1	2	2	1	-0.12	8693450.08851557	-0.10605	0.298808959058844	-1.2	0.98721882541275	0.92 ( 0.41 - 2.05 )	0.92 ( 0.04 )	0.92 ( 0.41 )	-0.12 ( -1.2 )	否	否	否	否	0.990822620760209	0.000132305039599228	Chi-Square	1
INFECTED BITE	9	260808	1043	56802480	10076911	INFECTIONS - PATHOGEN UNSPECIFIED	10021902	INFECTIONS NEC	10021879	INFECTIONS AND INFESTATIONS	10021881	1134	INFECTED BITE	1034	56540629	1.89	0.98	3.64	1.89	0.98	3.64	3.72	1.88	0.98	1	1	2	2	1	0.91	11849405.6283119	0.787443442845557	0.210138420039133	-0.13	1.70426058936744	1.89 ( 0.98 - 3.64 )	1.89 ( 3.72 )	1.88 ( 0.98 )	0.91 ( -0.13 )	否	否	否	否	0.062996727498947		Fisher's Exact Test	1
OVARIAN CYST	5	260812	9528	56802480	10033132	OVARIAN AND FALLOPIAN TUBE DISORDERS	10033121	OVARIAN AND FALLOPIAN TUBE CYSTS AND NEOPLASMS	10033283	REPRODUCTIVE SYSTEM AND BREAST DISORDERS	10038604	9533	OVARIAN CYST	9523	56532140	0.11	0.05	0.27	0.11	0.05	0.27	34.48	0.11	0.05	1	1	2	2	1	-3.13	1298224.31272512	-2.89898	0.347121119945177	-4.08	-1.72064	0.11 ( 0.05 - 0.27 )	0.11 ( 34.48 )	0.11 ( 0.05 )	-3.13 ( -4.08 )	否	否	否	否	6.76733726977145e-09	33.6005562314858	Chi-Square	2.6412917363918e-05
PLICATED TONGUE	1	260816	410	56802480	10035630	TONGUE CONDITIONS	10043954	TONGUE DISORDERS	10043946	GASTROINTESTINAL DISORDERS	10017947	8255	PLICATED TONGUE	409	56541254	0.53	0.07	3.77	0.53	0.07	3.77	0.42	0.53	0.07	1	1	2	2	1	-0.91	3.00992e+07	-0.529658	1.04575651946595	-2.57	1.51558645318467	0.53 ( 0.07 - 3.77 )	0.53 ( 0.42 )	0.53 ( 0.07 )	-0.91 ( -2.57 )	否	否	否	否	1		Fisher's Exact Test	1
ORGAN FAILURE	3	260814	3803	56802480	10053159	GENERAL SYSTEM DISORDERS NEC	10018072	GENERAL SIGNS AND SYMPTOMS NEC	10018073	GENERAL DISORDERS AND ADMINISTRATION SITE CONDITIONS	10018065	9712	ORGAN FAILURE	3800	56537863	0.17	0.06	0.53	0.17	0.06	0.53	12.03	0.17	0.06	1	1	2	2	1	-2.54	3252045.0778017	-2.20685	0.520897261522185	-3.65	-0.76339	0.17 ( 0.06 - 0.53 )	0.17 ( 12.03 )	0.17 ( 0.06 )	-2.54 ( -3.65 )	否	否	否	否	0.000811035747090404	11.2158060567576	Chi-Square	1
BONE LOSS	8	260809	14493	56802480	10065687	BONE DISORDERS (EXCL CONGENITAL AND FRACTURES)	10027658	BONE DISORDERS NEC	10005959	MUSCULOSKELETAL AND CONNECTIVE TISSUE DISORDERS	10028395	21199	BONE LOSS	14485	56527178	0.12	0.06	0.24	0.12	0.06	0.24	51.76	0.12	0.06	1	1	2	2	1	-3.06	853510.381948231	-2.90799	0.231414688982168	-3.87	-1.94588	0.12 ( 0.06 - 0.24 )	0.12 ( 51.76 )	0.12 ( 0.06 )	-3.06 ( -3.87 )	否	否	否	否	9.82390666205305e-13	50.8789993778506	Chi-Square	3.83427077019931e-09
PENILE SWELLING	2	260815	1189	56802480	10034319	PENILE AND SCROTAL DISORDERS (EXCL INFECTIONS AND INFLAMMATIONS)	10034304	PENILE DISORDERS NEC (EXCL ERECTION AND EJACULATION)	10013355	REPRODUCTIVE SYSTEM AND BREAST DISORDERS	10038604	8938	PENILE SWELLING	1187	56540476	0.37	0.09	1.46	0.37	0.09	1.46	2.2	0.37	0.09	1	1	2	2	1	-1.45	10395613.0050064	-1.10748	0.695546575444034	-2.78	0.56050574155089	0.37 ( 0.09 - 1.46 )	0.37 ( 2.2 )	0.37 ( 0.09 )	-1.45 ( -2.78 )	否	否	否	否	0.204252519878677	1.61170341359457	Chi-Square	1
SINUS PAIN	13	260804	2057	56802480	10040747	RESPIRATORY TRACT SIGNS AND SYMPTOMS	10046313	UPPER RESPIRATORY TRACT SIGNS AND SYMPTOMS	10079101	RESPIRATORY, THORACIC AND MEDIASTINAL DISORDERS	10038738	5653	SINUS PAIN	2044	56539619	1.38	0.8	2.38	1.38	0.8	2.38	1.34	1.38	0.8	1	1	2	2	1	0.46	6011068.74439148	0.421972567586959	0.149688439472586	-0.35	1.19576437284878	1.38 ( 0.8 - 2.38 )	1.38 ( 1.34 )	1.38 ( 0.8 )	0.46 ( -0.35 )	否	否	否	否	0.31907766443706	0.992723387893612	Chi-Square	1
LARYNGITIS	53	260764	9819	56802480	10023874	INFECTIONS - PATHOGEN UNSPECIFIED	10046309	UPPER RESPIRATORY TRACT INFECTIONS	10021879	INFECTIONS AND INFESTATIONS	10021881	12752	LARYNGITIS	9766	56531897	1.18	0.9	1.54	1.18	0.9	1.54	1.4	1.18	0.9	1	1	2	2	1	0.23	1259753.51078999	0.228500814267846	0.0387636924124998	-0.17	0.622270759349996	1.18 ( 0.9 - 1.54 )	1.18 ( 1.4 )	1.18 ( 0.9 )	0.23 ( -0.17 )	否	否	否	否	0.268338563697904	1.22522045355285	Chi-Square	1
NASAL HERPES	1	260816	183	56802480	10074936	VIRAL INFECTIOUS DISORDERS	10019972	HERPES VIRAL INFECTIONS	10047438	INFECTIONS AND INFESTATIONS	10021881	10723	NASAL HERPES	182	56541481	1.19	0.17	8.5	1.19	0.17	8.5	0.03	1.19	0.17	1	1	2	2	1	0.25	67232497.1519438	0.116483630601294	1.05200415994709	-1.93	2.16782871122238	1.19 ( 0.17 - 8.5 )	1.19 ( 0.03 )	1.19 ( 0.17 )	0.25 ( -1.93 )	否	否	否	否	0.569241641006254		Fisher's Exact Test	1
THIRST DECREASED	1	260816	534	56802480	10050200	GENERAL SYSTEM DISORDERS NEC	10068759	FEELINGS AND SENSATIONS NEC	10018073	GENERAL DISORDERS AND ADMINISTRATION SITE CONDITIONS	10018065	4412	THIRST DECREASED	533	56541130	0.41	0.06	2.89	0.41	0.06	2.89	0.86	0.41	0.06	1	1	2	2	1	-1.29	23122952.2915096	-0.789329	1.04458276755646	-2.83	1.25476760701652	0.41 ( 0.06 - 2.89 )	0.41 ( 0.86 )	0.41 ( 0.06 )	-1.29 ( -2.83 )	否	否	否	否	0.52852953570642		Fisher's Exact Test	1
BILE DUCT CANCER	2	260815	1137	56802480	10004593	HEPATOBILIARY NEOPLASMS MALIGNANT AND UNSPECIFIED	10004613	BILE DUCT NEOPLASMS MALIGNANT	10019815	NEOPLASMS BENIGN, MALIGNANT AND UNSPECIFIED (INCL CYSTS AND POLYPS)	10029104	1781	BILE DUCT CANCER	1135	56540528	0.38	0.1	1.53	0.38	0.1	1.53	2	0.38	0.1	1	1	2	2	1	-1.38	10870632.2284338	-1.05318	0.695626497153709	-2.72	0.61490013810767	0.38 ( 0.1 - 1.53 )	0.38 ( 2 )	0.38 ( 0.1 )	-1.38 ( -2.72 )	否	否	否	否	0.23267572962786	1.42442933659366	Chi-Square	1
BLADDER PAIN	5	260812	2858	56802480	10005063	URINARY TRACT SIGNS AND SYMPTOMS	10004995	BLADDER AND URETHRAL SYMPTOMS	10046590	RENAL AND URINARY DISORDERS	10038359	21776	BLADDER PAIN	2853	56538810	0.38	0.16	0.91	0.38	0.16	0.91	5.05	0.38	0.16	1	1	2	2	1	-1.39	4326960.29239512	-1.23548	0.347630703244893	-2.41	-0.0562748	0.38 ( 0.16 - 0.91 )	0.38 ( 5.05 )	0.38 ( 0.16 )	-1.39 ( -2.41 )	否	否	否	否	0.0349277154129124	4.44870540190813	Chi-Square	1
PERICHONDRITIS	1	260816	117	56802480	10062067	BACTERIAL INFECTIOUS DISORDERS	10004047	BACTERIAL INFECTIONS NEC	10004018	INFECTIONS AND INFESTATIONS	10021881	606	PERICHONDRITIS	116	56541547	1.87	0.26	13.38	1.87	0.26	13.38	0.4	1.86	0.26	1	1	2	2	1	0.9	104837114.203031	0.37536891226021	1.05833109792931	-1.68	2.43287332093526	1.87 ( 0.26 - 13.38 )	1.87 ( 0.4 )	1.86 ( 0.26 )	0.9 ( -1.68 )	否	否	否	否	0.41635393776109		Fisher's Exact Test	1
GAS POISONING	1	260816	65	56802480	10017740	EXPOSURES, CHEMICAL INJURIES AND POISONING	10035777	POISONING AND TOXICITY	10071947	INJURY, POISONING AND PROCEDURAL COMPLICATIONS	10022117	16047	GAS POISONING	64	56541599	3.39	0.47	24.42	3.39	0.47	24.42	1.66	3.35	0.46	1	1	2	2	1	1.74	187436052.666025	0.618107649735824	1.07222827769034	-1.45	2.68907677330126	3.39 ( 0.47 - 24.42 )	3.39 ( 1.66 )	3.35 ( 0.46 )	1.74 ( -1.45 )	否	否	否	否	0.258547816692393		Fisher's Exact Test	1
SPINAL STROKE	1	260816	52	56802480	10082031	CENTRAL NERVOUS SYSTEM VASCULAR DISORDERS	10007948	CENTRAL NERVOUS SYSTEM HAEMORRHAGES AND CEREBROVASCULAR ACCIDENTS	10007963	NERVOUS SYSTEM DISORDERS	10029205	5266	SPINAL STROKE	51	56541612	4.25	0.59	30.76	4.25	0.59	30.76	2.44	4.19	0.58	1	1	2	2	1	2.07	233410933.508635	0.685757940266396	1.07996349877675	-1.39	2.76418378573382	4.25 ( 0.59 - 30.76 )	4.25 ( 2.44 )	4.19 ( 0.58 )	2.07 ( -1.39 )	否	否	否	否	0.212833631648352		Fisher's Exact Test	1
ESSENTIAL TREMOR	7	260810	1010	56802480	10015496	MOVEMENT DISORDERS (INCL PARKINSONISM)	10044566	TREMOR (EXCL CONGENITAL)	10028037	NERVOUS SYSTEM DISORDERS	10029205	17036	ESSENTIAL TREMOR	1003	56540660	1.51	0.72	3.18	1.51	0.72	3.18	1.21	1.51	0.72	1	1	2	2	1	0.59	12236181.4796812	0.503748915509521	0.262237718574727	-0.52	1.52793194324378	1.51 ( 0.72 - 3.18 )	1.51 ( 1.21 )	1.51 ( 0.72 )	0.59 ( -0.52 )	否	否	否	否	0.240748471787895		Fisher's Exact Test	1
TONGUE SPASM	1	260816	293	56802480	10043981	TONGUE CONDITIONS	10043985	TONGUE SIGNS AND SYMPTOMS	10043946	GASTROINTESTINAL DISORDERS	10017947	4161	TONGUE SPASM	292	56541371	0.74	0.1	5.29	0.74	0.1	5.29	0.09	0.74	0.1	1	1	2	2	1	-0.43	42077481.2107403	-0.23263	1.04777185200787	-2.28	1.81458471773385	0.74 ( 0.1 - 5.29 )	0.74 ( 0.09 )	0.74 ( 0.1 )	-0.43 ( -2.28 )	否	否	否	否	1		Fisher's Exact Test	1
BRONCHIOLITIS	3	260814	3287	56802480	10006448	VIRAL INFECTIOUS DISORDERS	10047465	VIRAL INFECTIONS NEC	10047438	INFECTIONS AND INFESTATIONS	10021881	20914	BRONCHIOLITIS	3284	56538379	0.2	0.06	0.61	0.2	0.06	0.61	9.73	0.2	0.06	1	1	2	2	1	-2.33	3762402.51701875	-2.00876	0.520983128919844	-3.45	-0.565172	0.2 ( 0.06 - 0.61 )	0.2 ( 9.73 )	0.2 ( 0.06 )	-2.33 ( -3.45 )	否	否	否	否	0.00278079712691826	8.94598759016693	Chi-Square	1
H1N1 INFLUENZA	1	260816	1363	56802480	10069767	VIRAL INFECTIOUS DISORDERS	10022005	INFLUENZA VIRAL INFECTIONS	10047438	INFECTIONS AND INFESTATIONS	10021881	15426	H1N1 INFLUENZA	1362	56540301	0.16	0.02	1.13	0.16	0.02	1.13	4.44	0.16	0.02	1	1	2	2	1	-2.65	9069486.41932379	-1.86057	1.04221828029207	-3.9	0.18120999348033	0.16 ( 0.02 - 1.13 )	0.16 ( 4.44 )	0.16 ( 0.02 )	-2.65 ( -3.9 )	否	否	否	否	0.0565865176792817	3.63470836190721	Chi-Square	1
FIBULA FRACTURE	2	260815	2716	56802480	10016667	BONE AND JOINT INJURIES	10075886	LIMB FRACTURES AND DISLOCATIONS	10005942	INJURY, POISONING AND PROCEDURAL COMPLICATIONS	10022117	16469	FIBULA FRACTURE	2714	56538949	0.16	0.04	0.64	0.16	0.04	0.64	8.83	0.16	0.04	1	1	2	2	1	-2.64	4553102.49391154	-2.16731	0.694563576061701	-3.83	-0.500501	0.16 ( 0.04 - 0.64 )	0.16 ( 8.83 )	0.16 ( 0.04 )	-2.64 ( -3.83 )	否	否	否	否	0.00465392874174399	8.00923914176987	Chi-Square	1
LIBIDO DECREASED	19	260798	11557	56802480	10024419	SEXUAL DYSFUNCTIONS, DISTURBANCES AND GENDER IDENTITY DISORDERS	10040470	SEXUAL DESIRE DISORDERS	10040480	PSYCHIATRIC DISORDERS	10037175	1015	LIBIDO DECREASED	11538	56530125	0.36	0.23	0.56	0.36	0.23	0.56	21.97	0.36	0.23	1	1	2	2	1	-1.48	1070321.80965199	-1.43484	0.104256398533851	-2.08	-0.789066	0.36 ( 0.23 - 0.56 )	0.36 ( 21.97 )	0.36 ( 0.23 )	-1.48 ( -2.08 )	否	否	否	否	3.85907377624583e-06	21.3336028916668	Chi-Square	0.0150619649486875
CHEST DISCOMFORT	202	260615	92563	56802480	10008469	GENERAL SYSTEM DISORDERS NEC	10033372	PAIN AND DISCOMFORT NEC	10018073	GENERAL DISORDERS AND ADMINISTRATION SITE CONDITIONS	10018065	20013	CHEST DISCOMFORT	92361	56449302	0.47	0.41	0.54	0.47	0.41	0.54	117.75	0.48	0.41	1	1	2	2	1	-1.07	133645.688128837	-1.06945	0.010283405033346	-1.27	-0.866637	0.47 ( 0.41 - 0.54 )	0.47 ( 117.75 )	0.48 ( 0.41 )	-1.07 ( -1.27 )	否	否	否	否	2.56069315067315e-27	117.226635662761	Chi-Square	9.9943853670773e-24
TYPHOID FEVER	1	260816	273	56802480	10045275	BACTERIAL INFECTIOUS DISORDERS	10039438	SALMONELLA INFECTIONS	10004018	INFECTIONS AND INFESTATIONS	10021881	3652	TYPHOID FEVER	272	56541391	0.8	0.11	5.68	0.8	0.11	5.68	0.05	0.8	0.11	1	1	2	2	1	-0.33	45148830.204225	-0.17512	1.04828860377697	-2.22	1.87259951785667	0.8 ( 0.11 - 5.68 )	0.8 ( 0.05 )	0.8 ( 0.11 )	-0.33 ( -2.22 )	否	否	否	否	1		Fisher's Exact Test	1
MYELOFIBROSIS	1	260816	2977	56802480	10028537	HAEMATOPOIETIC NEOPLASMS (EXCL LEUKAEMIAS AND LYMPHOMAS)	10028578	MYELOPROLIFERATIVE DISORDERS (EXCL LEUKAEMIAS)	10018865	NEOPLASMS BENIGN, MALIGNANT AND UNSPECIFIED (INCL CYSTS AND POLYPS)	10029104	1686	MYELOFIBROSIS	2976	56538687	0.07	0.01	0.52	0.07	0.01	0.52	11.8	0.07	0.01	1	1	2	2	1	-3.77	4154056.23772923	-2.87519	1.04139126118401	-4.92	-0.834217	0.07 ( 0.01 - 0.52 )	0.07 ( 11.8 )	0.07 ( 0.01 )	-3.77 ( -4.92 )	否	否	否	否	0.000969731939192736	10.8844839717949	Chi-Square	1
SURGICAL FAILURE	3	260814	1061	56802480	10066902	THERAPEUTIC AND NONTHERAPEUTIC EFFECTS (EXCL TOXICITY)	10043409	THERAPEUTIC AND NONTHERAPEUTIC RESPONSES	10062915	GENERAL DISORDERS AND ADMINISTRATION SITE CONDITIONS	10018065	4777	SURGICAL FAILURE	1058	56540605	0.61	0.2	1.91	0.61	0.2	1.91	0.72	0.62	0.2	1	1	2	2	1	-0.7	11648568.2447812	-0.55492	0.522309971880037	-2	0.890500320848827	0.61 ( 0.2 - 1.91 )	0.61 ( 0.72 )	0.62 ( 0.2 )	-0.7 ( -2 )	否	否	否	否	0.64434962670802		Fisher's Exact Test	1
ASBESTOSIS	2	260815	244	56802480	10003441	INJURIES NEC	10080710	CHEST AND RESPIRATORY TRACT INJURIES NEC	10022114	INJURY, POISONING AND PROCEDURAL COMPLICATIONS	10022117	22598	ASBESTOSIS	242	56541421	1.79	0.45	7.21	1.79	0.45	7.2	0.69	1.79	0.44	1	1	2	2	1	0.84	50492977.4528884	0.497528159801105	0.70229292479087	-1.18	2.1735865415896	1.79 ( 0.45 - 7.21 )	1.79 ( 0.69 )	1.79 ( 0.44 )	0.84 ( -1.18 )	否	否	否	否	0.308520005872376		Fisher's Exact Test	1
PLICA SYNDROME	1	260816	24	56802480	10066850	JOINT DISORDERS	10023226	JOINT RELATED SIGNS AND SYMPTOMS	10023213	MUSCULOSKELETAL AND CONNECTIVE TISSUE DISORDERS	10028395	8256	PLICA SYNDROME	23	56541640	9.43	1.27	69.8	9.43	1.27	69.8	7.22	9.07	1.23	1	1	2	2	1	3.18	494831179.038306	0.843225918113009	1.12394714949162	-1.28	2.9635533923411	9.43 ( 1.27 - 69.8 )	9.43 ( 7.22 )	9.07 ( 1.23 )	3.18 ( -1.28 )	否	否	否	否	0.104571901750603		Fisher's Exact Test	1
BRONCHITIS VIRAL	5	260812	624	56802480	10053160	VIRAL INFECTIOUS DISORDERS	10047465	VIRAL INFECTIONS NEC	10047438	INFECTIONS AND INFESTATIONS	10021881	871	BRONCHITIS VIRAL	619	56541044	1.75	0.73	4.22	1.75	0.73	4.22	1.6	1.75	0.72	1	1	2	2	1	0.8	19793247.1615322	0.63270689775454	0.350232895650171	-0.55	1.8163164544077	1.75 ( 0.73 - 4.22 )	1.75 ( 1.6 )	1.75 ( 0.72 )	0.8 ( -0.55 )	否	否	否	否	0.218793085020853		Fisher's Exact Test	1
FOOD AVERSION	6	260811	1411	56802480	10049238	APPETITE AND GENERAL NUTRITIONAL DISORDERS	10018067	GENERAL NUTRITIONAL DISORDERS NEC	10003018	METABOLISM AND NUTRITION DISORDERS	10027433	16292	FOOD AVERSION	1405	56540258	0.93	0.42	2.06	0.93	0.42	2.06	0.04	0.93	0.42	1	1	2	2	1	-0.11	8761175.26625896	-0.096345	0.298820353777024	-1.19	0.996944215229741	0.93 ( 0.42 - 2.06 )	0.93 ( 0.04 )	0.93 ( 0.42 )	-0.11 ( -1.19 )	否	否	否	否	0.999999999999606	2.43319324569785e-25	Chi-Square	1
HERPES ZOSTER	256	260561	53258	56802480	10019974	VIRAL INFECTIOUS DISORDERS	10019972	HERPES VIRAL INFECTIONS	10047438	INFECTIONS AND INFESTATIONS	10021881	14815	HERPES ZOSTER	53002	56488661	1.05	0.93	1.18	1.05	0.93	1.18	0.54	1.05	0.93	1	1	2	2	1	0.07	232275.849639641	0.0657661833686591	0.00814566236293362	-0.11	0.246272829926991	1.05 ( 0.93 - 1.18 )	1.05 ( 0.54 )	1.05 ( 0.93 )	0.07 ( -0.11 )	否	否	否	否	0.482254967795364	0.493759693063445	Chi-Square	1
HYSTERECTOMY	26	260791	7694	56802480	10021151	OBSTETRIC AND GYNAECOLOGICAL THERAPEUTIC PROCEDURES	10046808	UTERINE THERAPEUTIC PROCEDURES	10029903	SURGICAL AND MEDICAL PROCEDURES	10042613	575	HYSTERECTOMY	7668	56533995	0.74	0.5	1.08	0.74	0.5	1.08	2.47	0.74	0.5	1	1	2	2	1	-0.44	1607638.65834407	-0.428316	0.0773660932513153	-0.98	0.127979487718475	0.74 ( 0.5 - 1.08 )	0.74 ( 2.47 )	0.74 ( 0.5 )	-0.44 ( -0.98 )	否	否	否	否	0.13653890053534	2.21653834717111	Chi-Square	1
IMPAIRED HEALING	84	260733	29959	56802480	10021519	TISSUE DISORDERS NEC	10019237	HEALING ABNORMAL NEC	10007867	GENERAL DISORDERS AND ADMINISTRATION SITE CONDITIONS	10018065	14005	IMPAIRED HEALING	29875	56511788	0.61	0.49	0.75	0.61	0.49	0.76	20.96	0.61	0.49	1	1	2	2	1	-0.71	412909.862348386	-0.705042	0.0245640355559601	-1.02	-0.391583	0.61 ( 0.49 - 0.75 )	0.61 ( 20.96 )	0.61 ( 0.49 )	-0.71 ( -1.02 )	否	否	否	否	5.74167409229914e-06	20.5724411515866	Chi-Square	0.0224097539822435
CHEST PAIN	386	260431	172812	56802480	10008479	GENERAL SYSTEM DISORDERS NEC	10033372	PAIN AND DISCOMFORT NEC	10018073	GENERAL DISORDERS AND ADMINISTRATION SITE CONDITIONS	10018065	20010	CHEST PAIN	172426	56369237	0.48	0.44	0.54	0.49	0.44	0.54	210.87	0.49	0.44	1	1	2	2	1	-1.04	71584.773575817	-1.03771	0.00539812865754481	-1.18	-0.890769	0.48 ( 0.44 - 0.54 )	0.49 ( 210.87 )	0.49 ( 0.44 )	-1.04 ( -1.18 )	否	否	否	否	1.1497591821013e-47	210.354121263682	Chi-Square	4.48751008774137e-44
HYPOPITUITARISM	1	260816	1571	56802480	10021067	HYPOTHALAMUS AND PITUITARY GLAND DISORDERS	10002701	ANTERIOR PITUITARY HYPOFUNCTION	10021112	ENDOCRINE DISORDERS	10014698	14250	HYPOPITUITARISM	1570	56540093	0.14	0.02	0.98	0.14	0.02	0.98	5.38	0.14	0.02	1	1	2	2	1	-2.85	7869452.59284838	-2.0388	1.04201637514752	-4.08	0.00277953237840878	0.14 ( 0.02 - 0.98 )	0.14 ( 5.38 )	0.14 ( 0.02 )	-2.85 ( -4.08 )	否	否	否	否	0.0329881151932283	4.54639585519182	Chi-Square	1
NO ADVERSE EVENT	22	260795	161845	56802480	10067482	GENERAL SYSTEM DISORDERS NEC	10001424	ADVERSE EFFECT ABSENT	10018073	GENERAL DISORDERS AND ADMINISTRATION SITE CONDITIONS	10018065	106	NO ADVERSE EVENT	161823	56379840	0.03	0.02	0.04	0.03	0.02	0.04	705.02	0.03	0.02	1	1	2	2	1	-5.08	76435.4971760665	-5.01587	0.0905150323934908	-5.62	-4.41416	0.03 ( 0.02 - 0.04 )	0.03 ( 705.02 )	0.03 ( 0.02 )	-5.08 ( -5.62 )	否	否	否	否	3.9433615747101e-155	704.046054542171	Chi-Square	1.53909402260935e-151
ARTHROPATHY	693	260124	51776	56802480	10003285	JOINT DISORDERS	10003284	ARTHROPATHIES NEC	10023213	MUSCULOSKELETAL AND CONNECTIVE TISSUE DISORDERS	10028395	22619	ARTHROPATHY	51083	56490580	2.95	2.73	3.18	2.94	2.73	3.17	876.64	2.91	2.7	1	1	2	2	1	1.54	238924.222646304	1.53947928959413	0.00304715979984241	1.43	1.6498814598598	2.95 ( 2.73 - 3.18 )	2.94 ( 876.64 )	2.91 ( 2.7 )	1.54 ( 1.43 )	是	是	是	是	3.07694407661435e-192	874.717038756179	Chi-Square	1.20093127310258e-188
MUSCLE SPASMS	1117	259700	170933	56802480	10028334	MUSCLE DISORDERS	10028326	MUSCLE RELATED SIGNS AND SYMPTOMS NEC	10028302	MUSCULOSKELETAL AND CONNECTIVE TISSUE DISORDERS	10028395	39	MUSCLE SPASMS	169816	56371847	1.43	1.35	1.51	1.43	1.34	1.51	141.63	1.42	1.34	1	1	2	2	1	0.51	72371.6725517314	0.508554423991491	0.00188173630083552	0.42	0.595312393097171	1.43 ( 1.35 - 1.51 )	1.43 ( 141.63 )	1.42 ( 1.34 )	0.51 ( 0.42 )	是	否	否	是	1.45452680777424e-32	141.200400001277	Chi-Square	5.67701813074286e-29
PULSE ABNORMAL	3	260814	2226	56802480	10037466	CARDIAC AND VASCULAR INVESTIGATIONS (EXCL ENZYME TESTS)	10053103	HEART RATE AND PULSE INVESTIGATIONS	10007512	INVESTIGATIONS	10022891	7141	PULSE ABNORMAL	2223	56539440	0.29	0.09	0.91	0.29	0.09	0.91	5.13	0.29	0.09	1	1	2	2	1	-1.77	5554907.71259886	-1.48873	0.521284717023478	-2.93	-0.0447246	0.29 ( 0.09 - 0.91 )	0.29 ( 5.13 )	0.29 ( 0.09 )	-1.77 ( -2.93 )	否	否	否	否	0.0351045812762357	4.4400810319857	Chi-Square	1
PANCREATITIS	139	260678	48537	56802480	10033645	EXOCRINE PANCREAS CONDITIONS	10033646	ACUTE AND CHRONIC PANCREATITIS	10015674	GASTROINTESTINAL DISORDERS	10017947	9303	PANCREATITIS	48398	56493265	0.62	0.53	0.74	0.62	0.53	0.74	31.73	0.62	0.53	1	1	2	2	1	-0.68	254867.927725857	-0.677236	0.0149176726536544	-0.92	-0.43296	0.62 ( 0.53 - 0.74 )	0.62 ( 31.73 )	0.62 ( 0.53 )	-0.68 ( -0.92 )	否	否	否	否	2.15005860364609e-08	31.3540848336992	Chi-Square	8.39167873003069e-05
DEVICE FAILURE	1	260816	13992	56802480	10056871	DEVICE ISSUES	10069794	DEVICE ISSUES NEC	10069782	PRODUCT ISSUES	10077536	290	DEVICE FAILURE	13991	56527672	0.02	0	0.11	0.02	0	0.11	62.56	0.02	0	1	1	2	2	1	-6.01	884069.139995545	-5.02793	1.04084108683784	-7.07	-2.9875	0.02 ( 0 - 0.11 )	0.02 ( 62.56 )	0.02 ( 0 )	-6.01 ( -7.07 )	否	否	否	否	4.25285283345284e-15	61.5792108784549	Chi-Square	1.65988846089664e-11
EPISCLERITIS	4	260813	638	56802480	10015084	OCULAR INFECTIONS, IRRITATIONS AND INFLAMMATIONS	10039700	SCLERAL INFECTIONS, IRRITATIONS AND INFLAMMATIONS	10021877	EYE DISORDERS	10015919	17126	EPISCLERITIS	634	56541029	1.37	0.51	3.66	1.37	0.51	3.66	0.39	1.37	0.51	1	1	2	2	1	0.45	19359592.2941434	0.345903931720285	0.419538898676198	-0.95	1.64134038122477	1.37 ( 0.51 - 3.66 )	1.37 ( 0.39 )	1.37 ( 0.51 )	0.45 ( -0.95 )	否	否	否	否	0.546171294576313		Fisher's Exact Test	1
MAMMOPLASTY	2	260815	833	56802480	10068647	BREAST THERAPEUTIC PROCEDURES	10027659	BREAST THERAPEUTIC PROCEDURES NEC	10006295	SURGICAL AND MEDICAL PROCEDURES	10042613	551	MAMMOPLASTY	831	56540832	0.52	0.13	2.09	0.52	0.13	2.09	0.87	0.52	0.13	1	1	2	2	1	-0.94	14833068.9160164	-0.686896	0.69629317468543	-2.36	0.981987588890475	0.52 ( 0.13 - 2.09 )	0.52 ( 0.87 )	0.52 ( 0.13 )	-0.94 ( -2.36 )	否	否	否	否	0.601144178826043		Fisher's Exact Test	1
ERYTHEMA NODOSUM	6	260811	3210	56802480	10015226	SKIN AND SUBCUTANEOUS TISSUE DISORDERS NEC	10033674	PANNICULITIDES	10040790	SKIN AND SUBCUTANEOUS TISSUE DISORDERS	10040785	17078	ERYTHEMA NODOSUM	3204	56538459	0.41	0.18	0.9	0.41	0.18	0.9	5.21	0.41	0.18	1	1	2	2	1	-1.3	3852625.18715592	-1.16936	0.297994493123894	-2.26	-0.077583	0.41 ( 0.18 - 0.9 )	0.41 ( 5.21 )	0.41 ( 0.18 )	-1.3 ( -2.26 )	否	否	否	否	0.0314687932773547	4.62720472743912	Chi-Square	1
TERMINAL ILEITIS	1	260816	443	56802480	10043280	GASTROINTESTINAL INFLAMMATORY CONDITIONS	10009888	COLITIS (EXCL INFECTIVE)	10017969	GASTROINTESTINAL DISORDERS	10017947	4556	TERMINAL ILEITIS	442	56541221	0.49	0.07	3.49	0.49	0.07	3.49	0.53	0.49	0.07	1	1	2	2	1	-1.02	27862115.9368416	-0.603454	1.04538012839389	-2.65	1.44142266876459	0.49 ( 0.07 - 3.49 )	0.49 ( 0.53 )	0.49 ( 0.07 )	-1.02 ( -2.65 )	否	否	否	否	0.728793879049462		Fisher's Exact Test	1
PILOERECTION	1	260816	976	56802480	10035039	SKIN APPENDAGE CONDITIONS	10035035	PILAR DISORDERS NEC	10040798	SKIN AND SUBCUTANEOUS TISSUE DISORDERS	10040785	8457	PILOERECTION	975	56540688	0.22	0.03	1.58	0.22	0.03	1.58	2.72	0.22	0.03	1	1	2	2	1	-2.16	12662005.6048697	-1.45577	1.04282271982657	-3.5	0.586604199228573	0.22 ( 0.03 - 1.58 )	0.22 ( 2.72 )	0.22 ( 0.03 )	-2.16 ( -3.5 )	否	否	否	否	0.146218847554589		Fisher's Exact Test	1
SPLEEN OPERATION	1	260816	66	56802480	10053295	HAEMATOLOGICAL AND LYMPHOID TISSUE THERAPEUTIC PROCEDURES	10025308	LYMPHOID TISSUE THERAPEUTIC PROCEDURES	10025309	SURGICAL AND MEDICAL PROCEDURES	10042613	5243	SPLEEN OPERATION	65	56541598	3.34	0.46	24.04	3.34	0.46	24.04	1.61	3.3	0.46	1	1	2	2	1	1.72	184638499.641159	0.613032841219401	1.07175759257064	-1.46	2.68354735946905	3.34 ( 0.46 - 24.04 )	3.34 ( 1.61 )	3.3 ( 0.46 )	1.72 ( -1.46 )	否	否	否	否	0.261952308105191		Fisher's Exact Test	1
ANAL PRURITUS	4	260813	2034	56802480	10068172	ANAL AND RECTAL CONDITIONS NEC	10002118	ANAL AND RECTAL SIGNS AND SYMPTOMS	10002112	GASTROINTESTINAL DISORDERS	10017947	388	ANAL PRURITUS	2030	56539633	0.43	0.16	1.14	0.43	0.16	1.14	3.07	0.43	0.16	1	1	2	2	1	-1.22	6079007.11349271	-1.0488	0.417304449077253	-2.34	0.243182489214848	0.43 ( 0.16 - 1.14 )	0.43 ( 3.07 )	0.43 ( 0.16 )	-1.22 ( -2.34 )	否	否	否	否	0.112460463872289	2.51930045641285	Chi-Square	1
XERODERMA	1	260816	248	56802480	10048218	CORNIFICATION AND DYSTROPHIC SKIN DISORDERS	10021197	ICHTHYOSES	10011063	SKIN AND SUBCUTANEOUS TISSUE DISORDERS	10040785	2178	XERODERMA	247	56541416	0.88	0.12	6.26	0.88	0.12	6.26	0.02	0.88	0.12	1	1	2	2	1	-0.19	49681845.2849705	-0.0998504	1.04905127948051	-2.15	1.94861367347753	0.88 ( 0.12 - 6.26 )	0.88 ( 0.02 )	0.88 ( 0.12 )	-0.19 ( -2.15 )	否	否	否	否	1		Fisher's Exact Test	1
MYOSCLEROSIS	1	260816	342	56802480	10064584	MUSCLE DISORDERS	10028326	MUSCLE RELATED SIGNS AND SYMPTOMS NEC	10028302	MUSCULOSKELETAL AND CONNECTIVE TISSUE DISORDERS	10028395	10804	MYOSCLEROSIS	341	56541322	0.64	0.09	4.53	0.64	0.09	4.53	0.21	0.64	0.09	1	1	2	2	1	-0.65	36066412.4663488	-0.36454	1.04676	-2.41	1.68168677292739	0.64 ( 0.09 - 4.53 )	0.64 ( 0.21 )	0.64 ( 0.09 )	-0.65 ( -2.41 )	否	否	否	否	1		Fisher's Exact Test	1
DIET FAILURE	1	260816	29	56802480	10075213	THERAPEUTIC AND NONTHERAPEUTIC EFFECTS (EXCL TOXICITY)	10043409	THERAPEUTIC AND NONTHERAPEUTIC RESPONSES	10062915	GENERAL DISORDERS AND ADMINISTRATION SITE CONDITIONS	10018065	18120	DIET FAILURE	28	56541635	7.74	1.05	56.91	7.74	1.05	56.91	5.67	7.51	1.02	1	1	2	2	1	2.91	412359315.865255	0.813816462158003	1.11007135553431	-1.29	2.92101493931606	7.74 ( 1.05 - 56.91 )	7.74 ( 5.67 )	7.51 ( 1.02 )	2.91 ( -1.29 )	否	否	否	否	0.124941444328752		Fisher's Exact Test	1
VIRAL RHINITIS	1	260816	30	56802480	10064948	VIRAL INFECTIOUS DISORDERS	10047465	VIRAL INFECTIONS NEC	10047438	INFECTIONS AND INFESTATIONS	10021881	2565	VIRAL RHINITIS	29	56541634	7.48	1.02	54.88	7.48	1.02	54.88	5.42	7.26	0.99	1	1	2	2	1	2.86	399057402.450247	0.808005834305679	1.10783332421716	-1.3	2.91307906269196	7.48 ( 1.02 - 54.88 )	7.48 ( 5.42 )	7.26 ( 0.99 )	2.86 ( -1.3 )	否	否	否	否	0.128959407344371		Fisher's Exact Test	1
NIPPLE SWELLING	1	260816	233	56802480	10058680	BREAST DISORDERS	10052767	BREAST SIGNS AND SYMPTOMS	10006232	REPRODUCTIVE SYSTEM AND BREAST DISORDERS	10038604	10297	NIPPLE SWELLING	232	56541431	0.93	0.13	6.66	0.93	0.13	6.66	0	0.93	0.13	1	1	2	2	1	-0.1	52866578.957084	-0.0527287	1.04958710798726	-2.1	1.99625849487915	0.93 ( 0.13 - 6.66 )	0.93 ( 0 )	0.93 ( 0.13 )	-0.1 ( -2.1 )	否	否	否	否	1		Fisher's Exact Test	1
OVERLAP SYNDROME	1	260816	456	56802480	10068786	AUTOIMMUNE DISORDERS	10027657	AUTOIMMUNE DISORDERS NEC	10003816	IMMUNE SYSTEM DISORDERS	10021428	9462	OVERLAP SYNDROME	455	56541208	0.48	0.07	3.39	0.48	0.07	3.39	0.57	0.48	0.07	1	1	2	2	1	-1.07	27069539.3346995	-0.631519	1.04524677797408	-2.68	1.41322696672003	0.48 ( 0.07 - 3.39 )	0.48 ( 0.57 )	0.48 ( 0.07 )	-1.07 ( -2.68 )	否	否	否	否	0.729313641898244		Fisher's Exact Test	1
SCREAMING	1	260816	5937	56802480	10039740	GENERAL SYSTEM DISORDERS NEC	10018072	GENERAL SIGNS AND SYMPTOMS NEC	10018073	GENERAL DISORDERS AND ADMINISTRATION SITE CONDITIONS	10018065	5987	SCREAMING	5936	56535727	0.04	0.01	0.26	0.04	0.01	0.26	25.42	0.04	0.01	1	1	2	2	1	-4.77	2083324.26338122	-3.82096	1.04104286118927	-5.86	-1.78033	0.04 ( 0.01 - 0.26 )	0.04 ( 25.42 )	0.04 ( 0.01 )	-4.77 ( -5.86 )	否	否	否	否	7.59475517784118e-07	24.457998629653	Chi-Square	0.00296423294591141
HIATUS HERNIA	20	260797	12244	56802480	10020028	ABDOMINAL HERNIAS AND OTHER ABDOMINAL WALL CONDITIONS	10012714	DIAPHRAGMATIC HERNIAS	10000073	GASTROINTESTINAL DISORDERS	10017947	14791	HIATUS HERNIA	12224	56529439	0.35	0.23	0.55	0.35	0.23	0.55	23.45	0.36	0.23	1	1	2	2	1	-1.49	1010271.90493733	-1.44625	0.0992906548242803	-2.08	-0.816046	0.35 ( 0.23 - 0.55 )	0.35 ( 23.45 )	0.36 ( 0.23 )	-1.49 ( -2.08 )	否	否	否	否	1.79315087493666e-06	22.8048235825974	Chi-Square	0.00699866786487778
ENCEPHALOPATHY	5	260812	22271	56802480	10014625	ENCEPHALOPATHIES	10014632	ENCEPHALOPATHIES NEC	10014623	NERVOUS SYSTEM DISORDERS	10029205	17421	ENCEPHALOPATHY	22266	56519397	0.05	0.02	0.12	0.05	0.02	0.12	92.97	0.05	0.02	1	1	2	2	1	-4.35	555440.888827122	-4.10525	0.34699614697566	-5.28	-2.92713	0.05 ( 0.02 - 0.12 )	0.05 ( 92.97 )	0.05 ( 0.02 )	-4.35 ( -5.28 )	否	否	否	否	8.60298423039598e-22	92.0148189505545	Chi-Square	3.35774474512355e-18
BREAST DYSPLASIA	1	260816	43	56802480	10006237	BREAST DISORDERS	10040675	BREAST DISORDERS NEC	10006232	REPRODUCTIVE SYSTEM AND BREAST DISORDERS	10038604	21011	BREAST DYSPLASIA	42	56541621	5.16	0.71	37.5	5.16	0.71	37.5	3.28	5.06	0.7	1	1	2	2	1	2.34	281154078.999038	0.734523163603069	1.08799622778332	-1.35	2.82066431681713	5.16 ( 0.71 - 37.5 )	5.16 ( 3.28 )	5.06 ( 0.7 )	2.34 ( -1.35 )	否	否	否	否	0.179544515441676		Fisher's Exact Test	1
APPARENT DEATH	2	260815	3603	56802480	10067476	GENERAL SYSTEM DISORDERS NEC	10018072	GENERAL SIGNS AND SYMPTOMS NEC	10018073	GENERAL DISORDERS AND ADMINISTRATION SITE CONDITIONS	10018065	22850	APPARENT DEATH	3601	56538062	0.12	0.03	0.48	0.12	0.03	0.48	12.85	0.12	0.03	1	1	2	2	1	-3.05	3432513.72806816	-2.5483	0.694375037492194	-4.21	-0.881719	0.12 ( 0.03 - 0.48 )	0.12 ( 12.85 )	0.12 ( 0.03 )	-3.05 ( -4.21 )	否	否	否	否	0.000538540932917467	11.9772468082783	Chi-Square	1
PNEUMONIA FUNGAL	7	260810	4132	56802480	10061354	FUNGAL INFECTIOUS DISORDERS	10017536	FUNGAL INFECTIONS NEC	10017528	INFECTIONS AND INFESTATIONS	10021881	593	PNEUMONIA FUNGAL	4125	56537538	0.37	0.18	0.77	0.37	0.18	0.77	7.59	0.37	0.18	1	1	2	2	1	-1.44	2993171.90320776	-1.32029	0.260682587955973	-2.34	-0.299152	0.37 ( 0.18 - 0.77 )	0.37 ( 7.59 )	0.37 ( 0.18 )	-1.44 ( -2.34 )	否	否	否	否	0.00828881350312808	6.96998621995443	Chi-Square	1
EYELID PTOSIS	3	260814	9273	56802480	10015995	OCULAR NEUROMUSCULAR DISORDERS	10015992	EYELID MOVEMENT DISORDERS	10030061	EYE DISORDERS	10015919	16763	EYELID PTOSIS	9270	56532393	0.07	0.02	0.22	0.07	0.02	0.22	36.97	0.07	0.02	1	1	2	2	1	-3.83	1333920.58183714	-3.4457	0.520574537926037	-4.89	-2.00268	0.07 ( 0.02 - 0.22 )	0.07 ( 36.97 )	0.07 ( 0.02 )	-3.83 ( -4.89 )	否	否	否	否	1.93567891852001e-09	36.037384893583	Chi-Square	7.5549548189836e-06
FLIGHT OF IDEAS	1	260816	513	56802480	10016777	DISTURBANCES IN THINKING AND PERCEPTION	10043434	THINKING DISTURBANCES	10013511	PSYCHIATRIC DISORDERS	10037175	16422	FLIGHT OF IDEAS	512	56541151	0.42	0.06	3.01	0.42	0.06	3.01	0.78	0.42	0.06	1	1	2	2	1	-1.24	24067664.3501122	-0.748511	1.04474171469386	-2.79	1.29574	0.42 ( 0.06 - 3.01 )	0.42 ( 0.78 )	0.42 ( 0.06 )	-1.24 ( -2.79 )	否	否	否	否	0.736397006735097		Fisher's Exact Test	1
HYDRONEPHROSIS	2	260815	6841	56802480	10020524	RENAL DISORDERS (EXCL NEPHROPATHIES)	10038488	RENAL OBSTRUCTIVE DISORDERS	10038430	RENAL AND URINARY DISORDERS	10038359	418	HYDRONEPHROSIS	6839	56534824	0.06	0.02	0.25	0.06	0.02	0.25	27.67	0.06	0.02	1	1	2	2	1	-3.97	1808064.81671407	-3.43368	0.694101724616553	-5.1	-1.76742	0.06 ( 0.02 - 0.25 )	0.06 ( 27.67 )	0.06 ( 0.02 )	-3.97 ( -5.1 )	否	否	否	否	2.33186427884202e-07	26.7364060450512	Chi-Square	0.00091012662803204
OVULATION PAIN	1	260816	190	56802480	10033314	MENSTRUAL CYCLE AND UTERINE BLEEDING DISORDERS	10027335	MENSTRUATION AND UTERINE BLEEDING NEC	10013326	REPRODUCTIVE SYSTEM AND BREAST DISORDERS	10038604	9454	OVULATION PAIN	189	56541474	1.15	0.16	8.19	1.15	0.16	8.19	0.02	1.15	0.16	1	1	2	2	1	0.2	64768478.9317155	0.0915651317303602	1.05158959129981	-1.96	2.14250598051154	1.15 ( 0.16 - 8.19 )	1.15 ( 0.02 )	1.15 ( 0.16 )	0.2 ( -1.96 )	否	否	否	否	0.582897656224221		Fisher's Exact Test	1
FUNGAL RHINITIS	1	260816	93	56802480	10065182	FUNGAL INFECTIOUS DISORDERS	10017536	FUNGAL INFECTIONS NEC	10017528	INFECTIONS AND INFESTATIONS	10021881	826	FUNGAL RHINITIS	92	56541571	2.36	0.33	16.91	2.36	0.33	16.91	0.77	2.34	0.33	1	1	2	2	1	1.23	131604036.978273	0.482354876079084	1.06283460361827	-1.58	2.54423227652585	2.36 ( 0.33 - 16.91 )	2.36 ( 0.77 )	2.34 ( 0.33 )	1.23 ( -1.58 )	否	否	否	否	0.348193150103303		Fisher's Exact Test	1
UNDERDOSE	13	260804	66040	56802480	10057362	OVERDOSES AND UNDERDOSES NEC	10076293	UNDERDOSES NEC	10079159	INJURY, POISONING AND PROCEDURAL COMPLICATIONS	10022117	3555	UNDERDOSE	66027	56475636	0.04	0.02	0.07	0.04	0.02	0.07	279.4	0.04	0.02	1	1	2	2	1	-4.54	187319.687405667	-4.4417	0.148708596987201	-5.21	-3.67045	0.04 ( 0.02 - 0.07 )	0.04 ( 279.4 )	0.04 ( 0.02 )	-4.54 ( -5.21 )	否	否	否	否	1.64748706113086e-62	278.434165271501	Chi-Square	6.43014199959375e-59
ANIMAL ATTACK	1	260816	68	56802480	10080456	INJURIES NEC	10029511	NON-SITE SPECIFIC INJURIES NEC	10022114	INJURY, POISONING AND PROCEDURAL COMPLICATIONS	10022117	23269	ANIMAL ATTACK	67	56541596	3.24	0.45	23.31	3.24	0.45	23.31	1.52	3.2	0.44	1	1	2	2	1	1.68	179286659.07185	0.60293646552669	1.0708571514623	-1.47	2.67258102579524	3.24 ( 0.45 - 23.31 )	3.24 ( 1.52 )	3.2 ( 0.44 )	1.68 ( -1.47 )	否	否	否	否	0.268714466153437		Fisher's Exact Test	1
STRESS FRACTURE	8	260809	5173	56802480	10042212	BONE AND JOINT INJURIES	10027677	FRACTURES AND DISLOCATIONS NEC	10005942	INJURY, POISONING AND PROCEDURAL COMPLICATIONS	10022117	1949	STRESS FRACTURE	5165	56536498	0.34	0.17	0.67	0.34	0.17	0.67	10.5	0.34	0.17	1	1	2	2	1	-1.57	2390950.8071043	-1.45986	0.231673362548284	-2.42	-0.497207	0.34 ( 0.17 - 0.67 )	0.34 ( 10.5 )	0.34 ( 0.17 )	-1.57 ( -2.42 )	否	否	否	否	0.00170716248176221	9.84044441348529	Chi-Square	1
BRONCHOSPASM	7	260810	13372	56802480	10006482	BRONCHIAL DISORDERS (EXCL NEOPLASMS)	10006484	BRONCHOSPASM AND OBSTRUCTION	10006436	RESPIRATORY, THORACIC AND MEDIASTINAL DISORDERS	10038738	20882	BRONCHOSPASM	13365	56528298	0.11	0.05	0.24	0.11	0.05	0.24	48.43	0.11	0.05	1	1	2	2	1	-3.13	925056.41785371	-2.96357	0.260334628580593	-3.98	-1.94311	0.11 ( 0.05 - 0.24 )	0.11 ( 48.43 )	0.11 ( 0.05 )	-3.13 ( -3.98 )	否	否	否	否	5.3752917249745e-12	47.5451011850126	Chi-Square	2.09797636025755e-08
SPUTUM ABNORMAL	2	260815	604	56802480	10060991	RESPIRATORY AND PULMONARY INVESTIGATIONS (EXCL BLOOD GASES)	10006472	RESPIRATORY TRACT AND THORACIC HISTOPATHOLOGY PROCEDURES	10038668	INVESTIGATIONS	10022891	5159	SPUTUM ABNORMAL	602	56541061	0.72	0.18	2.89	0.72	0.18	2.89	0.22	0.72	0.18	1	1	2	2	1	-0.47	20447569.3817482	-0.332644	0.697237810531652	-2	1.33737134644437	0.72 ( 0.18 - 2.89 )	0.72 ( 0.22 )	0.72 ( 0.18 )	-0.47 ( -2 )	否	否	否	否	1		Fisher's Exact Test	1
INJECTION	1	260816	161	56802480	10052995	THERAPEUTIC PROCEDURES AND SUPPORTIVE CARE NEC	10027700	THERAPEUTIC PROCEDURES NEC	10043413	SURGICAL AND MEDICAL PROCEDURES	10042613	13612	INJECTION	160	56541503	1.35	0.19	9.68	1.35	0.19	9.68	0.09	1.35	0.19	1	1	2	2	1	0.44	76362836.2713436	0.197724220977397	1.05354033037848	-1.86	2.25056647539294	1.35 ( 0.19 - 9.68 )	1.35 ( 0.09 )	1.35 ( 0.19 )	0.44 ( -1.86 )	否	否	否	否	0.523343324601394		Fisher's Exact Test	1
LEUKOPENIA	18	260799	45589	56802480	10024384	WHITE BLOOD CELL DISORDERS	10024385	LEUKOPENIAS NEC	10047954	BLOOD AND LYMPHATIC SYSTEM DISORDERS	10005329	12597	LEUKOPENIA	45571	56496092	0.09	0.05	0.14	0.09	0.05	0.14	175.82	0.09	0.05	1	1	2	2	1	-3.54	271348.529852109	-3.46861	0.109599258396604	-4.13	-2.8065	0.09 ( 0.05 - 0.14 )	0.09 ( 175.82 )	0.09 ( 0.05 )	-3.54 ( -4.13 )	否	否	否	否	6.27523153703995e-40	174.906476882563	Chi-Square	2.44922286890669e-36
MAJOR DEPRESSION	24	260793	6797	56802480	10057840	DEPRESSED MOOD DISORDERS AND DISTURBANCES	10012401	DEPRESSIVE DISORDERS	10012375	PSYCHIATRIC DISORDERS	10037175	12061	MAJOR DEPRESSION	6773	56534890	0.77	0.51	1.15	0.77	0.51	1.15	1.67	0.77	0.52	1	1	2	2	1	-0.38	1819767.50161189	-0.365766	0.0835688029085826	-0.94	0.212399338654485	0.77 ( 0.51 - 1.15 )	0.77 ( 1.67 )	0.77 ( 0.52 )	-0.38 ( -0.94 )	否	否	否	否	0.228652056859738	1.44922681648908	Chi-Square	1
BONE DISORDER	24	260793	17533	56802480	10005956	BONE DISORDERS (EXCL CONGENITAL AND FRACTURES)	10027658	BONE DISORDERS NEC	10005959	MUSCULOSKELETAL AND CONNECTIVE TISSUE DISORDERS	10028395	21221	BONE DISORDER	17509	56524154	0.3	0.2	0.44	0.3	0.2	0.44	39.86	0.3	0.2	1	1	2	2	1	-1.75	705530.938517033	-1.70505	0.0833813332156606	-2.28	-1.12754	0.3 ( 0.2 - 0.44 )	0.3 ( 39.86 )	0.3 ( 0.2 )	-1.75 ( -2.28 )	否	否	否	否	3.91820837785477e-10	39.1531985182007	Chi-Square	1.52927672987672e-06
LOCAL REACTION	1	260816	675	56802480	10024769	GENERAL SYSTEM DISORDERS NEC	10018072	GENERAL SIGNS AND SYMPTOMS NEC	10018073	GENERAL DISORDERS AND ADMINISTRATION SITE CONDITIONS	10018065	12393	LOCAL REACTION	674	56540989	0.32	0.05	2.29	0.32	0.05	2.29	1.43	0.32	0.05	1	1	2	2	1	-1.63	18299969.6389906	-1.03702	1.04377130394869	-3.08	1.00628381639487	0.32 ( 0.05 - 2.29 )	0.32 ( 1.43 )	0.32 ( 0.05 )	-1.63 ( -3.08 )	否	否	否	否	0.385453853915162		Fisher's Exact Test	1
PAPILLOMA	1	260816	295	56802480	10033713	MISCELLANEOUS AND SITE UNSPECIFIED NEOPLASMS BENIGN	10029106	NEOPLASMS BENIGN SITE UNSPECIFIED NEC	10027656	NEOPLASMS BENIGN, MALIGNANT AND UNSPECIFIED (INCL CYSTS AND POLYPS)	10029104	9260	PAPILLOMA	294	56541369	0.74	0.1	5.25	0.74	0.1	5.25	0.09	0.74	0.1	1	1	2	2	1	-0.44	41793173.9052623	-0.238257	1.04772401755057	-2.29	1.80891108840904	0.74 ( 0.1 - 5.25 )	0.74 ( 0.09 )	0.74 ( 0.1 )	-0.44 ( -2.29 )	否	否	否	否	1		Fisher's Exact Test	1
HYPOGEUSIA	6	260811	1818	56802480	10020989	NEUROLOGICAL DISORDERS NEC	10040021	SENSORY ABNORMALITIES NEC	10029305	NERVOUS SYSTEM DISORDERS	10029205	14309	HYPOGEUSIA	1812	56539851	0.72	0.32	1.6	0.72	0.32	1.6	0.66	0.72	0.32	1	1	2	2	1	-0.48	6800868.32103225	-0.417957	0.298490533345076	-1.51	0.674728812418504	0.72 ( 0.32 - 1.6 )	0.72 ( 0.66 )	0.72 ( 0.32 )	-0.48 ( -1.51 )	否	否	否	否	0.521542993937428	0.410840923896209	Chi-Square	1
HYPOACUSIS	132	260685	44981	56802480	10048865	HEARING DISORDERS	10011879	HEARING LOSSES	10019243	EAR AND LABYRINTH DISORDERS	10013993	93	HYPOACUSIS	44849	56496814	0.64	0.54	0.76	0.64	0.54	0.76	27.05	0.64	0.54	1	1	2	2	1	-0.65	275016.217063662	-0.641979	0.015703532120381	-0.89	-0.391352	0.64 ( 0.54 - 0.76 )	0.64 ( 27.05 )	0.64 ( 0.54 )	-0.65 ( -0.89 )	否	否	否	否	2.39666971786355e-07	26.6834384891143	Chi-Square	0.000935420190882144
CROSS INFECTION	1	260816	13	56802480	10011409	INFECTIONS - PATHOGEN UNSPECIFIED	10021902	INFECTIONS NEC	10021879	INFECTIONS AND INFESTATIONS	10021881	18857	CROSS INFECTION	12	56541651	18.07	2.35	138.94	18.07	2.35	138.94	14.88	16.75	2.18	1	1	2	2	1	4.07	883627105.425547	0.910117748169887	1.18936160436859	-1.27	3.09127487627285	18.07 ( 2.35 - 138.94 )	18.07 ( 14.88 )	16.75 ( 2.18 )	4.07 ( -1.27 )	否	否	是	否	0.0580743108174166		Fisher's Exact Test	1
FACIAL PAIN	23	260794	8140	56802480	10016059	GENERAL SYSTEM DISORDERS NEC	10033372	PAIN AND DISCOMFORT NEC	10018073	GENERAL DISORDERS AND ADMINISTRATION SITE CONDITIONS	10018065	16731	FACIAL PAIN	8117	56533546	0.61	0.41	0.92	0.61	0.41	0.92	5.56	0.62	0.41	1	1	2	2	1	-0.7	1519565.09961401	-0.677348	0.0869872422633642	-1.27	-0.0874764	0.61 ( 0.41 - 0.92 )	0.61 ( 5.56 )	0.62 ( 0.41 )	-0.7 ( -1.27 )	否	否	否	否	0.0229004756964463	5.17603873624516	Chi-Square	1
NECK SURGERY	13	260804	1948	56802480	10072227	HEAD AND NECK THERAPEUTIC PROCEDURES	10052723	HEAD, NECK AND ORAL CAVITY THERAPEUTIC PROCEDURES NEC	10019190	SURGICAL AND MEDICAL PROCEDURES	10042613	10646	NECK SURGERY	1935	56539728	1.46	0.84	2.51	1.46	0.84	2.51	1.85	1.45	0.84	1	1	2	2	1	0.54	6347244.47201522	0.492780798637899	0.149745000828216	-0.28	1.26671878278964	1.46 ( 0.84 - 2.51 )	1.46 ( 1.85 )	1.45 ( 0.84 )	0.54 ( -0.28 )	否	否	否	否	0.233424053460695	1.41987454494792	Chi-Square	1
FOOT DEFORMITY	48	260769	11049	56802480	10061159	MUSCULOSKELETAL AND CONNECTIVE TISSUE DEFORMITIES (INCL INTERVERTEBRAL DISC DISORDERS)	10012139	EXTREMITY DEFORMITIES	10028377	MUSCULOSKELETAL AND CONNECTIVE TISSUE DISORDERS	10028395	163	FOOT DEFORMITY	11001	56530662	0.95	0.71	1.26	0.95	0.71	1.26	0.15	0.95	0.71	1	1	2	2	1	-0.08	1119527.55438531	-0.0784398	0.0426731473667812	-0.49	0.334709776622996	0.95 ( 0.71 - 1.26 )	0.95 ( 0.15 )	0.95 ( 0.71 )	-0.08 ( -0.49 )	否	否	否	否	0.753313261742852	0.0987678837275517	Chi-Square	1
PRE-ECLAMPSIA	4	260813	4343	56802480	10036485	MATERNAL COMPLICATIONS OF PREGNANCY	10020776	HYPERTENSION ASSOCIATED DISORDERS OF PREGNANCY	10026908	PREGNANCY, PUERPERIUM AND PERINATAL CONDITIONS	10036585	7851	PRE-ECLAMPSIA	4339	56537324	0.2	0.07	0.53	0.2	0.07	0.53	12.8	0.2	0.08	1	1	2	2	1	-2.32	2847785.33056116	-2.06669	0.416760797700927	-3.36	-0.775548	0.2 ( 0.07 - 0.53 )	0.2 ( 12.8 )	0.2 ( 0.08 )	-2.32 ( -3.36 )	否	否	否	否	0.000528287470361455	12.0130706545145	Chi-Square	1
THYROIDECTOMY	7	260810	1506	56802480	10062127	ENDOCRINE GLAND THERAPEUTIC PROCEDURES	10043755	THYROID THERAPEUTIC PROCEDURES	10014705	SURGICAL AND MEDICAL PROCEDURES	10042613	763	THYROIDECTOMY	1499	56540164	1.01	0.48	2.13	1.01	0.48	2.13	0	1.01	0.48	1	1	2	2	1	0.02	8.20888e+06	0.014565194368294	0.261560127486452	-1.01	1.03742418266815	1.01 ( 0.48 - 2.13 )	1.01 ( 0 )	1.01 ( 0.48 )	0.02 ( -1.01 )	否	否	否	否	0.999999999996769	1.64013127298324e-23	Chi-Square	1
COMPULSIONS	1	260816	564	56802480	10010219	ANXIETY DISORDERS AND SYMPTOMS	10068758	OBSESSIVE-COMPULSIVE DISORDERS AND SYMPTOMS	10002861	PSYCHIATRIC DISORDERS	10037175	19468	COMPULSIONS	563	56541100	0.39	0.05	2.74	0.39	0.05	2.74	0.98	0.39	0.05	1	1	2	2	1	-1.37	21895184.9131994	-0.845707	1.04437619654483	-2.89	1.19818731912163	0.39 ( 0.05 - 2.74 )	0.39 ( 0.98 )	0.39 ( 0.05 )	-1.37 ( -2.89 )	否	否	否	否	0.530220782574445		Fisher's Exact Test	1
YELLOW SKIN	3	260814	4332	56802480	10048245	EPIDERMAL AND DERMAL CONDITIONS	10012424	DERMAL AND EPIDERMAL CONDITIONS NEC	10014982	SKIN AND SUBCUTANEOUS TISSUE DISORDERS	10040785	2141	YELLOW SKIN	4329	56537334	0.15	0.05	0.47	0.15	0.05	0.47	14.41	0.15	0.05	1	1	2	2	1	-2.73	2855014.88021178	-2.38513	0.520830461374986	-3.83	-0.941762	0.15 ( 0.05 - 0.47 )	0.15 ( 14.41 )	0.15 ( 0.05 )	-2.73 ( -3.83 )	否	否	否	否	0.000229803025483178	13.5702152514069	Chi-Square	0.896921208460844
ARTHRODESIS	2	260815	936	56802480	10061683	BONE AND JOINT THERAPEUTIC PROCEDURES	10023221	JOINT THERAPEUTIC PROCEDURES	10005944	SURGICAL AND MEDICAL PROCEDURES	10042613	22624	ARTHRODESIS	934	56540729	0.46	0.12	1.86	0.46	0.12	1.86	1.23	0.47	0.12	1	1	2	2	1	-1.1	13202539.4620679	-0.82168	0.696018839140344	-2.49	0.846874455918234	0.46 ( 0.12 - 1.86 )	0.46 ( 1.23 )	0.47 ( 0.12 )	-1.1 ( -2.49 )	否	否	否	否	0.459665874781985		Fisher's Exact Test	1
CARDIAC FAILURE	89	260728	74088	56802480	10007554	HEART FAILURES	10019281	HEART FAILURES NEC	10019280	CARDIAC DISORDERS	10007541	20608	CARDIAC FAILURE	73999	56467664	0.26	0.21	0.32	0.26	0.21	0.32	186.57	0.26	0.21	1	1	2	2	1	-1.93	166971.878091993	-1.92259	0.0231622847643799	-2.23	-1.6182	0.26 ( 0.21 - 0.32 )	0.26 ( 186.57 )	0.26 ( 0.21 )	-1.93 ( -2.23 )	否	否	否	否	2.58947311497922e-42	185.82721735943	Chi-Square	1.01067135677639e-38
ABSCESS JAW	1	260816	1004	56802480	10053573	INFECTIONS - PATHOGEN UNSPECIFIED	10005940	BONE AND JOINT INFECTIONS	10021879	INFECTIONS AND INFESTATIONS	10021881	24281	ABSCESS JAW	1003	56540660	0.22	0.03	1.54	0.22	0.03	1.54	2.84	0.22	0.03	1	1	2	2	1	-2.2	12309233.3094106	-1.48919	1.04276336607771	-3.53	0.553126371771685	0.22 ( 0.03 - 1.54 )	0.22 ( 2.84 )	0.22 ( 0.03 )	-2.2 ( -3.53 )	否	否	否	否	0.100627885028558		Fisher's Exact Test	1
HEPATIC FAILURE	23	260794	28033	56802480	10019663	HEPATIC AND HEPATOBILIARY DISORDERS	10019664	HEPATIC FAILURE AND ASSOCIATED DISORDERS	10019654	HEPATOBILIARY DISORDERS	10019805	15063	HEPATIC FAILURE	28010	56513653	0.18	0.12	0.27	0.18	0.12	0.27	87.27	0.18	0.12	1	1	2	2	1	-2.48	441277.715486825	-2.43433	0.0868058209922642	-3.02	-1.84507	0.18 ( 0.12 - 0.27 )	0.18 ( 87.27 )	0.18 ( 0.12 )	-2.48 ( -3.02 )	否	否	否	否	1.43498540475771e-20	86.4474729805206	Chi-Square	5.60074803476934e-17
PERITONITIS	6	260811	19942	56802480	10034674	INFECTIONS - PATHOGEN UNSPECIFIED	10017967	ABDOMINAL AND GASTROINTESTINAL INFECTIONS	10021879	INFECTIONS AND INFESTATIONS	10021881	690	PERITONITIS	19936	56521727	0.07	0.03	0.15	0.07	0.03	0.15	80.36	0.07	0.03	1	1	2	2	1	-3.93	620306.848315582	-3.72514	0.297450657197427	-4.82	-2.63436	0.07 ( 0.03 - 0.15 )	0.07 ( 80.36 )	0.07 ( 0.03 )	-3.93 ( -4.82 )	否	否	否	否	5.02028848278335e-19	79.4204847181988	Chi-Square	1.95941859483034e-15
RHABDOMYOLYSIS	3	260814	37966	56802480	10039020	MUSCLE DISORDERS	10028640	MYOPATHIES	10028302	MUSCULOSKELETAL AND CONNECTIVE TISSUE DISORDERS	10028395	6316	RHABDOMYOLYSIS	37963	56503700	0.02	0.01	0.05	0.02	0.01	0.05	169.27	0.02	0.01	1	1	2	2	1	-5.86	325829.785760204	-5.45394	0.520404927058001	-6.9	-4.01116	0.02 ( 0.01 - 0.05 )	0.02 ( 169.27 )	0.02 ( 0.01 )	-5.86 ( -6.9 )	否	否	否	否	1.75602111534444e-38	168.281432294856	Chi-Square	6.85375041318935e-35
LIMB AMPUTATION	1	260816	388	56802480	10071564	BONE AND JOINT THERAPEUTIC PROCEDURES	10024502	LIMB THERAPEUTIC PROCEDURES	10005944	SURGICAL AND MEDICAL PROCEDURES	10042613	12545	LIMB AMPUTATION	387	56541276	0.56	0.08	3.99	0.56	0.08	3.99	0.34	0.56	0.08	1	1	2	2	1	-0.83	31801489.6554181	-0.478277	1.04604292497967	-2.52	1.5672478082535	0.56 ( 0.08 - 3.99 )	0.56 ( 0.34 )	0.56 ( 0.08 )	-0.83 ( -2.52 )	否	否	否	否	1		Fisher's Exact Test	1
SKIN WEEPING	4	260813	2411	56802480	10080560	EPIDERMAL AND DERMAL CONDITIONS	10012424	DERMAL AND EPIDERMAL CONDITIONS NEC	10014982	SKIN AND SUBCUTANEOUS TISSUE DISORDERS	10040785	5539	SKIN WEEPING	2407	56539256	0.36	0.14	0.96	0.36	0.14	0.96	4.54	0.36	0.14	1	1	2	2	1	-1.47	5128847.21225442	-1.27203	0.417144585193732	-2.56	0.0196998550928003	0.36 ( 0.14 - 0.96 )	0.36 ( 4.54 )	0.36 ( 0.14 )	-1.47 ( -2.56 )	否	否	否	否	0.0477770799967782	3.91781001882929	Chi-Square	1
DACTYLITIS	13	260804	893	56802480	10064769	MUSCULOSKELETAL AND CONNECTIVE TISSUE DISORDERS NEC	10052776	MUSCULOSKELETAL AND CONNECTIVE TISSUE INFECTIONS AND INFLAMMATIONS NEC	10028393	MUSCULOSKELETAL AND CONNECTIVE TISSUE DISORDERS	10028395	18558	DACTYLITIS	880	56540783	3.2	1.85	5.54	3.2	1.85	5.54	19.41	3.17	1.83	1	1	2	2	1	1.66	13837560.9350757	1.45545841311802	0.151005241415476	0.68	2.23264627049994	3.2 ( 1.85 - 5.54 )	3.2 ( 19.41 )	3.17 ( 1.83 )	1.66 ( 0.68 )	是	是	否	是	0.000330877508996049		Fisher's Exact Test	1
RENAL TRANSPLANT	2	260815	3220	56802480	10038533	RENAL AND URINARY TRACT THERAPEUTIC PROCEDURES	10023431	RENAL THERAPEUTIC PROCEDURES	10038365	SURGICAL AND MEDICAL PROCEDURES	10042613	6592	RENAL TRANSPLANT	3218	56538445	0.13	0.03	0.54	0.13	0.03	0.54	11.11	0.14	0.03	1	1	2	2	1	-2.89	3840664.22724547	-2.39595	0.694443708638683	-4.06	-0.729289	0.13 ( 0.03 - 0.54 )	0.13 ( 11.11 )	0.14 ( 0.03 )	-2.89 ( -4.06 )	否	否	否	否	0.00136277845843245	10.2554979249997	Chi-Square	1
CHEMOTHERAPY	11	260806	2974	56802480	10061758	THERAPEUTIC PROCEDURES AND SUPPORTIVE CARE NEC	10008442	CHEMOTHERAPIES	10043413	SURGICAL AND MEDICAL PROCEDURES	10042613	20023	CHEMOTHERAPY	2963	56538700	0.8	0.45	1.45	0.8	0.45	1.45	0.52	0.81	0.45	1	1	2	2	1	-0.31	4158245.20200257	-0.288871	0.174154904782943	-1.12	0.545766591111427	0.8 ( 0.45 - 1.45 )	0.8 ( 0.52 )	0.81 ( 0.45 )	-0.31 ( -1.12 )	否	否	否	否	0.558764602418621	0.341847750091068	Chi-Square	1
AFFECT LABILITY	10	260807	9055	56802480	10054196	MOOD DISORDERS AND DISTURBANCES NEC	10001438	AFFECT ALTERATIONS NEC	10027946	PSYCHIATRIC DISORDERS	10037175	23788	AFFECT LABILITY	9045	56532618	0.24	0.13	0.45	0.24	0.13	0.45	24.1	0.24	0.13	1	1	2	2	1	-2.06	1366031.30255716	-1.95274	0.189453062892083	-2.82	-1.08222	0.24 ( 0.13 - 0.45 )	0.24 ( 24.1 )	0.24 ( 0.13 )	-2.06 ( -2.82 )	否	否	否	否	1.35752449180949e-06	23.3399286094911	Chi-Square	0.00529841809153244
BREAST ABSCESS	5	260812	936	56802480	10006171	INFECTIONS - PATHOGEN UNSPECIFIED	10006261	BREAST INFECTIONS	10021879	INFECTIONS AND INFESTATIONS	10021881	21043	BREAST ABSCESS	931	56540732	1.16	0.48	2.8	1.16	0.48	2.8	0.12	1.16	0.48	1	1	2	2	1	0.22	13202539.4620679	0.178319585210837	0.349124013928028	-1	1.36005392748583	1.16 ( 0.48 - 2.8 )	1.16 ( 0.12 )	1.16 ( 0.48 )	0.22 ( -1 )	否	否	否	否	0.626233031886027		Fisher's Exact Test	1
BRAIN OPERATION	6	260811	1951	56802480	10061732	NERVOUS SYSTEM, SKULL AND SPINE THERAPEUTIC PROCEDURES	10040957	SKULL AND BRAIN THERAPEUTIC PROCEDURES	10009720	SURGICAL AND MEDICAL PROCEDURES	10042613	21076	BRAIN OPERATION	1945	56539718	0.67	0.3	1.49	0.67	0.3	1.49	0.98	0.67	0.3	1	1	2	2	1	-0.58	6337489.48563405	-0.509215	0.29841257013227	-1.6	0.583327746045922	0.67 ( 0.3 - 1.49 )	0.67 ( 0.98 )	0.67 ( 0.3 )	-0.58 ( -1.6 )	否	否	否	否	0.410368004829477	0.677734295242632	Chi-Square	1
FAECALOMA	3	260814	4809	56802480	10056325	GASTROINTESTINAL SIGNS AND SYMPTOMS	10016097	FAECAL ABNORMALITIES NEC	10018012	GASTROINTESTINAL DISORDERS	10017947	16682	FAECALOMA	4806	56536857	0.14	0.04	0.42	0.14	0.04	0.42	16.57	0.14	0.04	1	1	2	2	1	-2.88	2571887.62493922	-2.52894	0.52078282534282	-3.97	-1.08564	0.14 ( 0.04 - 0.42 )	0.14 ( 16.57 )	0.14 ( 0.04 )	-2.88 ( -3.97 )	否	否	否	否	7.38538111548836e-05	15.7094616462176	Chi-Square	0.288251424937511
ABSCESS DRAINAGE	2	260815	781	56802480	10000279	THERAPEUTIC PROCEDURES AND SUPPORTIVE CARE NEC	10027700	THERAPEUTIC PROCEDURES NEC	10043413	SURGICAL AND MEDICAL PROCEDURES	10042613	24284	ABSCESS DRAINAGE	779	56540884	0.56	0.14	2.23	0.56	0.14	2.23	0.7	0.56	0.14	1	1	2	2	1	-0.84	15819411.094575	-0.613746	0.696459126110883	-2.28	1.0553364295973	0.56 ( 0.14 - 2.23 )	0.56 ( 0.7 )	0.56 ( 0.14 )	-0.84 ( -2.28 )	否	否	否	否	0.595285822625988		Fisher's Exact Test	1
DYSSTASIA	29	260788	27359	56802480	10050256	NEUROLOGICAL DISORDERS NEC	10072984	COORDINATION AND BALANCE DISTURBANCES	10029305	NERVOUS SYSTEM DISORDERS	10029205	17722	DYSSTASIA	27330	56514333	0.23	0.16	0.33	0.23	0.16	0.33	74.7	0.23	0.16	1	1	2	2	1	-2.11	452148.372659271	-2.07756	0.0694629087691653	-2.6	-1.55045	0.23 ( 0.16 - 0.33 )	0.23 ( 74.7 )	0.23 ( 0.16 )	-2.11 ( -2.6 )	否	否	否	否	8.11313901069089e-18	73.9252611300051	Chi-Square	3.16655815587265e-14
PULMONARY PAIN	4	260813	2516	56802480	10074693	RESPIRATORY TRACT SIGNS AND SYMPTOMS	10024976	LOWER RESPIRATORY TRACT SIGNS AND SYMPTOMS	10079101	RESPIRATORY, THORACIC AND MEDIASTINAL DISORDERS	10038738	7183	PULMONARY PAIN	2512	56539151	0.35	0.13	0.92	0.35	0.13	0.92	4.96	0.35	0.13	1	1	2	2	1	-1.53	4914890.53474678	-1.32852	0.417108587097215	-2.62	-0.0368384	0.35 ( 0.13 - 0.92 )	0.35 ( 4.96 )	0.35 ( 0.13 )	-1.53 ( -2.62 )	否	否	否	否	0.0375455431757175	4.3254926986994	Chi-Square	1
SUDDEN DEATH	3	260814	10185	56802480	10042434	FATAL OUTCOMES	10011907	DEATH AND SUDDEN DEATH	10053172	GENERAL DISORDERS AND ADMINISTRATION SITE CONDITIONS	10018065	4850	SUDDEN DEATH	10182	56531481	0.06	0.02	0.2	0.06	0.02	0.2	41.15	0.06	0.02	1	1	2	2	1	-3.96	1214488.46219887	-3.57805	0.520554443521726	-5.02	-2.13507	0.06 ( 0.02 - 0.2 )	0.06 ( 41.15 )	0.06 ( 0.02 )	-3.96 ( -5.02 )	否	否	否	否	2.2694437027761e-10	40.219732172457	Chi-Square	8.85763877193512e-07
FOOD INTERACTION	2	260815	1601	56802480	10016948	THERAPEUTIC AND NONTHERAPEUTIC EFFECTS (EXCL TOXICITY)	10022528	INTERACTIONS	10062915	GENERAL DISORDERS AND ADMINISTRATION SITE CONDITIONS	10018065	16289	FOOD INTERACTION	1599	56540064	0.27	0.07	1.09	0.27	0.07	1.09	3.91	0.27	0.07	1	1	2	2	1	-1.88	7722084.56676508	-1.47782	0.695096755750585	-3.15	0.189625515501801	0.27 ( 0.07 - 1.09 )	0.27 ( 3.91 )	0.27 ( 0.07 )	-1.88 ( -3.15 )	否	否	否	否	0.0729089266731682	3.21628492750604	Chi-Square	1
MENINGIOMA	1	260816	3226	56802480	10027191	NERVOUS SYSTEM NEOPLASMS MALIGNANT AND UNSPECIFIED NEC	10029213	NERVOUS SYSTEM NEOPLASMS UNSPECIFIED MALIGNANCY NEC	10029211	NEOPLASMS BENIGN, MALIGNANT AND UNSPECIFIED (INCL CYSTS AND POLYPS)	10029104	11600	MENINGIOMA	3225	56538438	0.07	0.01	0.48	0.07	0.01	0.48	12.94	0.07	0.01	1	1	2	2	1	-3.89	3833523.23395031	-2.98343	1.04133733161632	-5.02	-0.942513	0.07 ( 0.01 - 0.48 )	0.07 ( 12.94 )	0.07 ( 0.01 )	-3.89 ( -5.02 )	否	否	否	否	0.000526206441946717	12.0204270489017	Chi-Square	1
THROAT CLEARING	4	260813	3291	56802480	10080125	RESPIRATORY TRACT SIGNS AND SYMPTOMS	10046313	UPPER RESPIRATORY TRACT SIGNS AND SYMPTOMS	10079101	RESPIRATORY, THORACIC AND MEDIASTINAL DISORDERS	10038738	1863	THROAT CLEARING	3287	56538376	0.26	0.1	0.7	0.26	0.1	0.7	8.21	0.26	0.1	1	1	2	2	1	-1.92	3757830.9465242	-1.68847	0.416913912423445	-2.98	-0.397095	0.26 ( 0.1 - 0.7 )	0.26 ( 8.21 )	0.26 ( 0.1 )	-1.92 ( -2.98 )	否	否	否	否	0.00621808042465834	7.48599198280226	Chi-Square	1
DRUG INTOLERANCE	434	260383	87029	56802480	10061822	THERAPEUTIC AND NONTHERAPEUTIC EFFECTS (EXCL TOXICITY)	10043409	THERAPEUTIC AND NONTHERAPEUTIC RESPONSES	10062915	GENERAL DISORDERS AND ADMINISTRATION SITE CONDITIONS	10018065	17884	DRUG INTOLERANCE	86595	56455068	1.09	0.99	1.19	1.09	0.99	1.19	2.98	1.09	0.99	1	1	2	2	1	0.12	142143.85241822	0.118807462804045	0.00481654205155686	-0.02	0.257610086000537	1.09 ( 0.99 - 1.19 )	1.09 ( 2.98 )	1.09 ( 0.99 )	0.12 ( -0.02 )	否	否	否	否	0.0889962688178217	2.89243600556382	Chi-Square	1
UTERINE POLYP	2	260815	1605	56802480	10046811	UTERINE, PELVIC AND BROAD LIGAMENT DISORDERS	10046805	UTERINE NEOPLASMS	10046828	REPRODUCTIVE SYSTEM AND BREAST DISORDERS	10038604	3109	UTERINE POLYP	1603	56540060	0.27	0.07	1.08	0.27	0.07	1.08	3.93	0.27	0.07	1	1	2	2	1	-1.88	7702851.47942569	-1.48099	0.695093519793674	-3.15	0.186453982874953	0.27 ( 0.07 - 1.08 )	0.27 ( 3.93 )	0.27 ( 0.07 )	-1.88 ( -3.15 )	否	否	否	否	0.072185633274093	3.23260828204899	Chi-Square	1
EYELID OPERATION	1	260816	230	56802480	10061853	EYE THERAPEUTIC PROCEDURES	10015994	EYELID THERAPEUTIC PROCEDURES	10015957	SURGICAL AND MEDICAL PROCEDURES	10042613	16765	EYELID OPERATION	229	56541434	0.95	0.13	6.75	0.95	0.13	6.75	0	0.95	0.13	1	1	2	2	1	-0.08	53553157.9045786	-0.0431168	1.0497026242563	-2.09	2.00598314194955	0.95 ( 0.13 - 6.75 )	0.95 ( 0 )	0.95 ( 0.13 )	-0.08 ( -2.09 )	否	否	否	否	1		Fisher's Exact Test	1
PELVIC FRACTURE	15	260802	7781	56802480	10061161	BONE AND JOINT INJURIES	10034247	PELVIC FRACTURES AND DISLOCATIONS	10005942	INJURY, POISONING AND PROCEDURAL COMPLICATIONS	10022117	35	PELVIC FRACTURE	7766	56533897	0.42	0.25	0.69	0.42	0.25	0.69	12.08	0.42	0.25	1	1	2	2	1	-1.25	1589665.82831633	-1.19898	0.130360889700636	-1.92	-0.476868	0.42 ( 0.25 - 0.69 )	0.42 ( 12.08 )	0.42 ( 0.25 )	-1.25 ( -1.92 )	否	否	否	否	0.00069352971528682	11.5065072315691	Chi-Square	1
BLADDER CANCER	51	260766	58199	56802480	10005003	RENAL AND URINARY TRACT NEOPLASMS MALIGNANT AND UNSPECIFIED	10005013	BLADDER NEOPLASMS MALIGNANT	10038364	NEOPLASMS BENIGN, MALIGNANT AND UNSPECIFIED (INCL CYSTS AND POLYPS)	10029104	21823	BLADDER CANCER	58148	56483515	0.19	0.14	0.25	0.19	0.14	0.25	175.95	0.19	0.15	1	1	2	2	1	-2.39	212556.348384152	-2.36691	0.0400699585770786	-2.77	-1.96656	0.19 ( 0.14 - 0.25 )	0.19 ( 175.95 )	0.19 ( 0.15 )	-2.39 ( -2.77 )	否	否	否	否	5.58811260131536e-40	175.13711136219	Chi-Square	2.18104034829339e-36
PENILE ERYTHEMA	1	260816	349	56802480	10070655	PENILE AND SCROTAL DISORDERS (EXCL INFECTIONS AND INFLAMMATIONS)	10034304	PENILE DISORDERS NEC (EXCL ERECTION AND EJACULATION)	10013355	REPRODUCTIVE SYSTEM AND BREAST DISORDERS	10038604	8958	PENILE ERYTHEMA	348	56541315	0.62	0.09	4.43	0.62	0.09	4.43	0.23	0.62	0.09	1	1	2	2	1	-0.68	35345084.2170219	-0.382436	1.04663913190818	-2.43	1.66367120153963	0.62 ( 0.09 - 4.43 )	0.62 ( 0.23 )	0.62 ( 0.09 )	-0.68 ( -2.43 )	否	否	否	否	1		Fisher's Exact Test	1
PSORIASIS	18299	242518	120354	56802480	10037153	EPIDERMAL AND DERMAL CONDITIONS	10065874	PSORIATIC CONDITIONS	10014982	SKIN AND SUBCUTANEOUS TISSUE DISORDERS	10040785	7321	PSORIASIS	102055	56439608	41.73	41.06	42.41	38.87	38.28	39.47	573733	33.11	32.58	1	1	2	2	1	5.05	102785.754442754	5.0467780076885	0.000138899886812122	5.02	5.07034916691431	41.73 ( 41.06 - 42.41 )	38.87 ( 573733.43 )	33.11 ( 32.58 )	5.05 ( 5.02 )	是	是	是	是	0	573701.100388952	Chi-Square	0
BACK INJURY	36	260781	9711	56802480	10003986	INJURIES NEC	10040759	SITE SPECIFIC INJURIES NEC	10022114	INJURY, POISONING AND PROCEDURAL COMPLICATIONS	10022117	758	BACK INJURY	9675	56531988	0.81	0.58	1.12	0.81	0.58	1.12	1.66	0.81	0.58	1	1	2	2	1	-0.31	1273762.3018902	-0.301327	0.0564753947630594	-0.78	0.173964287426788	0.81 ( 0.58 - 1.12 )	0.81 ( 1.66 )	0.81 ( 0.58 )	-0.31 ( -0.78 )	否	否	否	否	0.224616518288564	1.47463053523831	Chi-Square	1
NAIL PSORIASIS	11	260806	571	56802480	10028703	EPIDERMAL AND DERMAL CONDITIONS	10065874	PSORIATIC CONDITIONS	10014982	SKIN AND SUBCUTANEOUS TISSUE DISORDERS	10040785	10754	NAIL PSORIASIS	560	56541103	4.26	2.34	7.73	4.26	2.34	7.73	26.9	4.2	2.31	1	1	2	2	1	2.07	21627236.8460798	1.72641146331508	0.177094050103953	0.88	2.5680623413018	4.26 ( 2.34 - 7.73 )	4.26 ( 26.9 )	4.2 ( 2.31 )	2.07 ( 0.88 )	是	是	是	是	8.81021327421242e-05		Fisher's Exact Test	0.343862624092511
INFECTED NAEVUS	1	260816	22	56802480	10050500	CUTANEOUS NEOPLASMS BENIGN	10040898	SKIN NEOPLASMS BENIGN	10040899	NEOPLASMS BENIGN, MALIGNANT AND UNSPECIFIED (INCL CYSTS AND POLYPS)	10029104	13799	INFECTED NAEVUS	21	56541642	10.32	1.39	76.75	10.32	1.39	76.75	8.04	9.9	1.33	1	1	2	2	1	3.31	537859977.21555	0.855159643289576	1.13118669405545	-1.27	2.98230486076341	10.32 ( 1.39 - 76.75 )	10.32 ( 8.04 )	9.9 ( 1.33 )	3.31 ( -1.27 )	否	否	否	否	0.0962919326849429		Fisher's Exact Test	1
EXOSTOSIS	44	260773	8364	56802480	10015688	BONE DISORDERS (EXCL CONGENITAL AND FRACTURES)	10027658	BONE DISORDERS NEC	10005959	MUSCULOSKELETAL AND CONNECTIVE TISSUE DISORDERS	10028395	16966	EXOSTOSIS	8320	56533343	1.15	0.85	1.54	1.15	0.85	1.54	0.82	1.15	0.85	1	1	2	2	1	0.2	1478873.81661179	0.191389572528077	0.0465093331522602	-0.24	0.622710024870695	1.15 ( 0.85 - 1.54 )	1.15 ( 0.82 )	1.15 ( 0.85 )	0.2 ( -0.24 )	否	否	否	否	0.40983627425543	0.679275617485526	Chi-Square	1
LARYNGEAL CANCER	2	260815	1063	56802480	10023825	RESPIRATORY AND MEDIASTINAL NEOPLASMS MALIGNANT AND UNSPECIFIED	10023826	LARYNGEAL NEOPLASMS MALIGNANT	10038666	NEOPLASMS BENIGN, MALIGNANT AND UNSPECIFIED (INCL CYSTS AND POLYPS)	10029104	12804	LARYNGEAL CANCER	1061	56540602	0.41	0.1	1.64	0.41	0.1	1.64	1.71	0.41	0.1	1	1	2	2	1	-1.29	11626672.4398098	-0.97221	0.695753700473812	-2.64	0.696026712230446	0.41 ( 0.1 - 1.64 )	0.41 ( 1.71 )	0.41 ( 0.1 )	-1.29 ( -2.64 )	否	否	否	否	0.255192313905866		Fisher's Exact Test	1
COLON DYSPLASIA	1	260816	250	56802480	10071161	GASTROINTESTINAL CONDITIONS NEC	10052778	GASTROINTESTINAL MUCOSAL DYSTROPHIES AND SECRETION DISORDERS	10017943	GASTROINTESTINAL DISORDERS	10017947	19572	COLON DYSPLASIA	249	56541414	0.87	0.12	6.21	0.87	0.12	6.21	0.02	0.87	0.12	1	1	2	2	1	-0.2	49285974.0077994	-0.106019	1.0489846744992	-2.15	1.94238044867999	0.87 ( 0.12 - 6.21 )	0.87 ( 0.02 )	0.87 ( 0.12 )	-0.2 ( -2.15 )	否	否	否	否	1		Fisher's Exact Test	1
MACULAR FIBROSIS	1	260816	669	56802480	10071392	OCULAR STRUCTURAL CHANGE, DEPOSIT AND DEGENERATION NEC	10038896	RETINAL STRUCTURAL CHANGE, DEPOSIT AND DEGENERATION	10042261	EYE DISORDERS	10015919	12111	MACULAR FIBROSIS	668	56540995	0.32	0.05	2.31	0.32	0.05	2.31	1.4	0.33	0.05	1	1	2	2	1	-1.62	18463849.9641159	-1.0273	1.04379887670913	-3.07	1.01602829448019	0.32 ( 0.05 - 2.31 )	0.32 ( 1.4 )	0.33 ( 0.05 )	-1.62 ( -3.07 )	否	否	否	否	0.38457178918473		Fisher's Exact Test	1
CHAPPED LIPS	7	260810	3999	56802480	10049047	ORAL SOFT TISSUE CONDITIONS	10031015	ORAL SOFT TISSUE DISORDERS NEC	10031013	GASTROINTESTINAL DISORDERS	10017947	20054	CHAPPED LIPS	3992	56537671	0.38	0.18	0.8	0.38	0.18	0.8	7.06	0.38	0.18	1	1	2	2	1	-1.39	3092694.86898941	-1.2755	0.260699332641752	-2.3	-0.254329	0.38 ( 0.18 - 0.8 )	0.38 ( 7.06 )	0.38 ( 0.18 )	-1.39 ( -2.3 )	否	否	否	否	0.0110610275065402	6.45548616320683	Chi-Square	1
HYPERSENSITIVITY	539	260278	169980	56802480	10020751	ALLERGIC CONDITIONS	10027654	ALLERGIC CONDITIONS NEC	10001708	IMMUNE SYSTEM DISORDERS	10021428	14397	HYPERSENSITIVITY	169441	56372222	0.69	0.63	0.75	0.69	0.63	0.75	75.29	0.69	0.63	1	1	2	2	1	-0.53	72777.4249825431	-0.533279	0.0038745019279475	-0.66	-0.408788	0.69 ( 0.63 - 0.75 )	0.69 ( 75.29 )	0.69 ( 0.63 )	-0.53 ( -0.66 )	否	否	否	否	4.76317875222375e-18	74.976634542801	Chi-Square	1.85906866699293e-14
EYELID CYST	2	260815	230	56802480	10063692	OCULAR INFECTIONS, IRRITATIONS AND INFLAMMATIONS	10024445	LID, LASH AND LACRIMAL INFECTIONS, IRRITATIONS AND INFLAMMATIONS	10021877	EYE DISORDERS	10015919	16783	EYELID CYST	228	56541435	1.9	0.47	7.65	1.9	0.47	7.65	0.85	1.89	0.47	1	1	2	2	1	0.92	53553157.9045786	0.541845719039552	0.702807797232124	-1.13	2.21851837311622	1.9 ( 0.47 - 7.65 )	1.9 ( 0.85 )	1.89 ( 0.47 )	0.92 ( -1.13 )	否	否	否	否	0.284907816636527		Fisher's Exact Test	1
RENAL PAIN	51	260766	9679	56802480	10038490	URINARY TRACT SIGNS AND SYMPTOMS	10046591	URINARY TRACT SIGNS AND SYMPTOMS NEC	10046590	RENAL AND URINARY DISORDERS	10038359	6606	RENAL PAIN	9628	56532035	1.15	0.87	1.51	1.15	0.87	1.51	0.97	1.15	0.87	1	1	2	2	1	0.2	1277973.08635926	0.194316369374278	0.0402492143595427	-0.21	0.595560506326047	1.15 ( 0.87 - 1.51 )	1.15 ( 0.97 )	1.15 ( 0.87 )	0.2 ( -0.21 )	否	否	否	否	0.362397699529256	0.82956722750642	Chi-Square	1
PULMONARY MASS	25	260792	13491	56802480	10056342	RESPIRATORY DISORDERS NEC	10057184	RESPIRATORY TRACT DISORDERS NEC	10038716	RESPIRATORY, THORACIC AND MEDIASTINAL DISORDERS	10038738	7194	PULMONARY MASS	13466	56528197	0.4	0.27	0.6	0.4	0.27	0.6	22.14	0.4	0.27	1	1	2	2	1	-1.31	916897.381852776	-1.27571	0.0802147894372373	-1.84	-0.709268	0.4 ( 0.27 - 0.6 )	0.4 ( 22.14 )	0.4 ( 0.27 )	-1.31 ( -1.84 )	否	否	否	否	3.45259899476359e-06	21.5470136249239	Chi-Square	0.0134754938765623
HYPERGLYCAEMIA	13	260804	33554	56802480	10020635	GLUCOSE METABOLISM DISORDERS (INCL DIABETES MELLITUS)	10020638	HYPERGLYCAEMIC CONDITIONS NEC	10018424	METABOLISM AND NUTRITION DISORDERS	10027433	14462	HYPERGLYCAEMIA	33541	56508122	0.08	0.05	0.14	0.08	0.05	0.14	129.84	0.08	0.05	1	1	2	2	1	-3.57	368671.717358297	-3.46945	0.148739109374832	-4.24	-2.69812	0.08 ( 0.05 - 0.14 )	0.08 ( 129.84 )	0.08 ( 0.05 )	-3.57 ( -4.24 )	否	否	否	否	7.06491893073693e-30	128.918833074888	Chi-Square	2.75743785866662e-26
LIGAMENT RUPTURE	17	260800	4116	56802480	10065433	INJURIES NEC	10028288	MUSCLE, TENDON AND LIGAMENT INJURIES	10022114	INJURY, POISONING AND PROCEDURAL COMPLICATIONS	10022117	750	LIGAMENT RUPTURE	4099	56537564	0.9	0.56	1.45	0.9	0.56	1.45	0.19	0.9	0.56	1	1	2	2	1	-0.15	3004804.34198631	-0.145053	0.116145034954509	-0.83	0.536547907366893	0.9 ( 0.56 - 1.45 )	0.9 ( 0.19 )	0.9 ( 0.56 )	-0.15 ( -0.83 )	否	否	否	否	0.746989259202338	0.104078370851469	Chi-Square	1
BLISTER INFECTED	2	260815	725	56802480	10005192	INFECTIONS - PATHOGEN UNSPECIFIED	10040786	SKIN STRUCTURES AND SOFT TISSUE INFECTIONS	10021879	INFECTIONS AND INFESTATIONS	10021881	21705	BLISTER INFECTED	723	56540940	0.6	0.15	2.4	0.6	0.15	2.4	0.53	0.6	0.15	1	1	2	2	1	-0.74	17039641.1514568	-0.530587	0.696664428999207	-2.2	1.13874198076246	0.6 ( 0.15 - 2.4 )	0.6 ( 0.53 )	0.6 ( 0.15 )	-0.74 ( -2.2 )	否	否	否	否	0.77925228203642		Fisher's Exact Test	1
MEDICATION ERROR	40	260777	50553	56802480	10027091	MEDICATION ERRORS AND OTHER PRODUCT USE ERRORS AND ISSUES	10079146	MEDICATION ERRORS, PRODUCT USE ERRORS AND ISSUES NEC	10079145	INJURY, POISONING AND PROCEDURAL COMPLICATIONS	10022117	11645	MEDICATION ERROR	50513	56491150	0.17	0.13	0.23	0.17	0.13	0.23	159.89	0.17	0.13	1	1	2	2	1	-2.54	244704.266249113	-2.50742	0.0508141377986737	-2.96	-2.05658	0.17 ( 0.13 - 0.23 )	0.17 ( 159.89 )	0.17 ( 0.13 )	-2.54 ( -2.96 )	否	否	否	否	1.81639330974255e-36	159.059179807937	Chi-Square	7.08938308792517e-33
PRODUCTIVE COUGH	161	260656	42077	56802480	10036790	RESPIRATORY DISORDERS NEC	10011233	COUGHING AND ASSOCIATED SYMPTOMS	10038716	RESPIRATORY, THORACIC AND MEDIASTINAL DISORDERS	10038738	7587	PRODUCTIVE COUGH	41916	56499747	0.83	0.71	0.97	0.83	0.71	0.97	5.4	0.83	0.71	1	1	2	2	1	-0.26	293996.375206941	-0.26161	0.0129052914089546	-0.49	-0.0344066	0.83 ( 0.71 - 0.97 )	0.83 ( 5.4 )	0.83 ( 0.71 )	-0.26 ( -0.49 )	否	否	否	否	0.022200514029525	5.23000144005738	Chi-Square	1
FEELING COLD	39	260778	25833	56802480	10016326	GENERAL SYSTEM DISORDERS NEC	10068759	FEELINGS AND SENSATIONS NEC	10018073	GENERAL DISORDERS AND ADMINISTRATION SITE CONDITIONS	10018065	16569	FEELING COLD	25794	56515869	0.33	0.24	0.45	0.33	0.24	0.45	53.71	0.33	0.24	1	1	2	2	1	-1.6	478856.525352545	-1.5804	0.0521226611960478	-2.04	-1.12379	0.33 ( 0.24 - 0.45 )	0.33 ( 53.71 )	0.33 ( 0.24 )	-1.6 ( -2.04 )	否	否	否	否	3.27262542246715e-13	53.0373698387643	Chi-Square	1.27730570238893e-09
HYPERCALCAEMIA	19	260798	11330	56802480	10020583	BONE, CALCIUM, MAGNESIUM AND PHOSPHORUS METABOLISM DISORDERS	10006975	CALCIUM METABOLISM DISORDERS	10013296	METABOLISM AND NUTRITION DISORDERS	10027433	14496	HYPERCALCAEMIA	11311	56530352	0.36	0.23	0.57	0.36	0.23	0.57	21.06	0.37	0.23	1	1	2	2	1	-1.45	1091764.14049578	-1.40676	0.104260006194518	-2.05	-0.760972	0.36 ( 0.23 - 0.57 )	0.36 ( 21.06 )	0.37 ( 0.23 )	-1.45 ( -2.05 )	否	否	否	否	6.18378995321745e-06	20.430453598048	Chi-Square	0.0241353321874077
HEAD DISCOMFORT	85	260732	15810	56802480	10019194	NEUROLOGICAL DISORDERS NEC	10029306	NEUROLOGICAL SIGNS AND SYMPTOMS NEC	10029305	NERVOUS SYSTEM DISORDERS	10029205	15199	HEAD DISCOMFORT	15725	56525938	1.17	0.95	1.45	1.17	0.95	1.45	2.13	1.17	0.95	1	1	2	2	1	0.23	782416.006322033	0.22465399402163	0.0243414757678788	-0.09	0.536689093123502	1.17 ( 0.95 - 1.45 )	1.17 ( 2.13 )	1.17 ( 0.95 )	0.23 ( -0.09 )	否	否	否	否	0.161273019845428	1.96224877741634	Chi-Square	1
NECK PAIN	212	260605	51636	56802480	10028836	MUSCULOSKELETAL AND CONNECTIVE TISSUE DISORDERS NEC	10068757	MUSCULOSKELETAL AND CONNECTIVE TISSUE PAIN AND DISCOMFORT	10028393	MUSCULOSKELETAL AND CONNECTIVE TISSUE DISORDERS	10028395	10647	NECK PAIN	51424	56490239	0.89	0.78	1.02	0.89	0.78	1.02	2.67	0.89	0.78	1	1	2	2	1	-0.16	239572.002168167	-0.160713	0.0098198632757675	-0.36	0.0374773114140726	0.89 ( 0.78 - 1.02 )	0.89 ( 2.67 )	0.89 ( 0.78 )	-0.16 ( -0.36 )	否	否	否	否	0.109229895277164	2.56532807163121	Chi-Square	1
DERMATOMYOSITIS	7	260810	2276	56802480	10012503	MUSCLE DISORDERS	10021992	MUSCLE INFECTIONS AND INFLAMMATIONS	10028302	MUSCULOSKELETAL AND CONNECTIVE TISSUE DISORDERS	10028395	18331	DERMATOMYOSITIS	2269	56539394	0.67	0.32	1.4	0.67	0.32	1.4	1.14	0.67	0.32	1	1	2	2	1	-0.58	5432929.06278334	-0.517934	0.261093075733576	-1.54	0.504011826792024	0.67 ( 0.32 - 1.4 )	0.67 ( 1.14 )	0.67 ( 0.32 )	-0.58 ( -1.54 )	否	否	否	否	0.360273955519864	0.836938068935211	Chi-Square	1
OSTEOMYELITIS	34	260783	17060	56802480	10031252	INFECTIONS - PATHOGEN UNSPECIFIED	10005940	BONE AND JOINT INFECTIONS	10021879	INFECTIONS AND INFESTATIONS	10021881	415	OSTEOMYELITIS	17026	56524637	0.43	0.31	0.61	0.43	0.31	0.61	25.21	0.43	0.31	1	1	2	2	1	-1.2	725091.11282795	-1.18066	0.0595975505493942	-1.67	-0.692412	0.43 ( 0.31 - 0.61 )	0.43 ( 25.21 )	0.43 ( 0.31 )	-1.2 ( -1.67 )	否	否	否	否	6.87908133139957e-07	24.6487092199082	Chi-Square	0.00268490544364525
FOOT OPERATION	25	260792	4382	56802480	10061160	BONE AND JOINT THERAPEUTIC PROCEDURES	10024502	LIMB THERAPEUTIC PROCEDURES	10005944	SURGICAL AND MEDICAL PROCEDURES	10042613	16280	FOOT OPERATION	4357	56537306	1.24	0.84	1.84	1.24	0.84	1.84	1.19	1.24	0.84	1	1	2	2	1	0.31	2822445.69380736	0.299541882677907	0.080535396872779	-0.27	0.867117064914689	1.24 ( 0.84 - 1.84 )	1.24 ( 1.19 )	1.24 ( 0.84 )	0.31 ( -0.27 )	否	否	否	否	0.327772281072725	0.957679255660959	Chi-Square	1
BIRTH MARK	1	260816	205	56802480	10004950	SKIN AND SUBCUTANEOUS TISSUE DISORDERS CONGENITAL	10040834	SKIN AND SUBCUTANEOUS TISSUE DISORDERS CONGENITAL NEC	10040789	CONGENITAL, FAMILIAL AND GENETIC DISORDERS	10010331	21842	BIRTH MARK	204	56541459	1.06	0.15	7.58	1.06	0.15	7.58	0	1.06	0.15	1	1	2	2	1	0.09	60052327.5531925	0.0395749795613462	1.05079610339899	-2.01	2.08974190291075	1.06 ( 0.15 - 7.58 )	1.06 ( 0 )	1.06 ( 0.15 )	0.09 ( -2.01 )	否	否	否	否	0.610720323187213		Fisher's Exact Test	1
OSTEOARTHRITIS	130	260687	39208	56802480	10031161	JOINT DISORDERS	10057178	OSTEOARTHROPATHIES	10023213	MUSCULOSKELETAL AND CONNECTIVE TISSUE DISORDERS	10028395	151	OSTEOARTHRITIS	39078	56502585	0.72	0.61	0.86	0.72	0.61	0.86	13.98	0.72	0.61	1	1	2	2	1	-0.47	315508.670865303	-0.466699	0.0159492669469467	-0.72	-0.214118	0.72 ( 0.61 - 0.86 )	0.72 ( 13.98 )	0.72 ( 0.61 )	-0.47 ( -0.72 )	否	否	否	否	0.000214599309442496	13.698732180707	Chi-Square	0.837581104754062
HEPATITIS TOXIC	1	260816	2488	56802480	10019795	HEPATIC AND HEPATOBILIARY DISORDERS	10019833	HEPATOCELLULAR DAMAGE AND HEPATITIS NEC	10019654	HEPATOBILIARY DISORDERS	10019805	14934	HEPATITIS TOXIC	2487	56539176	0.09	0.01	0.62	0.09	0.01	0.62	9.56	0.09	0.01	1	1	2	2	1	-3.51	4970180.58495687	-2.6356	1.04152857381215	-4.68	-0.594492	0.09 ( 0.01 - 0.62 )	0.09 ( 9.56 )	0.09 ( 0.01 )	-3.51 ( -4.68 )	否	否	否	否	0.00325071364747431	8.6611203685669	Chi-Square	1
VIRAL UVEITIS	1	260816	82	56802480	10071005	VIRAL INFECTIOUS DISORDERS	10047465	VIRAL INFECTIONS NEC	10047438	INFECTIONS AND INFESTATIONS	10021881	1509	VIRAL UVEITIS	81	56541582	2.68	0.37	19.23	2.68	0.37	19.23	1.04	2.66	0.37	1	1	2	2	1	1.41	149045535.854912	0.534173622264469	1.06576911647938	-1.53	2.59889550811678	2.68 ( 0.37 - 19.23 )	2.68 ( 1.04 )	2.66 ( 0.37 )	1.41 ( -1.53 )	否	否	否	否	0.314346226854464		Fisher's Exact Test	1
EXCESSIVE SKIN	2	260815	248	56802480	10064503	EPIDERMAL AND DERMAL CONDITIONS	10012424	DERMAL AND EPIDERMAL CONDITIONS NEC	10014982	SKIN AND SUBCUTANEOUS TISSUE DISORDERS	10040785	16994	EXCESSIVE SKIN	246	56541417	1.76	0.44	7.09	1.76	0.44	7.09	0.65	1.76	0.44	1	1	2	2	1	0.81	49681845.2849705	0.485112086663342	0.702156452570614	-1.19	2.16100761153429	1.76 ( 0.44 - 7.09 )	1.76 ( 0.65 )	1.76 ( 0.44 )	0.81 ( -1.19 )	否	否	否	否	0.315239836526976		Fisher's Exact Test	1
MUCOUS STOOLS	13	260804	4267	56802480	10028140	GASTROINTESTINAL SIGNS AND SYMPTOMS	10016097	FAECAL ABNORMALITIES NEC	10018012	GASTROINTESTINAL DISORDERS	10017947	11065	MUCOUS STOOLS	4254	56537409	0.66	0.38	1.14	0.66	0.38	1.14	2.23	0.66	0.38	1	1	2	2	1	-0.59	2898495.65978389	-0.557023	0.149164750899382	-1.33	0.21541369842459	0.66 ( 0.38 - 1.14 )	0.66 ( 2.23 )	0.66 ( 0.38 )	-0.59 ( -1.33 )	否	否	否	否	0.167693339325057	1.90344393392271	Chi-Square	1
POSTURE ABNORMAL	1	260816	3025	56802480	10036436	MUSCULOSKELETAL AND CONNECTIVE TISSUE DISORDERS NEC	10080711	MUSCULOSKELETAL AND CONNECTIVE TISSUE CONDITIONS NEC	10028393	MUSCULOSKELETAL AND CONNECTIVE TISSUE DISORDERS	10028395	7891	POSTURE ABNORMAL	3024	56538639	0.07	0.01	0.51	0.07	0.01	0.51	12.02	0.07	0.01	1	1	2	2	1	-3.8	4088162.41769916	-2.8967	1.04138017457167	-4.94	-0.855735	0.07 ( 0.01 - 0.51 )	0.07 ( 12.02 )	0.07 ( 0.01 )	-3.8 ( -4.94 )	否	否	否	否	0.000861743986293594	11.1032966806016	Chi-Square	1
CREPITATIONS	1	260816	2864	56802480	10011376	GENERAL SYSTEM DISORDERS NEC	10018072	GENERAL SIGNS AND SYMPTOMS NEC	10018073	GENERAL DISORDERS AND ADMINISTRATION SITE CONDITIONS	10018065	18871	CREPITATIONS	2863	56538800	0.08	0.01	0.54	0.08	0.01	0.54	11.28	0.08	0.01	1	1	2	2	1	-3.72	4317898.5954477	-2.82325	1.04141882760326	-4.86	-0.782254	0.08 ( 0.01 - 0.54 )	0.08 ( 11.28 )	0.08 ( 0.01 )	-3.72 ( -4.86 )	否	否	否	否	0.00128099591053104	10.3697111120972	Chi-Square	1
THROMBOCYTOSIS	2	260815	3815	56802480	10043563	PLATELET DISORDERS	10069776	THROMBOCYTOSES	10035534	BLOOD AND LYMPHATIC SYSTEM DISORDERS	10005329	372	THROMBOCYTOSIS	3813	56537850	0.11	0.03	0.45	0.11	0.03	0.45	13.81	0.11	0.03	1	1	2	2	1	-3.13	3241818.52095326	-2.62619	0.694342953103914	-4.29	-0.959645	0.11 ( 0.03 - 0.45 )	0.11 ( 13.81 )	0.11 ( 0.03 )	-3.13 ( -4.29 )	否	否	否	否	0.000322635685988263	12.9341849275455	Chi-Square	1
BONE LESION	1	260816	3347	56802480	10061728	BONE DISORDERS (EXCL CONGENITAL AND FRACTURES)	10027658	BONE DISORDERS NEC	10005959	MUSCULOSKELETAL AND CONNECTIVE TISSUE DISORDERS	10028395	21201	BONE LESION	3346	56538317	0.06	0.01	0.46	0.06	0.01	0.46	13.5	0.07	0.01	1	1	2	2	1	-3.94	3694975.9486134	-3.03324	1.04131402108231	-5.07	-0.992342	0.06 ( 0.01 - 0.46 )	0.06 ( 13.5 )	0.07 ( 0.01 )	-3.94 ( -5.07 )	否	否	否	否	0.000391334542933947	12.5731207997375	Chi-Square	1
THROAT CANCER	12	260805	4043	56802480	10043515	RESPIRATORY AND MEDIASTINAL NEOPLASMS MALIGNANT AND UNSPECIFIED	10038723	RESPIRATORY TRACT AND PLEURAL NEOPLASMS MALIGNANT CELL TYPE UNSPECIFIED NEC	10038666	NEOPLASMS BENIGN, MALIGNANT AND UNSPECIFIED (INCL CYSTS AND POLYPS)	10029104	4388	THROAT CANCER	4031	56537632	0.65	0.37	1.14	0.65	0.37	1.14	2.33	0.65	0.37	1	1	2	2	1	-0.63	3059045.36992029	-0.590036	0.160627856408671	-1.39	0.211532190128761	0.65 ( 0.37 - 1.14 )	0.65 ( 2.33 )	0.65 ( 0.37 )	-0.63 ( -1.39 )	否	否	否	否	0.158327764702099	1.99012543441256	Chi-Square	1
SINUS CONGESTION	86	260731	12464	56802480	10040742	UPPER RESPIRATORY TRACT DISORDERS (EXCL INFECTIONS)	10040743	PARANASAL SINUS DISORDERS (EXCL INFECTIONS AND NEOPLASMS)	10046304	RESPIRATORY, THORACIC AND MEDIASTINAL DISORDERS	10038738	5658	SINUS CONGESTION	12378	56529285	1.51	1.22	1.86	1.51	1.22	1.86	14.53	1.5	1.22	1	1	2	2	1	0.59	992441.193418184	0.579126205199859	0.0240986288891395	0.27	0.889600866897973	1.51 ( 1.22 - 1.86 )	1.51 ( 14.53 )	1.5 ( 1.22 )	0.59 ( 0.27 )	是	否	否	是	0.000179754470829675	14.0317010805769	Chi-Square	0.701581699648222
AGITATION	102	260715	69106	56802480	10001497	ANXIETY DISORDERS AND SYMPTOMS	10002869	ANXIETY SYMPTOMS	10002861	PSYCHIATRIC DISORDERS	10037175	181	AGITATION	69004	56472659	0.32	0.26	0.39	0.32	0.26	0.39	146.95	0.32	0.26	1	1	2	2	1	-1.64	179009.065303915	-1.62782	0.0202454538896831	-1.91	-1.34324	0.32 ( 0.26 - 0.39 )	0.32 ( 146.95 )	0.32 ( 0.26 )	-1.64 ( -1.91 )	否	否	否	否	1.13350448976221e-33	146.269507062417	Chi-Square	4.42406802354191e-30
NEPHROPATHY	26	260791	8887	56802480	10029151	NEPHROPATHIES	10029150	NEPHROPATHIES AND TUBULAR DISORDERS NEC	10029149	RENAL AND URINARY DISORDERS	10038359	10502	NEPHROPATHY	8861	56532802	0.64	0.43	0.93	0.64	0.43	0.93	5.4	0.64	0.43	1	1	2	2	1	-0.65	1391851.87623286	-0.630914	0.0773297872446593	-1.19	-0.0747489	0.64 ( 0.43 - 0.93 )	0.64 ( 5.4 )	0.64 ( 0.43 )	-0.65 ( -1.19 )	否	否	否	否	0.0247772207784282	5.03938947934919	Chi-Square	1
SCHIZOPHRENIA	9	260808	11544	56802480	10039626	SCHIZOPHRENIA AND OTHER PSYCHOTIC DISORDERS	10039631	SCHIZOPHRENIA NEC	10039628	PSYCHIATRIC DISORDERS	10037175	214	SCHIZOPHRENIA	11535	56530128	0.17	0.09	0.33	0.17	0.09	0.33	36.71	0.17	0.09	1	1	2	2	1	-2.56	1071527.02260352	-2.43325	0.208325048562375	-3.35	-1.52039	0.17 ( 0.09 - 0.33 )	0.17 ( 36.71 )	0.17 ( 0.09 )	-2.56 ( -3.35 )	否	否	否	否	2.09783588153375e-09	35.8806334904016	Chi-Square	8.18785344562623e-06
ABORTION INDUCED	5	260812	8879	56802480	10000220	OBSTETRIC AND GYNAECOLOGICAL THERAPEUTIC PROCEDURES	10021717	INDUCED ABORTIONS	10029903	SURGICAL AND MEDICAL PROCEDURES	10042613	24301	ABORTION INDUCED	8874	56532789	0.12	0.05	0.29	0.12	0.05	0.29	31.53	0.12	0.05	1	1	2	2	1	-3.03	1393105.79684208	-2.79957	0.347137083710255	-3.98	-1.6212	0.12 ( 0.05 - 0.29 )	0.12 ( 31.53 )	0.12 ( 0.05 )	-3.03 ( -3.98 )	否	否	否	否	3.07951881153402e-08	30.656759594927	Chi-Square	0.000120193619214173
ANAL FISTULA	5	260812	4907	56802480	10002156	GASTROINTESTINAL CONDITIONS NEC	10017952	GASTROINTESTINAL FISTULAE	10017943	GASTROINTESTINAL DISORDERS	10017947	23428	ANAL FISTULA	4902	56536761	0.22	0.09	0.53	0.22	0.09	0.53	13.7	0.22	0.09	1	1	2	2	1	-2.17	2520533.71555779	-1.97183	0.347326772910646	-3.15	-0.79314	0.22 ( 0.09 - 0.53 )	0.22 ( 13.7 )	0.22 ( 0.09 )	-2.17 ( -3.15 )	否	否	否	否	0.000322615687108601	12.9343009658242	Chi-Square	1
BIOPSY PROSTATE	1	260816	90	56802480	10004857	REPRODUCTIVE ORGAN AND BREAST INVESTIGATIONS (EXCL HORMONE ANALYSES)	10038601	REPRODUCTIVE ORGAN AND BREAST HISTOPATHOLOGY PROCEDURES	10038592	INVESTIGATIONS	10022891	21892	BIOPSY PROSTATE	89	56541574	2.44	0.34	17.48	2.44	0.34	17.48	0.84	2.42	0.34	1	1	2	2	1	1.27	135942631.60393	0.496303685155693	1.06356456738069	-1.57	2.55888902145642	2.44 ( 0.34 - 17.48 )	2.44 ( 0.84 )	2.42 ( 0.34 )	1.27 ( -1.57 )	否	否	否	否	0.339131443839466		Fisher's Exact Test	1
PULSE ABSENT	1	260816	4547	56802480	10037469	CARDIAC AND VASCULAR INVESTIGATIONS (EXCL ENZYME TESTS)	10053103	HEART RATE AND PULSE INVESTIGATIONS	10007512	INVESTIGATIONS	10022891	1128	PULSE ABSENT	4546	56537117	0.05	0.01	0.34	0.05	0.01	0.34	19.01	0.05	0.01	1	1	2	2	1	-4.38	2720048.25768638	-3.45173	1.04114998981173	-5.49	-1.411	0.05 ( 0.01 - 0.34 )	0.05 ( 19.01 )	0.05 ( 0.01 )	-4.38 ( -5.49 )	否	否	否	否	2.12884845583143e-05	18.0704045694042	Chi-Square	0.0830889552311007
CLAUSTROPHOBIA	4	260813	1000	56802480	10009244	ANXIETY DISORDERS AND SYMPTOMS	10068299	FEAR SYMPTOMS AND PHOBIC DISORDERS (INCL SOCIAL PHOBIA)	10002861	PSYCHIATRIC DISORDERS	10037175	19725	CLAUSTROPHOBIA	996	56540667	0.87	0.33	2.32	0.87	0.33	2.32	0.08	0.87	0.33	1	1	2	2	1	-0.2	12358421.0549028	-0.162534	0.418360956616251	-1.46	1.13108243078099	0.87 ( 0.33 - 2.32 )	0.87 ( 0.08 )	0.87 ( 0.33 )	-0.2 ( -1.46 )	否	否	否	否	1		Fisher's Exact Test	1
THERMAL BURN	12	260805	6664	56802480	10053615	INJURIES BY PHYSICAL AGENTS	10043418	THERMAL BURNS	10022119	INJURY, POISONING AND PROCEDURAL COMPLICATIONS	10022117	4427	THERMAL BURN	6652	56535011	0.39	0.22	0.69	0.39	0.22	0.69	11.36	0.39	0.22	1	1	2	2	1	-1.35	1856080.94162906	-1.28157	0.160425458305409	-2.08	-0.480507	0.39 ( 0.22 - 0.69 )	0.39 ( 11.36 )	0.39 ( 0.22 )	-1.35 ( -2.08 )	否	否	否	否	0.00103952749269041	10.7558048599348	Chi-Square	1
HEPATECTOMY	1	260816	263	56802480	10061997	HEPATOBILIARY THERAPEUTIC PROCEDURES	10019704	HEPATIC THERAPEUTIC PROCEDURES	10019818	SURGICAL AND MEDICAL PROCEDURES	10042613	15102	HEPATECTOMY	262	56541401	0.83	0.12	5.9	0.83	0.12	5.9	0.04	0.83	0.12	1	1	2	2	1	-0.27	46859013.1665063	-0.145482	1.04857634053306	-2.19	1.90251872963006	0.83 ( 0.12 - 5.9 )	0.83 ( 0.04 )	0.83 ( 0.12 )	-0.27 ( -2.19 )	否	否	否	否	1		Fisher's Exact Test	1
BURNOUT SYNDROME	1	260816	519	56802480	10065369	ANXIETY DISORDERS AND SYMPTOMS	10042211	STRESS DISORDERS	10002861	PSYCHIATRIC DISORDERS	10037175	20820	BURNOUT SYNDROME	518	56541145	0.42	0.06	2.98	0.42	0.06	2.98	0.81	0.42	0.06	1	1	2	2	1	-1.25	23789960.5306878	-0.760292	1.04469499122326	-2.8	1.28391479501618	0.42 ( 0.06 - 2.98 )	0.42 ( 0.81 )	0.42 ( 0.06 )	-1.25 ( -2.8 )	否	否	否	否	0.737537178001981		Fisher's Exact Test	1
SOLAR URTICARIA	1	260816	115	56802480	10041307	ANGIOEDEMA AND URTICARIA	10046736	URTICARIAS	10002426	SKIN AND SUBCUTANEOUS TISSUE DISORDERS	10040785	5414	SOLAR URTICARIA	114	56541549	1.9	0.27	13.62	1.9	0.27	13.62	0.42	1.89	0.26	1	1	2	2	1	0.92	106644650.654807	0.383987550696226	1.0586352140027	-1.67	2.4417875545865	1.9 ( 0.27 - 13.62 )	1.9 ( 0.42 )	1.89 ( 0.26 )	0.92 ( -1.67 )	否	否	否	否	0.410956989288037		Fisher's Exact Test	1
EYE OPERATION	13	260804	3814	56802480	10061852	EYE THERAPEUTIC PROCEDURES	10027675	EYE THERAPEUTIC PROCEDURES NEC	10015957	SURGICAL AND MEDICAL PROCEDURES	10042613	16807	EYE OPERATION	3801	56537862	0.74	0.43	1.28	0.74	0.43	1.28	1.17	0.74	0.43	1	1	2	2	1	-0.43	3.24267e+06	-0.403439	0.149222657747256	-1.18	0.369147565607935	0.74 ( 0.43 - 1.28 )	0.74 ( 1.17 )	0.74 ( 0.43 )	-0.43 ( -1.18 )	否	否	否	否	0.336512200105484	0.923673790870133	Chi-Square	1
SOLAR LENTIGO	5	260812	876	56802480	10064127	PIGMENTATION DISORDERS	10020713	HYPERPIGMENTATION DISORDERS	10035023	SKIN AND SUBCUTANEOUS TISSUE DISORDERS	10040785	5415	SOLAR LENTIGO	871	56540792	1.24	0.52	3	1.24	0.52	3	0.24	1.24	0.52	1	1	2	2	1	0.31	14105791.8768046	0.255296223187537	0.349275985515161	-0.93	1.43728773841116	1.24 ( 0.52 - 3 )	1.24 ( 0.24 )	1.24 ( 0.52 )	0.31 ( -0.93 )	否	否	否	否	0.609706260284834		Fisher's Exact Test	1
POLYCHONDRITIS	2	260815	357	56802480	10065159	TENDON, LIGAMENT AND CARTILAGE DISORDERS	10007709	CARTILAGE DISORDERS	10043237	MUSCULOSKELETAL AND CONNECTIVE TISSUE DISORDERS	10028395	941	POLYCHONDRITIS	355	56541308	1.22	0.3	4.9	1.22	0.3	4.9	0.08	1.22	0.3	1	1	2	2	1	0.29	34555249.9328426	0.182340611814766	0.699611416565155	-1.49	1.85519615437085	1.22 ( 0.3 - 4.9 )	1.22 ( 0.08 )	1.22 ( 0.3 )	0.29 ( -1.49 )	否	否	否	否	0.681511976200445		Fisher's Exact Test	1
FEAR OF DISEASE	1	260816	1724	56802480	10016278	ANXIETY DISORDERS AND SYMPTOMS	10068299	FEAR SYMPTOMS AND PHOBIC DISORDERS (INCL SOCIAL PHOBIA)	10002861	PSYCHIATRIC DISORDERS	10037175	16589	FEAR OF DISEASE	1723	56539940	0.13	0.02	0.89	0.13	0.02	0.89	6.07	0.13	0.02	1	1	2	2	1	-2.98	7.17147e+06	-2.15714	1.04189893926717	-4.2	-0.115675	0.13 ( 0.02 - 0.89 )	0.13 ( 6.07 )	0.13 ( 0.02 )	-2.98 ( -4.2 )	否	否	否	否	0.0222723579045613	5.22438211753158	Chi-Square	1
SWEATING FEVER	2	260815	126	56802480	10042666	VIRAL INFECTIOUS DISORDERS	10047465	VIRAL INFECTIONS NEC	10047438	INFECTIONS AND INFESTATIONS	10021881	4745	SWEATING FEVER	124	56541539	3.5	0.86	14.14	3.5	0.86	14.14	3.51	3.46	0.85	1	1	2	2	1	1.79	97407712.4091154	0.922172288046181	0.710186281058564	-0.76	2.6076233031262	3.5 ( 0.86 - 14.14 )	3.5 ( 3.51 )	3.46 ( 0.85 )	1.79 ( -0.76 )	否	否	否	否	0.114573107787966		Fisher's Exact Test	1
TONGUE POLYP	1	260816	9	56802480	10074778	BENIGN NEOPLASMS GASTROINTESTINAL	10030968	BENIGN ORAL CAVITY NEOPLASMS	10017934	GASTROINTESTINAL DISORDERS	10017947	4164	TONGUE POLYP	8	56541655	27.1	3.39	216.67	27.1	3.39	216.67	22.34	24.2	3.03	1	1	2	2	1	4.6	1237077947.59577	0.935232108030377	1.24882928940013	-1.3	3.17025272484816	27.1 ( 3.39 - 216.67 )	27.1 ( 22.34 )	24.2 ( 3.03 )	4.6 ( -1.3 )	否	否	是	否	0.0405739154584808		Fisher's Exact Test	1
ACROCHORDON	7	260810	1208	56802480	10000591	CUTANEOUS NEOPLASMS BENIGN	10040898	SKIN NEOPLASMS BENIGN	10040899	NEOPLASMS BENIGN, MALIGNANT AND UNSPECIFIED (INCL CYSTS AND POLYPS)	10029104	24122	ACROCHORDON	1201	56540462	1.26	0.6	2.66	1.26	0.6	2.66	0.38	1.26	0.6	1	1	2	2	1	0.34	10232241.0884679	0.288213619164401	0.261900556971657	-0.74	1.31173803405963	1.26 ( 0.6 - 2.66 )	1.26 ( 0.38 )	1.26 ( 0.6 )	0.34 ( -0.74 )	否	否	否	否	0.684959044870458	0.164596903850012	Chi-Square	1
METASTASIS	1	260816	6574	56802480	10062194	METASTASES	10027471	METASTASES TO UNKNOWN AND UNSPECIFIED SITES	10027476	NEOPLASMS BENIGN, MALIGNANT AND UNSPECIFIED (INCL CYSTS AND POLYPS)	10029104	11386	METASTASIS	6573	56535090	0.03	0	0.23	0.03	0	0.23	28.35	0.03	0	1	1	2	2	1	-4.92	1881487.37276923	-3.96302	1.04100890218995	-6	-1.92242	0.03 ( 0 - 0.23 )	0.03 ( 28.35 )	0.03 ( 0 )	-4.92 ( -6 )	否	否	否	否	1.66379277066043e-07	27.3889495022832	Chi-Square	0.000649378318388766
PRERENAL FAILURE	2	260815	1286	56802480	10072370	RENAL DISORDERS (EXCL NEPHROPATHIES)	10038443	RENAL FAILURE AND IMPAIRMENT	10038430	RENAL AND URINARY DISORDERS	10038359	7798	PRERENAL FAILURE	1284	56540379	0.34	0.08	1.35	0.34	0.08	1.35	2.59	0.34	0.08	1	1	2	2	1	-1.56	9612105.26492436	-1.20361	0.695414750710748	-2.87	0.464217375791228	0.34 ( 0.08 - 1.35 )	0.34 ( 2.59 )	0.34 ( 0.08 )	-1.56 ( -2.87 )	否	否	否	否	0.160192202552402	1.97241079010275	Chi-Square	1
FAECES HARD	9	260808	3440	56802480	10016101	GASTROINTESTINAL SIGNS AND SYMPTOMS	10016097	FAECAL ABNORMALITIES NEC	10018012	GASTROINTESTINAL DISORDERS	10017947	16679	FAECES HARD	3431	56538232	0.57	0.3	1.09	0.57	0.3	1.09	2.94	0.57	0.3	1	1	2	2	1	-0.81	3595111.73378601	-0.748454	0.20874964034373	-1.66	0.16532814102085	0.57 ( 0.3 - 1.09 )	0.57 ( 2.94 )	0.57 ( 0.3 )	-0.81 ( -1.66 )	否	否	否	否	0.112358433475429	2.52073177296797	Chi-Square	1
DYSCHEZIA	8	260809	3247	56802480	10051244	GASTROINTESTINAL MOTILITY AND DEFAECATION CONDITIONS	10017950	GASTROINTESTINAL DYSKINETIC DISORDERS	10017977	GASTROINTESTINAL DISORDERS	10017947	676	DYSCHEZIA	3239	56538424	0.54	0.27	1.07	0.54	0.27	1.07	3.22	0.54	0.27	1	1	2	2	1	-0.9	3808737.52338598	-0.822275	0.231911904392166	-1.79	0.140869603030883	0.54 ( 0.27 - 1.07 )	0.54 ( 3.22 )	0.54 ( 0.27 )	-0.9 ( -1.79 )	否	否	否	否	0.09616695689179	2.76798821542157	Chi-Square	1
MACULAR RUPTURE	1	260816	36	56802480	10065319	OCULAR STRUCTURAL CHANGE, DEPOSIT AND DEGENERATION NEC	10038896	RETINAL STRUCTURAL CHANGE, DEPOSIT AND DEGENERATION	10042261	EYE DISORDERS	10015919	12101	MACULAR RUPTURE	35	56541628	6.19	0.85	45.21	6.19	0.85	45.21	4.23	6.05	0.83	1	1	2	2	1	2.6	334345391.242099	0.773625117380457	1.09694560410748	-1.32	2.86832853706305	6.19 ( 0.85 - 45.21 )	6.19 ( 4.23 )	6.05 ( 0.83 )	2.6 ( -1.32 )	否	否	否	否	0.152682707501482		Fisher's Exact Test	1
LARYNGEAL OEDEMA	3	260814	5674	56802480	10023845	UPPER RESPIRATORY TRACT DISORDERS (EXCL INFECTIONS)	10023855	LARYNGEAL SPASM, OEDEMA AND OBSTRUCTION	10046304	RESPIRATORY, THORACIC AND MEDIASTINAL DISORDERS	10038738	12769	LARYNGEAL OEDEMA	5671	56535992	0.11	0.04	0.36	0.11	0.04	0.36	20.49	0.12	0.04	1	1	2	2	1	-3.12	2179873.03541104	-2.75797	0.520716869062802	-4.2	-1.31475	0.11 ( 0.04 - 0.36 )	0.11 ( 20.49 )	0.12 ( 0.04 )	-3.12 ( -4.2 )	否	否	否	否	9.47115569546806e-06	19.6152231183461	Chi-Square	0.0369659206794118
PNEUMONIA	833	259984	313320	56802480	10035664	INFECTIONS - PATHOGEN UNSPECIFIED	10025101	LOWER RESPIRATORY TRACT AND LUNG INFECTIONS	10021879	INFECTIONS AND INFESTATIONS	10021881	95	PNEUMONIA	312487	56229176	0.58	0.54	0.62	0.58	0.54	0.62	257.57	0.58	0.54	1	1	2	2	1	-0.79	39482.765202325	-0.787614	0.00251015940177472	-0.89	-0.687411	0.58 ( 0.54 - 0.62 )	0.58 ( 257.57 )	0.58 ( 0.54 )	-0.79 ( -0.89 )	否	否	否	否	7.19283414606557e-58	257.144774768576	Chi-Square	2.80736316720939e-54
EAR OPERATION	1	260816	316	56802480	10061831	HEAD AND NECK THERAPEUTIC PROCEDURES	10052723	HEAD, NECK AND ORAL CAVITY THERAPEUTIC PROCEDURES NEC	10019190	SURGICAL AND MEDICAL PROCEDURES	10042613	17691	EAR OPERATION	315	56541348	0.69	0.1	4.9	0.69	0.1	4.9	0.14	0.69	0.1	1	1	2	2	1	-0.54	39024540.9336204	-0.296051	1.0472581974287	-2.34	1.75066182104541	0.69 ( 0.1 - 4.9 )	0.69 ( 0.14 )	0.69 ( 0.1 )	-0.54 ( -2.34 )	否	否	否	否	1		Fisher's Exact Test	1
CAST APPLICATION	1	260816	149	56802480	10050305	THERAPEUTIC PROCEDURES AND SUPPORTIVE CARE NEC	10027700	THERAPEUTIC PROCEDURES NEC	10043413	SURGICAL AND MEDICAL PROCEDURES	10042613	20425	CAST APPLICATION	148	56541515	1.46	0.2	10.47	1.46	0.2	10.47	0.15	1.46	0.2	1	1	2	2	1	0.55	82471863.173051	0.244044393705999	1.05456816792258	-1.81	2.29788778396007	1.46 ( 0.2 - 10.47 )	1.46 ( 0.15 )	1.46 ( 0.2 )	0.55 ( -1.81 )	否	否	否	否	0.496278624147265		Fisher's Exact Test	1
EAR CONGESTION	20	260797	2483	56802480	10052136	AURAL DISORDERS NEC	10027666	EAR DISORDERS NEC	10027667	EAR AND LABYRINTH DISORDERS	10013993	17710	EAR CONGESTION	2463	56539200	1.76	1.13	2.73	1.76	1.13	2.73	6.52	1.75	1.13	1	1	2	2	1	0.81	4980184.97421806	0.759386553346385	0.0999585904035117	0.13	1.39171112317904	1.76 ( 1.13 - 2.73 )	1.76 ( 6.52 )	1.75 ( 1.13 )	0.81 ( 0.13 )	是	否	否	是	0.016209459254043	5.78000890842658	Chi-Square	1
ELECTROCUTION	1	260816	62	56802480	10014405	FATAL OUTCOMES	10011907	DEATH AND SUDDEN DEATH	10053172	GENERAL DISORDERS AND ADMINISTRATION SITE CONDITIONS	10018065	17513	ELECTROCUTION	61	56541602	3.55	0.49	25.64	3.55	0.49	25.64	1.81	3.51	0.49	1	1	2	2	1	1.81	196361578.983455	0.633440069076403	1.07372998733608	-1.44	2.70585893343378	3.55 ( 0.49 - 25.64 )	3.55 ( 1.81 )	3.51 ( 0.49 )	1.81 ( -1.44 )	否	否	否	否	0.248239826599433		Fisher's Exact Test	1
PNEUMONITIS	11	260806	24013	56802480	10035742	LOWER RESPIRATORY TRACT DISORDERS (EXCL OBSTRUCTION AND INFECTION)	10024972	LOWER RESPIRATORY TRACT INFLAMMATORY AND IMMUNOLOGIC CONDITIONS	10024967	RESPIRATORY, THORACIC AND MEDIASTINAL DISORDERS	10038738	8200	PNEUMONITIS	24002	56517661	0.1	0.05	0.18	0.1	0.06	0.18	89.81	0.1	0.06	1	1	2	2	1	-3.33	515148.641457386	-3.21288	0.17354195576544	-4.05	-2.37972	0.1 ( 0.05 - 0.18 )	0.1 ( 89.81 )	0.1 ( 0.06 )	-3.33 ( -4.05 )	否	否	否	否	4.14377358504098e-21	88.904320683554	Chi-Square	1.61731483024149e-17
FEMUR FRACTURE	15	260802	29184	56802480	10016454	BONE AND JOINT INJURIES	10075886	LIMB FRACTURES AND DISLOCATIONS	10005942	INJURY, POISONING AND PROCEDURAL COMPLICATIONS	10022117	16520	FEMUR FRACTURE	29169	56512494	0.11	0.07	0.18	0.11	0.07	0.18	106.22	0.11	0.07	1	1	2	2	1	-3.16	423874.575157021	-3.0769	0.130164745936294	-3.8	-2.35533	0.11 ( 0.07 - 0.18 )	0.11 ( 106.22 )	0.11 ( 0.07 )	-3.16 ( -3.8 )	否	否	否	否	1.03239500539363e-24	105.333055244402	Chi-Square	4.02943770605134e-21
FOAMING AT MOUTH	3	260814	1870	56802480	10062654	GENERAL SYSTEM DISORDERS NEC	10018072	GENERAL SIGNS AND SYMPTOMS NEC	10018073	GENERAL DISORDERS AND ADMINISTRATION SITE CONDITIONS	10018065	16394	FOAMING AT MOUTH	1867	56539796	0.35	0.11	1.08	0.35	0.11	1.08	3.65	0.35	0.11	1	1	2	2	1	-1.52	6611854.34310938	-1.26168	0.521462547733301	-2.71	0.182565135058448	0.35 ( 0.11 - 1.08 )	0.35 ( 3.65 )	0.35 ( 0.11 )	-1.52 ( -2.71 )	否	否	否	否	0.0818863664439758	3.02705808747437	Chi-Square	1
ILLITERACY	2	260815	151	56802480	10021401	LIFESTYLE ISSUES	10014268	EDUCATIONAL ISSUES	10024450	SOCIAL CIRCUMSTANCES	10041244	14112	ILLITERACY	149	56541514	2.91	0.72	11.74	2.91	0.72	11.74	2.47	2.88	0.71	1	1	2	2	1	1.53	81386707.0786688	0.821182850395989	0.70749076386605	-0.86	2.50343225386273	2.91 ( 0.72 - 11.74 )	2.91 ( 2.47 )	2.88 ( 0.71 )	1.53 ( -0.86 )	否	否	否	否	0.153246949362095		Fisher's Exact Test	1
TOOTH ABSCESS	48	260769	9649	56802480	10044016	INFECTIONS - PATHOGEN UNSPECIFIED	10012326	DENTAL AND ORAL SOFT TISSUE INFECTIONS	10021879	INFECTIONS AND INFESTATIONS	10021881	4134	TOOTH ABSCESS	9601	56532062	1.08	0.82	1.44	1.08	0.82	1.44	0.31	1.08	0.82	1	1	2	2	1	0.12	1281946.05968473	0.112965916786925	0.0427004741897971	-0.3	0.526247777941257	1.08 ( 0.82 - 1.44 )	1.08 ( 0.31 )	1.08 ( 0.82 )	0.12 ( -0.3 )	否	否	否	否	0.630388919432904	0.231533724672502	Chi-Square	1
DEHYDRATION	291	260526	123525	56802480	10012174	ELECTROLYTE AND FLUID BALANCE CONDITIONS	10044084	TOTAL FLUID VOLUME DECREASED	10014412	METABOLISM AND NUTRITION DISORDERS	10027433	18490	DEHYDRATION	123234	56418429	0.51	0.46	0.57	0.51	0.46	0.57	135.4	0.51	0.46	1	1	2	2	1	-0.96	100147.171251054	-0.960405	0.00715269577581944	-1.13	-0.791258	0.51 ( 0.46 - 0.57 )	0.51 ( 135.4 )	0.51 ( 0.46 )	-0.96 ( -1.13 )	否	否	否	否	3.45609076588692e-31	134.909254857462	Chi-Square	1.34891222592566e-27
AXILLARY PAIN	3	260814	1359	56802480	10048750	GENERAL SYSTEM DISORDERS NEC	10033372	PAIN AND DISCOMFORT NEC	10018073	GENERAL DISORDERS AND ADMINISTRATION SITE CONDITIONS	10018065	22366	AXILLARY PAIN	1356	56540307	0.48	0.15	1.49	0.48	0.15	1.49	1.69	0.48	0.15	1	1	2	2	1	-1.06	9096161.37938063	-0.856919	0.521880530986276	-2.3	0.587907017332371	0.48 ( 0.15 - 1.49 )	0.48 ( 1.69 )	0.48 ( 0.15 )	-1.06 ( -2.3 )	否	否	否	否	0.271579008261142	1.20875410694478	Chi-Square	1
MENTAL FATIGUE	4	260813	1226	56802480	10076757	COGNITIVE AND ATTENTION DISORDERS AND DISTURBANCES	10009842	COGNITIVE AND ATTENTION DISORDERS AND DISTURBANCES NEC	10009841	PSYCHIATRIC DISORDERS	10037175	11525	MENTAL FATIGUE	1222	56540441	0.71	0.27	1.89	0.71	0.27	1.89	0.47	0.71	0.27	1	1	2	2	1	-0.49	10082134.8622312	-0.407945	0.41797797294061	-1.7	0.885079179334358	0.71 ( 0.27 - 1.89 )	0.71 ( 0.47 )	0.71 ( 0.27 )	-0.49 ( -1.7 )	否	否	否	否	0.633292696184802	0.227622022672955	Chi-Square	1
STOMA PROLAPSE	1	260816	96	56802480	10087204	PROCEDURAL RELATED INJURIES AND COMPLICATIONS NEC	10074475	STOMA COMPLICATIONS	10069888	INJURY, POISONING AND PROCEDURAL COMPLICATIONS	10022117	5041	STOMA PROLAPSE	95	56541568	2.28	0.32	16.37	2.28	0.32	16.37	0.71	2.27	0.32	1	1	2	2	1	1.18	127533809.030491	0.468539641699882	1.06214979223757	-1.59	2.52975267507374	2.28 ( 0.32 - 16.37 )	2.28 ( 0.71 )	2.27 ( 0.32 )	1.18 ( -1.59 )	否	否	否	否	0.357130604412448		Fisher's Exact Test	1
DYSLIPIDAEMIA	1	260816	4732	56802480	10058108	LIPID METABOLISM DISORDERS	10024581	LIPID METABOLISM AND DEPOSIT DISORDERS NEC	10013317	METABOLISM AND NUTRITION DISORDERS	10027433	17750	DYSLIPIDAEMIA	4731	56536932	0.05	0.01	0.33	0.05	0.01	0.33	19.87	0.05	0.01	1	1	2	2	1	-4.44	2613729.02513367	-3.50668	1.04113210163335	-5.55	-1.46596	0.05 ( 0.01 - 0.33 )	0.05 ( 19.87 )	0.05 ( 0.01 )	-4.44 ( -5.55 )	否	否	否	否	1.36339287699191e-05	18.9196747902027	Chi-Square	0.0532132239889942
THYROID CYST	2	260815	565	56802480	10043706	THYROID GLAND DISORDERS	10043747	THYROID NEOPLASMS	10043739	ENDOCRINE DISORDERS	10014698	4311	THYROID CYST	563	56541100	0.77	0.19	3.09	0.77	0.19	3.09	0.14	0.77	0.19	1	1	2	2	1	-0.38	21856500.8409146	-0.262587	0.697474862218639	-1.93	1.40771266466337	0.77 ( 0.19 - 3.09 )	0.77 ( 0.14 )	0.77 ( 0.19 )	-0.38 ( -1.93 )	否	否	否	否	1		Fisher's Exact Test	1
ARTERIOSCLEROSIS	8	260809	9324	56802480	10003210	ARTERIOSCLEROSIS, STENOSIS, VASCULAR INSUFFICIENCY AND NECROSIS	10029558	NON-SITE SPECIFIC NECROSIS AND VASCULAR INSUFFICIENCY NEC	10003216	VASCULAR DISORDERS	10047065	216	ARTERIOSCLEROSIS	9316	56532347	0.19	0.09	0.37	0.19	0.09	0.37	28.44	0.19	0.09	1	1	2	2	1	-2.42	1326625.14487482	-2.2835	0.231494290305205	-3.25	-1.32123	0.19 ( 0.09 - 0.37 )	0.19 ( 28.44 )	0.19 ( 0.09 )	-2.42 ( -3.25 )	否	否	否	否	1.46768599644686e-07	27.6315061420929	Chi-Square	0.00057283784441321
TESTICULAR PAIN	6	260811	2922	56802480	10043345	TESTICULAR AND EPIDIDYMAL DISORDERS	10043296	TESTICULAR AND EPIDIDYMAL DISORDERS NEC	10013362	REPRODUCTIVE SYSTEM AND BREAST DISORDERS	10038604	4510	TESTICULAR PAIN	2916	56538747	0.45	0.2	0.99	0.45	0.2	0.99	4.12	0.45	0.2	1	1	2	2	1	-1.16	4232220.14230505	-1.04279	0.298058359767859	-2.13	0.0491062328864418	0.45 ( 0.2 - 0.99 )	0.45 ( 4.12 )	0.45 ( 0.2 )	-1.16 ( -2.13 )	否	否	否	否	0.0583923853316904	3.58246666652443	Chi-Square	1
DRUG INEFFECTIVE	10687	250130	1206891	56802480	10013709	THERAPEUTIC AND NONTHERAPEUTIC EFFECTS (EXCL TOXICITY)	10043409	THERAPEUTIC AND NONTHERAPEUTIC RESPONSES	10062915	GENERAL DISORDERS AND ADMINISTRATION SITE CONDITIONS	10018065	17887	DRUG INEFFECTIVE	1196204	55345459	1.98	1.94	2.02	1.94	1.9	1.97	4903.7	1.93	1.89	1	1	2	2	1	0.95	10250.1130805057	0.947345600839198	0.000204333668476293	0.92	0.975934666474597	1.98 ( 1.94 - 2.02 )	1.94 ( 4903.7 )	1.93 ( 1.89 )	0.95 ( 0.92 )	是	否	否	是	0	4902.74990799988	Chi-Square	0
ECCHYMOSIS	3	260814	6458	56802480	10014080	SKIN VASCULAR ABNORMALITIES	10037555	PURPURA AND RELATED CONDITIONS	10047043	SKIN AND SUBCUTANEOUS TISSUE DISORDERS	10040785	17661	ECCHYMOSIS	6455	56535208	0.1	0.03	0.31	0.1	0.03	0.31	24.07	0.1	0.03	1	1	2	2	1	-3.31	1915277.82566305	-2.93817	0.52067235103446	-4.38	-1.49502	0.1 ( 0.03 - 0.31 )	0.1 ( 24.07 )	0.1 ( 0.03 )	-3.31 ( -4.38 )	否	否	否	否	1.47906862306896e-06	23.1750112786156	Chi-Square	0.00577280483583815
NERVOUSNESS	184	260633	49719	56802480	10029216	ANXIETY DISORDERS AND SYMPTOMS	10002869	ANXIETY SYMPTOMS	10002861	PSYCHIATRIC DISORDERS	10037175	10471	NERVOUSNESS	49535	56492128	0.81	0.7	0.93	0.81	0.7	0.93	8.64	0.81	0.7	1	1	2	2	1	-0.31	248808.919468175	-0.309696	0.0113003751398744	-0.52	-0.0970896	0.81 ( 0.7 - 0.93 )	0.81 ( 8.64 )	0.81 ( 0.7 )	-0.31 ( -0.52 )	否	否	否	否	0.00365731636030899	8.44657462307705	Chi-Square	1
PUBIC PAIN	1	260816	201	56802480	10049747	BONE DISORDERS (EXCL CONGENITAL AND FRACTURES)	10006006	BONE RELATED SIGNS AND SYMPTOMS	10005959	MUSCULOSKELETAL AND CONNECTIVE TISSUE DISORDERS	10028395	7272	PUBIC PAIN	200	56541463	1.08	0.15	7.73	1.08	0.15	7.73	0.01	1.08	0.15	1	1	2	2	1	0.12	61241482.5542458	0.053256857867294	1.05099617758377	-2	2.10361895036098	1.08 ( 0.15 - 7.73 )	1.08 ( 0.01 )	1.08 ( 0.15 )	0.12 ( -2 )	否	否	否	否	0.603487723395918		Fisher's Exact Test	1
HAEMOLYSIS	1	260816	7147	56802480	10018910	HAEMOLYSES AND RELATED CONDITIONS	10018913	HAEMOLYSES NEC	10018911	BLOOD AND LYMPHATIC SYSTEM DISORDERS	10005329	15338	HAEMOLYSIS	7146	56534517	0.03	0	0.22	0.03	0	0.22	30.99	0.03	0	1	1	2	2	1	-5.04	1730663.04923862	-4.07986	1.04098352603969	-6.12	-2.03928	0.03 ( 0 - 0.22 )	0.03 ( 30.99 )	0.03 ( 0 )	-5.04 ( -6.12 )	否	否	否	否	4.26137094570964e-08	30.026704836207	Chi-Square	0.000166321308011047
SPINAL OPERATION	71	260746	10197	56802480	10062262	NERVOUS SYSTEM, SKULL AND SPINE THERAPEUTIC PROCEDURES	10041590	SPINE AND SPINAL CORD THERAPEUTIC PROCEDURES	10009720	SURGICAL AND MEDICAL PROCEDURES	10042613	5276	SPINAL OPERATION	10126	56531537	1.52	1.2	1.92	1.52	1.2	1.92	12.55	1.52	1.2	1	1	2	2	1	0.6	1213059.37202958	0.590207694444152	0.0291198688111998	0.25	0.931498589788284	1.52 ( 1.2 - 1.92 )	1.52 ( 12.55 )	1.52 ( 1.2 )	0.6 ( 0.25 )	是	否	否	是	0.00052276863477557	12.0326442000217	Chi-Square	1
FEAR OF FALLING	1	260816	720	56802480	10048744	ANXIETY DISORDERS AND SYMPTOMS	10068299	FEAR SYMPTOMS AND PHOBIC DISORDERS (INCL SOCIAL PHOBIA)	10002861	PSYCHIATRIC DISORDERS	10037175	16587	FEAR OF FALLING	719	56540944	0.3	0.04	2.14	0.3	0.04	2.14	1.62	0.3	0.04	1	1	2	2	1	-1.73	17157807.8723407	-1.10789	1.04357913594692	-3.15	0.935228824511724	0.3 ( 0.04 - 2.14 )	0.3 ( 1.62 )	0.3 ( 0.04 )	-1.73 ( -3.15 )	否	否	否	否	0.395434689175769		Fisher's Exact Test	1
NIGHTMARE	118	260699	32460	56802480	10029412	SLEEP DISORDERS AND DISTURBANCES	10033920	PARASOMNIAS	10040991	PSYCHIATRIC DISORDERS	10037175	10313	NIGHTMARE	32342	56509321	0.79	0.66	0.95	0.79	0.66	0.95	6.5	0.79	0.66	1	1	2	2	1	-0.34	381096.68451242	-0.334482	0.0175624848729875	-0.6	-0.0694352	0.79 ( 0.66 - 0.95 )	0.79 ( 6.5 )	0.79 ( 0.66 )	-0.34 ( -0.6 )	否	否	否	否	0.0121265787474234	6.2922679185762	Chi-Square	1
NECK INJURY	9	260808	2783	56802480	10062211	INJURIES NEC	10040759	SITE SPECIFIC INJURIES NEC	10022114	INJURY, POISONING AND PROCEDURAL COMPLICATIONS	10022117	10650	NECK INJURY	2774	56538889	0.7	0.37	1.35	0.7	0.37	1.35	1.12	0.7	0.37	1	1	2	2	1	-0.51	4443527.11061697	-0.462911	0.208892385747668	-1.38	0.451184429638978	0.7 ( 0.37 - 1.35 )	0.7 ( 1.12 )	0.7 ( 0.37 )	-0.51 ( -1.38 )	否	否	否	否	0.357944727052657	0.845091220597091	Chi-Square	1
OSTEOCHONDROMA	2	260815	112	56802480	10059587	SKELETAL NEOPLASMS BENIGN	10007711	CARTILAGE NEOPLASMS BENIGN	10040776	NEOPLASMS BENIGN, MALIGNANT AND UNSPECIFIED (INCL CYSTS AND POLYPS)	10029104	9620	OSTEOCHONDROMA	110	56541553	3.94	0.97	15.96	3.94	0.97	15.96	4.31	3.89	0.96	1	1	2	2	1	1.96	109475924.565997	0.981975324128169	0.712216744717205	-0.71	2.66983402048543	3.94 ( 0.97 - 15.96 )	3.94 ( 4.31 )	3.89 ( 0.96 )	1.96 ( -0.71 )	否	否	否	否	0.0942151363263607		Fisher's Exact Test	1
BIOPSY KIDNEY	1	260816	252	56802480	10004782	RENAL AND URINARY TRACT INVESTIGATIONS AND URINALYSES	10046569	URINARY TRACT HISTOPATHOLOGY PROCEDURES	10038362	INVESTIGATIONS	10022891	21931	BIOPSY KIDNEY	251	56541412	0.86	0.12	6.16	0.86	0.12	6.16	0.02	0.86	0.12	1	1	2	2	1	-0.21	4.88964e+07	-0.112161	1.04891912256028	-2.16	1.93617450968944	0.86 ( 0.12 - 6.16 )	0.86 ( 0.02 )	0.86 ( 0.12 )	-0.21 ( -2.16 )	否	否	否	否	1		Fisher's Exact Test	1
OESOPHAGITIS	8	260809	10083	56802480	10030216	GASTROINTESTINAL INFLAMMATORY CONDITIONS	10053171	OESOPHAGITIS (EXCL INFECTIVE)	10017969	GASTROINTESTINAL DISORDERS	10017947	963	OESOPHAGITIS	10075	56531588	0.17	0.09	0.34	0.17	0.09	0.34	31.83	0.17	0.09	1	1	2	2	1	-2.53	1226773.05394265	-2.39392	0.231477490241121	-3.36	-1.43167	0.17 ( 0.09 - 0.34 )	0.17 ( 31.83 )	0.17 ( 0.09 )	-2.53 ( -3.36 )	否	否	否	否	2.57233125207747e-08	31.0059915669098	Chi-Square	0.000100398088768584
HAEMATOMA	12	260805	24499	56802480	10018852	VASCULAR HAEMORRHAGIC DISORDERS	10018987	HAEMORRHAGES NEC	10047075	VASCULAR DISORDERS	10047065	15386	HAEMATOMA	24487	56517176	0.11	0.06	0.19	0.11	0.06	0.19	90.22	0.11	0.06	1	1	2	2	1	-3.23	504929.774528884	-3.12606	0.160198127826426	-3.93	-2.32556	0.11 ( 0.06 - 0.19 )	0.11 ( 90.22 )	0.11 ( 0.06 )	-3.23 ( -3.93 )	否	否	否	否	3.34439832562554e-21	89.3283043882898	Chi-Square	1.30531866649165e-17
SLEEP TERROR	13	260804	3805	56802480	10041010	SLEEP DISORDERS AND DISTURBANCES	10033920	PARASOMNIAS	10040991	PSYCHIATRIC DISORDERS	10037175	5512	SLEEP TERROR	3792	56537871	0.74	0.43	1.28	0.74	0.43	1.28	1.15	0.74	0.43	1	1	2	2	1	-0.43	3250336.17339928	-0.400216	0.14922394786649	-1.17	0.37237417724132	0.74 ( 0.43 - 1.28 )	0.74 ( 1.15 )	0.74 ( 0.43 )	-0.43 ( -1.17 )	否	否	否	否	0.340942016478857	0.906885963738853	Chi-Square	1
ATELECTASIS	1	260816	9227	56802480	10003598	LOWER RESPIRATORY TRACT DISORDERS (EXCL OBSTRUCTION AND INFECTION)	10033979	PARENCHYMAL LUNG DISORDERS NEC	10024967	RESPIRATORY, THORACIC AND MEDIASTINAL DISORDERS	10038738	22525	ATELECTASIS	9226	56532437	0.02	0	0.17	0.02	0	0.17	40.58	0.02	0	1	1	2	2	1	-5.4	1340569.94754634	-4.43869	1.04091789298109	-6.48	-2.39818	0.02 ( 0 - 0.17 )	0.02 ( 40.58 )	0.02 ( 0 )	-5.4 ( -6.48 )	否	否	否	否	3.10326926844607e-10	39.6085171623151	Chi-Square	1.2112059954745e-06
TINEA MANUUM	1	260816	28	56802480	10067197	FUNGAL INFECTIOUS DISORDERS	10043870	TINEA INFECTIONS	10017528	INFECTIONS AND INFESTATIONS	10021881	4232	TINEA MANUUM	27	56541636	8.03	1.09	59.09	8.03	1.09	59.09	5.93	7.78	1.06	1	1	2	2	1	2.96	426578602.61923	0.8196505876847	1.11246373382703	-1.29	2.92911851474786	8.03 ( 1.09 - 59.09 )	8.03 ( 5.93 )	7.78 ( 1.06 )	2.96 ( -1.29 )	否	否	否	否	0.120904947200317		Fisher's Exact Test	1
EMBOLISM VENOUS	1	260816	2740	56802480	10014522	EMBOLISM AND THROMBOSIS	10014524	NON-SITE SPECIFIC EMBOLISM AND THROMBOSIS	10014523	VASCULAR DISORDERS	10047065	17474	EMBOLISM VENOUS	2739	56538924	0.08	0.01	0.56	0.08	0.01	0.56	10.71	0.08	0.01	1	1	2	2	1	-3.65	4513235.85405241	-2.76402	1.0414516930276	-4.81	-0.722992	0.08 ( 0.01 - 0.56 )	0.08 ( 10.71 )	0.08 ( 0.01 )	-3.65 ( -4.81 )	否	否	否	否	0.00173995523587675	9.80544927723179	Chi-Square	1
COLONOSCOPY	24	260793	1969	56802480	10010007	GASTROINTESTINAL INVESTIGATIONS	10017963	GASTROINTESTINAL AND ABDOMINAL IMAGING PROCEDURES	10017971	INVESTIGATIONS	10022891	1730	COLONOSCOPY	1945	56539718	2.68	1.79	4	2.68	1.79	4	24.87	2.65	1.77	1	1	2	2	1	1.41	6279583.49033384	1.31536711349214	0.0843191642588115	0.73	1.89612236059306	2.68 ( 1.79 - 4 )	2.68 ( 24.87 )	2.65 ( 1.77 )	1.41 ( 0.73 )	是	是	否	是	1.43619749690594e-06	23.2315759185669	Chi-Square	0.00560547883042388
STILLBIRTH	2	260815	4655	56802480	10042062	ABORTIONS AND STILLBIRTH	10053173	STILLBIRTH AND FOETAL DEATH	10000211	PREGNANCY, PUERPERIUM AND PERINATAL CONDITIONS	10036585	5052	STILLBIRTH	4653	56537010	0.09	0.02	0.37	0.09	0.02	0.37	17.64	0.09	0.02	1	1	2	2	1	-3.42	2656954.3548019	-2.8991	0.694244549948438	-4.57	-1.23267	0.09 ( 0.02 - 0.37 )	0.09 ( 17.64 )	0.09 ( 0.02 )	-3.42 ( -4.57 )	否	否	否	否	4.2759658987336e-05	16.7447837293563	Chi-Square	0.166890949027572
ANAL ABSCESS	2	260815	4888	56802480	10048946	INFECTIONS - PATHOGEN UNSPECIFIED	10017967	ABDOMINAL AND GASTROINTESTINAL INFECTIONS	10021879	INFECTIONS AND INFESTATIONS	10021881	61	ANAL ABSCESS	4886	56536777	0.09	0.02	0.35	0.09	0.02	0.35	18.71	0.09	0.02	1	1	2	2	1	-3.49	2530329.20350944	-2.96647	0.694223245317618	-4.63	-1.30007	0.09 ( 0.02 - 0.35 )	0.09 ( 18.71 )	0.09 ( 0.02 )	-3.49 ( -4.63 )	否	否	否	否	2.44645382913746e-05	17.8057299661658	Chi-Square	0.0954850929512351
HYPERMETABOLISM	2	260815	463	56802480	10020674	METABOLISM DISORDERS NEC	10027428	METABOLIC DISORDERS NEC	10000546	METABOLISM AND NUTRITION DISORDERS	10027433	14435	HYPERMETABOLISM	461	56541202	0.94	0.23	3.77	0.94	0.23	3.77	0.01	0.94	0.23	1	1	2	2	1	-0.09	26661162.6637018	-0.0614457	0.698283242891038	-1.73	1.6098211865218	0.94 ( 0.23 - 3.77 )	0.94 ( 0.01 )	0.94 ( 0.23 )	-0.09 ( -1.73 )	否	否	否	否	1		Fisher's Exact Test	1
DELIRIUM TREMENS	1	260816	398	56802480	10012225	DELIRIA (INCL CONFUSION)	10012219	DELIRIA	10012221	PSYCHIATRIC DISORDERS	10037175	18459	DELIRIUM TREMENS	397	56541266	0.55	0.08	3.89	0.55	0.08	3.89	0.38	0.55	0.08	1	1	2	2	1	-0.87	31004459.8394929	-0.501859	1.04590882534055	-2.55	1.54353446588903	0.55 ( 0.08 - 3.89 )	0.55 ( 0.38 )	0.55 ( 0.08 )	-0.87 ( -2.55 )	否	否	否	否	1		Fisher's Exact Test	1
GUN SHOT WOUND	1	260816	1808	56802480	10018794	INJURIES NEC	10029511	NON-SITE SPECIFIC INJURIES NEC	10022114	INJURY, POISONING AND PROCEDURAL COMPLICATIONS	10022117	15435	GUN SHOT WOUND	1807	56539856	0.12	0.02	0.85	0.12	0.02	0.85	6.45	0.12	0.02	1	1	2	2	1	-3.05	6838462.94967256	-2.21821	1.04184291158331	-4.26	-0.176797	0.12 ( 0.02 - 0.85 )	0.12 ( 6.45 )	0.12 ( 0.02 )	-3.05 ( -4.26 )	否	否	否	否	0.017974703730099	5.59861286089669	Chi-Square	1
ENTHESOPATHY	52	260765	1475	56802480	10014910	TENDON, LIGAMENT AND CARTILAGE DISORDERS	10043234	TENDON DISORDERS	10043237	MUSCULOSKELETAL AND CONNECTIVE TISSUE DISORDERS	10028395	17254	ENTHESOPATHY	1423	56540240	7.92	6.01	10.45	7.92	6.01	10.45	303.42	7.68	5.82	1	1	2	2	1	2.94	8381286.90783039	2.76865141329958	0.0406891287510581	2.37	3.17208234295698	7.92 ( 6.01 - 10.45 )	7.92 ( 303.42 )	7.68 ( 5.82 )	2.94 ( 2.37 )	是	是	是	是	1.67956421245437e-66	296.752996956724	Chi-Square	6.55533912120941e-63
FROSTBITE	1	260816	271	56802480	10017382	INJURIES BY PHYSICAL AGENTS	10010269	CONDITIONS CAUSED BY COLD	10022119	INJURY, POISONING AND PROCEDURAL COMPLICATIONS	10022117	16183	FROSTBITE	270	56541393	0.8	0.11	5.72	0.8	0.11	5.72	0.05	0.8	0.11	1	1	2	2	1	-0.32	45480806.8969032	-0.169241	1.04834445856036	-2.22	1.87853320017316	0.8 ( 0.11 - 5.72 )	0.8 ( 0.05 )	0.8 ( 0.11 )	-0.32 ( -2.22 )	否	否	否	否	1		Fisher's Exact Test	1
APPENDIX CANCER	1	260816	912	56802480	10073360	GASTROINTESTINAL NEOPLASMS MALIGNANT AND UNSPECIFIED	10010023	COLORECTAL NEOPLASMS MALIGNANT	10017991	NEOPLASMS BENIGN, MALIGNANT AND UNSPECIFIED (INCL CYSTS AND POLYPS)	10029104	22839	APPENDIX CANCER	911	56540752	0.24	0.03	1.69	0.24	0.03	1.69	2.44	0.24	0.03	1	1	2	2	1	-2.07	13549594.1686283	-1.37634	1.04297205611458	-3.42	0.666176749734967	0.24 ( 0.03 - 1.69 )	0.24 ( 2.44 )	0.24 ( 0.03 )	-2.07 ( -3.42 )	否	否	否	否	0.140949216243875		Fisher's Exact Test	1
PYELONEPHRITIS	19	260798	7867	56802480	10037596	INFECTIONS - PATHOGEN UNSPECIFIED	10046577	URINARY TRACT INFECTIONS	10021879	INFECTIONS AND INFESTATIONS	10021881	7070	PYELONEPHRITIS	7848	56533815	0.52	0.33	0.82	0.52	0.33	0.82	8.15	0.53	0.34	1	1	2	2	1	-0.93	1572290.22317713	-0.892477	0.10434085444757	-1.54	-0.246441	0.52 ( 0.33 - 0.82 )	0.52 ( 8.15 )	0.53 ( 0.34 )	-0.93 ( -1.54 )	否	否	否	否	0.00556654604418784	7.68552576158082	Chi-Square	1
CERVIX OPERATION	1	260816	46	56802480	10061752	OBSTETRIC AND GYNAECOLOGICAL THERAPEUTIC PROCEDURES	10008294	CERVIX THERAPEUTIC PROCEDURES	10029903	SURGICAL AND MEDICAL PROCEDURES	10042613	20070	CERVIX OPERATION	45	56541618	4.82	0.66	34.95	4.82	0.66	34.95	2.96	4.73	0.65	1	1	2	2	1	2.24	263208073.956546	0.718084258672303	1.08497683324539	-1.37	2.8013286833574	4.82 ( 0.66 - 34.95 )	4.82 ( 2.96 )	4.73 ( 0.65 )	2.24 ( -1.37 )	否	否	否	否	0.190794438608538		Fisher's Exact Test	1
HEAT ILLNESS	1	260816	616	56802480	10068188	INJURIES BY PHYSICAL AGENTS	10019338	HEAT INJURIES (EXCL THERMAL BURNS)	10022119	INJURY, POISONING AND PROCEDURAL COMPLICATIONS	10022117	547	HEAT ILLNESS	615	56541048	0.35	0.05	2.51	0.35	0.05	2.51	1.19	0.35	0.05	1	1	2	2	1	-1.5	20049885.6984727	-0.938496	1.04406572619251	-2.98	1.1050950310714	0.35 ( 0.05 - 2.51 )	0.35 ( 1.19 )	0.35 ( 0.05 )	-1.5 ( -2.98 )	否	否	否	否	0.539883522759599		Fisher's Exact Test	1
TOOTH EXTRACTION	19	260798	11678	56802480	10062132	HEAD AND NECK THERAPEUTIC PROCEDURES	10012317	DENTAL AND GINGIVAL THERAPEUTIC PROCEDURES	10019190	SURGICAL AND MEDICAL PROCEDURES	10042613	4120	TOOTH EXTRACTION	11659	56530004	0.35	0.23	0.55	0.35	0.23	0.55	22.46	0.35	0.23	1	1	2	2	1	-1.5	1059232.76615786	-1.44959	0.104254532808225	-2.1	-0.80382	0.35 ( 0.23 - 0.55 )	0.35 ( 22.46 )	0.35 ( 0.23 )	-1.5 ( -2.1 )	否	否	否	否	2.99882152108786e-06	21.8173116695385	Chi-Square	0.0117044003968059
EMPHYSEMA	13	260804	9547	56802480	10014561	LOWER RESPIRATORY TRACT DISORDERS (EXCL OBSTRUCTION AND INFECTION)	10033979	PARENCHYMAL LUNG DISORDERS NEC	10024967	RESPIRATORY, THORACIC AND MEDIASTINAL DISORDERS	10038738	681	EMPHYSEMA	9534	56532129	0.3	0.17	0.51	0.3	0.17	0.51	21.8	0.3	0.17	1	1	2	2	1	-1.75	1295640.91704626	-1.6794	0.148895071463347	-2.45	-0.90766	0.3 ( 0.17 - 0.51 )	0.3 ( 21.8 )	0.3 ( 0.17 )	-1.75 ( -2.45 )	否	否	否	否	4.37215538267037e-06	21.0943491612248	Chi-Square	0.0170645224585625
NAIL DISCOMFORT	2	260815	104	56802480	10028693	SKIN APPENDAGE CONDITIONS	10028685	NAIL AND NAIL BED CONDITIONS (EXCL INFECTIONS AND INFESTATIONS)	10040798	SKIN AND SUBCUTANEOUS TISSUE DISORDERS	10040785	10768	NAIL DISCOMFORT	102	56541561	4.25	1.05	17.23	4.25	1.05	17.23	4.88	4.19	1.03	1	1	2	2	1	2.07	117816947.390073	1.01729550361629	0.713620112691409	-0.67	2.70681627909247	4.25 ( 1.05 - 17.23 )	4.25 ( 4.88 )	4.19 ( 1.03 )	2.07 ( -0.67 )	否	否	否	否	0.0831106544212758		Fisher's Exact Test	1
CHOLELITHIASIS	62	260755	30138	56802480	10008629	GALLBLADDER DISORDERS	10008616	CHOLECYSTITIS AND CHOLELITHIASIS	10017628	HEPATOBILIARY DISORDERS	10019805	19928	CHOLELITHIASIS	30076	56511587	0.45	0.35	0.57	0.45	0.35	0.57	42.38	0.45	0.35	1	1	2	2	1	-1.16	410457.529312773	-1.14568	0.0331145317817274	-1.51	-0.781737	0.45 ( 0.35 - 0.57 )	0.45 ( 42.38 )	0.45 ( 0.35 )	-1.16 ( -1.51 )	否	否	否	否	9.98176776702928e-11	41.8250244879578	Chi-Square	3.89588395947153e-07
GENITAL HERPES	3	260814	1441	56802480	10018150	VIRAL INFECTIOUS DISORDERS	10019972	HERPES VIRAL INFECTIONS	10047438	INFECTIONS AND INFESTATIONS	10021881	15756	GENITAL HERPES	1438	56540225	0.45	0.15	1.4	0.45	0.15	1.4	1.99	0.45	0.15	1	1	2	2	1	-1.14	8578903.93617036	-0.930015	0.521793502723862	-2.37	0.514690836968185	0.45 ( 0.15 - 1.4 )	0.45 ( 1.99 )	0.45 ( 0.15 )	-1.14 ( -2.37 )	否	否	否	否	0.224591813745999	1.47478773394024	Chi-Square	1
FAECES PALE	3	260814	2046	56802480	10016102	GASTROINTESTINAL SIGNS AND SYMPTOMS	10016097	FAECAL ABNORMALITIES NEC	10018012	GASTROINTESTINAL DISORDERS	10017947	16678	FAECES PALE	2043	56539620	0.32	0.1	0.99	0.32	0.1	0.99	4.37	0.32	0.1	1	1	2	2	1	-1.65	6043370.5305118	-1.37839	0.521366900636346	-2.82	0.0657226283004369	0.32 ( 0.1 - 0.99 )	0.32 ( 4.37 )	0.32 ( 0.1 )	-1.65 ( -2.82 )	否	否	否	否	0.0539043413583913	3.71565902691553	Chi-Square	1
SENSORY LOSS	10	260807	7445	56802480	10040030	NEUROLOGICAL DISORDERS NEC	10040021	SENSORY ABNORMALITIES NEC	10029305	NERVOUS SYSTEM DISORDERS	10029205	5853	SENSORY LOSS	7435	56534228	0.29	0.16	0.54	0.29	0.16	0.54	17.19	0.29	0.16	1	1	2	2	1	-1.77	1661399.33869966	-1.67764	0.189502758410332	-2.55	-0.807005	0.29 ( 0.16 - 0.54 )	0.29 ( 17.19 )	0.29 ( 0.16 )	-1.77 ( -2.55 )	否	否	否	否	4.89643055406861e-05	16.487793126207	Chi-Square	0.191107684525298
ASTHENOPIA	2	260815	4858	56802480	10003552	OCULAR SENSORY SYMPTOMS NEC	10030063	OCULAR SENSATION DISORDERS	10030064	EYE DISORDERS	10015919	22554	ASTHENOPIA	4856	56536807	0.09	0.02	0.36	0.09	0.02	0.36	18.57	0.09	0.02	1	1	2	2	1	-3.48	2545951.73409295	-2.95797	0.694225873802134	-4.62	-1.29157	0.09 ( 0.02 - 0.36 )	0.09 ( 18.57 )	0.09 ( 0.02 )	-3.48 ( -4.62 )	否	否	否	否	2.6286898846581e-05	17.6690516128719	Chi-Square	0.102597766198206
LIVER DISORDER	116	260701	40470	56802480	10024670	HEPATIC AND HEPATOBILIARY DISORDERS	10027681	HEPATIC AND HEPATOBILIARY DISORDERS NEC	10019654	HEPATOBILIARY DISORDERS	10019805	12422	LIVER DISORDER	40354	56501309	0.62	0.52	0.75	0.62	0.52	0.75	26.38	0.62	0.52	1	1	2	2	1	-0.68	305670.220057761	-0.675212	0.0178487772377044	-0.94	-0.408013	0.62 ( 0.52 - 0.75 )	0.62 ( 26.38 )	0.62 ( 0.52 )	-0.68 ( -0.94 )	否	否	否	否	3.41414006830781e-07	26.0000189482167	Chi-Square	0.00133253886866054
GLOSSITIS	1	260816	3297	56802480	10018386	TONGUE CONDITIONS	10043954	TONGUE DISORDERS	10043946	GASTROINTESTINAL DISORDERS	10017947	15612	GLOSSITIS	3296	56538367	0.07	0.01	0.47	0.07	0.01	0.47	13.27	0.07	0.01	1	1	2	2	1	-3.92	3750994.38324974	-3.01286	1.0413234461651	-5.05	-0.97196	0.07 ( 0.01 - 0.47 )	0.07 ( 13.27 )	0.07 ( 0.01 )	-3.92 ( -5.05 )	否	否	否	否	0.000442243626551794	12.3446855729383	Chi-Square	1
GAIT INABILITY	115	260702	53345	56802480	10017581	GENERAL SYSTEM DISORDERS NEC	10017578	GAIT DISTURBANCES	10018073	GENERAL DISORDERS AND ADMINISTRATION SITE CONDITIONS	10018065	74	GAIT INABILITY	53230	56488433	0.47	0.39	0.56	0.47	0.39	0.56	69.32	0.47	0.39	1	1	2	2	1	-1.09	231897.039627295	-1.08422	0.0179897225105592	-1.35	-0.815971	0.47 ( 0.39 - 0.56 )	0.47 ( 69.32 )	0.47 ( 0.39 )	-1.09 ( -1.35 )	否	否	否	否	1.0982609681248e-16	68.7846158697047	Chi-Square	4.28651255859109e-13
BURN ORAL CAVITY	1	260816	526	56802480	10075532	INJURIES BY PHYSICAL AGENTS	10043418	THERMAL BURNS	10022119	INJURY, POISONING AND PROCEDURAL COMPLICATIONS	10022117	20825	BURN ORAL CAVITY	525	56541138	0.41	0.06	2.94	0.41	0.06	2.94	0.83	0.41	0.06	1	1	2	2	1	-1.27	23473964.8500145	-0.773915	1.04464182517305	-2.82	1.27023923511591	0.41 ( 0.06 - 2.94 )	0.41 ( 0.83 )	0.41 ( 0.06 )	-1.27 ( -2.82 )	否	否	否	否	0.738949418463493		Fisher's Exact Test	1
OSTEOSARCOMA	1	260816	364	56802480	10031291	SKELETAL NEOPLASMS MALIGNANT AND UNSPECIFIED	10039498	BONE SARCOMAS	10040778	NEOPLASMS BENIGN, MALIGNANT AND UNSPECIFIED (INCL CYSTS AND POLYPS)	10029104	624	OSTEOSARCOMA	363	56541300	0.6	0.08	4.25	0.6	0.08	4.25	0.27	0.6	0.08	1	1	2	2	1	-0.74	33892546.509473	-0.420055	1.04639474362258	-2.47	1.6258133562713	0.6 ( 0.08 - 4.25 )	0.6 ( 0.27 )	0.6 ( 0.08 )	-0.74 ( -2.47 )	否	否	否	否	1		Fisher's Exact Test	1
ORAL DISORDER	33	260784	7253	56802480	10067621	ORAL SOFT TISSUE CONDITIONS	10031015	ORAL SOFT TISSUE DISORDERS NEC	10031013	GASTROINTESTINAL DISORDERS	10017947	496	ORAL DISORDER	7220	56534443	0.99	0.7	1.39	0.99	0.7	1.39	0	0.99	0.7	1	1	2	2	1	-0.01	1705373.51474465	-0.0130078	0.0615115320559548	-0.51	0.483022582011991	0.99 ( 0.7 - 1.39 )	0.99 ( 0 )	0.99 ( 0.7 )	-0.01 ( -0.51 )	否	否	否	否	0.999999999999753	9.56174935687267e-26	Chi-Square	1
CYTOKINE STORM	1	260816	577	56802480	10050685	IMMUNE DISORDERS NEC	10027682	IMMUNE AND ASSOCIATED CONDITIONS NEC	10027665	IMMUNE SYSTEM DISORDERS	10021428	18602	CYTOKINE STORM	576	56541087	0.38	0.05	2.68	0.38	0.05	2.68	1.03	0.38	0.05	1	1	2	2	1	-1.41	21402732.6573662	-0.86947	1.04429334178825	-2.91	1.17434367469098	0.38 ( 0.05 - 2.68 )	0.38 ( 1.03 )	0.38 ( 0.05 )	-1.41 ( -2.91 )	否	否	否	否	0.53188416462971		Fisher's Exact Test	1
BACK PAIN	1171	259646	214962	56802480	10003988	MUSCULOSKELETAL AND CONNECTIVE TISSUE DISORDERS NEC	10068757	MUSCULOSKELETAL AND CONNECTIVE TISSUE PAIN AND DISCOMFORT	10028393	MUSCULOSKELETAL AND CONNECTIVE TISSUE DISORDERS	10028395	1967	BACK PAIN	213791	56327872	1.19	1.12	1.26	1.19	1.12	1.26	34.58	1.19	1.12	1	1	2	2	1	0.25	57548.4128708553	0.24633389061486	0.00179346478946567	0.16	0.331032527899427	1.19 ( 1.12 - 1.26 )	1.19 ( 34.58 )	1.19 ( 1.12 )	0.25 ( 0.16 )	是	否	否	是	4.50783713941009e-09	34.3910834778811	Chi-Square	1.75940883551176e-05
SCOLIOSIS	4	260813	5810	56802480	10039722	MUSCULOSKELETAL AND CONNECTIVE TISSUE DEFORMITIES (INCL INTERVERTEBRAL DISC DISORDERS)	10012140	SPINE AND NECK DEFORMITIES	10028377	MUSCULOSKELETAL AND CONNECTIVE TISSUE DISORDERS	10028395	5992	SCOLIOSIS	5806	56535857	0.15	0.06	0.4	0.15	0.06	0.4	19.37	0.15	0.06	1	1	2	2	1	-2.74	2128855.52847318	-2.46896	0.416639838105353	-3.76	-1.178	0.15 ( 0.06 - 0.4 )	0.15 ( 19.37 )	0.15 ( 0.06 )	-2.74 ( -3.76 )	否	否	否	否	1.67823869507168e-05	18.5234821241494	Chi-Square	0.0655016562686477
FAMILY STRESS	1	260816	3072	56802480	10016215	FAMILY ISSUES	10016213	FAMILY AND PARTNER ISSUES	10016214	SOCIAL CIRCUMSTANCES	10041244	16622	FAMILY STRESS	3071	56538592	0.07	0.01	0.5	0.07	0.01	0.5	12.23	0.07	0.01	1	1	2	2	1	-3.82	4025636.01560614	-2.91745	1.04136965452613	-4.96	-0.876499	0.07 ( 0.01 - 0.5 )	0.07 ( 12.23 )	0.07 ( 0.01 )	-3.82 ( -4.96 )	否	否	否	否	0.000767746165881995	11.3176	Chi-Square	1
LUNG LOBECTOMY	1	260816	332	56802480	10024741	RESPIRATORY TRACT THERAPEUTIC PROCEDURES	10006412	BRONCHIAL AND PULMONARY THERAPEUTIC PROCEDURES	10038737	SURGICAL AND MEDICAL PROCEDURES	10042613	12278	LUNG LOBECTOMY	331	56541332	0.65	0.09	4.66	0.65	0.09	4.66	0.18	0.66	0.09	1	1	2	2	1	-0.61	37149487.9157888	-0.338581	1.0469427213367	-2.38	1.70782332328688	0.65 ( 0.09 - 4.66 )	0.65 ( 0.18 )	0.66 ( 0.09 )	-0.61 ( -2.38 )	否	否	否	否	1		Fisher's Exact Test	1
NIGHT BLINDNESS	1	260816	1542	56802480	10029404	VISION DISORDERS	10080708	VISUAL IMPAIRMENT AND BLINDNESS (EXCL COLOUR BLINDNESS)	10047518	EYE DISORDERS	10015919	506	NIGHT BLINDNESS	1541	56540122	0.14	0.02	1	0.14	0.02	1	5.25	0.14	0.02	1	1	2	2	1	-2.82	8017355.46076323	-2.01524	1.04204125973942	-4.06	0.0263714302584122	0.14 ( 0.02 - 1 )	0.14 ( 5.25 )	0.14 ( 0.02 )	-2.82 ( -4.06 )	否	否	否	否	0.03555104178314	4.41851121817473	Chi-Square	1
MIDDLE INSOMNIA	34	260783	17206	56802480	10027590	SLEEP DISORDERS AND DISTURBANCES	10013510	DISTURBANCES IN INITIATING AND MAINTAINING SLEEP	10040991	PSYCHIATRIC DISORDERS	10037175	11296	MIDDLE INSOMNIA	17172	56524491	0.43	0.31	0.6	0.43	0.31	0.6	25.76	0.43	0.31	1	1	2	2	1	-1.22	718938.773519943	-1.1928	0.0595965154216372	-1.68	-0.704556	0.43 ( 0.31 - 0.6 )	0.43 ( 25.76 )	0.43 ( 0.31 )	-1.22 ( -1.68 )	否	否	否	否	5.18732758097324e-07	25.1928828138113	Chi-Square	0.00202461395485386
DYSENTERY	12	260805	1704	56802480	10051402	INFECTIONS - PATHOGEN UNSPECIFIED	10017967	ABDOMINAL AND GASTROINTESTINAL INFECTIONS	10021879	INFECTIONS AND INFESTATIONS	10021881	17763	DYSENTERY	1692	56539971	1.54	0.87	2.71	1.54	0.87	2.71	2.24	1.53	0.87	1	1	2	2	1	0.62	7255589.13545904	0.558224073021265	0.161333922362736	-0.25	1.36155195717004	1.54 ( 0.87 - 2.71 )	1.54 ( 2.24 )	1.53 ( 0.87 )	0.62 ( -0.25 )	否	否	否	否	0.187781079748842	1.73494127107401	Chi-Square	1
RENAL ATROPHY	1	260816	1186	56802480	10038381	RENAL DISORDERS (EXCL NEPHROPATHIES)	10038529	RENAL STRUCTURAL ABNORMALITIES AND TRAUMA	10038430	RENAL AND URINARY DISORDERS	10038359	6668	RENAL ATROPHY	1185	56540478	0.18	0.03	1.3	0.18	0.03	1.3	3.65	0.18	0.03	1	1	2	2	1	-2.45	10421886.6688776	-1.68937	1.04244582098024	-3.73	0.352636935120061	0.18 ( 0.03 - 1.3 )	0.18 ( 3.65 )	0.18 ( 0.03 )	-2.45 ( -3.73 )	否	否	否	否	0.0901264985422413	2.87211251156874	Chi-Square	1
SKIN INFECTION	44	260773	10022	56802480	10040872	INFECTIONS - PATHOGEN UNSPECIFIED	10040786	SKIN STRUCTURES AND SOFT TISSUE INFECTIONS	10021879	INFECTIONS AND INFESTATIONS	10021881	5583	SKIN INFECTION	9978	56531685	0.96	0.71	1.29	0.96	0.71	1.29	0.09	0.96	0.71	1	1	2	2	1	-0.06	1234239.19744165	-0.0634189	0.0464681735144499	-0.49	0.367710609043337	0.96 ( 0.71 - 1.29 )	0.96 ( 0.09 )	0.96 ( 0.71 )	-0.06 ( -0.49 )	否	否	否	否	0.822574159961392	0.0502815028201005	Chi-Square	1
VIRAL DIARRHOEA	4	260813	315	56802480	10051511	VIRAL INFECTIOUS DISORDERS	10047465	VIRAL INFECTIONS NEC	10047438	INFECTIONS AND INFESTATIONS	10021881	2587	VIRAL DIARRHOEA	311	56541352	2.79	1.04	7.48	2.79	1.04	7.48	4.53	2.77	1.03	1	1	2	2	1	1.47	39148036.3163217	1.02857746828278	0.422868287627948	-0.27	2.32914394121363	2.79 ( 1.04 - 7.48 )	2.79 ( 4.53 )	2.77 ( 1.03 )	1.47 ( -0.27 )	是	是	否	否	0.0586674947006346		Fisher's Exact Test	1
LIVER OPERATION	1	260816	244	56802480	10062040	HEPATOBILIARY THERAPEUTIC PROCEDURES	10019704	HEPATIC THERAPEUTIC PROCEDURES	10019818	SURGICAL AND MEDICAL PROCEDURES	10042613	12409	LIVER OPERATION	243	56541420	0.89	0.13	6.36	0.89	0.13	6.36	0.01	0.89	0.13	1	1	2	2	1	-0.16	50492977.4528884	-0.0874343	1.04918775172539	-2.14	1.9611629857651	0.89 ( 0.13 - 6.36 )	0.89 ( 0.01 )	0.89 ( 0.13 )	-0.16 ( -2.14 )	否	否	否	否	1		Fisher's Exact Test	1
DENTAL CARIES	13	260804	10190	56802480	10012318	DENTAL AND GINGIVAL CONDITIONS	10012325	DENTAL AND PERIODONTAL INFECTIONS AND INFLAMMATIONS	10044018	GASTROINTESTINAL DISORDERS	10017947	18420	DENTAL CARIES	10177	56531486	0.28	0.16	0.48	0.28	0.16	0.48	24.52	0.28	0.16	1	1	2	2	1	-1.85	1213892.59895571	-1.77139	0.1488813173519	-2.54	-0.99969	0.28 ( 0.16 - 0.48 )	0.28 ( 24.52 )	0.28 ( 0.16 )	-1.85 ( -2.54 )	否	否	否	否	1.07017540296969e-06	23.7975689421097	Chi-Square	0.0041768945977907
ANKLE DEFORMITY	1	260816	310	56802480	10071050	MUSCULOSKELETAL AND CONNECTIVE TISSUE DEFORMITIES (INCL INTERVERTEBRAL DISC DISORDERS)	10012139	EXTREMITY DEFORMITIES	10028377	MUSCULOSKELETAL AND CONNECTIVE TISSUE DISORDERS	10028395	23245	ANKLE DEFORMITY	309	56541354	0.7	0.1	5	0.7	0.1	5	0.13	0.7	0.1	1	1	2	2	1	-0.51	39777425.9677095	-0.279773	1.04738486969487	-2.33	1.76706331853806	0.7 ( 0.1 - 5 )	0.7 ( 0.13 )	0.7 ( 0.1 )	-0.51 ( -2.33 )	否	否	否	否	1		Fisher's Exact Test	1
INGUINAL HERNIA	4	260813	5664	56802480	10022016	ABDOMINAL HERNIAS AND OTHER ABDOMINAL WALL CONDITIONS	10022017	INGUINAL HERNIAS	10000073	GASTROINTESTINAL DISORDERS	10017947	13632	INGUINAL HERNIA	5660	56536003	0.15	0.06	0.41	0.15	0.06	0.41	18.71	0.15	0.06	1	1	2	2	1	-2.7	2183721.00193427	-2.43359	0.416649069195478	-3.72	-1.14262	0.15 ( 0.06 - 0.41 )	0.15 ( 18.71 )	0.15 ( 0.06 )	-2.7 ( -3.72 )	否	否	否	否	2.3657592346443e-05	17.8695529423677	Chi-Square	0.092335582928167
VENOUS OPERATION	1	260816	171	56802480	10062175	VASCULAR THERAPEUTIC PROCEDURES	10047231	VENOUS THERAPEUTIC PROCEDURES	10003184	SURGICAL AND MEDICAL PROCEDURES	10042613	2751	VENOUS OPERATION	170	56541493	1.28	0.18	9.11	1.28	0.18	9.11	0.06	1.27	0.18	1	1	2	2	1	0.35	71923136.4881259	0.160228662210269	1.05279335535785	-1.89	2.21234304046295	1.28 ( 0.18 - 9.11 )	1.28 ( 0.06 )	1.27 ( 0.18 )	0.35 ( -1.89 )	否	否	否	否	0.544783050142232		Fisher's Exact Test	1
MASTOIDITIS	2	260815	886	56802480	10026900	INFECTIONS - PATHOGEN UNSPECIFIED	10014013	EAR INFECTIONS	10021879	INFECTIONS AND INFESTATIONS	10021881	11842	MASTOIDITIS	884	56540779	0.49	0.12	1.96	0.49	0.12	1.96	1.06	0.49	0.12	1	1	2	2	1	-1.02	13946763.7834923	-0.757822	0.69614405441493	-2.43	0.910883122412624	0.49 ( 0.12 - 1.96 )	0.49 ( 1.06 )	0.49 ( 0.12 )	-1.02 ( -2.43 )	否	否	否	否	0.452879081953831		Fisher's Exact Test	1
EYELID BOIL	1	260816	39	56802480	10015980	INFECTIONS - PATHOGEN UNSPECIFIED	10015909	EYE AND EYELID INFECTIONS	10021879	INFECTIONS AND INFESTATIONS	10021881	16786	EYELID BOIL	38	56541625	5.7	0.78	41.55	5.7	0.78	41.55	3.78	5.58	0.77	1	1	2	2	1	2.48	309269486.898941	0.756737202474393	1.09272661245729	-1.33	2.84740849414824	5.7 ( 0.78 - 41.55 )	5.7 ( 3.78 )	5.58 ( 0.77 )	2.48 ( -1.33 )	否	否	否	否	0.16430095303542		Fisher's Exact Test	1
MUSCLE RIGIDITY	1	260816	10993	56802480	10028330	MUSCLE DISORDERS	10028343	MUSCLE TONE ABNORMALITIES	10028302	MUSCULOSKELETAL AND CONNECTIVE TISSUE DISORDERS	10028395	10975	MUSCLE RIGIDITY	10992	56530671	0.02	0	0.14	0.02	0	0.14	48.73	0.02	0	1	1	2	2	1	-5.66	1125230.0778568	-4.68596	1.04088166210433	-6.73	-2.64549	0.02 ( 0 - 0.14 )	0.02 ( 48.73 )	0.02 ( 0 )	-5.66 ( -6.73 )	否	否	否	否	4.84429184692733e-12	47.7490084291186	Chi-Square	1.89072710785574e-08
AGORAPHOBIA	1	260816	1272	56802480	10001502	ANXIETY DISORDERS AND SYMPTOMS	10068299	FEAR SYMPTOMS AND PHOBIC DISORDERS (INCL SOCIAL PHOBIA)	10002861	PSYCHIATRIC DISORDERS	10037175	23768	AGORAPHOBIA	1271	56540392	0.17	0.02	1.21	0.17	0.02	1.21	4.03	0.17	0.02	1	1	2	2	1	-2.55	9717815.77058732	-1.77509	1.04232736139682	-3.82	0.266798099719342	0.17 ( 0.02 - 1.21 )	0.17 ( 4.03 )	0.17 ( 0.02 )	-2.55 ( -3.82 )	否	否	否	否	0.0718270910932584	3.24076503904111	Chi-Square	1
SKIN LACERATION	60	260757	18943	56802480	10058818	INJURIES NEC	10027699	SKIN INJURIES NEC	10022114	INJURY, POISONING AND PROCEDURAL COMPLICATIONS	10022117	207	SKIN LACERATION	18883	56522780	0.69	0.53	0.89	0.69	0.53	0.89	8.41	0.69	0.54	1	1	2	2	1	-0.54	653018.342269724	-0.52844	0.0342385425815963	-0.9	-0.158367	0.69 ( 0.53 - 0.89 )	0.69 ( 8.41 )	0.69 ( 0.54 )	-0.54 ( -0.9 )	否	否	否	否	0.00442362431574536	8.10118849933888	Chi-Square	1
TONGUE COATED	3	260814	1528	56802480	10043945	TONGUE CONDITIONS	10043985	TONGUE SIGNS AND SYMPTOMS	10043946	GASTROINTESTINAL DISORDERS	10017947	4190	TONGUE COATED	1525	56540138	0.43	0.14	1.32	0.43	0.14	1.32	2.31	0.43	0.14	1	1	2	2	1	-1.23	8090764.86328166	-1.00372	0.521711373605664	-2.45	0.440871501776488	0.43 ( 0.14 - 1.32 )	0.43 ( 2.31 )	0.43 ( 0.14 )	-1.23 ( -2.45 )	否	否	否	否	0.183355659059381	1.77021349903753	Chi-Square	1
PORPHYRIA ACUTE	2	260815	1055	56802480	10036182	METABOLIC AND NUTRITIONAL DISORDERS CONGENITAL	10021607	INBORN ERRORS OF PORPHYRIN METABOLISM	10027424	CONGENITAL, FAMILIAL AND GENETIC DISORDERS	10010331	8091	PORPHYRIA ACUTE	1053	56540610	0.41	0.1	1.65	0.41	0.1	1.65	1.68	0.41	0.1	1	1	2	2	1	-1.28	11714753.2916266	-0.963178	0.695768520024582	-2.63	0.705076976388901	0.41 ( 0.1 - 1.65 )	0.41 ( 1.68 )	0.41 ( 0.1 )	-1.28 ( -2.63 )	否	否	否	否	0.25492221406224		Fisher's Exact Test	1
TENSION HEADACHE	360	260457	3924	56802480	10043269	HEADACHES	10019233	HEADACHES NEC	10019231	NERVOUS SYSTEM DISORDERS	10029205	4566	TENSION HEADACHE	3564	56538099	21.93	19.67	24.44	21.9	19.65	24.4	6521.37	19.98	17.93	1	1	2	2	1	4.32	3151790.94928858	4.24623624922462	0.0063037221875242	4.09	4.40502821611872	21.93 ( 19.67 - 24.44 )	21.9 ( 6521.37 )	19.98 ( 17.93 )	4.32 ( 4.09 )	是	是	是	是	0	6502.31054063128	Chi-Square	0
HYPOCALCAEMIA	2	260815	17183	56802480	10020947	BONE, CALCIUM, MAGNESIUM AND PHOSPHORUS METABOLISM DISORDERS	10006975	CALCIUM METABOLISM DISORDERS	10013296	METABOLISM AND NUTRITION DISORDERS	10027433	14326	HYPOCALCAEMIA	17181	56524482	0.03	0.01	0.1	0.03	0.01	0.1	75.32	0.03	0.01	1	1	2	2	1	-5.3	719901.040267555	-4.73522	0.693918641458716	-6.4	-3.06918	0.03 ( 0.01 - 0.1 )	0.03 ( 75.32 )	0.03 ( 0.01 )	-5.3 ( -6.4 )	否	否	否	否	6.57162459344837e-18	74.3412395105808	Chi-Square	2.5649050788229e-14
LIP ERYTHEMA	1	260816	672	56802480	10080124	ORAL SOFT TISSUE CONDITIONS	10031021	ORAL SOFT TISSUE SIGNS AND SYMPTOMS	10031013	GASTROINTESTINAL DISORDERS	10017947	12507	LIP ERYTHEMA	671	56540992	0.32	0.05	2.3	0.32	0.05	2.3	1.42	0.32	0.05	1	1	2	2	1	-1.63	18381544.5407989	-1.03217	1.04378502887407	-3.08	1.01114781364336	0.32 ( 0.05 - 2.3 )	0.32 ( 1.42 )	0.32 ( 0.05 )	-1.63 ( -3.08 )	否	否	否	否	0.384998871868662		Fisher's Exact Test	1
EYE CONTUSION	6	260811	2145	56802480	10073354	INJURIES NEC	10027674	EYE INJURIES NEC	10022114	INJURY, POISONING AND PROCEDURAL COMPLICATIONS	10022117	1808	EYE CONTUSION	2139	56539524	0.61	0.27	1.36	0.61	0.27	1.36	1.51	0.61	0.27	1	1	2	2	1	-0.72	5764575.71107067	-0.632762	0.298316177725629	-1.73	0.459604601805777	0.61 ( 0.27 - 1.36 )	0.61 ( 1.51 )	0.61 ( 0.27 )	-0.72 ( -1.73 )	否	否	否	否	0.284783408904365	1.14412010521422	Chi-Square	1
GENERAL SYMPTOM	10	260807	7094	56802480	10060891	GENERAL SYSTEM DISORDERS NEC	10018072	GENERAL SIGNS AND SYMPTOMS NEC	10018073	GENERAL DISORDERS AND ADMINISTRATION SITE CONDITIONS	10018065	15785	GENERAL SYMPTOM	7084	56534579	0.31	0.16	0.57	0.31	0.16	0.57	15.72	0.31	0.17	1	1	2	2	1	-1.7	1743591.18759093	-1.61001	0.189516587145748	-2.48	-0.739337	0.31 ( 0.16 - 0.57 )	0.31 ( 15.72 )	0.31 ( 0.17 )	-1.7 ( -2.48 )	否	否	否	否	0.000105887657045056	15.0287159379641	Chi-Square	0.413279525446854
PELVIC DEFORMITY	1	260816	122	56802480	10061335	MUSCULOSKELETAL AND CONNECTIVE TISSUE DEFORMITIES (INCL INTERVERTEBRAL DISC DISORDERS)	10064466	TRUNK DEFORMITIES	10028377	MUSCULOSKELETAL AND CONNECTIVE TISSUE DISORDERS	10028395	9016	PELVIC DEFORMITY	121	56541542	1.79	0.25	12.82	1.79	0.25	12.82	0.35	1.79	0.25	1	1	2	2	1	0.84	100575442.893965	0.354044918450683	1.05761407627346	-1.7	2.4108522271439	1.79 ( 0.25 - 12.82 )	1.79 ( 0.35 )	1.79 ( 0.25 )	0.84 ( -1.7 )	否	否	否	否	0.42963096427447		Fisher's Exact Test	1
HYPERSOMNIA	74	260743	26198	56802480	10020765	SLEEP DISTURBANCES (INCL SUBTYPES)	10028714	NARCOLEPSY AND HYPERSOMNIA	10040998	NERVOUS SYSTEM DISORDERS	10029205	1729	HYPERSOMNIA	26124	56515539	0.61	0.49	0.77	0.61	0.49	0.77	17.9	0.62	0.49	1	1	2	2	1	-0.7	472185.177905938	-0.693582	0.0278389010576666	-1.03	-0.359882	0.61 ( 0.49 - 0.77 )	0.61 ( 17.9 )	0.62 ( 0.49 )	-0.7 ( -1.03 )	否	否	否	否	2.84256610691889e-05	17.5202985990344	Chi-Square	0.110945355153044
NASAL DISCOMFORT	19	260798	7430	56802480	10052437	RESPIRATORY TRACT SIGNS AND SYMPTOMS	10046313	UPPER RESPIRATORY TRACT SIGNS AND SYMPTOMS	10079101	RESPIRATORY, THORACIC AND MEDIASTINAL DISORDERS	10038738	10728	NASAL DISCOMFORT	7411	56534252	0.56	0.35	0.87	0.56	0.35	0.87	6.73	0.56	0.36	1	1	2	2	1	-0.84	1664752.99097802	-0.81232	0.104356411257568	-1.46	-0.166235	0.56 ( 0.35 - 0.87 )	0.56 ( 6.73 )	0.56 ( 0.36 )	-0.84 ( -1.46 )	否	否	否	否	0.0121320571803412	6.29146735142817	Chi-Square	1
BREAST DISORDER	13	260804	1920	56802480	10061021	BREAST DISORDERS	10040675	BREAST DISORDERS NEC	10006232	REPRODUCTIVE SYSTEM AND BREAST DISORDERS	10038604	21014	BREAST DISORDER	1907	56539756	1.48	0.86	2.55	1.48	0.86	2.55	1.99	1.47	0.85	1	1	2	2	1	0.56	6439760.26858806	0.511545335576302	0.149760566552695	-0.26	1.28552354341602	1.48 ( 0.86 - 2.55 )	1.48 ( 1.99 )	1.47 ( 0.85 )	0.56 ( -0.26 )	否	否	否	否	0.213631111297968	1.54664704444521	Chi-Square	1
BRONCHIECTASIS	6	260811	5875	56802480	10006445	BRONCHIAL DISORDERS (EXCL NEOPLASMS)	10006429	BRONCHIAL CONDITIONS NEC	10006436	RESPIRATORY, THORACIC AND MEDIASTINAL DISORDERS	10038738	20915	BRONCHIECTASIS	5869	56535794	0.22	0.1	0.49	0.22	0.1	0.49	16.39	0.22	0.1	1	1	2	2	1	-2.17	2105306.24165379	-1.999	0.297700507624723	-3.09	-0.907763	0.22 ( 0.1 - 0.49 )	0.22 ( 16.39 )	0.22 ( 0.1 )	-2.17 ( -3.09 )	否	否	否	否	7.76177221905806e-05	15.6154518902213	Chi-Square	0.302941969709836
OCULAR ROSACEA	1	260816	162	56802480	10072139	OCULAR INFECTIONS, IRRITATIONS AND INFLAMMATIONS	10030045	OCULAR INFECTIONS, INFLAMMATIONS AND ASSOCIATED MANIFESTATIONS	10021877	EYE DISORDERS	10015919	10068	OCULAR ROSACEA	161	56541502	1.35	0.19	9.62	1.35	0.19	9.62	0.09	1.34	0.19	1	1	2	2	1	0.43	75894352.6132372	0.19393050720645	1.05346150847701	-1.86	2.24669596724032	1.35 ( 0.19 - 9.62 )	1.35 ( 0.09 )	1.34 ( 0.19 )	0.43 ( -1.86 )	否	否	否	否	0.52553197052811		Fisher's Exact Test	1
BREAST SWELLING	5	260812	2553	56802480	10006312	BREAST DISORDERS	10052767	BREAST SIGNS AND SYMPTOMS	10006232	REPRODUCTIVE SYSTEM AND BREAST DISORDERS	10038604	20976	BREAST SWELLING	2548	56539115	0.43	0.18	1.02	0.43	0.18	1.02	3.87	0.43	0.18	1	1	2	2	1	-1.23	4843688.12684325	-1.08487	0.347717642421884	-2.26	0.0944809198000971	0.43 ( 0.18 - 1.02 )	0.43 ( 3.87 )	0.43 ( 0.18 )	-1.23 ( -2.26 )	否	否	否	否	0.068509497966486	3.31837539593928	Chi-Square	1
BACTERIAL SEPSIS	4	260813	2998	56802480	10053840	BACTERIAL INFECTIOUS DISORDERS	10004047	BACTERIAL INFECTIONS NEC	10004018	INFECTIONS AND INFESTATIONS	10021881	22322	BACTERIAL SEPSIS	2994	56538669	0.29	0.11	0.77	0.29	0.11	0.77	6.96	0.29	0.11	1	1	2	2	1	-1.78	4124968.14803523	-1.56271	0.416975683069781	-2.85	-0.271236	0.29 ( 0.11 - 0.77 )	0.29 ( 6.96 )	0.29 ( 0.11 )	-1.78 ( -2.85 )	否	否	否	否	0.0123083482750489	6.26590212804616	Chi-Square	1
DIZZINESS	1765	259052	456549	56802480	10013573	NEUROLOGICAL DISORDERS NEC	10029306	NEUROLOGICAL SIGNS AND SYMPTOMS NEC	10029305	NERVOUS SYSTEM DISORDERS	10029205	17970	DIZZINESS	454784	56086879	0.84	0.8	0.88	0.84	0.8	0.88	53.03	0.84	0.8	1	1	2	2	1	-0.25	27096.2205146373	-0.248065	0.00119100726727861	-0.32	-0.179043	0.84 ( 0.8 - 0.88 )	0.84 ( 53.03 )	0.84 ( 0.8 )	-0.25 ( -0.32 )	否	否	否	否	3.56336175570452e-13	52.8701938045416	Chi-Square	1.39078009325147e-09
ARRHYTHMIA	67	260750	44427	56802480	10003119	CARDIAC ARRHYTHMIAS	10037908	RATE AND RHYTHM DISORDERS NEC	10007521	CARDIAC DISORDERS	10007541	22725	ARRHYTHMIA	44360	56497303	0.33	0.26	0.42	0.33	0.26	0.42	92.5	0.33	0.26	1	1	2	2	1	-1.61	278445.563067382	-1.59201	0.0306630853770125	-1.94	-1.24179	0.33 ( 0.26 - 0.42 )	0.33 ( 92.5 )	0.33 ( 0.26 )	-1.61 ( -1.94 )	否	否	否	否	9.48554399879671e-22	91.8215584203125	Chi-Square	3.70220782273036e-18
BELL'S PALSY	3	260814	1247	56802480	10004223	CRANIAL NERVE DISORDERS (EXCL NEOPLASMS)	10016054	FACIAL CRANIAL NERVE DISORDERS	10011305	NERVOUS SYSTEM DISORDERS	10029205	22192	BELL'S PALSY	1244	56540419	0.52	0.17	1.62	0.52	0.17	1.62	1.3	0.52	0.17	1	1	2	2	1	-0.93	9912483.55445325	-0.750692	0.522017876705128	-2.2	0.694324183659048	0.52 ( 0.17 - 1.62 )	0.52 ( 1.3 )	0.52 ( 0.17 )	-0.93 ( -2.2 )	否	否	否	否	0.351165795748251	0.86923999620721	Chi-Square	1
TONGUE NEOPLASM	3	260814	223	56802480	10062129	GASTROINTESTINAL NEOPLASMS MALIGNANT AND UNSPECIFIED	10024532	LIP AND ORAL CAVITY NEOPLASMS MALIGNANCY UNSPECIFIED	10017991	NEOPLASMS BENIGN, MALIGNANT AND UNSPECIFIED (INCL CYSTS AND POLYPS)	10029104	4171	TONGUE NEOPLASM	220	56541443	2.96	0.95	9.24	2.96	0.95	9.24	3.83	2.93	0.94	1	1	2	2	1	1.55	55226694.0890967	0.979563193519872	0.529641954546294	-0.48	2.43509327503148	2.96 ( 0.95 - 9.24 )	2.96 ( 3.83 )	2.93 ( 0.94 )	1.55 ( -0.48 )	否	否	否	否	0.0843326327431148		Fisher's Exact Test	1
COELIAC DISEASE	16	260801	8957	56802480	10009839	MALABSORPTION CONDITIONS	10025480	MALABSORPTION SYNDROMES	10025477	GASTROINTESTINAL DISORDERS	10017947	19616	COELIAC DISEASE	8941	56532722	0.39	0.24	0.63	0.39	0.24	0.63	15.43	0.39	0.24	1	1	2	2	1	-1.36	1380975.60571083	-1.30939	0.122673685972452	-2.01	-0.60889	0.39 ( 0.24 - 0.63 )	0.39 ( 15.43 )	0.39 ( 0.24 )	-1.36 ( -2.01 )	否	否	否	否	0.000118435785226345	14.8174300820743	Chi-Square	0.462254869738425
URETHRITIS	1	260816	479	56802480	10046480	INFECTIONS - PATHOGEN UNSPECIFIED	10046577	URINARY TRACT INFECTIONS	10021879	INFECTIONS AND INFESTATIONS	10021881	3403	URETHRITIS	478	56541185	0.45	0.06	3.23	0.45	0.06	3.23	0.66	0.45	0.06	1	1	2	2	1	-1.14	25772457.2415785	-0.679874	1.04502854486876	-2.72	1.36465888094816	0.45 ( 0.06 - 3.23 )	0.45 ( 0.66 )	0.45 ( 0.06 )	-1.14 ( -2.72 )	否	否	否	否	0.731290536463193		Fisher's Exact Test	1
PARKINSONISM	2	260815	8762	56802480	10034010	MOVEMENT DISORDERS (INCL PARKINSONISM)	10034005	PARKINSON'S DISEASE AND PARKINSONISM	10028037	NERVOUS SYSTEM DISORDERS	10029205	9115	PARKINSONISM	8760	56532903	0.05	0.01	0.2	0.05	0.01	0.2	36.5	0.05	0.01	1	1	2	2	1	-4.33	1411705.9769437	-3.7809	0.694035037390445	-5.45	-2.11472	0.05 ( 0.01 - 0.2 )	0.05 ( 36.5 )	0.05 ( 0.01 )	-4.33 ( -5.45 )	否	否	否	否	2.47811056961725e-09	35.5560901793162	Chi-Square	9.67206555321613e-06
UTERINE DISORDER	29	260788	2207	56802480	10046779	UTERINE, PELVIC AND BROAD LIGAMENT DISORDERS	10013376	UTERINE DISORDERS NEC	10046828	REPRODUCTIVE SYSTEM AND BREAST DISORDERS	10038604	3143	UTERINE DISORDER	2178	56539485	2.89	2	4.16	2.89	2	4.16	35.29	2.86	1.98	1	1	2	2	1	1.52	5602708.09599532	1.42942085661941	0.0703294874216253	0.9	1.95981500221917	2.89 ( 2 - 4.16 )	2.89 ( 35.29 )	2.86 ( 1.98 )	1.52 ( 0.9 )	是	是	否	是	7.34427293753894e-09	33.4414287796344	Chi-Square	2.86646972752145e-05
MUSCLE CONTUSION	1	260816	99	56802480	10070757	INJURIES NEC	10028288	MUSCLE, TENDON AND LIGAMENT INJURIES	10022114	INJURY, POISONING AND PROCEDURAL COMPLICATIONS	10022117	11004	MUSCLE CONTUSION	98	56541565	2.21	0.31	15.86	2.21	0.31	15.86	0.66	2.2	0.31	1	1	2	2	1	1.14	123707794.759577	0.454855448024715	1.06150606952466	-1.61	2.51544378102542	2.21 ( 0.31 - 15.86 )	2.21 ( 0.66 )	2.2 ( 0.31 )	1.14 ( -1.61 )	否	否	否	否	0.365945510473622		Fisher's Exact Test	1
FLANK PAIN	20	260797	8595	56802480	10016750	MUSCULOSKELETAL AND CONNECTIVE TISSUE DISORDERS NEC	10068757	MUSCULOSKELETAL AND CONNECTIVE TISSUE PAIN AND DISCOMFORT	10028393	MUSCULOSKELETAL AND CONNECTIVE TISSUE DISORDERS	10028395	16438	FLANK PAIN	8575	56533088	0.51	0.33	0.78	0.51	0.33	0.78	9.65	0.51	0.33	1	1	2	2	1	-0.98	1439132.09352695	-0.946462	0.0993628103190398	-1.58	-0.316025	0.51 ( 0.33 - 0.78 )	0.51 ( 9.65 )	0.51 ( 0.33 )	-0.98 ( -1.58 )	否	否	否	否	0.00247733285500907	9.15725957729401	Chi-Square	1
CHILLBLAINS	2	260815	245	56802480	10008528	INJURIES BY PHYSICAL AGENTS	10010269	CONDITIONS CAUSED BY COLD	10022119	INJURY, POISONING AND PROCEDURAL COMPLICATIONS	10022117	19976	CHILLBLAINS	243	56541420	1.78	0.44	7.18	1.78	0.44	7.18	0.68	1.78	0.44	1	1	2	2	1	0.83	50287721.4469823	0.494414109519215	0.702258390662246	-1.18	2.17043128205922	1.78 ( 0.44 - 7.18 )	1.78 ( 0.68 )	1.78 ( 0.44 )	0.83 ( -1.18 )	否	否	否	否	0.310201282456368		Fisher's Exact Test	1
MASS EXCISION	1	260816	320	56802480	10061560	THERAPEUTIC PROCEDURES AND SUPPORTIVE CARE NEC	10027700	THERAPEUTIC PROCEDURES NEC	10043413	SURGICAL AND MEDICAL PROCEDURES	10042613	1569	MASS EXCISION	319	56541344	0.68	0.1	4.84	0.68	0.1	4.84	0.15	0.68	0.1	1	1	2	2	1	-0.56	38538253.8191827	-0.306802	1.04717638003346	-2.35	1.73983120175942	0.68 ( 0.1 - 4.84 )	0.68 ( 0.15 )	0.68 ( 0.1 )	-0.56 ( -2.35 )	否	否	否	否	1		Fisher's Exact Test	1
INTESTINAL POLYP	4	260813	1557	56802480	10048616	BENIGN NEOPLASMS GASTROINTESTINAL	10017988	BENIGN NEOPLASMS GASTROINTESTINAL (EXCL ORAL CAVITY)	10017934	GASTROINTESTINAL DISORDERS	10017947	13333	INTESTINAL POLYP	1553	56540110	0.56	0.21	1.49	0.56	0.21	1.49	1.39	0.56	0.21	1	1	2	2	1	-0.84	7940166.54426037	-0.705547	0.417617588081351	-2	0.586919697264661	0.56 ( 0.21 - 1.49 )	0.56 ( 1.39 )	0.56 ( 0.21 )	-0.84 ( -2 )	否	否	否	否	0.320663637993998	0.986237770373141	Chi-Square	1
RASH PAPULAR	63	260754	20934	56802480	10037876	EPIDERMAL AND DERMAL CONDITIONS	10052566	RASHES, ERUPTIONS AND EXANTHEMS NEC	10014982	SKIN AND SUBCUTANEOUS TISSUE DISORDERS	10040785	6894	RASH PAPULAR	20871	56520792	0.65	0.51	0.84	0.65	0.51	0.84	11.47	0.66	0.51	1	1	2	2	1	-0.61	590913.755718063	-0.601793	0.0326286809076524	-0.96	-0.240525	0.65 ( 0.51 - 0.84 )	0.65 ( 11.47 )	0.66 ( 0.51 )	-0.61 ( -0.96 )	否	否	否	否	0.000851160655614703	11.1262158071227	Chi-Square	1
AORTIC STENOSIS	2	260815	3254	56802480	10002906	ARTERIOSCLEROSIS, STENOSIS, VASCULAR INSUFFICIENCY AND NECROSIS	10002901	AORTIC NECROSIS AND VASCULAR INSUFFICIENCY	10003216	VASCULAR DISORDERS	10047065	925	AORTIC STENOSIS	3252	56538411	0.13	0.03	0.53	0.13	0.03	0.53	11.26	0.13	0.03	1	1	2	2	1	-2.9	3800546.69000235	-2.41015	0.694436958880428	-4.08	-0.743491	0.13 ( 0.03 - 0.53 )	0.13 ( 11.26 )	0.13 ( 0.03 )	-2.9 ( -4.08 )	否	否	否	否	0.00125476559612001	10.4079116993331	Chi-Square	1
VIRAL INFECTION	123	260694	29962	56802480	10047461	VIRAL INFECTIOUS DISORDERS	10047465	VIRAL INFECTIONS NEC	10047438	INFECTIONS AND INFESTATIONS	10021881	2582	VIRAL INFECTION	29839	56511824	0.89	0.75	1.07	0.89	0.75	1.07	1.55	0.89	0.75	1	1	2	2	1	-0.16	412868.520373716	-0.16038	0.0168625685584037	-0.42	0.0993322350758535	0.89 ( 0.75 - 1.07 )	0.89 ( 1.55 )	0.89 ( 0.75 )	-0.16 ( -0.42 )	否	否	否	否	0.228948670390629	1.44738092626531	Chi-Square	1
INSURANCE ISSUE	26	260791	10775	56802480	10078156	ECONOMIC AND HOUSING ISSUES	10014137	ECONOMIC CIRCUMSTANCES	10014136	SOCIAL CIRCUMSTANCES	10041244	13457	INSURANCE ISSUE	10749	56530914	0.52	0.36	0.77	0.52	0.36	0.77	11.19	0.53	0.36	1	1	2	2	1	-0.93	1147993.64105027	-0.902746	0.0772887582303328	-1.46	-0.346729	0.52 ( 0.36 - 0.77 )	0.52 ( 11.19 )	0.53 ( 0.36 )	-0.93 ( -1.46 )	否	否	否	否	0.00105966982141004	10.7202914074017	Chi-Square	1
SOLILOQUY	1	260816	776	56802480	10041308	PERSONALITY DISORDERS AND DISTURBANCES IN BEHAVIOUR	10004209	BEHAVIOUR AND SOCIALISATION DISTURBANCES	10034726	PSYCHIATRIC DISORDERS	10037175	5410	SOLILOQUY	775	56540888	0.28	0.04	1.99	0.28	0.04	1.99	1.85	0.28	0.04	1	1	2	2	1	-1.83	15921209.1067666	-1.19148	1.0433710789565	-3.23	0.851435262759997	0.28 ( 0.04 - 1.99 )	0.28 ( 1.85 )	0.28 ( 0.04 )	-1.83 ( -3.23 )	否	否	否	否	0.279158639052839		Fisher's Exact Test	1
LARYNGEAL MASS	2	260815	93	56802480	10057439	UPPER RESPIRATORY TRACT DISORDERS (EXCL INFECTIONS)	10023819	LARYNGEAL AND ADJACENT SITES DISORDERS NEC (EXCL INFECTIONS AND NEOPLASMS)	10046304	RESPIRATORY, THORACIC AND MEDIASTINAL DISORDERS	10038738	12775	LARYNGEAL MASS	91	56541572	4.76	1.17	19.34	4.76	1.17	19.34	5.82	4.68	1.15	1	1	2	2	1	2.23	131604036.978273	1.06731737680024	0.715939775291875	-0.62	2.75958186592938	4.76 ( 1.17 - 19.34 )	4.76 ( 5.82 )	4.68 ( 1.15 )	2.23 ( -0.62 )	否	否	否	否	0.0685720803816268		Fisher's Exact Test	1
ENDOMETRIOSIS	3	260814	4393	56802480	10014778	UTERINE, PELVIC AND BROAD LIGAMENT DISORDERS	10013376	UTERINE DISORDERS NEC	10046828	REPRODUCTIVE SYSTEM AND BREAST DISORDERS	10038604	130	ENDOMETRIOSIS	4390	56537273	0.15	0.05	0.46	0.15	0.05	0.46	14.69	0.15	0.05	1	1	2	2	1	-2.75	2815379.94446009	-2.40434	0.520823792815158	-3.85	-0.960981	0.15 ( 0.05 - 0.46 )	0.15 ( 14.69 )	0.15 ( 0.05 )	-2.75 ( -3.85 )	否	否	否	否	0.000198731190898709	13.8430424158567	Chi-Square	0.775647838077661
[truncated: 3,035 more rows]

## Sheet: CRISABOROLE PT
PT	a	b	ac	n	PT_code	hlt_name_en	HLT_code	hlgt_name_en	HLGT_code	soc_name_en	SOC_code	id	pt_name_en	c	d	ROR	RORL	RORU	PRR	PRRL	PRRU	XX	EBGM	EBGM05	α1	β1	α	β	γ11	IC	γ	E_IC	V_IC	IC025	IC975	ROR(95%Cl)	PRR(卡方值)	EBGM(EBGM05)	IC(IC025)	根据ROR算法判断是否为阳性信号(lower limit of 95% CI>1, a≥3)	根据PRR算法判断是否为阳性信号(PRR≥2, χ2≥4, a≥3)	根据MGPS算法判断是否为阳性信号(EBGM05>2)	根据BCPNN算法判断是否为阳性信号(IC025>0)	pvalue	chisq_stat	test_used	Bonferron_P_value
[truncated: 789 more rows]

[truncated: 1 more sheets: ROFLUMILAST PT]
