# Supplementary material for: Sex-specific adverse event profiles of PDE4 inhibitors: a comparative big-data pharmacovigilance study of apremilast, crisaborole, and roflumilast in FAERS (2004–2025)
Source: Front Pharmacol. 2026 Mar 31;17:1761303. doi: 10.3389/fphar.2026.1761303 (PMC13076269; doi:10.3389/fphar.2026.1761303)
Supplement: Supplementary file 6 [file Table5.xlsx]

## Sheet: sheet1
Drug	Top Identified Signals (PT/SOC)	ROR (95% CI)	Clinical Trial Frequency (Pivotal Trials)	FDA Label Mentioned?	Concordance	Data Source (Reference)
Apremilast	Diarrhoea (Gastrointestinal)	4.43 (4.18-4.69)	17.8% (ESTEEM 1); 14.3% (ESTEEM 2)	Yes (Warnings & Precautions)	High	FDA Label: Otezla (NDA 205437)
	Nausea (Gastrointestinal)	3.85 (3.62-4.10)	16.6% (ESTEEM 1); 14.7% (ESTEEM 2)	Yes (Adverse Reactions)	High	ESTEEM Trials (Papp et al., 2015)
	Headache (Nervous)	1.98 (1.85-2.12)	5.9% - 8.1% across trials	Yes (Adverse Reactions)	High	Reich et al. (2017)
Crisaborole	Application site pain	10.46 (9.96-10.98)	4.4% (AD-301); 4.4% (AD-302)	Yes (Most Common AR)	High	FDA Label: Eucrisa (NDA 207695)
	Skin burning sensation	6.66 (6.12-7.25)	Part of "application site pain" cluster	Yes	High	Paller et al. (2016)
Roflumilast	Weight decreased	14.21 (12.5-16.1)	7.5% (M2-124); 7.5% (M2-125)	Yes (Warnings & Precautions)	High	FDA Label: Daliresp (NDA 022522)
	Diarrhoea	2.54 (2.12-3.05)	9.5% (Pivotal COPD trials)	Yes (Adverse Reactions)	High	Calverley et al. (2009)
	Psychiatric disorders	3.12 (2.65-3.68)	~5% (Including insomnia and anxiety)	Yes (Suicidality Warning)	High	Zoryve (NDA 215982)
